# Supplementary material for: Human pancreatic islet miRNA-mRNA networks of altered miRNAs due to glycemic status
Source: iScience. 2022 Feb 26;25(4):103995. doi: 10.1016/j.isci.2022.103995 (PMC8927907; doi:10.1016/j.isci.2022.103995)
Supplement: Table S1. Donor Characteristics, related to Figures 1 and 2 [file mmc2.xlsx]

## Sheet: Donors_Phenotypes
Sample ID	Glycemia	BMI	Gender	Age, (years)	HbA1c (%)	HbA1c (mmol/mol)
Sample_1	T2D	29.4	Female	44	6.9	52
Sample_2	NGT	26.2	Male	73	5.4	36	NGT: no diagnosed T2D, HbA1c < 6
Sample_3	IGT	23.9	Male	57	6.1	43	IGT: no diagnosed T2D, HbA1c ≥ 6
Sample_4	T2D	28.4	Female	64	7	53	T2D: diagnosed T2D, HbA1c > 6
Sample_5	T2D	22.5	Male	41	6.8	51
Sample_6	T2D	23.1	Male	74	6.2	44	In color = included in the differential expression analysis
Sample_7	NGT	22.9	Female	46	5	31
Sample_8	NGT	21.5	Female	68	5.2	33
Sample_9	IGT	20.1	Female	69	6	42
Sample_10	NGT	25.7	Female	53	5.5	37
Sample_11	NGT	23.7	Male	57	5.3	34
Sample_12	NGT	24.6	Male	60	4.6	27
Sample_13	IGT	27	Female	64	6.2	44
Sample_14	IGT	33.6	Female	56	6	42
Sample_15	NGT	24.7	Male	40	5.5	37
Sample_16	IGT	32.5	Female	57	6.2	44
Sample_17	IGT	25.3	Male	62	6.4	46
Sample_18	T2D	28.7	Female	43	7	53
