# Supplementary material for: Human pancreatic islet miRNA-mRNA networks of altered miRNAs due to glycemic status
Source: iScience. 2022 Feb 26;25(4):103995. doi: 10.1016/j.isci.2022.103995 (PMC8927907; doi:10.1016/j.isci.2022.103995)
Supplement: Table S2. Global miRNA LNA-array based profiling of human islets, related to Figure 1 [file mmc3.xlsx]

## Sheet: Overview
Supp Table 2. miRNA LNA array
	Summary miRNA LNA array
	Total number of probes/miRNAs	470
	miRNAs with no correspondance in miRBase v.22	2
	Probes correspnding to multiple miRNAs	6
	Included miRNAs	462

## Sheet: miRNA_LNA_array
Excluded miRNA (Not in miRBase v22 or correspondanding to multiple miRs)
mirBaseID_v18	mirBAseID_v22	Sample_1	Sample_2	Sample_3	Sample_4	Sample_5	Sample_6	Sample_7	Sample_8	Sample_9	Sample_10	Sample_11	Sample_12	Sample_13	Sample_14	Sample_15	Sample_16	Sample_17	Sample_18	Average
hsa-miR-720		26742.7	37625.4	21679.2	37171	36124.5	42383.3	49420.6	38406	44925.5	38925.4	41321.5	31867.3	41995.5	37210.5	30981.6	44909.2	48147.6	24815.5	37480.7
hsa-miR-1246	hsa-miR-1246	52957.5	47760.3	51411.8	36946.2	40988.8	14958.5	27307.7	16114.9	49056.6	15307.8	34434.9	11434.2	17718.6	8470.14	17741.5	29120.5	31906.3	43021.8	30369.9
hsa-miR-375	hsa-miR-375-3p	7958.37	18260.3	4725.33	23788	12567.1	21135.4	17594.9	24884.4	30804.4	22729.4	22432.4	18450.8	27806.4	24550	12805	18550.6	15412.8	3786.24	18235.7
hsa-miR-141-3p	hsa-miR-141-3p	8381.18	17939.8	3789.38	15729.2	5091.45	24849.7	18069.7	18440.4	11346.3	21089.7	13284.9	20345.8	20523.6	23712	19423.3	15036	17344.4	3822.16	15456.6
hsa-miR-21-5p	hsa-miR-21-5p	5947.06	17198.4	2875.53	9008.52	3381.45	28360.1	19511.3	20583.3	1431.42	25349.1	7664.63	21933.8	16466.4	27053.9	20173.6	18969.1	19022.6	4004.81	14940.8
hsa-miR-22-3p	hsa-miR-22-3p	9239.53	14863.2	6347.62	14385.9	13840.7	15830.6	14037.1	13929.1	18192.8	17656.8	16851.1	13517.6	18583.5	14506.5	12900	13393.5	18000.4	12889.8	14387
hsa-miR-29a-3p	hsa-miR-29a-3p	8190.19	16667	3594.22	18511.2	3775.56	22250.3	13003.7	20807.9	11911.6	19204.7	14112.3	16496.7	21025.3	18083.1	12314.9	12928.3	13927.8	2558.39	13853.5
hsa-miR-30a-5p	hsa-miR-30a-5p	13908.4	19419.7	10679.7	12394.8	12988.5	16961.5	16504.3	12879.7	6675.57	12085.3	7438.85	16367.9	13554.5	14751.8	16544.7	14440.1	17476.7	6870.95	13441.3
hsa-miR-1290	hsa-miR-1290	22233.4	19056.7	21247.6	19000.8	21260.2	6461.81	15194.7	6011.18	19112.7	6838.03	17096.1	1964.43	5548.68	2355.27	8303.97	15021.2	17766.3	17134.9	13422.7
hsa-miR-933	hsa-miR-933	15700.9	14700.4	12645	13760.1	17878.8	13191.7	16594.9	10568.1	16831	9110.78	14271.6	8112.04	11176.7	10442.4	8733.68	12101.6	16574.9	15127.1	13195.6
hsa-miR-652-5p	hsa-miR-652-5p	17648	13305.4	25516.6	16363.8	NA	4155.56	13722.7	3548.6	22779.5	3273.84	12558.2	2463.78	3040.81	2223.48	10082.7	11384.4	14420.4	18732.5	11483.5
hsa-miR-1908	hsa-miR-1908-5p	10656	14324	22757.8	15536.8	15458	6840.22	18935.4	6768.57	5055.8	7110.19	6193.74	5630.79	4239.56	3781.18	17563.3	11574.2	14221.7	15581.1	11234.9
hsa-miR-29b-3p	hsa-miR-29b-3p	1504.48	12316.2	894.587	13086.9	654.563	21031.8	8766.75	21337.2	4626.94	17324.6	5620.61	15472.2	19924.1	20754.3	5827.24	8278.44	8979.63	339.376	10374.4
hsa-miR-200c-3p	hsa-miR-200c-3p	7454.75	13358.6	2652.5	11602.6	4742.39	14522.8	11482.5	10195.7	9624.56	11261.9	10485.5	9560.81	12806.8	10602.4	12823.4	9363.27	13920	5487.71	10108.2
hsa-miR-24-3p	hsa-miR-24-3p	2119.81	13289.9	1116.59	9600.48	1154.39	19663.2	8047.26	13962.2	4598.32	15765.2	4206.6	17207.5	14207.2	16231.2	9739.44	8634.75	11604.5	683.457	9546.22
hsa-miR-7-5p	hsa-miR-7-5p	1087.13	7399.72	542.383	9255.07	1583.38	22920.5	3123.36	22160.7	4162.78	16407	8296.96	17889.6	18061.7	19895.6	3143.53	5513.21	4631.19	354.623	9246.02
hsa-miR-29c-3p	hsa-miR-29c-3p	4537.96	11813.7	2349.31	12545	1600.59	15845	8056.97	13760	7125.73	11167.7	6543.85	11311.4	14002.1	13929.5	7964.06	9715.03	12299.6	1042.36	9200.54
hsa-miR-494	hsa-miR-494-3p	10735.5	11940.9	10832	10342.5	17967.8	4568.02	6935.24	3122.05	14628.5	2801.8	8656.01	2319.64	3190.43	2644.26	3232.63	6280.39	12573.5	10202	7942.95
hsa-miR-26b-5p	hsa-miR-26b-5p	3309.43	11481.3	1872.35	6594.63	956.27	18006.4	4677.03	13585.7	2267	10326.3	3704.77	15576.1	10374.8	15266.5	8628.36	6433.32	6612.01	665.886	7796.56
hsa-miR-26a-5p	hsa-miR-26a-5p	2393.4	12785.4	2227.07	8233.24	1221.21	14438.4	6019.57	12637.4	4001.28	8857.28	5057.85	13279.5	8916.74	12770.9	7565.5	7922	8671.14	446.282	7635.79
hsa-miR-665	hsa-miR-665	4655.99	9760.89	15488.4	10139.7	15506.4	3111.36	9253.29	2862.96	6682.5	2218.62	3101.33	1907.35	2036.67	1679.59	10122.8	6871.34	11919.8	4560.15	6771.06
hsa-miR-30b-5p	hsa-miR-30b-5p	2085.12	10892.6	1129.03	4463.3	1103.19	16197	4244.77	9938.8	1422.94	8118.37	2250.64	14811.7	9117.12	11453.6	11610.6	4930.14	6711.44	746.345	6734.82
hsa-miR-1285-3p	hsa-miR-1285-3p	3725.48	8523.43	4324.73	5837.2	7070.7	12761.9	5341.24	6592.41	3268.62	5041.17	5524.97	8247.03	7395.24	9431.36	8323.2	6545.65	10873.3	1782.76	6700.57
hsa-miR-125b-5p	hsa-miR-125b-5p	6827.09	13176.2	1864.97	8472.38	2806.67	13662.8	3181.83	4663.51	5387.42	5821.67	3853.16	6349.51	6184.86	8588.23	3613.46	4730.59	7881.3	1715.54	6043.4
hsa-miR-1275	hsa-miR-1275	6746.14	4922.58	14991.7	7358.39	25817.6	2163.35	4841.77	1321.41	13901.3	1680.46	3721.64	1226.8	1151.37	1195.85	2140.62	3881.38	5527.7	4105.36	5927.52
hsa-let-7b-5p	hsa-let-7b-5p	7643.92	9628.61	5243.26	4370.25	12642.7	5776.41	4866.23	2361.04	11639.7	2797.97	5033.65	2630.55	3302.37	2938.98	2490.96	3791.23	10102.9	5740.79	5722.3
hsa-miR-200b-3p	hsa-miR-200b-3p	2006.16	7937.24	655.403	6319.23	752.125	11988.2	4564.86	7668.53	3636.51	6988.58	3996.41	7612.51	9579.75	10331.6	4959.16	4377.02	5893.65	653.317	5551.12
hsa-miR-23b-3p	hsa-miR-23b-3p	1612.39	8314.59	588.337	5348.19	1394.57	13705	3775.43	7651.85	1884.01	7651.71	3255.09	10555.2	9848.14	8660.1	3933.21	4505.09	5569.89	570.275	5490.17
hsa-miR-125a-5p	hsa-miR-125a-5p	2830.75	8598.02	1043.12	7048.44	1861.65	10025.7	3735.34	8010.89	4499.63	6343.81	4686.07	7766.45	8671.07	8318.69	2894.61	5620.31	5868.89	912.989	5485.36
hsa-miR-34b-3p	hsa-miR-34b-3p	3325.02	10818.1	1572.9	7000.2	3113.95	6698.15	6352.43	4928.6	5737.24	4261.18	4953.75	3974.45	6449	4791.26	3073.49	6698.31	10752.1	3212.64	5428.49
hsa-miR-1264	hsa-miR-1264	3435.55	9191.03	2367.47	6145.35	5284.57	8735.18	5943.84	5240.3	5067.31	4063.93	4645.81	4319.78	4925.78	4101.84	3246.88	4686.5	7832.29	2400.05	5090.75
hsa-miR-200a-3p	hsa-miR-200a-3p	875.107	5149.12	453.105	4091.8	280.841	12137.6	3785.47	9913.72	1317.75	6548.57	2054.06	10384	9942.37	11076.2	4680.77	4109.55	3973.81	192.881	5053.71
hsa-miR-628-3p	hsa-miR-628-3p	4052.25	7528.81	16911.5	8175.83	6051.84	2128.33	3509.37	1564.19	1434.21	1606.69	1351.27	1533.16	1344.3	1278.84	15192.1	3884.33	3988.8	2118.12	4647.44
hsa-miR-4443	hsa-miR-4443	3839.7	5606.53	3521.85	3145.72	3493.2	4197.72	4939.86	4284.24	4078.28	3944.06	4100.88	3053.88	5390.3	3841.22	3956.96	6756.04	9529.19	3978.95	4536.59
hsa-let-7f-5p	hsa-let-7f-5p	1051.71	2939.35	410.228	2358.66	234.187	13413.4	1942.42	7686.79	1014.51	6334.6	1369.42	9564.32	6530.11	11544.3	2706.69	2699.78	3056.63	345.143	4177.9
hsa-miR-491-3p	hsa-miR-491-3p	1803.63	4939.16	1450.8	4327.25	1923.04	7623.44	3293.08	3535.39	2039.49	2781.64	2117.06	3582.01	5355.34	5281.99	1580.29	2901.61	4103.07	677.281	3295.31
hsa-let-7c	hsa-let-7c	3142.33	5137.01	2453.46	2923.1	8031.04	4317.76	2808.04	2054.74	5013.2	2213.59	2514.39	2358.64	1724.82	2211.34	1783.55	2556.27	5621.3	2143.62	3278.23
hsa-miR-30c-5p	hsa-miR-30c-5p	1462.93	5079.07	1424.3	2362.64	927.96	7413.27	2427.61	3170.4	835.211	2401.37	817.854	6065.62	3383.19	4599.27	5307.19	2523.31	3590.43	470.649	3014.57
hsa-miR-23a-3p	hsa-miR-23a-3p	2297.27	5891.38	1117.94	2389.39	1474.26	3922.05	3462.38	2978.04	1831.51	3551.47	2527.04	3394.24	3318.17	3406.59	1481.31	4288.6	5608.39	1279.51	3012.2
hsa-let-7a-5p	hsa-let-7a-5p	794.679	3270.99	247.632	2123.46	260.901	9631.14	1746.31	4391.45	692.803	4553.85	1218.89	5395.87	5273.59	5759.94	2524.94	2436.95	3161.04	276.378	2986.71
hsa-miR-513a-5p	hsa-miR-513a-5p	4323.03	3063.05	5343.19	3587	9180.29	1099.32	1633.73	886.048	3992.59	840.382	2829.13	505.139	1258.79	696.135	1057.4	2240.08	4321.31	2333.32	2732.77
hsa-miR-888-3p	hsa-miR-888-3p	1698.38	4468.2	1507.22	2477.9	3068.46	5340.66	2527.57	2168.31	2275.18	1935.64	2005.33	2847.22	2640.38	2819.49	1815.79	2532.79	5138.53	1586.7	2714.1
hsa-miR-16-5p	hsa-miR-16-5p	480.702	1881.28	170.913	1517.01	105.984	10389	949.881	4419.53	321.645	4102.12	803.14	5798.31	4646.34	6123.12	1820.37	1362.32	1669.81	95.3154	2592.04
hsa-miR-939	hsa-miR-939-5p	2540.27	2793.62	3945.91	2378.63	9037.06	1775.81	2035.31	992.606	2797.93	933.179	1521.2	921.918	1138.68	956.429	2659.93	2079.58	4370.15	3710.54	2588.26
hsa-miR-551b-3p	hsa-miR-551b-3p	1125.16	1804.39	1746.96	3420.06	5743.86	6041.2	1581.49	2434.84	1717.02	2447.49	1158.63	2463.47	3192.61	3898.57	1411.63	1805.72	2074.13	1205.16	2515.13
hsa-miR-222-3p	hsa-miR-222-3p	1257.47	3202.33	542.738	3323.67	1437.29	3782.23	1876.24	3584.32	3291.7	2700.17	2607.99	2899.43	3817.11	3148.14	1314.59	2963.58	2982.08	500.207	2512.85
hsa-miR-765	hsa-miR-765	3496.41	2656.57	4475.68	2921.2	8232.13	1324.8	1943.93	922.301	3595.32	691.294	2074.43	429.534	812.818	610.475	937.888	1736.51	4780.13	1889.93	2418.41
hsa-miR-19b-3p	hsa-miR-19b-3p	1067.77	4840.17	979.966	1811.17	372.459	4876.39	2723.81	2915.33	1468.43	2450.98	1931.5	3140.97	2826.02	3504.05	2580.26	2601.84	3041.02	216.002	2408.23
hsa-miR-143-3p	hsa-miR-143-3p	1224.93	4650.52	322.66	1323.17	185.743	3372.64	933.707	2329.17	432.719	3123.26	1205.13	9901.78	2307.1	4481.74	668.989	3449.18	2962.92	132.546	2389.33
hsa-miR-4657	hsa-miR-4657	1870.57	3047.37	2753.72	2243.15	3707.15	2560.33	2761.36	1443.39	3264.28	1123.26	2083.4	1032.24	1482.67	2080.51	962.262	2092.84	3411.87	2217.99	2229.91
hsa-miR-204-3p	hsa-miR-204-3p	1684.32	2618.96	3427.35	2031.53	7143.09	1759.26	2263.2	1203.5	1999.82	1072.75	1170.07	1273.03	1170.62	1259.46	3064.21	2591.58	2869.89	1455.46	2225.45
hsa-miR-335-5p	hsa-miR-335-5p	239.318	1410.39	113.694	1075.4	162.321	9828.42	614.054	3142.19	281.937	4038.31	708.95	5115.4	4304.31	4122.25	883.391	995.929	1080.46	42.055	2119.93
hsa-miR-668	hsa-miR-668-3p	1421.17	2718.58	948.722	1474.28	812.578	4792.3	1893.87	2214.35	922.482	2288.88	1275.82	3482.24	2403.08	2571.71	2012.71	2063.72	2760.55	568.532	2034.75
hsa-miR-300	hsa-miR-300	1714.44	2057.95	4238.42	2520.45	4198.64	1147.78	1784.67	750.305	1449.9	1064.14	1047.2	513.261	1093	833.424	4550.19	2134.12	1936.09	1645.67	1926.65
hsa-miR-32-3p	hsa-miR-32-3p	1860.54	2760.37	2983.28	3328.51	6130.76	1079.63	890.821	718.013	2307.73	732.662	1340.35	686.687	1068.08	628.245	717.861	1141.1	2038.26	1316.37	1762.74
hsa-miR-602	hsa-miR-602	1322.73	1690.8	2850.57	1434.64	7118.92	968.5	2490.32	726.658	2146.78	802.106	1023.98	531.125	520.416	565.499	1347.21	1460.67	2796.41	1801.93	1755.51
hsa-miR-129-5p	hsa-miR-129-5p	774.017	1232.26	1711.43	1515.82	1714.34	1648	2266.29	1320.14	3368.61	1285.54	1048.29	820.45	2574.66	1276.13	3167.21	1591.87	2485.32	1381.77	1732.34
hsa-miR-101-3p	hsa-miR-101-3p	638.619	2328.29	208.287	1396.71	54.2976	5716.99	1235.3	2538.09	468.996	2195.74	827.662	2205.58	2613	3301.16	1060.88	1627.37	1743.21	48.8048	1678.28
hsa-miR-19a-3p	hsa-miR-19a-3p	617.677	2583.57	215.603	1054.48	58.7395	5097.86	1274.34	2261.72	303.672	1939.44	746.554	2842.81	1889.53	2607.41	2301.07	1472.95	2044.94	128.186	1635.59
hsa-miR-429	hsa-miR-429	294.87	1775.59	141.081	1386.82	82.9398	3968.4	1047.2	2790.16	621.083	2534.32	943.289	2627.65	2903.27	2825.18	984.529	1219.98	1422.67	70.4074	1535.52
hsa-miR-25-5p	hsa-miR-25-5p	881.453	1603.83	1643.3	1227.02	3708.74	1187.57	4305.79	908.249	808.633	657.094	776.848	828.984	591.069	780.618	1449.03	1649.64	2658.09	1513.92	1509.99
hsa-miR-30d-5p	hsa-miR-30d-5p	1069.82	2259.69	735.801	1275.7	651.698	2661.3	1532.54	1672.05	1237.13	1571.42	1138.47	1487.58	2126.77	2030.4	1110.22	1808.3	2100.52	413.949	1493.52
hsa-miR-1827	hsa-miR-1827	1319.41	2375.58	2463.87	3325.76	3108.13	1123.5	1018.66	707.783	1750.52	643.309	1150.26	624.173	916.978	669.111	841.568	1181.13	2266.8	1229.9	1484.25
hsa-miR-30e-5p	hsa-miR-30e-5p	421.106	2123.75	314.487	887.321	59.9372	4006.7	1228.12	2150.18	358.751	1693.72	450.809	3090.39	1836.01	3173.11	1533.14	1453.55	1462.01	69.5118	1461.81
hsa-miR-184	hsa-miR-184	755.798	1734.27	1193.38	1282.33	4995.96	1605.8	2939.24	921.514	814.496	722.257	788.68	923.629	497.793	815.313	1235.1	1227.15	2701.04	1139.98	1460.76
hsa-miR-487b	hsa-miR-487b-3p	675.66	1540.28	323.849	1116.15	851.068	3648.34	1088.32	1745.17	960.181	1736.57	858.102	1560.09	2221.18	1836.86	404.066	1178.01	1672.58	348.727	1320.29
hsa-miR-423-5p	hsa-miR-423-5p	1244.29	1549.01	1519.8	1183.82	2784.81	1436.87	1587.58	1018.07	1328.54	868.101	845.521	797.016	946.62	980.095	1243.45	1583.96	2013.5	615.379	1308.14
hsa-miR-149-3p	hsa-miR-149-3p	1015.71	1245.57	2276.31	910.332	2119.51	1501.37	1461.86	860.969	623.422	835.177	601.268	795.569	746.436	836.73	2228.99	1256.4	2196.16	1734.52	1291.46
hsa-miR-185-3p	hsa-miR-185-3p	475.745	778.241	1015.89	773.598	743.394	345.698	396.776	296.388	420.067	313.555	274.953	169.504	498.764	202.201	12743	1724.44	781.49	1102.55	1280.9
hsa-miR-320a	hsa-miR-320a-3p	876.839	1658.13	611.333	1128.4	2258.94	1477.05	1228.78	1216.71	2507.3	1084.35	1148.03	832.654	1282.81	1066.26	636.476	1347.76	2035.28	643.281	1280.02
hsa-miR-320c	hsa-miR-320c	809.703	1737.5	572.899	1092.19	1809.07	1696.89	1076.05	1294.81	2029.73	1161.26	1211.95	923.436	1312.22	998.186	751.671	1256.19	1834.58	750.543	1239.94
hsa-miR-1255a	hsa-miR-1255a	1403.41	2276.48	2328.21	2497.6	2769.26	882.253	741.991	565.983	1784.94	501.231	1039.67	415.105	626.271	440.224	472.689	942.706	1829.85	725.677	1235.75
hsa-miR-3960	hsa-miR-3960	917.869	2774.08	6028.76	1849.57	1768.52	556.555	985.973	403.254	460.091	280.252	330.244	151.74	265.878	237.886	2418.56	948.182	1017.86	269.7	1203.61
hsa-let-7e-5p	hsa-let-7e-5p	608.787	1117.97	1582.23	1371.66	1899.88	1874.32	1188.47	1248.47	682.031	1019.47	569.914	858.165	932.699	1123.55	608.383	1158.31	1980.81	1180.13	1166.96
hsa-miR-576-3p	hsa-miR-576-3p	1429.93	1914.05	2245.81	2075.61	2858.56	835.051	768.669	479.758	1704.39	430.274	955.184	322.66	694.23	458.213	391.243	835	1722.44	755.572	1159.81
hsa-miR-519d	hsa-miR-519d-3p	764.284	1643.56	672.591	1111.69	955.681	2272.83	1206.4	1090.16	885.473	1001.94	867.498	1074.8	1316.55	1414.51	637.818	1307.4	1841.58	441.575	1139.24
hsa-miR-376c	hsa-miR-376c-3p	179.815	1023.91	122.822	882.682	143.254	4428.42	676.017	1761.87	1383.6	1934.79	848.395	1568.5	2056.32	1444.4	267.775	679.518	745.046	86.0335	1124.07
hsa-miR-583	hsa-miR-583	894.64	1691.75	2138.05	1712.01	3647.45	866.937	1076.81	548.369	1028.36	587.477	691.762	341.256	574.033	411.936	917.883	994.771	1320.22	719.265	1120.16
hsa-miR-637	hsa-miR-637	1138.34	1221.85	3205.49	1322.76	1192.17	453.281	588.794	273.292	386.412	236.561	277.318	139.985	362.371	280.277	5933.41	1062.38	803.892	1019.02	1105.42
hsa-miR-155-5p	hsa-miR-155-5p	1140.74	1164.05	1700.47	1093.87	6676.07	209.315	832.064	269.294	2297.83	267.473	771.597	49.7872	337.918	151.642	261.762	720.008	1179.64	772.31	1105.32
hsa-let-7g-5p	hsa-let-7g-5p	103.513	825.013	81.4655	552.556	32.6947	3371.06	561.08	2356.97	270.515	1509.4	277.584	2581.91	1803.94	2788.39	685.305	687.076	645.609	34.9014	1064.94
hsa-miR-549	hsa-miR-549a-3p	1061.13	1644.13	1211.75	1365.34	2624.66	1245.67	808.378	603.882	1013.7	565.231	741.045	592.494	787.606	789.205	571.931	889.922	1626.39	661.065	1044.64
hsa-miR-15a-5p	hsa-miR-15a-5p	223.816	1158.79	111.618	843.483	76.5679	3627.9	595.81	1663.52	283.585	1781.03	451.97	1708.39	1866.19	1994.44	613.05	646.212	871.531	37.1995	1030.84
hsa-miR-194-5p	hsa-miR-194-5p	399.805	1385.7	137.258	806.399	49.7539	2785.89	754.991	1729.6	349.595	1546.58	628.582	1335.3	1561.55	2226.52	908.408	667.055	650.165	51.334	998.583
hsa-miR-106b-5p	hsa-miR-106b-5p	487.219	1587.16	252.716	876.567	224.796	1915.9	941.104	1261.72	602.07	1254.09	910.468	1128.46	1461.95	1211.43	816.937	1015.84	1624.98	290.788	992.456
hsa-miR-126-3p	hsa-miR-126-3p	133.697	1043.21	124.456	270.263	85.5919	1974	170.674	969.943	128.075	1257.31	428.153	6288.44	901.138	2238	160.789	760.45	825.665	26.5392	988.133
hsa-miR-148a-3p	hsa-miR-148a-3p	742.138	1235.26	390.387	443.313	115.959	3479.87	913.365	512.76	101.325	541.102	87.6831	1433.35	907.59	1373.46	2123.86	968.941	1433.15	246.697	947.234
hsa-miR-638	hsa-miR-638	875.052	722.298	2871.44	892.533	1536.35	584.241	1517.88	589.368	461.982	581.13	523.547	301.526	349.059	481.009	1146.83	897.988	1604.62	1030.71	942.642
hsa-miR-215	hsa-miR-215-5p	378.38	1110.92	389.833	698.716	347.263	2611.04	705.562	1439.69	554.221	875.794	448.635	1317.6	825.087	2369.05	908.535	750.606	934.799	118.408	932.452
hsa-miR-498	hsa-miR-498-5p	914.958	1135.83	1841.7	967.438	1887.17	1096.45	954.77	569.971	696.576	509.992	613.989	358.827	596.244	721.413	772.135	716.733	1420.78	992.323	931.516
hsa-miR-129-1-3p	hsa-miR-129-1-3p	165.34	429.109	97.8119	903.593	198.591	2062.13	455.279	1628.28	826.424	1365.51	496.102	788.501	3454.33	1903.2	271.136	690.77	940.881	65.1431	930.119
hsa-miR-381	hsa-miR-381-3p	776.435	778.277	1182.55	559.34	3771.85	819.265	968.269	487.435	1821.65	497.988	677.442	287.302	557.716	492.157	380.689	751.387	1185.61	664.186	925.531
hsa-miR-423-3p	hsa-miR-423-3p	491.569	1354.13	396.713	807.58	843.912	1817.36	806.731	1022	923.198	1068.18	831.99	907.382	1321.32	942.656	585.164	895.76	1277.66	305.305	922.145
hsa-miR-374a-5p	hsa-miR-374a-5p	99.7034	684.477	59.9426	399.035	21.8282	3087.81	381.335	1851.93	122.88	1065.36	327.07	2002.4	1702.92	2605.16	551.588	701.844	631.238	6.54667	905.726
hsa-miR-192-5p	hsa-miR-192-5p	378.641	979.914	130.605	457.669	151.54	3093.77	427.659	1227.06	157.697	873.648	336.669	1357.58	1143.92	2104.84	1040.55	554.634	628.142	68.333	839.604
hsa-miR-103a-3p	hsa-miR-103a-3p	302.609	900.019	404.671	830.575	258.212	1694.68	697.035	1364.46	397.927	998.644	644.412	902.285	1478.06	1327.85	612.387	871.564	934.514	223.136	824.614
hsa-miR-183-3p	hsa-miR-183-3p	875.227	1034.99	444.802	648.787	1938.78	1120.5	1003.41	464.223	536.432	479.724	478.114	525.899	621.244	567.827	871.711	798.991	1439.29	687.242	807.622
hsa-miR-221-3p	hsa-miR-221-3p	238.946	925.815	138.354	1020.24	114.151	1434.47	717.798	1446.6	656.401	1021.42	712.819	823.027	1407.52	1358.62	419.799	1010.3	863.843	89.8304	799.997
hsa-miR-1184	hsa-miR-1184	245.306	623.843	505.506	384.881	972.634	719.436	1862.62	749.235	317.939	890.173	724.852	536.676	423.574	642.822	989.406	1068.32	1773.89	704.717	785.323
hsa-miR-196a-3p	hsa-miR-196a-3p	751.184	1401.64	722.283	725.645	656.146	1291.86	952.604	693.932	605.531	602.903	594.674	493.932	851.257	1032.23	397.469	802.599	1212.48	282.392	781.708
hsa-miR-34a-5p	hsa-miR-34a-5p	325.365	1049.39	143.888	810.379	68.0388	3160.74	431.189	801.862	147.787	1025.52	209.638	982.907	1092.9	1755.59	640.02	536.481	789.973	42.6422	778.572
hsa-miR-136-5p	hsa-miR-136-5p	231.505	642.492	143.376	753.485	152.324	2055.83	1070.09	1115.42	1141.2	1045.09	694.432	744.518	1281.45	834.473	234.096	721.76	906.808	83.4897	769.546
hsa-let-7d-5p	hsa-let-7d-5p	148.54	737.139	79.9116	502.656	29.3071	2436.08	516.898	1199.21	190.64	1075.59	238.969	1416.28	1211.13	2079.35	502.794	697.844	643.867	27.7285	762.997
hsa-miR-320b	hsa-miR-320b	436.963	1022.31	396.294	600.26	689.695	1072.32	823.522	745.793	1572.09	674.606	542.876	495.305	725.278	831.729	376.239	727.922	1071.61	198.507	722.407
hsa-miR-1284	hsa-miR-1284	660.229	1256.98	1150.71	889.306	1301.38	795.434	800.663	421.16	491.207	479.073	501.729	300.364	423.423	392.447	595.057	650.081	1129.42	509.329	708.222
hsa-miR-138-1-3p	hsa-miR-138-1-3p	311.805	1093.57	209.239	556.979	293.673	2001.64	678.154	799.305	400.802	702.415	449.41	863.979	672.429	1048.9	463.519	558.489	1156.1	255.346	695.32
hsa-miR-214-3p	hsa-miR-214-3p	1252.34	1911.26	585.951	873.625	740.077	1058.57	299.252	364.616	501.071	512.285	472.103	254.945	533.228	675.879	238.143	828.153	993.328	317.329	689.565
hsa-miR-320d	hsa-miR-320d	326.333	856.31	378.03	485.552	1053.22	974.396	771.837	742.207	1239.09	613.293	516.041	473.113	744.061	738.694	390.595	815.701	1042.6	209.776	687.27
hsa-miR-193a-3p	hsa-miR-193a-3p	381.383	1370.86	226.122	453.178	106.682	1277.43	799.905	716.273	114.305	613.197	219.99	744.092	775.097	872.118	1018.47	971.281	1398.89	98.5233	675.433
hsa-miR-874	hsa-miR-874-3p	237.265	453.64	529.866	214.518	2307.96	470.947	1889.24	476.437	392.643	707.642	307.645	203.183	347.532	313.416	556.045	547.509	1362.66	808.544	673.705
hsa-miR-148b-3p	hsa-miR-148b-3p	123.014	674.576	172.705	631.822	170.397	1336.02	652.818	1061.45	945.49	742.372	519.99	632.93	1360.96	994.564	276.69	708.576	770.78	167.084	663.458
hsa-miR-217	hsa-miR-217-5p	242.262	684.276	439.959	262.642	291.931	1764.55	416.593	205.416	NA	222.559	59.5667	565.786	618.019	391.192	2688.98	690.581	1405.42	133.083	651.931
hsa-miR-519e-5p	hsa-miR-519e-5p	553.939	717.794	738.962	496.27	1860.52	734.069	867.751	421.98	624.07	348.954	458.06	242.249	410.105	434.743	416.456	585.964	1183.28	585.548	648.928
hsa-miR-361-5p	hsa-miR-361-5p	288.427	939.314	196.259	619.419	290.517	1496.72	511.969	915.579	702.958	744.892	703.603	586.771	951.808	821.315	302.945	566.273	838.516	158.949	646.457
hsa-miR-153	hsa-miR-153-3p	NA	70.9838	NA	128.503	NA	2005.04	47.06	1558.57	48.6663	770.523	123.898	1082.17	1117.53	1612.03	79.0709	184.282	75.0511	NA	635.956
hsa-miR-331-3p	hsa-miR-331-3p	207.873	703.778	134.778	509.975	66.3376	2025.69	344.72	776.311	286.447	685.375	292.225	1156.23	1248.52	1273.03	412.597	567.859	650.88	42.3148	632.497
hsa-miR-422a	hsa-miR-422a	515.523	1214.77	521.817	785.359	1991.04	504.844	962.779	321.304	797.744	329.957	298.282	98.0554	462.827	207.193	175.005	418.754	1236.21	508.939	630.578
hsa-miR-377-3p	hsa-miR-377-3p	139.318	507.324	64.0751	513.147	15.5864	2222.64	300.046	846.653	726.995	1021.3	380.839	729.252	1140.2	957.515	227.806	576.902	633.842	36.8568	613.35
hsa-miR-938	hsa-miR-938	574.243	421.334	1213.89	331.978	4745.54	154.813	290.058	94.3592	786.086	106.497	327.654	43.0527	156.904	115.671	148.762	421.605	700.052	386.118	612.145
hsa-miR-145-5p	hsa-miR-145-5p	660.239	1481.38	255.959	437.257	39.7084	793.679	316.603	511.466	308.453	633.984	414.403	1213.37	641.651	1126.06	112.43	967.742	674.173	71.556	592.229
hsa-miR-125b-1-3p	hsa-miR-125b-1-3p	375.625	1083.43	1295.26	575.099	617.257	609.535	324.843	249.669	378.211	253.684	233.981	226.477	222.886	210.566	1581.17	684.946	1150.14	341.287	578.559
hsa-miR-181a-5p	hsa-miR-181a-5p	996.745	1090.42	344.396	374.578	368.951	864.796	554.887	484.413	327.206	636.553	575.174	421.203	403.041	677.819	489.392	616.938	849.571	306.885	576.832
hsa-miR-151a-3p	hsa-miR-151a-3p	383.707	895.321	292.309	476.377	526.344	882.587	488.382	573.214	814.144	509.644	583.494	455.723	753.322	624.273	292.787	643.26	984.034	171.205	575.007
hsa-miR-191-5p	hsa-miR-191-5p	133.364	718.031	130.153	466.1	105.327	1484.9	602.653	870.418	392.985	727.861	253.206	738.888	807.961	1021.84	373.437	653.448	723.15	89.6074	571.851
hsa-let-7i-5p	hsa-let-7i-5p	161.825	629.296	81.0125	493.01	46.5045	1521.66	457.977	903.639	355.774	772.176	374.99	745.933	998.067	1136.75	261.657	613.063	664.324	41.22	569.938
hsa-miR-516a-5p	hsa-miR-516a-5p	354.613	756.77	686.015	693.115	1040.51	603.644	973.247	495.368	556.569	498.645	362.829	165.416	367.921	269.213	420.791	744.968	798.979	261.524	558.341
hsa-miR-135a-5p	hsa-miR-135a-5p	77.7513	375.066	20.9272	440.967	20.668	1858.23	119.184	713.916	90.8125	581.875	196.759	1334.71	969.877	1866.55	285.684	345.456	174.196	NA	557.214
hsa-miR-552	hsa-miR-552-3p	499.97	464.566	955.794	359.376	3378.73	223.033	505.538	143.454	838.092	126.225	401.693	80.9574	87.2857	133.112	190.211	344.969	805.199	467.997	555.9
hsa-miR-1265	hsa-miR-1265	251.101	957.936	171.295	505.534	199.972	1441.86	560.848	663.89	335.552	554.283	365.129	625.554	668.041	767.411	330.524	524.103	897.761	115.486	552.016
hsa-miR-129-2-3p	hsa-miR-129-2-3p	60.5499	181.333	25.8548	494.151	75.7363	1469.5	233.762	866.29	714.184	861.229	289.837	430.507	2218.79	1079.45	114.068	346.373	394.478	21.8648	548.776
hsa-miR-301a-3p	hsa-miR-301a-3p	22.257	338.045	NA	268.192	NA	1518.5	224.744	1157.72	87.4461	683.734	261.644	923.13	915.374	972.9	186.318	384.593	259.24	NA	546.923
hsa-miR-195-5p	hsa-miR-195-5p	523.643	888.585	133.255	356.123	39.717	1576.86	223.35	450.359	50.8702	412.752	103.499	992.121	477.061	1409.75	433.502	560.141	1024.61	25.5089	537.873
hsa-miR-504	hsa-miR-504-5p	NA	12.5987	7.86257	7.27001	18.1184	NA	14.2524	10.9279	NA	2.93443	45.9898	6816.68	NA	4.98846	7.22019	8.03836	20.1816	NA	536.697
hsa-miR-24-1-5p	hsa-miR-24-1-5p	396.109	667.994	437.674	465.46	631.386	1273.72	364.925	484.646	332.6	474.867	271.128	567.114	648.59	720.076	381.756	494.959	825.256	207.665	535.885
hsa-miR-1321	hsa-miR-1321	612.117	922.377	883.71	899.098	1156.36	443.942	358.057	252.035	621.208	230.968	394.23	165.493	321.472	263.269	317.992	469.196	823.812	309.163	524.694
hsa-miR-584-5p	hsa-miR-584-5p	101.998	221.917	185.546	85.681	886.202	184.776	3180.67	566.542	158.033	449.123	225.354	84.7842	176.587	167.308	447.202	512.635	1151.26	448.595	513.012
hsa-miR-340-5p	hsa-miR-340-5p	362.78	776.194	512.159	619.06	405.351	1024.91	365.103	530.166	454.37	442.154	398.302	370.769	670.512	592.048	248.358	497.088	721.072	129.07	506.637
hsa-miR-891a	hsa-miR-891a-5p	333.295	722.758	495.674	387.364	1688.3	780.076	307.283	322.654	510.292	284.384	251.321	299.842	362.076	517.999	237.776	393.425	817.559	233.753	496.991
hsa-miR-519e-3p	hsa-miR-519e-3p	324.544	804.646	860.952	763.815	519.372	681.292	348.157	347.488	304.498	370.439	301.522	412.603	436.461	396.575	401.965	455.348	838.316	268.568	490.92
hsa-miR-299-3p	hsa-miR-299-3p	527.813	654.246	503.86	369.466	1220.38	495.291	477.973	330.275	628.214	325.64	283.503	192.349	372.286	291.162	230.232	494.72	1043.76	228.106	481.626
hsa-miR-127-3p	hsa-miR-127-3p	79.7483	363.827	91.7258	319.884	196.103	1424.2	326.559	591.379	1173.73	704.299	567.37	453.052	701.826	569.151	74.587	412.34	467.306	41.8934	475.499
hsa-miR-130a-3p	hsa-miR-130a-3p	354.535	1125.48	135.675	315.61	14.3504	1252.45	368.795	431.361	27.623	430.96	126.997	769.787	511.012	736.524	563.348	547.55	749.869	45.7215	472.648
hsa-miR-99b-3p	hsa-miR-99b-3p	354.561	795.152	501.841	457.636	1260.89	588.361	437.009	333.045	594.221	283.094	355.396	193.291	287.428	283.687	192.555	429.337	823.667	257.108	468.238
hsa-miR-20b-3p	hsa-miR-20b-3p	254.117	950.12	169.935	422.198	111.069	906.658	545.588	443.599	247.38	420.149	334.963	384.827	613.908	620.804	342.389	579.474	885.279	111.951	463.578
hsa-miR-99b-5p	hsa-miR-99b-5p	197.767	446.683	202.93	508.028	475.359	758.071	453.974	645.245	423.78	525.22	380.326	407.077	653.306	688.351	221.729	506.805	708.229	79.7541	460.146
hsa-miR-382-5p	hsa-miR-382-5p	387.071	591.6	467.288	431.898	799.81	666.482	351.311	335.808	789.829	372.423	414.731	231.083	471.18	310.329	195.25	427.634	748.289	266.597	458.812
hsa-miR-557	hsa-miR-557	200.044	361.39	503.315	299.362	1572.81	439.703	1299.02	217.953	202.44	410.39	128.234	139.635	302.911	186.156	224.447	392.443	609.826	460.231	441.684
hsa-miR-617	hsa-miR-617	321.394	892.749	694.043	502.106	986.405	413.746	417.166	209.712	461.893	217.81	235.569	141.714	271.592	197.933	491.736	425.052	609.793	342.926	435.186
hsa-miR-589-5p	hsa-miR-589-5p	204.628	656.704	148.466	255.256	389.61	1087.95	406.649	413.567	196.773	354.922	225.483	430.043	409.265	611.858	224.562	385.484	963.81	126.317	416.186
hsa-miR-620	hsa-miR-620	367.793	724.579	508.084	602.282	829.47	398.331	298.385	337.134	450.628	265.679	351.238	147.231	354.3	210.15	212.414	384.453	720.826	201.532	409.14
hsa-miR-671-5p	hsa-miR-671-5p	468.137	582.215	690.647	645.89	1193.26	341.281	425.33	204.06	487.578	208.813	242.305	104.158	259.043	162.044	237.29	323.234	540.989	232.04	408.24
hsa-miR-432-5p	hsa-miR-432-5p	55.5239	297.794	42.4996	326.043	457.493	1379.8	244.175	494.864	612.998	641.21	414.596	364.796	691.958	379.056	49.5735	305.498	420.023	34.3932	400.683
hsa-miR-937	hsa-miR-937-3p	201.905	679.503	278.163	269.815	678.417	670.206	429.216	340.561	556.379	292.841	318.887	226.304	226.752	255.154	233.794	293.057	919.784	154.932	390.315
hsa-miR-485-3p	hsa-miR-485-3p	327.666	559.704	668.202	493.117	710.736	374.993	336.647	211.174	324.741	220.356	238.592	127.024	317.263	188.662	410.989	403.895	533.769	347.403	377.496
hsa-miR-31-5p	hsa-miR-31-5p	610.948	1001.23	81.0442	305.628	70.9214	972.196	141.02	152.473	NA	368.505	234.067	279.147	354.32	859.384	338.766	293.628	215.599	94.0209	374.877
hsa-miR-130b-3p	hsa-miR-130b-3p	364.988	373.796	398.098	315.21	629.196	743.096	411.772	221.482	239.959	202.86	156.435	174.066	344.006	266.383	361.841	328.067	870.133	326.346	373.763
hsa-miR-15b-5p	hsa-miR-15b-5p	103.221	387.782	58.5381	280.261	25.8915	817.571	287.296	644.237	85.3216	635.041	173.657	515.529	706.94	846.023	276.869	449.361	364.9	18.4479	370.938
hsa-miR-339-5p	hsa-miR-339-5p	195.978	597.928	131.463	240.639	154.454	762.299	329.664	461.526	228.727	372.693	277.975	324.078	502.7	394.442	387.697	408.916	635.636	98.1621	361.388
hsa-miR-151a-5p	hsa-miR-151a-5p	83.784	349.848	35.2615	247.774	NA	982.019	208.944	584.827	103.752	482.223	173.396	499.174	681.885	760.675	177.781	346.488	357.918	25.0097	358.868
hsa-miR-199a-5p	hsa-miR-199a-5p	752.866	834.955	176.176	310.005	52.8225	758.189	79.3328	254.318	117.393	358.642	155.45	350.565	439.005	733.786	97.2998	460.448	401.878	70.542	355.76
hsa-miR-27a-3p	hsa-miR-27a-3p	55.991	231.36	29.9194	133.08	NA	1143.42	169.494	500.816	37.6144	507.918	50.3127	719.594	404.093	1130.02	127.814	250.708	130.962	NA	351.445
hsa-miR-744-5p	hsa-miR-744-5p	184.77	349.883	458.522	379.246	201.564	507.856	296.423	405.792	194.026	368.777	250.438	273.285	525.606	402.06	510.707	470.56	379.977	120.727	348.901
hsa-miR-98	hsa-miR-98-5p	27.7128	168.939	10.5941	196.277	30.9238	1212.24	161.605	747.01	101.829	554.907	140.041	535.436	724.257	767.515	97.6323	217.988	196.919	NA	346.578
hsa-miR-204-5p	hsa-miR-204-5p	64.2584	255.347	130.926	252.553	604.189	1246.56	169.549	516.827	300.604	393.042	141.647	479.937	544.29	583.494	41.2388	198.159	223.864	18.7143	342.511
hsa-miR-634	hsa-miR-634	163.912	502.069	293.439	349.398	380.981	578.69	435.972	408.143	269.326	298.842	216.916	191.735	301.641	293.712	286.897	341.445	686.101	107.262	339.249
hsa-miR-28-5p	hsa-miR-28-5p	84.5279	288.575	36.8183	249.355	NA	844.501	219.348	549.748	72.897	445.042	113.932	371.136	561.011	747.699	157.662	321.966	276.014	NA	333.765
hsa-miR-424-5p	hsa-miR-424-5p	164.583	384.791	107.035	370.678	68.0528	1465.27	171.39	376.205	97.3704	352.942	220.59	297.868	478.433	641.958	95.2325	277.089	348.342	48.3121	331.453
hsa-miR-183-5p	hsa-miR-183-5p	58.4795	309.788	51.6302	307.13	60.7845	878.453	238.881	549.871	177.668	499.678	173.061	512.839	564.393	639.297	96.6434	273.723	488.504	28.6595	328.305
hsa-miR-376a-5p	hsa-miR-376a-5p	NA	125.976	NA	143.871	NA	1231.72	118.542	515.756	91.9049	440.595	63.5175	493.981	513.3	532.122	20.3389	168.979	96.4961	NA	325.507
hsa-miR-574-5p	hsa-miR-574-5p	243.936	514.928	507.495	444.24	559.219	282.842	263.806	217.495	449.765	214.505	271.299	154.827	289.672	190.418	167.617	346.469	563.324	131.639	322.972
hsa-miR-659-3p	hsa-miR-659-3p	182.388	402.835	344.359	328.411	1176.11	340.042	611.613	173.418	260.536	232.036	161.835	110.295	178.139	145.244	159.814	253.07	549.084	199.172	322.689
hsa-miR-33a-5p	hsa-miR-33a-5p	73.1862	327.751	22.8454	273.099	NA	900.832	302.786	524.515	103.016	382.677	167.557	329.11	591.751	576.64	168.7	380.932	332.431	5.444	321.369
hsa-miR-216a	hsa-miR-216a-5p	220.149	411.831	299.73	150.878	331.335	1000.54	261.331	108.704	23.4626	124.925	46.8546	193.695	322.287	196.852	880.802	333.413	630.862	241.725	321.076
hsa-miR-509-3-5p	hsa-miR-509-3-5p	437.296	383.454	456.301	347.002	671.985	150.926	350.354	187.572	472.154	174.071	324.334	24.6955	218.682	121.023	159.715	443.767	622.085	224.836	320.57
hsa-miR-664-5p	hsa-miR-664a-5p	248.335	635.723	162.741	347.074	151.508	353.054	306.915	268.256	500.215	236.329	422.109	85.0803	434.119	191.159	151.103	396.973	671.494	127.852	316.113
hsa-miR-32-5p	hsa-miR-32-5p	6.42059	125.234	NA	88.6629	NA	1177.01	77.5956	525.282	74.0485	388.885	33.6568	575.984	480.671	717.711	213.535	135.331	101.849	NA	314.792
hsa-miR-187-5p	hsa-miR-187-5p	257.004	723.779	380.463	566.049	382.333	316.986	282.587	158.018	305.338	143.09	196.876	105.29	176.514	177.741	392.643	414.088	571.279	71.1648	312.291
hsa-miR-525-5p	hsa-miR-525-5p	243.266	353.315	406.008	345.346	1030.76	330.817	389.5	158.222	264.945	147.239	169.621	110.15	173.308	179.083	213.844	295.268	558.502	221.652	310.602
hsa-miR-185-5p	hsa-miR-185-5p	116.527	301.922	88.0505	346.047	155.779	724.317	233.993	371.547	491.322	433.371	287.972	189.201	498.79	379.134	95.4356	288.852	524.999	43.3022	309.476
hsa-miR-146b-3p	hsa-miR-146b-3p	257.98	498.216	435.968	635.192	627.155	272.03	238.976	144.491	429.497	157.358	225.85	78.5274	238.403	164.497	120.758	290.586	460.165	159.014	301.926
hsa-miR-675-5p	hsa-miR-675-5p	126.286	286.325	350.353	195.804	985.71	284.961	649.263	206.445	133.206	227.033	125.96	79.5119	121.248	137.174	304.313	327.984	529.42	219.328	293.907
hsa-miR-107	hsa-miR-107	113.679	322.331	255.04	278.417	155.7	594.323	250.945	436.076	142.758	382.557	149.999	267.501	433.067	481.256	324.514	306.583	296.199	93.5645	293.584
hsa-miR-509-5p	hsa-miR-509-5p	279.149	493.592	534.86	346.556	589.483	219.862	250.786	127.444	380.832	149.045	194.002	57.899	180.535	152.122	185.437	300.68	492.832	347.799	293.495
hsa-miR-136-3p	hsa-miR-136-3p	35.872	153.674	NA	167.945	NA	1134.52	152.269	435.689	131.785	430.585	113.449	311.891	505.045	461.266	32.6004	175.979	110.416	NA	290.199
hsa-miR-198	hsa-miR-198	201.85	336.796	329.38	295.489	898.779	335.173	468.364	167.702	265.208	175.91	180.796	68.9883	129.366	127.288	226.9	282.451	535.059	156.001	287.861
hsa-miR-943	hsa-miR-943	164.578	334.81	421.381	367.467	216.377	303.462	367.279	190.794	101.59	176.59	122.935	78.001	181.74	161.297	909.91	470.354	381.863	178.221	284.925
hsa-miR-21-3p	hsa-miR-21-3p	432.604	561.425	248.391	159.926	523.402	384.28	265.258	110.265	130.48	147.654	122.821	116.572	188.187	217.276	129.296	375.143	609.172	268.452	277.256
hsa-miR-96-5p	hsa-miR-96-5p	17.2991	106.54	15.159	147.722	NA	977.675	150.635	456.13	39.8996	386.811	53.1446	650.902	417.396	787.941	113.926	160.73	166.219	12.5664	274.159
hsa-miR-369-3p	hsa-miR-369-3p	116.539	164.682	136.189	142.683	324.241	1130.32	119.564	356.939	186.916	361.418	110.2	331.648	453.863	549.853	17.1568	168.234	197.67	23.0012	271.729
hsa-miR-1299	hsa-miR-1299	273.389	391.016	429.92	432.147	471.024	204.729	176.704	128.742	372.347	157.956	227.387	85.4498	233.079	129.444	133.077	275.399	422.015	188.287	262.895
hsa-miR-193b-3p	hsa-miR-193b-3p	279.8	258.215	192.526	158.161	216.978	473.063	361.678	144.476	83.9134	186.163	111.292	106.087	194.302	191.178	348.223	326.15	850.379	200.28	260.159
hsa-miR-505-5p	hsa-miR-505-5p	184.116	488.03	435.257	389.171	819.235	187.541	154.408	104.559	424.432	103.601	186.042	63.7367	141.598	113.776	113.559	187.65	455.923	99.5029	258.452
hsa-miR-30e-3p	hsa-miR-30e-3p	107.32	492.582	84.245	164.481	NA	780.654	202.793	250.35	38.139	234.894	54.6945	377.682	287.672	493.875	272.123	227.127	278.344	25.0718	257.179
hsa-miR-409-3p	hsa-miR-409-3p	29.0184	142.81	35.3083	195.765	110.501	663.156	227.364	371.977	589.524	379.929	171.476	256.712	484.679	371.215	30.2399	224.304	267.888	45.2994	255.398
hsa-miR-208a	hsa-miR-208a-3p	153.48	375.622	220.052	260.181	692.975	393.691	193.648	189.618	231.861	184.883	151.344	126.892	242.797	208.068	149.293	246.049	482.629	68.201	253.96
hsa-miR-623	hsa-miR-623	184.847	304.224	787.221	339.241	376.985	142.377	406.039	109.608	79.8371	126.658	91.3176	45.373	92.0819	90.9535	456.323	275.467	408.809	245.188	253.475
hsa-miR-93-5p	hsa-miR-93-5p	131.792	486.865	72.5894	166.229	41.6264	536.673	304.484	251.177	107.632	331.086	151.927	260.568	260.143	292.884	264.422	330.8	478.051	63.2147	251.787
hsa-miR-1304-5p	hsa-miR-1304-5p	193.373	524.763	558.011	695.693	425.731	151.563	194.191	127.082	308.032	128.009	169.03	59.1825	159.741	120.124	93.1289	217.959	300.593	72.823	249.946
hsa-miR-182-5p	hsa-miR-182-5p	NA	87.2379	NA	144.876	NA	663.122	136.571	397.665	16.2682	319.079	25.9559	394.886	327.022	580.512	60.8757	150.827	158.465	NA	247.383
hsa-let-7d-3p	hsa-let-7d-3p	305.946	528.647	626.794	362.265	578.767	198.029	142.753	87.357	212.338	86.2109	140.113	66.694	136.559	105.768	125.717	230.459	404.628	94.0231	246.282
hsa-miR-95	hsa-miR-95-3p	NA	36.2095	NA	75.6903	NA	859.285	22.7061	402.874	NA	260.95	23.5015	341.111	368.441	641.273	41.6509	75.8946	23.1235	NA	244.055
hsa-miR-600	hsa-miR-600	108.428	323.456	132.868	282.765	90.332	688.967	261.579	363.964	95.2976	244.85	136.179	184.742	311.246	365.327	126.548	253.38	345.782	19.2561	240.831
hsa-miR-337-5p	hsa-miR-337-5p	NA	108.011	NA	105.151	23.3947	942.151	162.101	323.49	62.5177	457.562	94.803	234.722	343.038	293.617	43.1785	213.791	192.383	NA	239.994
hsa-miR-132-3p	hsa-miR-132-3p	9.28407	120.061	NA	154.819	NA	710.482	100.927	414.011	98.4416	419.668	217.774	186.437	496.831	276.216	19.8436	257.315	100.994	NA	238.874
hsa-miR-513b	hsa-miR-513b-5p	306.28	252.424	420.661	267.977	1277.51	96.2445	145.241	62.0633	372.161	48.2548	150.1	13.7674	78.3986	57.8883	48.0846	196.41	318.733	96.4318	233.813
hsa-miR-542-5p	hsa-miR-542-5p	146.927	163.009	208.917	213.927	1557.02	117.928	188.368	75.0661	312.642	70.9829	116.37	NA	74.2875	37.8742	49.0087	182.387	274.601	97.8337	228.656
hsa-miR-622	hsa-miR-622	126.057	305.559	389.676	205.592	605.61	176.786	341.301	119.124	195.197	90.3989	101.407	34.8483	96.991	82.8991	283.153	247.051	503.246	166.299	226.178
hsa-miR-338-3p	hsa-miR-338-3p	101.829	219.597	57.227	206.433	NA	642.508	179.602	336.946	59.9806	209.228	76.4953	175.685	298.795	500.033	127.168	222.641	137.474	11.5085	209.597
hsa-miR-934	hsa-miR-934	240.272	412.803	296.46	371.006	400.519	239.115	134.878	94.103	205.329	91.1415	146.121	54.9997	157.312	133.686	86.4895	183.944	380.833	108.015	207.613
hsa-miR-342-3p	hsa-miR-342-3p	NA	120.361	NA	120.675	NA	542.898	99.3936	339.417	39.0547	254.128	77.4439	258.265	375.74	408.55	43.6085	157.543	68.7862	NA	207.562
hsa-miR-410	hsa-miR-410-3p	23.6479	116.036	NA	143.642	38.754	559.369	120.219	244.122	331.532	295.929	149.968	115.572	382.772	245.203	NA	151.765	124.195	NA	202.848
hsa-miR-25-3p	hsa-miR-25-3p	143.202	325.463	102.645	182.438	56.967	412.751	242.587	203.941	198.559	209.586	153.562	141.348	262.753	263.148	127.348	234.592	326.312	57.1429	202.464
hsa-miR-483-5p	hsa-miR-483-5p	151.385	286.709	278.235	261.241	424.851	333.645	240.626	126.277	191.234	105.708	93.6747	52.8775	155.974	115.013	171.508	258.482	315.567	65.9521	201.609
hsa-miR-508-5p	hsa-miR-508-5p	115.774	178.358	171.925	150.704	1281.76	187.614	162.782	86.4461	142.532	60.4824	71.0777	46.6169	64.731	90.3797	97.9923	133.432	467.993	84.5942	199.733
hsa-miR-548e	hsa-miR-548e-3p	171.78	375.911	174.563	204.613	180.205	359.508	263.919	165.467	238.052	147.606	112.73	104.062	160.597	259.29	77.6577	196.621	265.579	99.4067	197.643
hsa-miR-625-3p	hsa-miR-625-3p	121.078	251.321	301.918	200.658	304.521	289.97	270.808	133.602	124.165	146.739	107.198	102.414	182.931	161.675	177.935	236.761	337.232	104.234	197.509
hsa-miR-186-5p	hsa-miR-186-5p	45.9878	214.856	85.616	149.428	88.2989	396.547	207.4	271.689	239.97	231.839	186.14	177.433	258.272	303.115	114.815	256.367	239.535	83.1238	197.246
hsa-miR-877-5p	hsa-miR-877-5p	146.397	317.575	307.604	245.238	494.212	172.787	152.261	100.047	316.298	110.663	154.757	49.6042	136.154	106.78	162.558	179.247	309.119	68.9596	196.126
hsa-miR-1260a	hsa-miR-1260a	133.516	206.068	133.012	167.531	130.129	359.749	218.548	191.702	176.005	167.811	122.974	108.056	271.58	317.048	65.5162	271.18	320.166	43.6847	189.126
hsa-miR-29c-5p	hsa-miR-29c-5p	81.0846	215.546	39.4842	213.505	39.7615	535.582	127.778	265.835	201.608	222.162	165.054	121.795	409.661	308.006	64.2595	197.735	168.733	9.40373	188.166
hsa-let-7a-2-3p	hsa-let-7a-2-3p	159.487	271.286	276.402	303.409	246.388	254.419	154.957	119.423	128.724	115.466	117.892	93.7116	192.652	167.272	124.923	213.775	310.645	106.33	186.509
hsa-miR-585	hsa-miR-585-3p	115.811	129.345	380.375	170.105	190.609	95.5296	494.688	172.009	53.3426	163.466	114.046	61.8734	90.9081	108.976	197.825	233.133	358.599	210.383	185.612
hsa-miR-630	hsa-miR-630	209.949	304.097	367.682	358.129	381.174	128.647	137.969	78.153	178.418	80.1363	133.839	31.6074	129.928	77.6123	105.709	192.388	292.544	122.34	183.907
hsa-miR-20a-5p	hsa-miR-20a-5p	NA	79.0738	NA	26.2525	NA	608.665	32.6373	139.876	NA	116.509	NA	322.624	152.412	412.099	163.11	81.0738	66.5313	NA	183.405
hsa-miR-100-5p	hsa-miR-100-5p	208.441	287.29	44.6936	184.815	NA	447.757	34.3986	141.352	9.72634	166.494	32.8512	121.844	260.101	479.361	NA	196.835	119.481	NA	182.363
hsa-miR-920	hsa-miR-920	214.263	384.235	481.096	289.434	496.516	116.443	104.959	70.041	251.553	61.0898	151.189	27.9699	67.0778	71.9908	49.506	136.207	232.192	52.5049	181.015
hsa-miR-516b-5p	hsa-miR-516b-5p	153.733	273.522	304.625	292.741	501.73	154.852	168.067	97.8347	205.429	79.3079	113.996	34.3484	103.447	90.0114	111.045	194.646	301.418	63.4899	180.236
hsa-miR-181a-2-3p	hsa-miR-181a-2-3p	140.357	296.892	189.721	240.655	305.337	221.487	184.202	137.429	150.156	101.929	104.629	47.9436	129.624	140.417	116.25	195.002	481.794	52.7973	179.812
hsa-miR-455-5p	hsa-miR-455-5p	58.488	221.714	27.5462	154.843	NA	351.618	117.831	230.495	67.0826	260.277	63.0108	167.813	249.142	335.723	110.794	195.757	205.147	NA	176.08
hsa-miR-1261	hsa-miR-1261	135.79	193.59	255.311	209.251	214.509	129.209	114.799	69.9182	110.547	67.6031	71.8822	22.3436	142.092	94.3598	634.664	364.006	177.081	101.373	172.685
hsa-miR-382-3p	hsa-miR-382-3p	159.624	290.934	127.512	160.493	251.802	214.314	141.636	107.25	203.336	102.213	120.177	55.323	114.526	101.404	82.9406	202.512	585.958	75.1256	172.06
hsa-miR-452-5p	hsa-miR-452-5p	112.51	192.031	111.119	80.5633	1029.9	140.724	171.475	70.7537	92.3658	87.4275	56.8618	38.5912	47.4876	100.926	114.812	130.089	411.764	51.7761	168.954
hsa-miR-574-3p	hsa-miR-574-3p	76.2832	231.055	103.901	218.929	53.7454	364.207	177.168	226.924	104.177	196.949	95.9231	102.656	256.106	230.261	86.7167	210.082	274.619	19.0662	168.265
hsa-miR-493-5p	hsa-miR-493-5p	52.9898	244.413	38.9684	75.6161	157.984	499.741	91.3039	178.872	84.5134	183.309	67.5711	180.089	151.631	184.818	134.334	117.589	552.943	23.0077	167.761
hsa-miR-490-3p	hsa-miR-490-3p	225.896	244.343	385.101	299.145	397.97	83.2945	153.522	69.4527	160.484	61.5836	112.994	22.4852	95.6561	71.5228	71.4427	167.863	251.309	136.697	167.265
hsa-miR-200b-5p	hsa-miR-200b-5p	86.858	208.952	246.633	204.481	312.421	144.031	275.072	132.217	156.324	128.159	109.662	48.183	139.51	121.101	167.049	163.152	265.436	100.47	167.206
hsa-miR-1236	hsa-miR-1236-3p	161.77	234.323	318.547	191.702	400.742	172.199	166.137	67.3675	131.715	76.8811	80.6458	38.1629	106.05	75.622	144.702	206.711	252.888	140.883	164.836
hsa-miR-193b-5p	hsa-miR-193b-5p	133.212	182.095	211.859	180.731	368.359	170.931	223.16	92.7336	113.096	114.518	102.857	40.8741	87.6344	95.6911	185.063	223.61	344.055	88.8559	164.408
hsa-miR-22-5p	hsa-miR-22-5p	61.6547	218.465	118.808	160.945	80.6163	401.008	142.988	183.724	94.8354	179.46	66.8377	131.203	267.25	264.405	89.1455	172.24	239.634	22.5396	160.875
hsa-miR-379-5p	hsa-miR-379-5p	2.65854	52.1447	NA	50.7938	NA	742.778	44.0577	214.088	229.24	247.367	30.9834	191.656	260.235	244.332	14.7869	50.8958	35.1235	NA	160.743
hsa-miR-654-3p	hsa-miR-654-3p	59.5147	143.122	23.4982	151.903	44.2431	640.108	98.8172	211.197	83.9755	272.174	80.8273	171.084	281.512	271.533	33.629	139.799	134.632	11.6069	158.51
hsa-miR-625-5p	hsa-miR-625-5p	95.1626	194.424	199.963	214.263	358.179	257.07	187.971	102.934	130.07	104.487	91.3889	68.0427	104.069	106.473	166.659	146.55	244.141	72.9446	158.044
hsa-miR-140-3p	hsa-miR-140-3p	77.7229	278.701	75.3168	119.174	37.7992	309.185	162.438	142.909	102.186	142.597	88.665	229.922	202.662	268.615	59.0361	227.15	282.262	17.2132	156.864
hsa-miR-492	hsa-miR-492	64.7022	115.69	111.357	63.8519	412.831	133.64	455.207	125.855	55.0247	98.5935	56.1238	41.2011	64.4359	98.6866	145.378	210.432	379.469	164.12	155.366
hsa-miR-542-3p	hsa-miR-542-3p	105.276	240.856	100.478	137.228	179.906	351.425	140.987	130.779	144.291	114.267	107.145	42.1629	126.194	148.233	71.7521	139.043	490.358	24.8353	155.29
hsa-miR-126-5p	hsa-miR-126-5p	NA	56.3033	NA	NA	NA	201.676	NA	78.8174	NA	75.2845	NA	549.755	76.4012	256.432	NA	88.1617	12.2392	NA	155.008
hsa-miR-611	hsa-miR-611	94.0785	198.412	239.689	97.3217	266.553	166.394	211.598	73.3276	81.6644	104.041	61.7215	51.4537	90.3525	74.4436	220.882	134.09	229.579	366.853	153.47
hsa-miR-1301	hsa-miR-1301-3p	83.1607	191.566	73.0129	154.467	363.243	216.473	102.079	132.154	315.077	131.47	167.345	52.1941	197.75	105.775	29.2519	131.554	238.545	25.9579	150.615
hsa-miR-142-3p	hsa-miR-142-3p	26.813	84.0928	NA	64.3736	NA	309.203	NA	59.6152	NA	89.1425	NA	91.8802	106.341	810.047	9.45014	76.1572	53.0446	NA	148.347
hsa-miR-1307-5p	hsa-miR-1307-5p	62.0211	112.382	53.0598	176.235	32.5426	211.406	219.723	185.359	162.9	186.135	133.669	37.5096	340.003	210.258	60.1533	211.299	235.287	26.4803	147.579
hsa-miR-361-3p	hsa-miR-361-3p	81.5336	163.805	116.854	110.087	200.58	245.359	189.519	135.743	121.197	147.527	98.6156	73.5629	151.571	149.992	103.027	155.673	232.577	129.056	144.793
hsa-miR-647	hsa-miR-647	82.0857	271.014	114.53	244.759	142.616	273.727	98.7316	116.499	115.635	106.13	88.9568	86.4938	166.674	114.466	62.7167	133.621	341.467	33.6246	144.097
hsa-miR-629-3p	hsa-miR-629-3p	97.9925	248.451	99.7933	136.207	111.396	242.459	224.071	115.433	135.743	134.112	105.458	73.1166	132.987	161.794	69.4192	175.752	261.074	58.8297	143.56
hsa-miR-551a	hsa-miR-551a	99.6163	161.42	154.992	196.453	355.689	167.787	134.136	67.9389	407.361	60.1231	57.1539	40.282	89.4245	89.4467	57.9467	101.562	260.022	48.272	141.646
hsa-miR-326	hsa-miR-326	147.188	117.224	279.056	163.674	676.748	61.5468	92.4977	43.0931	139.408	44.396	83.3494	NA	72.1471	41.3597	61.8908	125.687	153.962	69.9411	139.598
hsa-miR-17-5p	hsa-miR-17-5p	32.3013	144.615	NA	58.3249	NA	421.871	80.6315	116.94	NA	119.511	19.9772	210.707	123.02	233.384	144.751	112.844	116.846	NA	138.266
hsa-miR-212-3p	hsa-miR-212-3p	42.6787	144.289	49.5552	168.157	28.3915	376.916	81.839	224.044	108.306	206.577	126.492	99.3794	260.665	171.112	14.428	201.686	158.977	13.0592	137.586
hsa-miR-132-5p	hsa-miR-132-5p	46.5015	105.636	51.1776	109.635	74.1271	429.386	64.1694	218.023	89.944	226.559	142.927	136.022	263.111	140.686	37.0409	151.405	135.06	21.0453	135.692
hsa-miR-411-5p	hsa-miR-411-5p	NA	42.5492	NA	19.3266	NA	538.296	17.1312	155.128	NA	154.15	NA	126.772	180.207	206.621	10.2917	41.4391	NA	NA	135.628
hsa-miR-337-3p	hsa-miR-337-3p	68.2985	126.643	65.1325	148.39	120.621	533.607	93.1295	136.546	111.578	172.569	81.6129	102.195	168.544	169.466	20.1449	139.262	159.595	15.9918	135.185
hsa-miR-146b-5p	hsa-miR-146b-5p	142.431	169.084	45.1501	92.2767	51.6558	421.671	130.559	125.028	16.3597	143.489	55.679	144.742	152.914	229.463	36.4357	126.95	213.817	NA	135.159
hsa-miR-124-5p	hsa-miR-124-5p	113.833	280.461	730.745	219.688	144.046	68.8104	106.376	30.3007	31.6539	NA	27.4712	NA	46.3908	30.6243	68.8108	124.102	110.657	27.673	135.103
hsa-miR-127-5p	hsa-miR-127-5p	26.4147	72.4671	NA	102.446	26.5772	479.472	87.3443	144.962	229.934	189.809	112.154	93.1696	167.24	176.75	NA	99.1435	76.845	19.0984	131.489
hsa-miR-652-3p	hsa-miR-652-3p	35.6143	105.592	11.4897	129.568	11.5349	304.408	79.1667	254.243	92.9582	181.373	107.798	67.716	276.473	245.987	27.1229	145.3	129.299	NA	129.744
hsa-miR-10a-3p	hsa-miR-10a-3p	103.774	101.489	161.536	106.739	849.116	45.2128	86.5304	24.6858	156.632	26.893	57.1623	NA	36.5726	24.8712	20.6843	114.306	194.027	89.2792	129.383
hsa-miR-510	hsa-miR-510-5p	121.829	213.121	297.595	217.413	316.577	65.4747	135.224	45.2403	92.9467	40.2649	65.669	13.0533	43.2352	55.6822	82.3134	114.411	294.269	103.88	128.789
hsa-miR-518b	hsa-miR-518b	97.2402	170.896	352.237	190.361	180.419	94.3974	206.44	68.6465	49.9779	72.3568	46.748	24.3796	79.3864	54.4463	129.832	120.309	282.204	90.5676	128.38
hsa-miR-412	hsa-miR-412-3p	81.519	120.04	91.6611	98.0569	155.274	276.705	97.0355	116.393	104.268	114.386	98.2013	66.7973	178.694	131.813	51.7704	151.528	303.83	45.8381	126.878
hsa-miR-887	hsa-miR-887-3p	75.9132	134.648	71.8104	103.933	231.225	248.461	168.049	129.25	123.354	97.2086	82.2967	49.4137	159.552	163.712	36.7955	148.12	201.181	54.0872	126.612
hsa-miR-489	hsa-miR-489-3p	122.775	194.515	305.347	144.237	160.548	115.125	134.443	80.6373	95.9595	65.4003	65.2311	26.9896	86.9653	109.115	209.295	152.789	138.073	61.5797	126.057
hsa-miR-708-5p	hsa-miR-708-5p	NA	51.8049	NA	81.4854	NA	263.303	NA	151.644	NA	120.058	NA	97.4011	101.504	268.552	NA	86.7022	21.2394	NA	124.369
hsa-miR-615-3p	hsa-miR-615-3p	114.031	182.529	181.524	152.869	299.133	182.486	93.7311	60.5798	100.118	52.3335	67.0708	46.8168	85.5052	87.4002	49.8551	118.634	296.547	63.7767	124.163
hsa-miR-135b-5p	hsa-miR-135b-5p	31.8844	114.449	18.5638	68.4318	5.59477	415.053	60.4335	164.93	NA	125.292	NA	130.907	142.848	311.503	86.8098	96.6512	57.3105	NA	122.044
hsa-miR-551b-5p	hsa-miR-551b-5p	113.426	193.91	268.29	217.533	453.452	91.3	74.8819	42.975	143.942	49.3007	66.3634	19.1303	64.8812	60.9254	27.9231	79.5445	145.855	53.1663	120.378
hsa-miR-376a-3p	hsa-miR-376a-3p	27.6085	82.3585	NA	95.7466	NA	322.874	69.9686	133.391	193.386	143.498	55.2402	49.1772	174.649	164.993	NA	89.0465	48.0895	NA	117.859
hsa-miR-106a-5p	hsa-miR-106a-5p	15.4047	105.361	NA	44.1205	NA	326.591	71.9478	85.9679	NA	94.1982	NA	141.02	111.78	233.846	99.8693	105.782	95.8453	NA	117.826
hsa-miR-1297	hsa-miR-1297	NA	31.2713	NA	23.2622	NA	346.468	23.0517	143.226	NA	80.5662	NA	146.925	71.2236	296.851	7.54749	NA	NA	NA	117.039
hsa-miR-140-5p	hsa-miR-140-5p	19.089	148.686	NA	63.8383	NA	339.976	46.6238	104.463	NA	104.12	22.8643	227.909	135.297	193.265	45.1746	89.927	77.4819	NA	115.623
hsa-miR-495	hsa-miR-495-3p	NA	33	NA	45.2519	NA	465.333	21.9397	109.685	NA	111.848	NA	61.0353	118.796	162.667	NA	25.7965	NA	NA	115.535
hsa-miR-302c-5p	hsa-miR-302c-5p	59.649	203.939	235.01	121.508	148	222.76	167.013	97.5807	61.3742	89.986	60.4152	49.3189	83.0004	112.443	52.4968	108.746	171.133	21.72	114.783
hsa-miR-205-5p	hsa-miR-205-5p	20.1632	400.507	70.4933	608.64	59.6417	33.1519	125.913	58.3137	29.8037	71.5823	45.6049	23.9681	50.5973	158.045	15.9318	98.1884	137.96	39.7209	113.79
hsa-miR-99a-5p	hsa-miR-99a-5p	110.48	146.797	48.6335	149.772	14.4867	331.907	95.3873	95.8864	NA	149.726	34.0468	59.6967	160.462	239.475	27.4178	132.584	113.53	22.1701	113.674
hsa-miR-597	hsa-miR-597-5p	61.0494	151.426	50.0768	73.6706	244.388	232.528	112.564	90.496	112.958	70.3543	66.125	47.785	66.4491	134.973	25.1945	113.758	335.872	16.1224	111.433
hsa-miR-27b-3p	hsa-miR-27b-3p	NA	49.0292	NA	69.1189	NA	304.436	49.9045	118.839	NA	108.691	NA	74.258	116.648	254.462	11.7441	56.9116	NA	NA	110.367
hsa-miR-433	hsa-miR-433-3p	NA	76.9037	47.7729	95.3142	NA	293.97	70.1751	121.903	196.868	107.214	76.5035	37.0467	174.344	82.1812	NA	83.4221	73.1028	NA	109.766
hsa-miR-455-3p	hsa-miR-455-3p	NA	14.8153	NA	36.2728	NA	199.965	NA	135.143	NA	143.916	NA	64.5156	134.944	225.302	NA	18.6854	NA	NA	108.173
hsa-miR-7-2-3p	hsa-miR-7-2-3p	97.5009	111.872	146.823	144.416	287.887	136.499	61.9022	91.2447	134.426	65.7214	82.8478	32.5211	148.637	103.19	15.1231	91.6014	144.88	45.4211	107.917
hsa-miR-208b	hsa-miR-208b-3p	102.324	131.266	115.275	139.948	463.856	86.3078	64.7977	41.9466	101.994	32.002	58.3412	15.1308	55.2906	49.535	27.995	96.9634	312.327	26.4456	106.764
hsa-miR-3157-3p	hsa-miR-3157-3p	64.0855	53.933	126.352	54.1836	584.886	NA	NA	NA	92.4629	NA	30.0432	NA	32.7895	NA	NA	39.738	64.8692	29.8865	106.657
hsa-miR-425-5p	hsa-miR-425-5p	41.6498	112.299	21.6157	85.685	21.7318	250.586	125.84	140.975	71.5742	140.706	85.806	52.6673	192.694	181.324	43.9209	153.283	178.451	11.7174	106.251
hsa-miR-340-3p	hsa-miR-340-3p	37.4693	105.411	90.2992	107.51	16.2033	189.646	69.7809	87.9181	19.1529	70.4842	32.0306	75.2837	135.272	143.76	353.757	192.754	134.305	51.1422	106.232
hsa-miR-636	hsa-miR-636	81.1754	151.518	88.0098	97.0105	138.23	189.377	86.8003	78.5574	75.1573	73.4701	66.2411	49.684	111.848	117.376	63.0728	135.98	244.741	42.112	105.02
hsa-miR-152	hsa-miR-152-3p	83.8681	139.283	55.8121	58.3436	NA	210.497	74.9595	116.456	63.1575	82.0344	53.7908	83.7605	156.612	165.555	46.9215	140.747	146.965	NA	104.923
hsa-miR-199b-5p	hsa-miR-199b-5p	46.049	72.5194	NA	39.7952	NA	271.318	NA	69.7339	NA	87.4718	NA	59.9979	108.435	282.074	NA	75.1778	31.6826	NA	104.023
hsa-miR-4485	hsa-miR-4485-3p	95.768	139.221	118.446	343.247	61.3808	29.6475	100.15	35.9763	285.853	28.5018	94.732	NA	54.7729	19.2099	NA	84.7603	132.796	26.4852	103.184
hsa-miR-298	hsa-miR-298	90.0297	219.736	159.526	193.023	242.092	115.102	82.1073	48.2077	105.282	39.4169	57.0141	18.2793	56.8344	56.6842	36.1651	95.398	188.925	29.8208	101.869
hsa-miR-216b	hsa-miR-216b-5p	70.4054	100.006	73.0522	56.1646	40.7914	397.453	49.4971	17.6545	NA	12.4176	NA	50.6386	100.192	86.6851	250.751	107.46	162.954	31.4254	100.472
hsa-miR-197-3p	hsa-miR-197-3p	72.6565	137.478	79.1318	136.409	43.9722	203.699	84.9812	102.807	72.2744	91.8728	75.8176	43.6917	139.355	147.259	34.3643	126.493	167.181	25.3076	99.1528
hsa-miR-125a-3p	hsa-miR-125a-3p	49.7158	138.156	147.069	107.664	165.778	84.7205	69.4129	60.6468	466.316	50.1131	52.6459	24.2686	51.4111	68.4501	27.3275	81.9373	112.825	16.7056	98.6202
hsa-miR-1249	hsa-miR-1249-3p	67.9266	134.519	97.4825	50.0202	177.565	186.801	95.0182	48.8014	64.9668	66.3272	57.5016	73.7977	105.784	83.6194	85.1701	124.35	195.146	58.5492	98.5192
hsa-miR-889	hsa-miR-889-3p	NA	22.3559	NA	37.5457	11.6564	338.245	NA	83.5773	NA	85.2673	NA	50.4592	159.651	135.989	NA	NA	44.9706	NA	96.9718
hsa-miR-520d-5p	hsa-miR-520d-5p	74.5627	116.693	131.809	99.2451	228.419	131.48	107.327	70.3164	75.1173	70.2397	54.4379	28.2141	83.9332	86.5432	62.0455	110.382	171.442	43.2134	96.9679
hsa-miR-553	hsa-miR-553	108.169	146.339	143.672	120.44	198.201	104.704	78.5996	47.2883	85.4215	45.2017	50.002	29.2885	56.0487	52.895	167.571	118.392	126.222	58.3252	96.4878
hsa-miR-1258	hsa-miR-1258	65.5451	124.205	156.916	118.649	348.389	183.857	81.6348	40.7698	131.487	40.7604	51.9405	16.1149	50.9164	52.4703	33.4675	80.9702	120.687	22.0462	95.6014
hsa-miR-425-3p	hsa-miR-425-3p	62.9032	77.2935	123.758	90.133	597.06	44.6597	49.3637	28.358	105.522	26.9312	38.6948	NA	37.281	34.6171	24.1497	70.191	158.449	29.2862	94.0383
hsa-miR-539-5p	hsa-miR-539-5p	NA	60.9367	NA	60.4986	61.8879	335.041	33.112	99.0278	59.7423	133.077	46.3029	45.6513	145.347	110.407	NA	59.6753	61.4615	NA	93.7263
hsa-miR-150-5p	hsa-miR-150-5p	65.7469	110.335	247.818	152.406	135.898	60.6199	92.5023	40.1544	62.8689	35.9919	33.9789	NA	53.8437	48.8205	148.969	142.035	107.507	21.6184	91.8302
hsa-miR-147b	hsa-miR-147b-3p	31.1595	87.3714	27.2023	86.2814	95.4667	99.9663	174.25	107.185	122.319	119.434	89.1422	22.9942	138.185	94.9254	22.5411	121.683	189.095	16.8323	91.4462
hsa-miR-92b-3p	hsa-miR-92b-3p	48.7838	89.8335	30.0666	84.3855	NA	165.335	59.6795	111.598	85.0836	98.7496	60.3059	45.0902	208.801	146.984	29.705	114.797	71.5314	NA	90.6705
hsa-miR-92b-5p	hsa-miR-92b-5p	43.9472	29.3306	88.3433	14.0781	517.115	24.5526	74.8039	NA	70.9839	NA	22.6218	NA	NA	NA	14.6349	54.0361	191.757	26.4873	90.2071
hsa-miR-142-5p	hsa-miR-142-5p	60.1855	135.58	46.3664	77.5645	22.5431	175.184	NA	35.6537	NA	65.9865	21.4631	18.5922	43.2832	404.226	NA	61.5358	82.8396	NA	89.3573
hsa-miR-29a-5p	hsa-miR-29a-5p	34.005	97.3976	NA	76.5575	NA	269.183	38.3425	105.955	51.445	91.9741	40.7864	61.9828	150.881	131.831	9.8545	78.8238	69.6277	NA	87.2432
hsa-miR-10a-5p	hsa-miR-10a-5p	41.5782	65.4822	NA	35.7217	NA	214.191	NA	56.9724	NA	67.7993	NA	154.426	57.2304	191.358	NA	51.8374	19.6832	NA	86.9346
hsa-miR-1273a		93.5574	212.622	160.18	292.724	96.239	42.5375	69.8496	57.1089	63.9384	43.9023	55.5829	23.6351	78.8374	44.7181	17.1752	74.0022	112.78	10.1505	86.0856
hsa-miR-766-3p	hsa-miR-766-3p	54.3394	89.0525	143.007	69.8032	127.33	78.6687	141.29	64.1009	41.3358	65.7554	42.1641	NA	51.5404	59.8523	45.0896	121.932	172.047	72.8271	84.7139
hsa-let-7b-3p	hsa-let-7b-3p	64.9933	112.197	51.2801	66.8861	61.0766	235.747	47.3661	74.1832	80.0464	79.4354	46.3918	75.043	114.396	125.43	33.7572	83.7772	149.511	17.7539	84.404
hsa-miR-514a-3p	hsa-miR-514a-3p	47.888	116.472	30.0306	98.8278	19.2746	176.22	59.9078	78.4018	133.013	68.9359	80.9534	21.2304	160.258	162.975	NA	78.9519	80.0069	14.9305	84.0163
hsa-miR-195-3p	hsa-miR-195-3p	97.9328	124.911	171.187	161.218	182.817	26.8015	27.7925	NA	86.084	NA	37.7858	NA	60.8504	24.2216	NA	42.3409	82.004	35.4222	82.9549
hsa-miR-17-3p	hsa-miR-17-3p	72.9508	137.354	71.5154	86.1051	66.6454	132.342	81.4444	76.0925	49.9722	66.3467	43.6781	38.3167	107.703	107.98	66.9109	124.758	138.309	8.65408	82.0599
hsa-miR-5688	hsa-miR-5688	17.6912	113.46	NA	90.809	NA	168.228	64.3304	88.6018	NA	74.9724	30.5867	40.3895	79.6602	96.2282	37.5626	71.6604	164.712	NA	81.3494
hsa-miR-572	hsa-miR-572	58.476	111.038	254.553	49.1194	96.1175	58.597	89.2308	21.1647	58.0738	40.4329	NA	NA	42.6313	56.5512	27.2074	84.7311	100.614	149.281	81.1137
hsa-miR-362-3p	hsa-miR-362-3p	NA	42.9535	NA	35.3663	NA	229.068	18.1707	118.559	NA	84.2666	NA	44.716	120.642	159.922	25.8789	45.2815	23.4195	NA	79.0204
hsa-miR-1291	hsa-miR-1291	73.429	118.103	90.0228	104.439	119.074	73.8181	78.5148	30.0848	127.658	35.1236	66.3683	NA	57.5963	23.626	NA	84.5245	143.314	31.8128	78.5943
hsa-miR-1248	hsa-miR-1248	66.687	138.263	48.31	111.462	NA	97.8003	77.8695	69.1938	39.6854	64.0363	52.476	24.4932	114.16	77.8946	27.5571	120.809	119.67	NA	78.1479
hsa-miR-640	hsa-miR-640	32.3292	68.3424	111.457	73.2845	288.882	NA	34.6595	NA	59.9185	NA	NA	NA	NA	NA	NA	44.1865	50.2722	14.2055	77.7538
hsa-miR-30c-1-3p	hsa-miR-30c-1-3p	54.9756	64.7203	154.702	89.973	496.406	26.1589	66.8699	13.8748	94.6608	15.2856	27.6594	NA	24.407	15.9884	14.5025	68.5453	68.7343	18.3266	77.3994
hsa-miR-876-5p	hsa-miR-876-5p	NA	50.0157	NA	58.639	NA	201.776	43.4891	120.188	82.5603	67.5115	56.5066	52.2038	125.822	87.6285	NA	22.4769	33.3921	NA	77.0931
hsa-miR-488-3p	hsa-miR-488-3p	57.4816	94.9499	115.357	150.765	135.784	89.724	38.3932	55.2645	101.238	55.6643	56.268	15.5942	87.2126	81.6659	62.2831	78.1747	68.9732	15.0645	75.5477
hsa-miR-921	hsa-miR-921	39.4229	80.3696	92.3906	109.741	324.958	NA	52.578	21.46	75.2831	22.2894	22.6167	NA	NA	20.4044	NA	35.9285	80.7503	NA	75.2456
hsa-miR-1224-5p	hsa-miR-1224-5p	NA	49.1915	NA	56.9076	NA	65.099	35.371	94.6873	254.185	56.5342	86.6566	28.4518	104.374	39.2058	NA	71.3576	24.1656	NA	74.3221
hsa-miR-181b-5p	hsa-miR-181b-5p	64.0987	111.506	61.3937	43.7032	38.5469	119.282	101.242	78.7123	52.3761	100.856	46.1431	39.2	57.5184	106.779	31.5896	104.771	133.367	32.2352	73.5179
hsa-miR-124-3p	hsa-miR-124-3p	45.9544	92.3346	143.626	91.6265	307.498	75.0189	42.4002	21.7742	44.1707	33.1047	NA	12.4841	NA	43.7252	31.0242	44.9435	104.968	33.7396	73.0245
hsa-miR-575	hsa-miR-575	80.1772	99.7061	100.765	81.7828	149.205	68.5464	65.5414	28.4617	81.2452	28.4683	43.6377	NA	39.2465	22.5557	20.225	86.646	223.157	18.8987	72.8392
hsa-miR-211-5p	hsa-miR-211-5p	85.8597	44.1539	145.34	41.8873	386.23	41.1334	18.8887	16.9836	113.65	9.5405	27.8574	NA	39.2914	25.4431	NA	40.036	97.4294	31.5047	72.8268
hsa-miR-664-3p	hsa-miR-664a-3p	46.1747	96.2798	91.1023	67.9058	94.5494	120.436	95.4181	56.7598	48.0251	53.3325	36.8531	34.8873	88.5273	74.2116	37.0598	103.406	119.689	41.8356	72.5808
hsa-miR-660-5p	hsa-miR-660-5p	5.8729	46.1609	NA	45.6413	18.7485	197.609	33.3583	138.576	NA	109.84	29.0811	71.4943	142.573	163.788	37.307	59.257	37.9525	19.9628	72.3264
hsa-miR-497-5p	hsa-miR-497-5p	134.884	101.122	28.4309	53.2765	NA	113.05	22.6474	34.2227	NA	28.8782	NA	61.2089	40.6357	147.076	NA	84.3143	88.3741	NA	72.1631
hsa-miR-23a-5p	hsa-miR-23a-5p	26.5484	94.2575	85.3402	52.0084	382.892	88.7441	36.3897	29.5202	84.7816	33.0847	21.3805	17.6107	59.5792	30.4243	22.3121	65.0027	121.479	14.3983	70.3196
hsa-miR-374b-3p	hsa-miR-374b-3p	49.1221	127.982	76.117	121.728	52.7808	174.593	39.2682	55.3007	34.0149	38.416	34.6402	45.0276	83.1004	90.7319	31.2506	77.7353	115.656	15.1044	70.1427
hsa-miR-296-3p	hsa-miR-296-3p	48.0795	66.2293	94.1683	92.6584	129.86	82.285	101.604	44.2679	70.1392	53.504	52.2885	15.2812	81.7277	48.1193	29.3918	72.505	124.431	27.2662	68.5448
hsa-miR-601	hsa-miR-601	51.1975	92.725	100.302	77.8219	243.615	57.145	47.7358	33.1757	71.2624	25.3222	38.7068	16.2014	46.202	33.7249	30.1514	56.9674	189.659	17.2731	68.2882
hsa-miR-134	hsa-miR-134-5p	20.8267	48.0362	15.5872	78.5381	107.019	156.944	24.9134	47.9149	126.51	67.4875	29.7749	NA	98.8247	69.0256	NA	48.1983	72.2925	NA	67.4596
hsa-miR-890	hsa-miR-890	58.378	87.2726	95.2626	113.737	201.893	94.0312	38.7209	29.94	77.1827	19.7158	34.5276	33.7629	38.0101	43.4311	20.2346	60.2724	142.82	16.9164	67.0061
hsa-miR-502-5p	hsa-miR-502-5p	33.7386	300.919	36.1565	41.1822	144.825	90.6128	27.0445	27.2989	26.9477	24.4777	19.8558	16.5239	37.2608	44.214	36.316	35.8861	191.902	NA	66.7742
hsa-miR-363-5p	hsa-miR-363-5p	28.3581	78.5879	22.2858	44.2982	38.21	205.266	71.9831	70.5927	15.5678	77.3408	NA	59.1747	81.7577	120.661	33.8022	57.1393	61.1914	NA	66.6385
hsa-miR-210	hsa-miR-210-3p	25.6222	67.3079	22.2345	63.7734	NA	57.6455	49.6303	77.4829	77.4168	174.055	86.1631	NA	80.9946	113.126	17.8964	110.784	30.5388	10.8497	66.5951
hsa-miR-221-5p	hsa-miR-221-5p	46.6131	102.14	109.927	85.637	73.5269	78.851	67.6096	60.1734	34.2778	68.249	40.0683	27.2796	53.6371	74.9202	45.8973	92.5674	115.046	20.2411	66.4812
hsa-miR-875-3p	hsa-miR-875-3p	46.5694	69.7443	55.1702	51.8346	270.17	74.6014	34.7894	20.4515	66.436	18.5116	18.1427	NA	36.0013	23.1496	16.8092	54.1368	199.573	NA	66.0057
hsa-miR-138-2-3p	hsa-miR-138-2-3p	25.9289	105.587	16.0747	21.2897	63.0936	188.103	40.5254	50.7794	41.8737	51.3472	20.3532	55.828	48.6179	88.2949	47.2623	43.9026	212.316	NA	65.9517
hsa-miR-206	hsa-miR-206	50.8607	96.9131	112.337	91.7229	190.973	51.8232	36.5866	21.2426	83.1237	17.0464	22.9577	NA	NA	21.5778	32.0008	69.2939	137.43	11.1981	65.443
hsa-let-7a-3p	hsa-let-7a-3p	19.8562	50.0325	NA	42.9741	NA	209.924	39.0031	66.6276	31.4544	51.331	20.6525	49.2402	110.115	156.871	NA	63.1744	63.1464	3.13711	65.1693
hsa-miR-323a-3p	hsa-miR-323a-3p	NA	38.1542	41.4725	42.1942	46.2532	215.783	26.9277	78.9448	37.2313	89.5601	NA	26.895	87.5043	104.984	NA	37.0183	33.7368	NA	64.7614
hsa-miR-500a-5p	hsa-miR-500a-5p	48.0604	78.5674	47.2705	89.3098	74.5326	130.638	46.3326	71.8297	51.7103	53.0728	57.0202	18.9853	96.6423	78.0933	21.021	81.0993	101.591	7.13396	64.0506
hsa-miR-532-5p	hsa-miR-532-5p	28.7805	56.207	NA	45.7856	NA	82.6226	47.4412	102.35	40.8549	69.3685	41.8116	21.1148	125.265	104.919	NA	83.5829	38.9566	NA	63.5043
hsa-miR-485-5p	hsa-miR-485-5p	NA	37.0189	NA	53.4031	NA	149.867	33.2003	58.0758	105.913	76.8107	37.6146	25.801	98.8231	70.0792	NA	45.1794	29.9186	NA	63.208
hsa-miR-487a	hsa-miR-487a-3p	17.2669	62.7695	35.1617	47.8284	89.8187	161.627	52.5946	81.8634	45.5622	62.182	19.7835	26.6953	59.9156	79.6286	NA	43.1085	101.511	NA	61.7073
hsa-miR-146a-5p	hsa-miR-146a-5p	25.8389	42.5231	NA	30.9413	NA	87.3161	129.944	56.7507	NA	58.0711	17.3013	27.4803	89.4163	93.268	NA	56.9787	74.3337	NA	60.7818
hsa-miR-190a	hsa-miR-190a-5p	NA	23.4851	NA	6.60237	39.2321	260.271	NA	29.0597	NA	29.5348	NA	75.4073	38.3753	140.687	25.7257	25.6831	24.8061	NA	59.9058
hsa-miR-203	hsa-miR-203a-3p	21.6451	77.2394	NA	36.8244	57.6009	173.316	35.1845	35.5217	NA	28.064	NA	27.6055	42.8212	112.57	32.5162	48.9586	104.94	NA	59.6291
hsa-miR-138-5p	hsa-miR-138-5p	63.7019	191.9	86.7025	68.2738	18.7297	51.1499	18.7504	NA	25.495	16.9862	NA	NA	33.6467	109.969	NA	NA	27.124	NA	59.3691
hsa-miR-223-3p	hsa-miR-223-3p	33.8902	56.3358	41.3826	30.0458	309.416	121.129	41.3446	15.3376	25.7445	25.8933	NA	27.3871	32.5091	67.6325	14.1304	55.7483	82.5075	12.3476	58.3989
hsa-miR-1270	hsa-miR-1270	58.8024	65.3162	123.864	102.366	67.7275	NA	15.5505	NA	55.6246	NA	21.2179	NA	NA	NA	NA	37.0177	34.5976	NA	58.2084
hsa-miR-595	hsa-miR-595	39.3741	62.8393	93.3316	68.8658	163.849	NA	21.5134	NA	56.1817	NA	23.3032	NA	41.7884	53.33	NA	36.471	75.7893	18.1973	58.0641
hsa-miR-1281	hsa-miR-1281	36.3262	92.2082	69.507	31.4063	88.4979	121.832	28.0153	25.6274	44.9999	44.5944	31.2456	66.5838	NA	57.211	45.758	89.3263	87.5146	17.4054	57.5329
hsa-miR-761	hsa-miR-761	64.4597	94.0168	120.118	122.322	121.649	52.1038	29.855	13.9789	52.8458	NA	32.2574	NA	31.0177	18.0423	18.3576	33.7995	98.2386	12.5863	57.228
hsa-miR-663a	hsa-miR-663a	14.259	36.4237	31.0825	32.7633	115.96	50.476	201.578	43.0136	NA	21.9424	NA	NA	23.947	26.4384	34.0261	79.0138	129.301	18.0386	57.2175
hsa-miR-650	hsa-miR-650	80.6947	76.0105	125.049	57.707	87.9855	64.5599	32.5168	NA	34.3097	NA	NA	NA	33.5257	36.7442	16.4328	61.6352	75.9634	10.6233	56.6969
hsa-miR-631	hsa-miR-631	NA	28.0676	66.6388	15.6727	205.694	NA	89.003	26.5342	37.8523	21.6662	20.387	NA	NA	31.8767	27.9372	69.7889	100.278	51.9617	56.6685
hsa-miR-605	hsa-miR-605-5p	37.4894	68.6327	41.0548	42.1081	59.6379	150.464	54.2198	49.7322	39.3559	36.2253	33.2836	25.3458	73.7795	85.8974	19.7969	76.888	104.448	17.5859	56.4414
hsa-miR-550a-3p	hsa-miR-550a-3p	58.546	57.6344	86.1264	76.3382	66.5681	92.2708	70.5717	36.6748	26.9753	22.6692	23.1305	32.5928	54.4388	60.753	31.5084	85.8093	105.914	18.2738	55.9331
hsa-miR-656	hsa-miR-656-3p	NA	47.6739	NA	49.0298	NA	149.659	26.3677	49.3804	NA	47.7069	10.4788	19.3398	86.9249	87.455	NA	44.461	52.0351	NA	55.876
hsa-miR-339-3p	hsa-miR-339-3p	33.034	65.423	NA	38.5814	NA	106.43	37.434	72.014	64.3676	58.4317	34.9666	24.0287	92.3162	76.9308	21.3056	55.7936	53.5295	NA	55.6391
hsa-miR-18a-5p	hsa-miR-18a-5p	NA	32.7283	NA	NA	NA	100.234	56.0395	46.161	NA	46.9438	NA	31.8262	44.9317	88.3105	34.3786	73.299	53.4909	NA	55.3039
hsa-miR-576-5p	hsa-miR-576-5p	32.4121	96.3663	37.3875	98.1882	NA	96.66	39.4969	52.6134	32.9443	36.1314	34.4623	29.117	61.2027	65.291	14.1229	56.0368	96.6925	NA	54.9453
hsa-miR-296-5p	hsa-miR-296-5p	26.386	77.0728	46.4117	28.6223	143.947	93.2696	95.5811	29.1171	48.7183	44.739	23.5588	24.2374	46.3029	24.6106	31.2275	52.2542	111.118	39.6201	54.8219
hsa-miR-635	hsa-miR-635	54.8675	77.0517	107.02	102.326	107.739	65.5332	35.615	21.4742	40.6818	17.8504	40.0338	NA	26.5679	28.76	18.7851	48.0326	114.623	19.1646	54.4779
hsa-miR-145-3p	hsa-miR-145-3p	27.7194	96.0744	23.169	37.2143	NA	127.803	43.565	48.1699	23.2379	46.5878	29.8838	39.7686	70.2867	93.8141	18.5465	83.205	98.9435	14.6307	54.2717
hsa-miR-629-5p	hsa-miR-629-5p	32.3429	66.1912	56.0925	56.7824	176.229	53.2248	20.1945	19.2756	58.9688	21.5187	15.567	NA	NA	41.2631	14.9948	40.5595	135.282	NA	53.8992
hsa-miR-24-2-5p	hsa-miR-24-2-5p	14.5904	25.2026	32.9633	17.0217	310.762	52.1488	NA	23.7234	29.183	23.5814	NA	NA	42.9938	49.1264	NA	28.2407	97.3343	2.1349	53.5005
hsa-miR-1272	hsa-miR-1272	50.8024	67.4693	89.6173	113.769	68.6383	NA	24.6557	11.5455	67.6766	NA	25.3344	NA	28.6068	NA	NA	32.6786	83.3147	23.9002	52.9238
hsa-miR-324-5p	hsa-miR-324-5p	NA	17.5298	NA	NA	NA	120.421	25.2516	63.9202	NA	59.8684	NA	12.9222	86.9711	52.8195	NA	33.2455	NA	NA	52.55
hsa-miR-3943	hsa-miR-3943	31.2312	55.5784	55.7345	23.4503	125.716	102.211	90.6609	21.122	23.688	31.0534	30.472	NA	37.2119	28.4439	25.5751	81.8205	96.6783	26.0699	52.1598
hsa-miR-377-5p	hsa-miR-377-5p	35.7683	77.2463	66.1838	68.9291	80.8765	94.098	39.3785	41.1314	75.9861	46.4355	33.1729	14.5864	71.9704	51.8519	16.198	49.0803	63.1009	12.547	52.1412
hsa-miR-483-3p	hsa-miR-483-3p	43.9139	76.2307	77.7613	40.5822	71.5256	92.1733	35.5653	29.4033	47.578	42.9315	27.9469	45.8776	40.6846	58.6887	38.5157	65.9871	87.2639	15.3884	52.1121
hsa-miR-299-5p	hsa-miR-299-5p	NA	34.0078	43.8317	43.1583	NA	126.622	38.2822	34.359	NA	29.9454	NA	NA	59.9663	63.4897	46.4933	64.4883	35.5576	NA	51.6834
hsa-miR-106b-3p	hsa-miR-106b-3p	30.2497	93.2627	37.1724	59.1374	46.1212	84.2465	41.0013	46.728	74.3595	44.5622	38.1141	22.4924	64.0086	58.3469	13.7615	70.6861	87.7959	6.58362	51.035
hsa-miR-1253	hsa-miR-1253	38.8981	64.1963	84.4897	92.539	66.71	33.6462	21.9206	NA	56.9931	NA	NA	NA	31.5261	NA	NA	23.832	45.8285	NA	50.9618
hsa-miR-1224-3p	hsa-miR-1224-3p	28.0111	66.7113	56.3423	40.1908	69.2255	107.972	61.3732	29.9301	37.2696	34.9761	29.9305	21.0331	54.2447	40.654	47.2768	65.0741	77.7075	42.0445	50.5537
hsa-miR-149-5p	hsa-miR-149-5p	NA	59.6874	NA	38.2932	NA	70.4626	50.799	48.2955	30.5198	40.0281	NA	20.674	49.5752	66.9108	NA	64.3281	65.3884	NA	50.4135
hsa-miR-302e	hsa-miR-302e	40.309	86.5461	52.7776	74.0208	66.4163	89.0703	35.9093	27.4011	43.5119	24.9397	31.258	NA	53.8295	44.4301	14.6562	58.6788	98.1197	12.4626	50.2551
hsa-miR-29b-1-5p	hsa-miR-29b-1-5p	28.5166	71.57	51.3636	49.6672	65.1249	65.2093	48.3262	30.9079	74.6404	33.4661	31.0829	NA	58.792	42.4678	NA	58.2394	68.4464	17.1541	49.6859
hsa-miR-122-5p	hsa-miR-122-5p	29.9428	48.5812	48.774	30.7207	268.498	28.3672	15.1791	26.99	77.9192	17.6195	25.4391	5.40264	41.1188	21.4671	NA	17.4022	84.9074	NA	49.2706
hsa-miR-520a-5p	hsa-miR-520a-5p	29.1324	53.7679	62.0219	58.1044	130.78	NA	27.1011	NA	34.6624	NA	NA	NA	NA	23.7728	NA	29.7444	35.8161	NA	48.4904
hsa-miR-128	hsa-miR-128-3p	NA	24.857	NA	32.0506	NA	82.2169	12.954	70.4968	NA	48.7937	NA	14.0553	85.4589	92.8475	NA	41.8476	NA	23.1111	48.0627
hsa-miR-130b-5p	hsa-miR-130b-5p	35.1474	66.6863	44.2534	90.1988	58.0303	95.4011	23.082	31.1585	29.0511	28.9106	22.7038	27.1754	73.9839	41.5608	21.2563	68.3518	84.4267	18.9728	47.7973
hsa-miR-940	hsa-miR-940	21.6366	42.1145	58.3429	25.3162	83.7016	48.3362	115.195	33.894	30.3154	38.5212	NA	NA	35.8565	24.2269	23.8999	51.8003	85.8636	44.8166	47.7398
hsa-miR-30a-3p	hsa-miR-30a-3p	42.8249	107.504	48.0535	25.6624	NA	49.0681	80.7305	19.6512	NA	NA	NA	17.3868	NA	49.4433	24.6416	67.5537	81.6312	6.24	47.7224
hsa-miR-767-5p	hsa-miR-767-5p	27.1472	63.3763	33.4277	13.9054	189.028	61.7801	28.4425	14.6058	42.4944	18.112	NA	16.6773	NA	25.5815	16.5571	30.6981	131.894	NA	47.5818
hsa-miR-1183	hsa-miR-1183	27.991	52.8884	64.1657	58.9662	106.449	41.2465	NA	NA	25.983	NA	NA	NA	15.9375	NA	24.9986	28.2404	114.487	8.891	47.5204
hsa-miR-29b-2-5p	hsa-miR-29b-2-5p	6.80801	47.9756	19.9656	62.2193	30.2078	117.084	34.2628	60.3448	28.2569	52.1888	17.5529	10.6519	99.3248	97.5436	NA	44.0874	29.0629	NA	47.3461
hsa-miR-125b-2-3p	hsa-miR-125b-2-3p	48.1222	46.7103	91.0984	68.311	31.26	54.1038	32.3329	22.1826	29.0472	18.4175	24.6906	NA	70.322	51.8593	81.0029	78.95	42.4779	9.63994	47.0899
hsa-miR-769-5p	hsa-miR-769-5p	7.80063	51.9093	NA	44.9618	NA	73.6408	16.9509	42.4191	54.925	25.5388	30.3894	NA	101.485	62.6593	NA	43.4271	45.4735	NA	46.2754
hsa-miR-1227	hsa-miR-1227-3p	NA	64.3019	43.1425	22.4423	75.7415	90.3732	52.9694	21.4382	25.6152	28.6519	NA	22.9037	54.1018	39.3379	29.4881	49.7308	90.4441	19.6725	45.6472
hsa-miR-376b	hsa-miR-376b-3p	NA	13.008	NA	22.9052	NA	122.938	9.4325	45.5054	29.2133	42.2963	NA	NA	46.939	77.9765	NA	NA	NA	NA	45.5793
hsa-miR-490-5p	hsa-miR-490-5p	26.346	57.319	69.5927	68.3498	134.73	36.3998	83.3913	20.7776	35.6581	18.7576	22.056	NA	6.24725	28.7877	19.1185	61.0539	55.5096	20.0642	44.9505
hsa-miR-338-5p	hsa-miR-338-5p	22.4651	55.0476	47.2549	52.3851	48.9351	65.3824	19.4584	30.5524	50.2768	36.1585	39.0522	14.0005	48.3999	56.2475	NA	62.5892	84.0755	14.4863	43.9275
hsa-miR-194-3p	hsa-miR-194-3p	18.7424	47.3861	68.2676	45.5675	117.886	32.5654	57.8879	21.566	25.2166	19.0646	NA	NA	35.0179	28.1223	38.3853	59.4396	68.8749	17.2369	43.8267
hsa-miR-181c-5p	hsa-miR-181c-5p	NA	21.0185	NA	20.2707	NA	82.3222	NA	41.2325	NA	30.3721	NA	23.3655	60.1917	62.1541	NA	47.6035	NA	NA	43.1701
hsa-miR-154-3p	hsa-miR-154-3p	19.8191	42.9222	42.5806	21.7254	115.417	65.2122	25.0868	23.4214	31.4398	20.117	NA	NA	34.8761	35.496	NA	NA	81.2712	NA	43.0296
hsa-miR-202-3p	hsa-miR-202-3p	21.3347	34.0158	34.4197	27.9946	18.7222	41.7607	99.3132	76.5349	22.5142	85.4182	34.2214	17.3154	43.9517	47.6118	18.9787	70.1689	65.1098	10.349	42.7631
hsa-miR-873-5p	hsa-miR-873-5p	NA	27.1825	NA	27.7717	NA	66.3885	26.8737	51.0036	75.0454	15.2346	33.7344	NA	74.1671	42.9087	NA	24.9252	NA	NA	42.2941
hsa-miR-431-3p	hsa-miR-431-3p	NA	31.4078	NA	30.6439	NA	99.5387	18.8986	39.5928	56.1288	38.9907	NA	4.62401	57.5563	42.441	NA	44.1032	34.0077	NA	41.4945
hsa-miR-409-5p	hsa-miR-409-5p	NA	NA	NA	23.1331	NA	86.901	12.4734	40.7434	38.6736	52.678	18.5634	NA	71.7111	49.8178	NA	NA	17.6644	NA	41.2359
hsa-miR-486-5p	hsa-miR-486-5p	28.4051	41.0755	61.0431	31.6318	67.5807	76.2535	53.3175	10.7918	47.2406	17.753	NA	12.8418	52.8014	29.6669	21.4538	41.1385	78.0393	20.5656	40.6823
hsa-miR-345-5p	hsa-miR-345-5p	NA	41.0686	13.422	32.9882	NA	76.2876	26.9881	32.8158	30.7102	37.3529	17.7658	NA	68.9939	62.5758	NA	40.2109	47.1137	NA	40.638
hsa-miR-484	hsa-miR-484	10.7313	42.7288	25.195	30.1084	31.153	85.0624	57.3462	32.3544	NA	35.1443	NA	NA	64.0527	58.6848	16.5484	49.3811	53.0161	8.72066	40.0152
hsa-miR-200c-5p	hsa-miR-200c-5p	NA	58.8822	15.4075	33.8194	10.8129	75.0697	27.1378	24.179	14.988	20.4996	NA	NA	42.7422	48.2371	NA	51.9077	76.9984	46.7606	39.103
hsa-miR-27b-5p	hsa-miR-27b-5p	NA	41.0206	NA	16.4478	110.306	57.6675	15.1251	12.6858	46.2754	10.6098	NA	NA	29.6553	40.93	NA	NA	48.7981	NA	39.0474
hsa-miR-654-5p	hsa-miR-654-5p	NA	23.984	69.1311	43.0738	NA	NA	100.242	23.2363	NA	23.5967	NA	NA	NA	NA	3.21159	52.8684	26.5583	22.3055	38.8208
hsa-miR-330-5p	hsa-miR-330-5p	17.0413	40.8558	33.026	34.026	54.6174	96.5457	11.702	29.634	35.3404	19.3738	14.0177	NA	47.2421	33.4788	NA	60.4603	45.958	NA	38.2213
hsa-miR-154-5p	hsa-miR-154-5p	NA	14.7944	NA	26.2325	NA	95.4209	3.52121	35.496	19.4525	38.3072	NA	NA	44.7409	59.495	NA	NA	NA	NA	37.4956
hsa-miR-491-5p	hsa-miR-491-5p	NA	19.9284	NA	43.088	7.9672	88.3763	10.3735	33.1904	48.6787	27.4182	20.8474	18.6656	66.0614	56.5897	NA	34.3343	45.962	NA	37.2486
hsa-miR-18b-5p	hsa-miR-18b-5p	NA	28.4631	NA	NA	NA	60.7501	35.7962	33.1017	NA	31.0875	NA	17.864	52.2388	65.6352	10.4368	38.4021	27.1747	NA	36.45
hsa-miR-342-5p	hsa-miR-342-5p	NA	41.0602	NA	38.9781	17.8461	80.528	NA	28.2095	18.0588	24.5123	21.032	NA	43.0553	29.9716	NA	44.1481	41.9043	NA	35.7754
hsa-miR-3176	hsa-miR-3176	NA	27.2795	NA	19.7022	21.8057	58.0303	31.8595	19.8684	NA	NA	NA	NA	26.1147	26.5931	NA	36.1818	88.2933	NA	35.5729
hsa-miR-190b	hsa-miR-190b-5p	NA	21.099	NA	29.5312	NA	48.4663	19.3553	29.229	NA	15.3281	NA	NA	65.2331	48.7731	NA	40.5981	27.5009	NA	34.5114
hsa-miR-30b-3p	hsa-miR-30b-3p	20.3923	45.9441	24.1824	29.9371	43.7826	53.4006	36.4782	26.4417	22.3586	20.3182	19.7148	21.8138	50.9406	31.8862	20.4203	56.7284	59.153	NA	34.3466
hsa-miR-421	hsa-miR-421	NA	20.3539	25.9715	23.0596	18.4242	43.2769	85.4755	43.9694	35.7726	31.2026	33.6098	4.49943	NA	29.203	16.6399	35.5053	65.0352	NA	34.1333
hsa-miR-892b	hsa-miR-892b	NA	31.6049	20.9851	17.2396	66.7641	43.5905	NA	NA	NA	NA	NA	NA	33.6346	NA	5.68007	33.3132	53.9783	NA	34.0878
hsa-miR-612	hsa-miR-612	28.8381	39.4979	36.7274	29.797	46.9363	NA	60.0685	15.5995	33.3787	34.4836	NA	NA	NA	20.9996	14.4707	35.6131	70.4298	8.65408	33.9639
hsa-miR-139-3p	hsa-miR-139-3p	47.9046	NA	76.5996	19.3526	13.1251	21.122	37.7933	NA	41.2264	NA	14.8074	NA	33.3136	NA	NA	51.865	27.3663	21.8424	33.8599
hsa-miR-610	hsa-miR-610	22.7808	29.5199	41.3849	41.7432	66.9908	51.0769	NA	NA	24.2781	NA	NA	NA	19.0298	12.8423	NA	17.7589	43.0914	NA	33.6816
hsa-miR-193a-5p	hsa-miR-193a-5p	29.4989	56.7687	31.2065	25.8597	29.281	58.7021	39.239	19.7805	15.0643	10.1143	NA	NA	45.5896	31.7914	15.9688	49.3203	44.3025	NA	33.4992
hsa-miR-657	hsa-miR-657	17.4033	34.4054	75.383	56.2935	1.44976	NA	24.6999	NA	NA	NA	NA	NA	36.0079	NA	18.2174	30.7818	35.3257	NA	32.9968
hsa-miR-27a-5p	hsa-miR-27a-5p	27.681	44.882	73.4439	22.8632	21.5067	40.033	14.483	19.3804	NA	NA	NA	NA	NA	22.8801	51.8765	33.73	35.8091	10.9933	32.274
hsa-miR-1237	hsa-miR-1237-3p	22.3353	45.4989	29.879	20.7908	43.6966	64.559	29.5968	11.7644	NA	NA	NA	21.5758	33.9108	24.215	16.5935	46.2624	60.0484	11.6069	32.1556
hsa-miR-675-3p	hsa-miR-675-3p	NA	24.3702	28.696	31.9928	54.5639	28.7671	NA	NA	37.7716	17.0043	NA	17.0534	NA	NA	NA	72.4655	36.8096	3.64317	32.1034
hsa-miR-324-3p	hsa-miR-324-3p	14.3546	33.1619	32.6461	14.3907	79.632	35.9464	54.9572	9.15476	NA	11.9445	NA	NA	35.3793	18.4098	NA	32.2168	59.8134	16.186	32.0138
hsa-miR-26a-2-3p	hsa-miR-26a-2-3p	20.9533	41.5722	NA	19.9755	28.771	68.1831	NA	7.76026	NA	NA	NA	NA	53.8437	31.0167	9.31721	29.2058	38.387	NA	31.726
hsa-miR-323b-5p	hsa-miR-323b-5p	NA	32.7542	13.9748	22.4506	58.7475	34.3965	NA	NA	14.8101	10.3748	NA	5.1784	39.5402	NA	NA	21.4768	95.208	NA	31.7193
hsa-miR-877-3p	hsa-miR-877-3p	19.5296	50.4211	35.9871	27.5945	45.1076	60.1624	30.5968	24.268	37.5146	NA	7.10586	14.5175	NA	20.0659	21.7508	42.8715	52.2206	13.91	31.4765
hsa-miR-9-3p	hsa-miR-9-3p	NA	49.2856	31.4157	39.5963	10.8202	58.1422	24.3825	NA	NA	NA	NA	NA	26.9671	33.7183	11.8094	7.11436	43.4215	NA	30.6066
hsa-let-7e-3p	hsa-let-7e-3p	40.5638	26.4074	NA	23.3988	NA	59.8266	16.6683	34.2899	12.8339	27.3228	16.2887	3.5657	49.0901	46.3244	NA	42.8604	26.4987	NA	30.4242
hsa-miR-28-3p	hsa-miR-28-3p	32.8958	46.4817	16.879	20.3947	28.9759	62.5514	31.9325	17.9312	6.73531	7.51195	NA	NA	38.8373	33.6677	17.2715	39.6077	49.9988	NA	30.1115
hsa-miR-1287	hsa-miR-1287-5p	NA	28.7799	NA	NA	39.2294	37.0531	34.2382	22.1691	20.504	10.5225	NA	NA	40.1799	26.0299	NA	NA	41.2526	NA	29.9959
hsa-miR-92a-3p	hsa-miR-92a-3p	31.5617	60.4914	NA	21.053	NA	51.9849	28.3696	12.4129	6.26667	14.1943	NA	NA	41.3689	46.0409	NA	45.628	21.7218	3.49865	29.584
hsa-miR-1307-3p	hsa-miR-1307-3p	NA	NA	NA	24.1828	32.635	29.1296	23.0932	19.9946	43.2247	19.8149	NA	NA	39.2119	29.5922	NA	30.9481	NA	NA	29.1827
hsa-miR-885-5p	hsa-miR-885-5p	NA	43.9868	28.1646	19.7632	30.8688	50.888	20.9859	NA	NA	NA	NA	NA	19.5422	22.8237	10.5652	34.0588	55.5094	2.13187	28.274
hsa-miR-328	hsa-miR-328-3p	NA	37.3277	NA	19.4721	NA	42.3858	NA	8.8781	22.6441	13.5034	NA	NA	44.3746	30.2544	NA	33.9334	25.8234	NA	27.8597
hsa-miR-18b-3p	hsa-miR-18b-3p	NA	27.6489	29.0286	16.7196	44.1531	30.1405	47.435	16.6992	NA	14.0671	NA	NA	NA	17.3941	NA	31.135	42.3724	17.3531	27.8455
hsa-miR-592	hsa-miR-592	NA	19.4405	NA	24.6293	NA	37.5328	NA	29.6694	24.4537	17.0353	26.963	NA	33.0779	39.5246	NA	30.2257	21.4649	NA	27.6379
hsa-miR-501-5p	hsa-miR-501-5p	NA	15.3185	NA	16.628	45.5433	56.0333	NA	24.5789	19.6727	12.4234	17.3925	NA	44.5149	16.9031	NA	48.0986	33.2301	4.67956	27.309
hsa-miR-99a-3p	hsa-miR-99a-3p	10.687	17.5738	NA	15.2894	70.7987	34.513	19.3035	NA	NA	6.61727	NA	NA	NA	17.7788	NA	25.9969	50.4464	NA	26.9005
hsa-miR-200a-5p	hsa-miR-200a-5p	NA	38.4988	22.5581	20.274	5.95536	19.9303	38.7601	25.9294	32.636	16.8947	30.6334	NA	NA	31.985	NA	26.9902	36.3765	NA	26.7247
hsa-miR-362-5p	hsa-miR-362-5p	NA	NA	NA	14.3565	NA	NA	22.1042	36.6033	21.6747	28.5591	19.9772	NA	22.5131	30.0896	NA	26.8694	NA	NA	24.7497
hsa-miR-122-3p	hsa-miR-122-3p	22.9066	36.3779	19.1695	40.8622	14.4209	NA	NA	NA	NA	4.28989	NA	NA	NA	17.4173	NA	34.396	32.7842	NA	24.7361
hsa-miR-330-3p	hsa-miR-330-3p	NA	30.2258	37.0747	32.1815	17.0647	30.4094	NA	6.79853	NA	NA	NA	NA	17.4961	24.5693	NA	NA	16.1556	NA	23.5529
hsa-miR-532-3p	hsa-miR-532-3p	NA	32.3073	NA	9.53863	11.0144	25.2247	6.8804	8.6231	NA	NA	NA	NA	34.5228	20.6556	NA	28.3454	23.5621	NA	20.0674
hsa-miR-876-3p	hsa-miR-876-3p	NA	5.39016	NA	6.81849	NA	49.2511	3.3422	25.7161	3.33869	9.97435	NA	9.70171	35.7167	34.9314	NA	15.9882	NA	NA	18.1972
hsa-miR-3180/hsa-miR-3180-3p	hsa-miR-3180/hsa-miR-3180-3p	1984.18	4017.74	8702.87	3190.92	7086.39	2470.01	9581.32	2747.95	1799.88	2932.58	2320.02	1985.01	988.337	1440.24	9060.17	3789.73	9911.2	3411.37	4301.11
hsa-miR-550a-3-5p/hsa-miR-550a-5p/hsa-miR-550b-2-5p	hsa-miR-550a-3-5p/hsa-miR-550a-5p/hsa-miR-550b-2-5p	1180.12	3958	2229.68	1425.06	3487.37	3500.3	2534.63	1719.66	1233.77	1546.24	834.548	2667.79	1649.67	1844.84	3210.25	2515.5	4547.45	812.137	2272.06
hsa-miR-642a-5p/hsa-miR-642b-5p	hsa-miR-642a-5p/hsa-miR-642b-5p	1165.64	1764.23	4495.18	2544.94	2515.24	756.056	1537.47	678.936	863.401	678.322	826.783	359.264	753.324	595.24	1768.28	1291.67	2173.94	912.482	1426.69
hsa-miR-518a-5p/hsa-miR-527	hsa-miR-518a-5p/hsa-miR-527	323.968	624.668	768.089	555.526	2264.76	395.987	437.713	251.281	558.011	223.831	262.094	146.222	190.586	214.4	283.32	369.646	686.142	265.747	490.111
hsa-miR-199a-3p/hsa-miR-199b-3p	hsa-miR-199a-3p/hsa-miR-199b-3p	260.973	661.401	78.2084	200.095	NA	1135.42	30.2471	276.989	24.0653	333.4	49.7722	492.208	405.672	1102.21	51.4813	275.494	158.26	NA	345.993
hsa-miR-518e-5p/hsa-miR-519a-5p/hsa-miR-519b-5p/hsa-miR-519c-5p/hsa-miR-522-5p/hsa-miR-523-5p	hsa-miR-518e-5p/hsa-miR-519a-5p/hsa-miR-519b-5p/hsa-miR-519c-5p/hsa-miR-522-5p/hsa-miR-523-5p	234.203	537.969	1042.04	476.266	603.115	212.511	374.295	150.137	169.397	138.969	117.859	57.4456	79.5593	115.688	227.103	267.427	395.254	203.241	300.138
hsa-miR-374b-5p/hsa-miR-374c-5p	hsa-miR-374b-5p/hsa-miR-374c-5p	6.69306	193.919	NA	135.542	NA	627.483	131.826	363.595	35.6263	250.535	66.9001	222.006	357.805	568.828	87.2011	174.047	112.776	NA	222.319
hsa-miR-365a-3p/hsa-miR-365b-3p	hsa-miR-365a-3p/hsa-miR-365b-3p	89.3988	189.577	73.7515	78.4234	46.142	417.646	190.067	156.002	NA	154.947	33.2581	134.696	129.985	220.225	195.152	169.388	245.64	29.5568	150.227
hsa-miR-378a-3p/hsa-miR-378c/hsa-miR-378d	hsa-miR-378a-3p/hsa-miR-378c/hsa-miR-378d	89.2886	176.943	137.566	75.9955	152.291	196.363	125.121	77.9076	58.9247	80.7913	105.45	85.3071	100.484	154.346	97.4258	157.143	175.221	135.859	121.246
hsa-miR-513a-3p/hsa-miR-513c-3p	hsa-miR-513a-3p/hsa-miR-513c-3p	35.939	89.2613	49.408	31.628	101.371	70.133	36.9467	33.6381	46.8358	19.2981	19.5577	23.6121	20.0313	42.8893	18.6789	35.9471	113.583	NA	46.3976
hsa-miR-518d-5p/hsa-miR-520c-5p/hsa-miR-526a	hsa-miR-518d-5p/hsa-miR-520c-5p/hsa-miR-526a-5p	NA	51.3137	58.1129	53.9468	107.795	35.8663	38.8575	13.1083	45.7184	NA	NA	NA	NA	26.692	NA	10.3871	57.2604	NA	45.369
