# Supplementary material for: Human pancreatic islet miRNA-mRNA networks of altered miRNAs due to glycemic status
Source: iScience. 2022 Feb 26;25(4):103995. doi: 10.1016/j.isci.2022.103995 (PMC8927907; doi:10.1016/j.isci.2022.103995)
Supplement: Table S3. miRNA correlations with mRNA of pancreatic hormones, related to Figure 1 [file mmc4.xlsx]

## Sheet: Insulin
miRNA_ids	Correlation Coefficient	p-value
hsa-miR-629-5p	0.749621	0.00129227
hsa-miR-1307-3p	0.828872	0.0030351
hsa-miR-769-5p	0.728983	0.00469832
hsa-miR-767-5p	0.634389	0.0110792
hsa-miR-122-5p	0.609166	0.012253
hsa-miR-873-5p	0.704554	0.0154885
hsa-miR-99a-3p	0.7307	0.0163767
hsa-miR-92b-5p	0.62884	0.0213183
hsa-miR-27b-5p	0.676131	0.0223652
hsa-miR-23a-5p	0.530147	0.0236279
hsa-miR-211-5p	0.544653	0.0291457
hsa-miR-891a-5p	0.513849	0.0291562
hsa-miR-339-3p	0.541851	0.0369397
hsa-miR-154-3p	0.574476	0.0400266
hsa-miR-921	0.573316	0.0405241
hsa-miR-7-2-3p	0.478803	0.0444069
hsa-miR-190b-5p	0.642952	0.0449389
hsa-miR-330-5p	0.520215	0.0468201
hsa-miR-140-5p	0.532842	0.0497811
hsa-miR-382-5p	0.457361	0.0563468
hsa-miR-381-3p	0.457228	0.0564279
hsa-miR-631	0.519993	0.0566485
hsa-miR-875-3p	0.483365	0.0578553
hsa-miR-124-3p	0.479804	0.0599996
hsa-miR-129-5p	0.450009	0.0609503
hsa-miR-551a	0.434234	0.0717672
hsa-miR-379-5p	0.477343	0.0719631
hsa-miR-5688	0.481586	0.0812244
hsa-miR-425-3p	0.434459	0.0813963
hsa-miR-181a-5p	-0.420554	0.0822437
hsa-miR-486-5p	0.429537	0.0853034
hsa-miR-206	0.441933	0.0865498
hsa-miR-595	0.491284	0.0882053
hsa-miR-134-5p	0.45232	0.0904844
hsa-miR-656-3p	0.506535	0.0928541
hsa-miR-324-3p	0.458554	0.0991213
hsa-miR-21-5p	-0.395859	0.103918
hsa-miR-130a-3p	-0.394562	0.105159
hsa-miR-29b-1-5p	0.418163	0.106996
hsa-miR-125a-3p	0.390675	0.108942
hsa-miR-376a-3p	0.442153	0.113417
hsa-miR-505-5p	0.384312	0.115344
hsa-miR-17-5p	0.438664	0.11663
hsa-miR-26a-2-3p	0.497783	0.119202
hsa-miR-601	0.379034	0.120853
hsa-miR-19a-3p	-0.372614	0.127801
hsa-miR-106a-5p	0.443137	0.12937
hsa-miR-938	0.368789	0.132071
hsa-miR-203a-3p	0.41911	0.135791
hsa-miR-4657	0.365097	0.136287
hsa-miR-377-5p	0.364976	0.136426
hsa-miR-549a-3p	0.363924	0.137646
hsa-miR-32-3p	0.363802	0.137787
hsa-miR-574-5p	0.360995	0.141079
hsa-miR-146a-5p	0.430137	0.142352
hsa-miR-551b-3p	0.35947	0.14289
hsa-miR-551b-5p	0.359322	0.143066
hsa-miR-877-3p	0.381805	0.144483
hsa-miR-30b-3p	0.369396	0.144496
hsa-miR-1249-3p	0.356907	0.14597
hsa-miR-299-3p	0.356169	0.146865
hsa-miR-320a-3p	0.351607	0.152484
hsa-miR-640	0.487471	0.152966
hsa-miR-208a-3p	0.350915	0.153348
hsa-miR-1299	0.350869	0.153407
hsa-let-7b-5p	0.35072	0.153593
hsa-miR-615-3p	0.348206	0.156767
hsa-miR-29a-5p	0.38404	0.157587
hsa-miR-10a-3p	0.356322	0.160369
hsa-miR-892b	0.507735	0.162894
hsa-miR-890	0.340707	0.166501
hsa-miR-1281	0.348437	0.170491
hsa-miR-411-5p	0.442031	0.173432
hsa-miR-296-5p	0.334789	0.174465
hsa-miR-1301-3p	0.333169	0.17669
hsa-miR-99b-3p	0.332408	0.177741
hsa-miR-520a-5p	0.462678	0.178145
hsa-miR-93-5p	-0.331031	0.179654
hsa-miR-24-2-5p	0.380124	0.180026
hsa-miR-502-5p	0.340488	0.181121
hsa-miR-509-5p	0.329081	0.182387
hsa-miR-877-5p	0.328461	0.183261
hsa-miR-532-3p	0.457606	0.183579
hsa-miR-328-3p	0.455503	0.18586
hsa-miR-487a-3p	0.348094	0.186433
hsa-miR-320d	0.325569	0.187379
hsa-miR-326	0.335599	0.187873
hsa-miR-508-5p	0.325186	0.187929
hsa-miR-1270	0.447414	0.194791
hsa-miR-519e-5p	0.320334	0.194988
hsa-miR-142-3p	0.401723	0.195513
hsa-miR-146b-3p	0.319663	0.195977
hsa-miR-194-5p	-0.319481	0.196246
hsa-miR-576-3p	0.313774	0.204806
hsa-miR-32-5p	0.347164	0.204871
hsa-miR-485-5p	0.375904	0.205572
hsa-miR-939-5p	0.31267	0.20649
hsa-miR-338-5p	0.321605	0.20811
hsa-miR-30c-1-3p	0.320918	0.209139
hsa-miR-208b-3p	0.309446	0.211458
hsa-miR-101-3p	-0.308967	0.212202
hsa-miR-422a	0.308849	0.212387
hsa-miR-193a-3p	-0.307112	0.215103
hsa-miR-887-3p	0.306068	0.216748
hsa-miR-128-3p	0.403486	0.218486
hsa-miR-664a-3p	0.304943	0.218527
hsa-miR-409-5p	0.426497	0.219024
hsa-miR-92b-3p	0.323208	0.222059
hsa-let-7e-5p	0.299499	0.227277
hsa-miR-1258	0.296943	0.23146
hsa-miR-320c	0.294876	0.23488
hsa-miR-3157-3p	0.389813	0.23597
hsa-miR-520d-5p	0.293674	0.236884
hsa-miR-130b-5p	0.2935	0.237176
hsa-miR-361-3p	0.291567	0.240422
hsa-miR-1827	0.290832	0.241663
hsa-miR-141-3p	-0.290742	0.241816
hsa-miR-1287-5p	0.407781	0.242096
hsa-miR-323b-5p	0.385134	0.242136
hsa-miR-542-5p	0.298586	0.244373
hsa-miR-513b-5p	0.28762	0.24714
hsa-miR-1224-3p	0.287253	0.247769
hsa-miR-412-3p	0.287138	0.247968
hsa-miR-498-5p	0.287133	0.247976
hsa-miR-617	0.285377	0.25101
hsa-miR-152-3p	0.304328	0.251791
hsa-miR-200c-3p	-0.284853	0.251919
hsa-miR-620	0.284787	0.252034
hsa-miR-525-5p	0.283361	0.25452
hsa-miR-155-5p	0.283172	0.254849
hsa-miR-934	0.282547	0.255946
hsa-miR-223-3p	0.29094	0.257243
hsa-miR-136-3p	0.312093	0.257447
hsa-miR-29a-3p	-0.280927	0.258799
hsa-miR-296-3p	0.28005	0.260351
hsa-miR-532-5p	0.322743	0.260396
hsa-miR-485-3p	0.279029	0.262167
hsa-let-7c	0.278442	0.263213
hsa-miR-195-5p	-0.277937	0.264117
hsa-miR-30e-5p	-0.277904	0.264175
hsa-miR-18b-5p	0.36888	0.264264
hsa-miR-572	0.296706	0.264458
hsa-miR-26b-5p	-0.276215	0.26721
hsa-miR-95-3p	0.330402	0.270208
hsa-miR-362-3p	0.345511	0.271325
hsa-miR-143-3p	-0.272133	0.274632
hsa-miR-488-3p	0.270806	0.277072
hsa-miR-130b-3p	0.269234	0.279979
hsa-miR-1224-5p	0.320719	0.285338
hsa-miR-204-3p	0.261953	0.293689
hsa-miR-132-3p	0.29015	0.294159
hsa-miR-15b-5p	-0.261012	0.29549
hsa-miR-19b-3p	-0.260826	0.295846
hsa-miR-1321	0.260172	0.297103
hsa-let-7a-2-3p	0.260166	0.297114
hsa-miR-181c-5p	0.39143	0.29751
hsa-miR-513a-5p	0.259151	0.299071
hsa-miR-27b-3p	0.343036	0.30171
hsa-miR-204-5p	0.256598	0.304026
hsa-let-7d-3p	0.256047	0.305103
hsa-miR-302e	0.263602	0.306638
hsa-miR-671-5p	0.24924	0.318582
hsa-miR-483-3p	0.248731	0.319604
hsa-miR-1255a	0.248301	0.320468
hsa-miR-194-3p	0.263788	0.323548
hsa-miR-200b-5p	0.246515	0.324075
hsa-miR-876-5p	0.296025	0.326082
hsa-miR-34a-5p	-0.244853	0.327451
hsa-miR-1236-3p	0.242542	0.332182
hsa-miR-668-3p	-0.241539	0.334248
hsa-miR-636	0.241505	0.334317
hsa-miR-552-3p	0.241442	0.334448
hsa-miR-195-3p	0.278618	0.334753
hsa-miR-16-5p	-0.239948	0.337538
hsa-miR-106b-5p	-0.239009	0.33949
hsa-let-7a-5p	-0.237088	0.343503
hsa-miR-26a-5p	-0.236477	0.344785
hsa-miR-202-3p	-0.23562	0.346588
hsa-miR-145-5p	-0.235438	0.34697
hsa-let-7d-5p	-0.23521	0.347451
hsa-miR-31-5p	-0.24271	0.347919
hsa-miR-429	-0.234611	0.348717
hsa-miR-29b-2-5p	0.2508	0.348801
hsa-miR-1227-3p	0.249857	0.350677
hsa-miR-200a-3p	-0.232486	0.353224
hsa-miR-298	0.232446	0.353311
hsa-miR-369-3p	0.232439	0.353326
hsa-miR-29c-3p	-0.232309	0.353602
hsa-miR-516b-5p	0.231552	0.355218
hsa-miR-192-5p	-0.230833	0.356755
hsa-miR-1237-3p	0.255687	0.357687
hsa-miR-30b-5p	-0.229707	0.359171
hsa-miR-605-5p	0.228931	0.360842
hsa-miR-630	0.228557	0.361648
hsa-miR-138-2-3p	0.235356	0.363164
hsa-miR-495-3p	0.322667	0.363177
hsa-miR-20a-5p	0.288259	0.363558
hsa-miR-659-3p	0.227042	0.364927
hsa-miR-24-1-5p	0.226688	0.365695
hsa-miR-200a-5p	-0.272807	0.367171
hsa-miR-1275	0.224482	0.370503
hsa-miR-1253	0.299386	0.371111
hsa-miR-431-3p	0.28372	0.371498
hsa-miR-920	0.22289	0.373997
hsa-miR-148a-3p	-0.221304	0.377494
hsa-miR-490-3p	0.220182	0.379978
hsa-miR-937-3p	0.219459	0.381586
hsa-miR-200b-3p	-0.219223	0.38211
hsa-miR-765	0.218427	0.383883
hsa-miR-345-5p	0.263475	0.384426
hsa-let-7f-5p	-0.216947	0.387196
hsa-miR-1272	0.261136	0.388815
hsa-miR-374a-5p	-0.216198	0.388876
hsa-miR-1297	0.306172	0.389579
hsa-miR-576-5p	0.230175	0.391104
hsa-miR-602	0.214815	0.391992
hsa-miR-15a-5p	-0.214379	0.392976
hsa-miR-24-3p	-0.21432	0.39311
hsa-miR-625-3p	0.214103	0.393599
hsa-miR-583	0.213189	0.39567
hsa-miR-29b-3p	-0.210913	0.400853
hsa-miR-1304-5p	0.209905	0.403161
hsa-miR-557	0.209621	0.403812
hsa-miR-18b-3p	0.265661	0.403967
hsa-miR-320b	0.209185	0.404812
hsa-miR-660-5p	0.222616	0.407269
hsa-miR-301a-3p	0.230731	0.408043
hsa-miR-494-3p	0.20672	0.410497
hsa-miR-146b-5p	-0.212076	0.413833
hsa-miR-20b-3p	-0.201583	0.422478
hsa-miR-423-5p	0.200261	0.425591
hsa-miR-135b-5p	-0.2222	0.426065
hsa-miR-382-3p	0.199678	0.426967
hsa-miR-452-5p	0.199644	0.427048
hsa-miR-519e-3p	0.198016	0.430904
hsa-miR-23a-3p	-0.197705	0.431644
hsa-miR-622	0.195129	0.437788
hsa-miR-433-3p	0.224962	0.439376
hsa-let-7i-5p	-0.194281	0.439823
hsa-miR-1908-5p	-0.193834	0.440896
hsa-miR-597-5p	0.193671	0.441288
hsa-miR-199b-5p	0.259038	0.441798
hsa-miR-151a-3p	0.192784	0.443423
hsa-miR-933	0.191645	0.446173
hsa-miR-483-5p	0.191593	0.446297
hsa-miR-221-3p	-0.190794	0.448231
hsa-miR-410-3p	0.211211	0.449867
hsa-miR-340-3p	-0.189955	0.450267
hsa-miR-585-3p	-0.188628	0.453498
hsa-miR-888-3p	0.188512	0.453782
hsa-miR-30a-5p	-0.188141	0.454686
hsa-miR-611	0.186422	0.458893
hsa-miR-575	0.192587	0.458966
hsa-miR-943	-0.186032	0.45985
hsa-miR-409-3p	0.185966	0.460011
hsa-miR-874-3p	0.185386	0.461438
hsa-miR-106b-3p	0.18513	0.462067
hsa-miR-154-5p	0.280703	0.464387
hsa-let-7b-3p	0.184042	0.46475
hsa-miR-484	0.2039	0.46606
hsa-let-7g-5p	-0.182821	0.467769
hsa-miR-23b-3p	-0.180898	0.472544
hsa-miR-647	0.18066	0.473136
hsa-miR-491-5p	0.206189	0.479431
hsa-miR-200c-5p	-0.204655	0.482779
hsa-miR-377-3p	-0.175571	0.485895
hsa-miR-324-5p	0.267015	0.487332
hsa-miR-635	0.17944	0.490747
hsa-miR-625-5p	0.172599	0.493424
hsa-miR-21-3p	0.168778	0.503185
hsa-miR-376a-5p	0.195218	0.50361
hsa-miR-501-5p	0.203526	0.504825
hsa-miR-337-5p	-0.185486	0.508072
hsa-miR-181a-2-3p	0.166753	0.508395
hsa-miR-510-5p	0.165492	0.511653
hsa-miR-761	0.176888	0.51224
hsa-miR-509-3-5p	0.16523	0.512332
hsa-miR-135a-5p	-0.170201	0.513695
hsa-miR-217-5p	0.169765	0.514789
hsa-miR-455-3p	0.248104	0.519781
hsa-miR-30c-5p	-0.161532	0.521946
hsa-miR-1184	-0.161174	0.52288
hsa-miR-335-5p	-0.160928	0.523523
hsa-miR-424-5p	-0.160047	0.52583
hsa-miR-376b-3p	0.243567	0.527689
hsa-miR-592	0.213364	0.528741
hsa-miR-539-5p	0.182632	0.532018
hsa-miR-190a-5p	0.199723	0.533715
hsa-miR-876-3p	0.206786	0.541818
hsa-miR-600	-0.152504	0.545762
hsa-miR-340-5p	0.150599	0.55085
hsa-miR-548e-3p	0.149877	0.552785
hsa-miR-1291	0.159326	0.555597
hsa-miR-363-5p	-0.159175	0.555979
hsa-miR-432-5p	0.148685	0.555984
hsa-miR-199a-5p	-0.146916	0.560745
hsa-miR-425-5p	-0.144324	0.567756
hsa-miR-25-3p	-0.143984	0.568676
hsa-miR-940	0.154093	0.568818
hsa-miR-125a-5p	-0.141934	0.574253
hsa-miR-193a-5p	0.15735	0.575442
hsa-let-7a-3p	0.154852	0.581598
hsa-miR-3943	0.143863	0.58173
hsa-miR-657	-0.196812	0.585766
hsa-miR-99a-5p	-0.140156	0.591598
hsa-miR-331-3p	-0.135604	0.591609
hsa-miR-1265	-0.135112	0.592968
hsa-miR-299-5p	0.171674	0.593689
hsa-miR-138-1-3p	-0.133198	0.598265
hsa-miR-342-5p	-0.167229	0.603424
hsa-miR-339-5p	-0.130505	0.605747
hsa-miR-181b-5p	-0.126724	0.616319
hsa-miR-126-5p	-0.194291	0.616434
hsa-miR-193b-3p	-0.125651	0.619332
hsa-miR-22-3p	0.123784	0.62459
hsa-miR-1260a	0.122071	0.629426
hsa-miR-4443	0.121488	0.631076
hsa-miR-215-5p	-0.119563	0.636538
hsa-miR-33a-5p	-0.123572	0.636562
hsa-miR-92a-3p	-0.144813	0.636911
hsa-miR-338-3p	-0.123359	0.637148
hsa-miR-553	0.119311	0.637251
hsa-miR-125b-5p	-0.118318	0.640078
hsa-miR-7-5p	-0.116363	0.645651
hsa-miR-374b-3p	0.11602	0.646631
hsa-miR-198	0.115842	0.64714
hsa-miR-136-5p	-0.115355	0.648534
hsa-miR-183-3p	0.115178	0.649039
hsa-miR-191-5p	-0.114475	0.651051
hsa-miR-542-3p	0.112241	0.657464
hsa-miR-300	0.112165	0.657682
hsa-miR-103a-3p	-0.111499	0.659598
hsa-miR-147b-3p	0.111314	0.660133
hsa-miR-30d-5p	-0.109832	0.664404
hsa-miR-126-3p	-0.10901	0.666777
hsa-miR-153-3p	0.124979	0.670323
hsa-miR-550a-3p	0.10634	0.674509
hsa-miR-149-3p	0.106089	0.675239
hsa-miR-708-5p	-0.151583	0.675926
hsa-miR-500a-5p	0.105792	0.676099
hsa-miR-421	-0.116943	0.678103
hsa-miR-216b-5p	0.108846	0.688228
hsa-miR-127-3p	0.100145	0.692566
hsa-miR-145-3p	0.102488	0.69549
hsa-miR-489-3p	0.0989939	0.695941
hsa-miR-652-3p	-0.10148	0.698353
hsa-miR-654-3p	-0.0978868	0.69919
hsa-miR-423-3p	0.0964147	0.703519
hsa-miR-766-3p	0.0991825	0.704891
hsa-miR-1248	0.0995407	0.713785
hsa-miR-574-3p	-0.0921848	0.716004
hsa-miR-30e-3p	-0.0945543	0.71812
hsa-miR-665	0.0912065	0.718901
hsa-miR-1284	0.0910795	0.719277
hsa-miR-99b-5p	0.0904445	0.721161
hsa-miR-1246	0.0894432	0.724133
hsa-miR-889-3p	-0.121853	0.737368
hsa-miR-302c-5p	0.0845376	0.738748
hsa-miR-27a-5p	0.101423	0.741634
hsa-miR-29c-5p	-0.0834004	0.742149
hsa-miR-22-5p	0.0831981	0.742754
hsa-miR-628-3p	-0.0831321	0.742952
hsa-miR-1261	0.0828131	0.743907
hsa-miR-612	0.0938852	0.749544
hsa-miR-337-3p	0.0795856	0.753589
hsa-miR-140-3p	-0.0786867	0.756292
hsa-miR-148b-3p	0.0783022	0.757449
hsa-miR-493-5p	0.0775488	0.759717
hsa-miR-186-5p	0.0744552	0.769051
hsa-miR-98-5p	-0.0760245	0.771816
hsa-miR-185-5p	0.0724886	0.775001
hsa-miR-518b	0.0724059	0.775251
hsa-miR-129-1-3p	0.0721885	0.77591
hsa-miR-100-5p	-0.0800817	0.776638
hsa-miR-150-5p	0.0743604	0.77669
hsa-miR-675-5p	0.0707945	0.780135
hsa-miR-214-3p	0.06982	0.783093
hsa-miR-634	0.069394	0.784387
hsa-let-7e-3p	0.079411	0.787274
hsa-miR-342-3p	0.0793081	0.787544
hsa-miR-675-3p	0.0910725	0.790003
hsa-miR-125b-2-3p	0.0677912	0.796008
hsa-miR-376c-3p	-0.0651248	0.797382
hsa-miR-584-5p	-0.0632064	0.803238
hsa-miR-183-5p	-0.0618809	0.80729
hsa-miR-196a-3p	0.0609313	0.810196
hsa-miR-129-2-3p	0.0566041	0.823467
hsa-miR-490-5p	-0.0574898	0.826524
hsa-miR-184	0.0538933	0.831804
hsa-miR-125b-1-3p	0.0534168	0.833271
hsa-miR-652-5p	-0.0537145	0.837769
hsa-miR-1307-5p	-0.051615	0.838824
hsa-miR-210-3p	-0.0532016	0.84486
hsa-miR-589-5p	0.047496	0.851546
hsa-miR-492	0.0474709	0.851623
hsa-miR-222-3p	-0.0452939	0.858361
hsa-miR-455-5p	0.0483983	0.858729
hsa-miR-138-5p	-0.0574153	0.859324
hsa-miR-193b-5p	0.0447547	0.860031
hsa-miR-34b-3p	-0.0440426	0.862238
hsa-miR-9-3p	0.0584752	0.864399
hsa-miR-664a-5p	0.0426234	0.866639
hsa-miR-623	-0.0422254	0.867874
hsa-miR-516a-5p	0.0415264	0.870044
hsa-miR-519d-3p	0.0402159	0.874114
hsa-miR-744-5p	-0.0398218	0.875338
hsa-miR-151a-5p	-0.0403861	0.877693
hsa-miR-654-5p	0.0543134	0.881539
hsa-miR-212-3p	-0.0357962	0.887861
hsa-miR-323a-3p	0.0391749	0.894223
hsa-miR-10a-5p	0.0437608	0.898343
hsa-miR-362-5p	0.0477733	0.902862
hsa-miR-361-5p	-0.0290205	0.908994
hsa-miR-487b-3p	0.028868	0.90947
hsa-miR-375-3p	-0.0272128	0.914642
hsa-miR-124-5p	-0.0289081	0.915365
hsa-miR-1290	-0.026954	0.915452
hsa-miR-330-3p	-0.0388659	0.920923
hsa-miR-1183	0.0318785	0.921655
hsa-miR-30a-3p	-0.0283291	0.926804
hsa-miR-638	-0.0211958	0.933471
hsa-miR-185-3p	-0.0209641	0.934196
hsa-miR-1264	-0.0197629	0.93796
hsa-miR-610	0.0250785	0.941655
hsa-miR-132-5p	0.0179735	0.943568
hsa-miR-3960	-0.0170093	0.946591
hsa-miR-3176	-0.0241826	0.947132
hsa-miR-221-5p	0.0166848	0.947609
hsa-miR-96-5p	-0.0172234	0.947689
hsa-miR-650	0.017945	0.951448
hsa-miR-25-5p	0.0148281	0.953433
hsa-miR-122-3p	0.0226205	0.953938
hsa-miR-139-3p	0.0174599	0.95705
hsa-miR-663a	0.0151683	0.957212
hsa-miR-17-3p	-0.0116761	0.963324
hsa-miR-885-5p	0.0140857	0.965345
hsa-miR-497-5p	0.0128382	0.966797
hsa-miR-629-3p	0.0105017	0.967011
hsa-miR-107	-0.0094961	0.970169
hsa-miR-504-5p	0.0114764	0.970318
hsa-miR-142-5p	0.00978729	0.97351
hsa-miR-4485-3p	-0.00835086	0.975514
hsa-miR-28-5p	0.0083067	0.975643
hsa-miR-182-5p	0.0083428	0.977418
hsa-miR-27a-3p	-0.0075009	0.978005
hsa-miR-28-3p	0.00772197	0.97821
hsa-miR-216a-5p	0.00626132	0.980328
hsa-miR-637	-0.00549648	0.982731
hsa-miR-187-5p	0.00538031	0.983096
hsa-miR-18a-5p	-0.0060139	0.985999
hsa-miR-197-3p	0.00417465	0.986883
hsa-miR-205-5p	-0.00287358	0.990971
hsa-miR-127-5p	0.00301023	0.991172
hsa-miR-491-3p	0.00221308	0.993046
hsa-miR-149-5p	-0.00175777	0.995674
hsa-miR-1285-3p	0.00088989	0.997204
hsa-miR-514a-3p	0.000194552	0.999409

## Sheet: Glucagon
miRNA_ids	Correlation Coefficient	p-value
hsa-miR-328-3p	-0.804227	0.00503657
hsa-miR-21-3p	-0.614426	0.00666615
hsa-miR-497-5p	-0.6284	0.0214367
hsa-miR-532-3p	-0.681976	0.0298338
hsa-miR-375-3p	0.510273	0.0304933
hsa-miR-330-3p	-0.697256	0.0368176
hsa-miR-27b-5p	-0.613002	0.0449221
hsa-miR-216a-5p	-0.463434	0.0527456
hsa-miR-299-5p	-0.559829	0.058377
hsa-miR-342-5p	-0.548006	0.065095
hsa-miR-190a-5p	-0.537022	0.0717987
hsa-miR-572	-0.450554	0.0798787
hsa-miR-214-3p	-0.416071	0.0859079
hsa-miR-148b-3p	0.414177	0.0874921
hsa-miR-147b-3p	0.412444	0.0889593
hsa-miR-181a-5p	-0.40862	0.0922601
hsa-miR-28-3p	-0.444604	0.0968182
hsa-miR-22-3p	0.39763	0.10224
hsa-miR-7-5p	0.392152	0.107494
hsa-miR-193b-3p	-0.390112	0.109499
hsa-miR-193a-5p	-0.428708	0.110834
hsa-miR-409-3p	0.386725	0.112886
hsa-miR-129-2-3p	0.384163	0.115498
hsa-miR-186-5p	0.384041	0.115623
hsa-miR-1249-3p	-0.382331	0.117391
hsa-miR-3176	-0.526947	0.117577
hsa-miR-1227-3p	-0.406485	0.118193
hsa-miR-200c-5p	-0.433116	0.121867
hsa-miR-130b-3p	-0.377884	0.122077
hsa-miR-129-1-3p	0.376951	0.123077
hsa-miR-99b-5p	0.376939	0.123091
hsa-miR-148a-3p	-0.374795	0.12541
hsa-miR-216b-5p	-0.398607	0.126192
hsa-miR-631	-0.419449	0.135442
hsa-miR-432-5p	0.364616	0.136842
hsa-miR-127-3p	0.36387	0.137708
hsa-miR-26a-2-3p	-0.470665	0.143988
hsa-miR-199a-5p	-0.357894	0.144778
hsa-miR-1307-5p	0.356879	0.146004
hsa-miR-210-3p	0.379727	0.146863
hsa-miR-183-3p	-0.354805	0.148529
hsa-miR-1281	-0.364851	0.149887
hsa-miR-221-3p	0.352708	0.151114
hsa-miR-222-3p	0.351292	0.152877
hsa-miR-132-3p	0.386259	0.154998
hsa-miR-29b-3p	0.347764	0.15733
hsa-miR-20a-5p	-0.422338	0.171409
hsa-miR-136-5p	0.336755	0.171791
hsa-miR-202-3p	0.336466	0.172183
hsa-miR-660-5p	0.358311	0.172963
hsa-miR-31-5p	-0.345897	0.173841
hsa-miR-100-5p	-0.370029	0.174601
hsa-miR-410-3p	0.367018	0.178409
hsa-miR-185-5p	0.329894	0.181245
hsa-miR-149-3p	-0.327431	0.184722
hsa-miR-29a-3p	0.32407	0.189536
hsa-miR-146b-5p	-0.330485	0.195111
hsa-miR-656-3p	-0.39326	0.205982
hsa-miR-345-5p	-0.375099	0.206624
hsa-miR-611	-0.311437	0.208381
hsa-miR-3943	-0.321219	0.208688
hsa-miR-138-5p	-0.390454	0.209527
hsa-miR-483-3p	-0.308625	0.212737
hsa-miR-376c-3p	0.308183	0.213426
hsa-miR-127-5p	0.326458	0.217178
hsa-let-7b-5p	-0.305364	0.217861
hsa-miR-139-3p	-0.382253	0.220098
hsa-miR-409-5p	-0.425327	0.220428
hsa-miR-875-3p	-0.319683	0.227433
hsa-miR-183-5p	0.295851	0.233263
hsa-miR-361-5p	0.294005	0.236331
hsa-miR-103a-3p	0.293958	0.236409
hsa-miR-301a-3p	0.321265	0.242973
hsa-miR-129-5p	0.285925	0.25006
hsa-miR-152-3p	-0.304799	0.251021
hsa-miR-217-5p	-0.294405	0.251359
hsa-miR-1236-3p	-0.285049	0.251578
hsa-miR-1307-3p	-0.393597	0.260449
hsa-miR-29b-2-5p	0.296491	0.264821
hsa-miR-142-5p	-0.316272	0.27062
hsa-miR-132-5p	0.273043	0.272966
hsa-miR-429	0.272501	0.273957
hsa-miR-553	-0.271772	0.275294
hsa-miR-211-5p	-0.289548	0.276703
hsa-miR-502-5p	-0.278125	0.279741
hsa-miR-1237-3p	-0.29755	0.281451
hsa-miR-637	-0.266965	0.284209
hsa-miR-640	0.375071	0.285537
hsa-miR-33a-5p	0.274532	0.286258
hsa-miR-124-5p	-0.281953	0.290063
hsa-miR-29c-3p	0.263672	0.290417
hsa-miR-379-5p	0.291455	0.291894
hsa-miR-26a-5p	0.261555	0.294451
hsa-miR-498-5p	-0.261071	0.295376
hsa-miR-1224-5p	0.313646	0.296692
hsa-miR-29c-5p	0.259093	0.299182
hsa-miR-320d	0.257926	0.301443
hsa-miR-212-3p	0.256797	0.303639
hsa-miR-205-5p	0.252615	0.311855
hsa-miR-96-5p	0.259831	0.313865
hsa-miR-939-5p	-0.250875	0.315313
hsa-miR-24-3p	0.250874	0.315314
hsa-miR-200a-3p	0.250405	0.316251
hsa-miR-550a-3p	-0.247512	0.322058
hsa-miR-1301-3p	0.247303	0.32248
hsa-miR-141-3p	0.247237	0.322613
hsa-miR-663a	0.273315	0.324305
hsa-miR-125b-1-3p	-0.243522	0.330171
hsa-miR-767-5p	-0.269814	0.330789
hsa-miR-204-5p	0.243135	0.330964
hsa-miR-200b-3p	0.24299	0.331261
hsa-miR-484	0.269061	0.332191
hsa-miR-30a-5p	-0.241845	0.333616
hsa-let-7d-3p	-0.241202	0.334944
hsa-miR-125a-5p	0.240982	0.335397
hsa-miR-629-5p	-0.267265	0.335553
hsa-miR-769-5p	0.289988	0.336509
hsa-miR-98-5p	0.244866	0.343518
hsa-miR-615-3p	-0.237024	0.343635
hsa-miR-634	0.23694	0.343813
hsa-miR-425-5p	0.234079	0.349841
hsa-miR-1272	-0.28188	0.350797
hsa-let-7g-5p	0.231972	0.35432
hsa-miR-539-5p	-0.26728	0.355594
hsa-let-7i-5p	0.22939	0.359853
hsa-miR-92a-3p	-0.276467	0.360517
hsa-miR-652-3p	0.236315	0.361156
hsa-miR-584-5p	0.227664	0.363578
hsa-miR-182-5p	-0.261921	0.365686
hsa-miR-223-3p	-0.233836	0.366363
hsa-miR-18b-3p	-0.284393	0.370315
hsa-miR-191-5p	0.224101	0.371338
hsa-miR-330-5p	-0.24835	0.372119
hsa-miR-1224-3p	-0.222484	0.374889
hsa-miR-1184	0.221988	0.375984
hsa-miR-151a-5p	0.228855	0.376951
hsa-miR-486-5p	-0.227981	0.378824
hsa-miR-574-3p	0.219423	0.381665
hsa-miR-200b-5p	0.219423	0.381665
hsa-miR-374a-5p	0.21833	0.384101
hsa-miR-1287-5p	-0.309124	0.384787
hsa-miR-149-5p	-0.27536	0.386355
hsa-miR-18a-5p	-0.288002	0.39044
hsa-miR-744-5p	0.214317	0.393115
hsa-miR-423-3p	0.214155	0.393482
hsa-miR-107	0.213891	0.39408
hsa-miR-549a-3p	-0.211516	0.399476
hsa-miR-138-2-3p	-0.21477	0.407787
hsa-miR-320b	0.207592	0.408481
hsa-miR-15a-5p	0.207417	0.408885
hsa-miR-532-5p	0.239642	0.409265
hsa-miR-377-3p	0.206605	0.410762
hsa-miR-320c	0.206503	0.410999
hsa-miR-23b-3p	0.205993	0.41218
hsa-miR-10a-3p	-0.211222	0.41576
hsa-miR-1253	0.270497	0.421113
hsa-miR-200c-3p	0.201768	0.422043
hsa-miR-877-3p	-0.213512	0.4272
hsa-miR-892b	-0.303077	0.427905
hsa-miR-514a-3p	0.205565	0.428644
hsa-miR-1246	-0.196838	0.433706
hsa-miR-421	0.21847	0.434069
hsa-miR-376a-3p	0.227026	0.435079
hsa-miR-335-5p	0.195973	0.435771
hsa-miR-635	-0.202129	0.436568
hsa-miR-15b-5p	0.195388	0.437169
hsa-miR-1284	-0.193213	0.442389
hsa-miR-509-5p	-0.192074	0.445136
hsa-miR-675-3p	0.256184	0.447024
hsa-miR-320a-3p	0.19041	0.449163
hsa-let-7c	-0.189644	0.451024
hsa-miR-32-5p	0.209614	0.45338
hsa-miR-934	-0.187756	0.455627
hsa-miR-600	0.187747	0.455648
hsa-miR-575	-0.193735	0.456241
hsa-miR-628-3p	-0.187244	0.45688
hsa-miR-376a-5p	-0.215879	0.458546
hsa-miR-195-5p	-0.185042	0.462285
hsa-miR-337-5p	-0.205476	0.462546
hsa-miR-125b-2-3p	-0.187453	0.471252
hsa-miR-106b-5p	0.181367	0.471376
hsa-miR-1183	0.230262	0.471535
hsa-miR-30b-3p	-0.18409	0.479386
hsa-let-7e-3p	-0.204999	0.482027
hsa-miR-24-1-5p	-0.176958	0.482402
hsa-miR-194-5p	0.176473	0.483621
hsa-miR-17-5p	-0.204126	0.483936
hsa-miR-500a-5p	0.17632	0.484009
hsa-miR-485-3p	-0.176247	0.484191
hsa-miR-27a-5p	-0.212747	0.485282
hsa-miR-617	-0.173843	0.490267
hsa-miR-342-3p	-0.200432	0.492051
hsa-miR-761	-0.185005	0.492745
hsa-miR-1908-5p	-0.171893	0.49522
hsa-miR-766-3p	-0.172958	0.506795
hsa-miR-126-5p	-0.255606	0.506808
hsa-miR-326	-0.172653	0.507556
hsa-miR-151a-3p	0.165669	0.511196
hsa-miR-520a-5p	0.235978	0.511596
hsa-miR-664a-5p	0.165112	0.512637
hsa-miR-1270	-0.23535	0.512753
hsa-let-7a-2-3p	-0.163881	0.51583
hsa-miR-204-3p	-0.163764	0.516134
hsa-miR-494-3p	-0.162654	0.519019
hsa-miR-891a-5p	-0.162543	0.519308
hsa-miR-938	-0.162167	0.520289
hsa-miR-1297	-0.230778	0.521211
hsa-miR-548e-3p	-0.161386	0.522327
hsa-miR-650	-0.184585	0.527565
hsa-let-7d-5p	0.158715	0.529325
hsa-miR-19b-3p	0.158594	0.529645
hsa-miR-24-2-5p	0.183277	0.530545
hsa-miR-488-3p	0.158145	0.530824
hsa-miR-190b-5p	-0.223136	0.535475
hsa-miR-181c-5p	-0.23644	0.540208
hsa-miR-654-3p	0.154551	0.540322
hsa-miR-652-5p	-0.159599	0.540629
hsa-miR-10a-5p	-0.206981	0.541429
hsa-miR-5688	0.177271	0.54433
hsa-miR-296-5p	-0.15234	0.546201
hsa-miR-411-5p	-0.204386	0.546622
hsa-miR-299-3p	-0.152137	0.546743
hsa-miR-130a-3p	-0.150604	0.550838
hsa-miR-1264	0.150451	0.551246
hsa-miR-1321	-0.150378	0.551444
hsa-miR-136-3p	0.166904	0.552157
hsa-miR-1261	-0.149775	0.553057
hsa-miR-16-5p	0.149132	0.554782
hsa-miR-300	-0.148921	0.55535
hsa-miR-125b-5p	-0.148671	0.556022
hsa-miR-34b-3p	0.146691	0.561351
hsa-miR-130b-5p	-0.146377	0.5622
hsa-miR-519e-5p	-0.145919	0.563436
hsa-miR-933	-0.144481	0.56733
hsa-miR-525-5p	-0.144064	0.56846
hsa-miR-106b-3p	0.14406	0.568472
hsa-miR-623	-0.142646	0.572313
hsa-miR-125a-3p	0.141409	0.575683
hsa-miR-154-3p	-0.170023	0.578671
hsa-miR-516a-5p	0.140213	0.57895
hsa-miR-452-5p	-0.139656	0.580474
hsa-miR-376b-3p	-0.213289	0.581628
hsa-miR-455-3p	0.213041	0.582077
hsa-miR-489-3p	-0.139049	0.582136
hsa-miR-302e	-0.143319	0.583174
hsa-miR-215-5p	0.137413	0.586627
hsa-miR-636	-0.13706	0.587598
hsa-miR-95-3p	-0.164749	0.590675
hsa-miR-513a-5p	-0.13563	0.591537
hsa-miR-22-5p	0.135329	0.592367
hsa-miR-664a-3p	-0.134947	0.593425
hsa-let-7a-5p	0.13462	0.594327
hsa-let-7f-5p	0.134181	0.595541
hsa-miR-181b-5p	-0.133905	0.596306
hsa-miR-491-3p	0.133215	0.598216
hsa-miR-154-5p	-0.20354	0.599401
hsa-miR-26b-5p	0.132346	0.600629
hsa-miR-1275	-0.131952	0.601721
hsa-miR-206	-0.141115	0.602163
hsa-miR-765	-0.131627	0.602625
hsa-miR-4485-3p	0.140784	0.603023
hsa-miR-638	-0.131435	0.603159
hsa-miR-890	-0.131291	0.60356
hsa-miR-490-3p	-0.12929	0.609137
hsa-miR-552-3p	-0.12775	0.613442
hsa-miR-324-3p	-0.147916	0.61381
hsa-miR-30c-1-3p	-0.131429	0.615099
hsa-miR-101-3p	0.126978	0.615605
hsa-miR-487b-3p	0.126539	0.616837
hsa-miR-185-3p	-0.126489	0.616979
hsa-miR-145-5p	-0.125454	0.619885
hsa-miR-576-3p	-0.125328	0.620239
hsa-miR-338-3p	0.128832	0.622162
hsa-miR-331-3p	0.123962	0.624086
hsa-miR-1265	0.123249	0.626098
hsa-miR-296-3p	0.122479	0.628272
hsa-miR-3960	-0.121792	0.630217
hsa-miR-99a-5p	-0.125651	0.630857
hsa-miR-487a-3p	0.129965	0.631416
hsa-miR-203a-3p	-0.140633	0.631557
hsa-miR-510-5p	-0.121163	0.631997
hsa-miR-4657	-0.119157	0.637689
hsa-miR-338-5p	0.122147	0.640485
hsa-miR-1291	-0.126104	0.641671
hsa-miR-382-3p	-0.116982	0.643885
hsa-miR-339-5p	0.115416	0.648357
hsa-miR-630	-0.11506	0.649377
hsa-miR-423-5p	-0.114455	0.651108
hsa-miR-324-5p	0.175357	0.651793
hsa-miR-921	-0.137922	0.653189
hsa-miR-504-5p	-0.137848	0.653366
hsa-miR-876-3p	-0.152464	0.654493
hsa-miR-30a-3p	-0.137099	0.655143
hsa-miR-134-5p	0.125244	0.656503
hsa-miR-196a-3p	-0.110759	0.66173
hsa-miR-128-3p	0.146822	0.666626
hsa-miR-491-5p	-0.12411	0.672499
hsa-miR-671-5p	-0.105917	0.675739
hsa-let-7a-3p	0.116201	0.680043
hsa-miR-513b-5p	-0.102665	0.685202
hsa-miR-32-3p	-0.102417	0.685927
hsa-miR-1290	-0.102159	0.686679
hsa-miR-106a-5p	0.123753	0.687099
hsa-miR-602	-0.101546	0.688471
hsa-miR-199b-5p	-0.135895	0.69033
hsa-miR-551b-3p	0.100776	0.69072
hsa-miR-519e-3p	-0.100005	0.692976
hsa-miR-150-5p	-0.103062	0.693861
hsa-let-7b-3p	-0.0986314	0.697004
hsa-miR-937-3p	0.0980379	0.698746
hsa-miR-425-3p	-0.101301	0.69886
hsa-miR-490-5p	-0.101098	0.699438
hsa-miR-888-3p	-0.0975189	0.700271
hsa-miR-625-3p	-0.097014	0.701755
hsa-miR-551b-5p	-0.0969997	0.701797
hsa-miR-18b-5p	-0.130157	0.70288
hsa-miR-592	-0.129428	0.704479
hsa-miR-92b-3p	0.102834	0.704705
hsa-miR-374b-3p	-0.0958679	0.705128
hsa-miR-518b	-0.0957751	0.705402
hsa-miR-30b-5p	0.095318	0.706749
hsa-miR-508-5p	-0.0947951	0.708291
hsa-miR-28-5p	0.100659	0.710697
hsa-miR-194-3p	0.0998354	0.712971
hsa-miR-557	-0.0932056	0.712984
hsa-miR-605-5p	-0.0930481	0.71345
hsa-miR-1285-3p	0.0924045	0.715353
hsa-miR-1255a	-0.0918712	0.716932
hsa-miR-610	0.122752	0.719176
hsa-miR-889-3p	-0.13052	0.719302
hsa-miR-876-5p	0.109283	0.722298
hsa-miR-1299	-0.0887853	0.726088
hsa-miR-30e-5p	0.0880654	0.728229
hsa-miR-647	0.0866522	0.732437
hsa-miR-25-5p	-0.0865509	0.732739
hsa-miR-340-5p	0.0862066	0.733766
hsa-miR-122-3p	-0.130149	0.738577
hsa-miR-337-3p	0.083442	0.742024
hsa-miR-124-3p	-0.0890495	0.742945
hsa-miR-1304-5p	0.0822077	0.74572
hsa-miR-920	-0.0818502	0.746792
hsa-miR-485-5p	-0.099078	0.747431
hsa-miR-1248	-0.0872292	0.748039
hsa-miR-483-5p	-0.081227	0.74866
hsa-miR-126-3p	0.081153	0.748882
hsa-miR-381-3p	-0.0796863	0.753286
hsa-miR-574-5p	0.0794618	0.753961
hsa-miR-377-5p	0.0793539	0.754285
hsa-miR-193b-5p	-0.0792579	0.754574
hsa-miR-585-3p	0.078982	0.755403
hsa-miR-30e-3p	-0.0810908	0.757026
hsa-miR-135a-5p	0.0789858	0.763162
hsa-miR-887-3p	0.0755992	0.765596
hsa-miR-298	-0.0752087	0.766775
hsa-miR-30d-5p	0.0750743	0.767181
hsa-miR-145-3p	-0.0773093	0.768058
hsa-miR-197-3p	0.0743399	0.7694
hsa-miR-362-3p	-0.0945606	0.770045
hsa-miR-153-3p	-0.0854338	0.771517
hsa-miR-495-3p	-0.105314	0.772164
hsa-miR-323a-3p	-0.0847688	0.773253
hsa-miR-27b-3p	-0.0981621	0.774009
hsa-miR-140-5p	-0.0837002	0.776044
hsa-miR-340-3p	-0.0698085	0.783128
hsa-miR-583	-0.0693892	0.784401
hsa-miR-1258	-0.0690148	0.785539
hsa-miR-208b-3p	-0.0684518	0.78725
hsa-miR-493-5p	0.0681559	0.78815
hsa-miR-135b-5p	0.0745436	0.79176
hsa-miR-1827	-0.0657352	0.795521
hsa-miR-874-3p	0.0654236	0.796471
hsa-miR-657	0.0904162	0.803824
hsa-miR-30c-5p	-0.0623376	0.805893
hsa-miR-193a-3p	-0.0612711	0.809156
hsa-miR-943	-0.0607387	0.810785
hsa-miR-19a-3p	0.0602749	0.812206
hsa-miR-620	0.0601224	0.812673
hsa-miR-542-3p	0.0588948	0.816436
hsa-miR-455-5p	0.0618302	0.820054
hsa-miR-138-1-3p	0.0572569	0.821462
hsa-miR-520d-5p	-0.0563561	0.824229
hsa-miR-1260a	0.055919	0.825572
hsa-miR-369-3p	0.055527	0.826778
hsa-miR-668-3p	-0.0549946	0.828415
hsa-miR-542-5p	-0.0559397	0.831137
hsa-miR-20b-3p	0.0533213	0.833566
hsa-miR-21-5p	0.0531667	0.834042
hsa-miR-362-5p	-0.0796826	0.838528
hsa-miR-25-3p	0.0514661	0.839284
hsa-miR-184	-0.0503682	0.842671
hsa-miR-99b-3p	-0.0500244	0.843733
hsa-miR-4443	-0.0485656	0.848239
hsa-miR-665	-0.0477754	0.850682
hsa-miR-99a-3p	0.0672912	0.853465
hsa-miR-122-5p	0.0495444	0.855416
hsa-miR-195-3p	0.0528358	0.857635
hsa-miR-422a	-0.0445453	0.86068
hsa-miR-595	0.0525178	0.864702
hsa-miR-940	0.0459882	0.865703
hsa-miR-501-5p	-0.0515023	0.867297
hsa-miR-622	-0.0422356	0.867843
hsa-miR-9-3p	-0.0563033	0.869398
hsa-miR-208a-3p	0.0416981	0.869511
hsa-miR-424-5p	0.0394645	0.876448
hsa-miR-187-5p	-0.0392015	0.877266
hsa-miR-877-5p	0.0386605	0.878948
hsa-miR-597-5p	0.0369797	0.884176
hsa-miR-221-5p	0.0359938	0.887245
hsa-miR-29a-5p	-0.0400232	0.887383
hsa-miR-192-5p	0.0357034	0.88815
hsa-miR-7-2-3p	0.0349488	0.8905
hsa-miR-589-5p	-0.0348109	0.89093
hsa-miR-23a-5p	-0.0341677	0.892934
hsa-miR-302c-5p	0.0323541	0.898588
hsa-miR-492	-0.0317161	0.900579
hsa-miR-140-3p	0.031539	0.901131
hsa-miR-382-5p	-0.0304134	0.904644
hsa-miR-142-3p	-0.0379783	0.906717
hsa-miR-200a-5p	0.0360872	0.906828
hsa-miR-412-3p	0.0296295	0.907092
hsa-miR-431-3p	-0.0359266	0.911739
hsa-miR-654-5p	-0.0352903	0.922899
hsa-miR-363-5p	-0.0259677	0.923949
hsa-miR-34a-5p	0.0241843	0.924114
hsa-miR-181a-2-3p	0.0239199	0.924942
hsa-miR-433-3p	0.0271368	0.92663
hsa-miR-27a-3p	-0.0247299	0.927565
hsa-miR-708-5p	-0.0307359	0.932829
hsa-miR-23a-3p	-0.0212824	0.933199
hsa-miR-198	-0.020108	0.936879
hsa-miR-143-3p	-0.020093	0.936925
hsa-miR-155-5p	-0.0194185	0.939039
hsa-miR-576-5p	-0.0204563	0.94006
hsa-miR-361-3p	0.0161209	0.949377
hsa-miR-29b-1-5p	0.016571	0.95143
hsa-miR-873-5p	0.0204748	0.952354
hsa-miR-146b-3p	-0.0138225	0.956588
hsa-miR-339-3p	0.0148535	0.958099
hsa-miR-92b-5p	-0.0158483	0.959017
hsa-miR-17-3p	0.0123868	0.961093
hsa-let-7e-5p	-0.0121738	0.961762
hsa-miR-551a	-0.0116456	0.96342
hsa-miR-3157-3p	-0.0154834	0.963962
hsa-miR-659-3p	-0.0113145	0.964459
hsa-miR-519d-3p	0.0111842	0.964868
hsa-miR-601	-0.00963276	0.96974
hsa-miR-612	-0.00943287	0.974469
hsa-miR-675-5p	0.00788745	0.975221
hsa-miR-505-5p	-0.0058055	0.98176
hsa-miR-323b-5p	0.00752198	0.982488
hsa-miR-146a-5p	0.00604824	0.984355
hsa-miR-629-3p	-0.004914	0.984561
hsa-miR-516b-5p	-0.00413977	0.986993
hsa-miR-885-5p	-0.00478462	0.988226
hsa-miR-509-3-5p	0.00280596	0.991184
hsa-miR-93-5p	-0.000955864	0.996997
hsa-miR-625-5p	0.000930366	0.997077

## Sheet: Somatostatin
miRNA_ids	Correlation Coefficient	p-value
hsa-miR-146b-5p	-0.679216	0.00271203
hsa-miR-200c-5p	-0.731559	0.00294276
hsa-miR-497-5p	-0.735465	0.00416956
hsa-miR-18a-5p	-0.771226	0.00544603
hsa-miR-342-5p	-0.737593	0.00618185
hsa-miR-181a-5p	-0.61663	0.00641915
hsa-miR-199a-5p	-0.591961	0.00965047
hsa-miR-337-5p	-0.628892	0.0120226
hsa-miR-1297	-0.743037	0.0137996
hsa-miR-21-3p	-0.56462	0.0146378
hsa-miR-345-5p	-0.654503	0.015211
hsa-miR-100-5p	-0.595433	0.0191835
hsa-miR-152-3p	-0.575919	0.0195588
hsa-miR-214-3p	-0.543728	0.0196791
hsa-miR-28-3p	-0.569105	0.026817
hsa-miR-18b-5p	-0.652228	0.0296333
hsa-miR-376a-5p	-0.566763	0.0345722
hsa-miR-27b-3p	-0.630958	0.0373741
hsa-miR-299-5p	-0.602442	0.0381637
hsa-miR-342-3p	-0.555115	0.0393409
hsa-miR-182-5p	-0.551582	0.0408784
hsa-miR-149-5p	-0.594544	0.0414618
hsa-miR-129-5p	0.484664	0.0415062
hsa-miR-3176	-0.645176	0.043964
hsa-miR-99a-5p	-0.478022	0.0522828
hsa-miR-31-5p	-0.476118	0.0533628
hsa-miR-181b-5p	-0.444858	0.0643388
hsa-miR-193b-3p	-0.429043	0.0756192
hsa-miR-193a-5p	-0.470099	0.0770164
hsa-miR-892b	-0.613517	0.078884
hsa-miR-1248	-0.450315	0.0800586
hsa-let-7e-3p	-0.477004	0.0845885
hsa-miR-145-3p	-0.430104	0.084846
hsa-miR-605-5p	-0.412295	0.0890861
hsa-miR-656-3p	-0.510374	0.0899988
hsa-miR-125b-5p	-0.410053	0.0910131
hsa-miR-889-3p	-0.559179	0.0928559
hsa-miR-876-3p	-0.530655	0.0930687
hsa-miR-1227-3p	-0.431331	0.0952896
hsa-miR-411-5p	-0.527223	0.0956019
hsa-miR-23a-3p	-0.404815	0.0956322
hsa-miR-539-5p	-0.460703	0.0973456
hsa-miR-190a-5p	-0.498599	0.0989493
hsa-miR-145-5p	-0.398859	0.101087
hsa-miR-195-5p	-0.395552	0.104211
hsa-miR-532-3p	-0.53765	0.108959
hsa-miR-1253	0.50637	0.111968
hsa-miR-376b-3p	-0.566048	0.112112
hsa-miR-181c-5p	-0.561016	0.116056
hsa-miR-424-5p	-0.379614	0.120239
hsa-miR-328-3p	-0.519584	0.123745
hsa-miR-363-5p	-0.400607	0.124126
hsa-let-7b-3p	-0.367272	0.133792
hsa-miR-26a-2-3p	-0.479333	0.135742
hsa-miR-148a-3p	-0.362073	0.139809
hsa-miR-142-5p	-0.414498	0.140599
hsa-miR-92a-3p	-0.42503	0.147678
hsa-miR-323a-3p	-0.404529	0.151377
hsa-miR-550a-3p	-0.350266	0.154162
hsa-miR-576-5p	-0.372964	0.154797
hsa-miR-196a-3p	-0.34684	0.15851
hsa-miR-636	-0.339995	0.167445
hsa-miR-154-5p	-0.502774	0.16773
hsa-miR-548e-3p	-0.337746	0.170454
hsa-miR-519d-3p	-0.337436	0.170872
hsa-miR-130b-5p	-0.336058	0.172736
hsa-miR-30b-3p	-0.344987	0.175053
hsa-miR-520a-5p	0.465353	0.175317
hsa-miR-29a-5p	-0.368387	0.176671
hsa-miR-589-5p	-0.331941	0.178388
hsa-miR-337-3p	-0.331676	0.178756
hsa-miR-1260a	-0.330701	0.180115
hsa-miR-197-3p	-0.330508	0.180384
hsa-miR-640	0.460186	0.180803
hsa-miR-130a-3p	-0.329624	0.181623
hsa-miR-153-3p	-0.378565	0.181966
hsa-miR-143-3p	-0.3288	0.182783
hsa-miR-1224-5p	0.392876	0.18419
hsa-miR-412-3p	-0.324349	0.189134
hsa-miR-24-1-5p	-0.322181	0.19228
hsa-miR-487b-3p	-0.321276	0.193603
hsa-miR-223-3p	-0.325742	0.201986
hsa-miR-1237-3p	-0.346712	0.2055
hsa-miR-183-3p	-0.312694	0.206453
hsa-miR-92b-3p	-0.332658	0.208057
hsa-miR-491-5p	-0.354956	0.213004
hsa-miR-362-3p	-0.384891	0.216663
hsa-miR-195-3p	0.351012	0.218493
hsa-miR-3943	-0.307716	0.229545
hsa-miR-374b-3p	-0.294944	0.234767
hsa-miR-887-3p	-0.29401	0.236324
hsa-miR-629-3p	-0.293277	0.237547
hsa-miR-138-2-3p	-0.301732	0.239197
hsa-miR-654-3p	-0.291943	0.239788
hsa-miR-130b-3p	-0.291943	0.239789
hsa-miR-216a-5p	-0.290348	0.242484
hsa-miR-369-3p	-0.290337	0.242502
hsa-miR-769-5p	0.348998	0.242504
hsa-miR-654-5p	-0.405184	0.245401
hsa-miR-668-3p	-0.284781	0.252044
hsa-miR-302e	-0.291268	0.256683
hsa-miR-888-3p	-0.279595	0.261159
hsa-miR-200b-5p	0.278427	0.26324
hsa-miR-4485-3p	0.296298	0.265147
hsa-miR-28-5p	-0.293453	0.26998
hsa-miR-1249-3p	-0.273724	0.271725
hsa-miR-27a-3p	-0.291201	0.273845
hsa-miR-592	-0.360999	0.27539
hsa-miR-30a-5p	-0.271506	0.275783
hsa-miR-95-3p	-0.326236	0.276658
hsa-miR-455-5p	-0.288884	0.277855
hsa-miR-138-1-3p	-0.266875	0.284378
hsa-miR-652-3p	-0.274328	0.286631
hsa-miR-597-5p	-0.262913	0.291859
hsa-miR-25-3p	-0.261978	0.29364
hsa-miR-664a-3p	-0.260722	0.296045
hsa-miR-190b-5p	-0.366086	0.298157
hsa-miR-93-5p	-0.255712	0.305756
hsa-miR-409-5p	-0.359534	0.307541
hsa-miR-665	0.252548	0.311987
hsa-miR-21-5p	-0.251844	0.313385
hsa-miR-20b-3p	-0.251733	0.313604
hsa-miR-140-3p	-0.251146	0.314772
hsa-miR-34a-5p	-0.246678	0.323743
hsa-miR-410-3p	0.273374	0.324196
hsa-miR-193a-3p	-0.245769	0.325587
hsa-miR-382-3p	-0.245123	0.326902
hsa-miR-185-3p	0.24495	0.327255
hsa-miR-142-3p	-0.3096	0.327444
hsa-miR-30d-5p	-0.243422	0.330377
hsa-miR-501-5p	-0.280745	0.352824
hsa-miR-20a-5p	-0.292011	0.357063
hsa-miR-615-3p	-0.230113	0.358298
hsa-miR-425-5p	-0.229871	0.358819
hsa-miR-212-3p	-0.22987	0.358821
hsa-miR-1281	-0.236922	0.359887
hsa-miR-483-3p	-0.225288	0.368744
hsa-miR-300	0.224745	0.369928
hsa-miR-1265	-0.223334	0.373021
hsa-miR-4443	-0.223146	0.373434
hsa-miR-34b-3p	-0.222092	0.375754
hsa-miR-192-5p	-0.221355	0.377381
hsa-miR-491-3p	-0.220519	0.379232
hsa-miR-30e-3p	-0.227062	0.380803
hsa-miR-135a-5p	-0.226452	0.382118
hsa-miR-650	-0.251768	0.385224
hsa-miR-495-3p	-0.30864	0.385571
hsa-miR-595	0.255631	0.399252
hsa-miR-628-3p	0.209779	0.403449
hsa-miR-27b-5p	-0.280133	0.404086
hsa-miR-338-3p	-0.216357	0.404246
hsa-miR-885-5p	-0.264981	0.405217
hsa-miR-431-3p	-0.2645	0.406103
hsa-miR-500a-5p	-0.207585	0.408497
hsa-miR-203a-3p	-0.239877	0.408793
hsa-miR-921	0.249055	0.411903
hsa-miR-542-3p	-0.205334	0.413712
hsa-miR-122-5p	0.217979	0.417359
hsa-miR-339-3p	-0.226006	0.417974
hsa-miR-216b-5p	-0.217556	0.418286
hsa-miR-101-3p	-0.20276	0.419716
hsa-miR-3960	0.202396	0.42057
hsa-miR-126-3p	-0.199663	0.427002
hsa-miR-875-3p	-0.212625	0.429171
hsa-miR-433-3p	-0.228807	0.431386
hsa-let-7a-5p	-0.197421	0.432319
hsa-miR-631	-0.224863	0.439584
hsa-miR-194-3p	0.207763	0.440041
hsa-miR-19a-3p	-0.193275	0.44224
hsa-miR-421	-0.211532	0.449163
hsa-miR-128-3p	-0.251727	0.455242
hsa-miR-17-3p	-0.18764	0.455911
hsa-miR-376a-3p	0.216007	0.458273
hsa-let-7f-5p	-0.186321	0.459141
hsa-let-7a-2-3p	-0.185927	0.460108
hsa-miR-132-5p	-0.184576	0.463432
hsa-miR-7-2-3p	-0.18449	0.463646
hsa-miR-933	-0.18404	0.464755
hsa-miR-1287-5p	-0.261521	0.465469
hsa-miR-3157-3p	0.243838	0.469954
hsa-miR-150-5p	0.186378	0.473845
hsa-miR-323b-5p	-0.24164	0.474092
hsa-miR-106b-5p	-0.178935	0.477442
hsa-miR-135b-5p	-0.19767	0.480082
hsa-miR-575	-0.182364	0.483588
hsa-miR-340-5p	-0.175747	0.485452
hsa-miR-934	-0.175027	0.487269
hsa-miR-877-5p	0.173525	0.491072
hsa-miR-30a-3p	-0.209488	0.492148
hsa-miR-324-5p	-0.263738	0.492894
hsa-miR-502-5p	-0.178513	0.493027
hsa-miR-125a-5p	-0.171741	0.495609
hsa-miR-330-5p	-0.189969	0.497685
hsa-miR-32-5p	0.188534	0.501001
hsa-miR-16-5p	-0.168649	0.503516
hsa-miR-361-3p	-0.168595	0.503654
hsa-miR-600	-0.168376	0.504217
hsa-miR-339-5p	-0.167344	0.506873
hsa-miR-1264	-0.166523	0.508989
hsa-miR-1224-3p	-0.164626	0.513894
hsa-miR-331-3p	-0.163968	0.515604
hsa-miR-151a-5p	-0.16852	0.517924
hsa-miR-125a-3p	0.162486	0.519457
hsa-miR-98-5p	-0.1666	0.522773
hsa-miR-660-5p	0.172053	0.524016
hsa-miR-299-3p	-0.159853	0.526339
hsa-miR-204-3p	0.159066	0.528402
hsa-miR-379-5p	0.176139	0.530043
hsa-let-7i-5p	-0.156715	0.534593
hsa-miR-106b-3p	-0.154631	0.54011
hsa-let-7c	-0.154587	0.540224
hsa-miR-635	-0.159497	0.54089
hsa-miR-549a-3p	-0.154141	0.541408
hsa-miR-330-3p	-0.235515	0.54184
hsa-miR-151a-3p	-0.153908	0.542027
hsa-let-7b-5p	-0.153593	0.542866
hsa-let-7d-5p	-0.152058	0.546953
hsa-miR-362-5p	-0.231594	0.548783
hsa-miR-493-5p	-0.151372	0.548784
hsa-miR-29c-5p	-0.15058	0.550903
hsa-miR-767-5p	-0.167255	0.551308
hsa-miR-15b-5p	-0.149448	0.553936
hsa-miR-708-5p	-0.212757	0.555096
hsa-miR-637	0.148862	0.555507
hsa-miR-610	0.199762	0.555926
hsa-miR-622	0.146401	0.562136
hsa-miR-583	0.146207	0.56266
hsa-miR-766-3p	-0.150197	0.565028
hsa-miR-647	-0.144955	0.566046
hsa-miR-890	-0.144932	0.566108
hsa-miR-23b-3p	-0.144066	0.568454
hsa-miR-602	0.140764	0.577443
hsa-miR-377-3p	-0.13997	0.579615
hsa-miR-29b-1-5p	0.14864	0.582732
hsa-miR-127-5p	0.14814	0.584016
hsa-miR-486-5p	-0.142628	0.58501
hsa-miR-335-5p	-0.137185	0.587252
hsa-miR-138-5p	-0.173657	0.589366
hsa-miR-574-3p	-0.135493	0.591915
hsa-miR-30e-5p	-0.13507	0.593085
hsa-let-7e-5p	-0.134315	0.595172
hsa-miR-208b-3p	-0.133924	0.596252
hsa-miR-629-5p	-0.148916	0.596331
hsa-miR-617	0.131934	0.601773
hsa-miR-361-5p	-0.130875	0.604716
hsa-miR-200c-3p	-0.130571	0.605563
hsa-miR-584-5p	0.130458	0.605878
hsa-miR-194-5p	-0.129916	0.60739
hsa-miR-891a-5p	-0.12849	0.611373
hsa-miR-125b-1-3p	0.128255	0.612029
hsa-miR-877-3p	-0.137045	0.612777
hsa-miR-15a-5p	-0.125838	0.618806
hsa-miR-199b-5p	-0.169209	0.618926
hsa-miR-26b-5p	-0.125612	0.619442
hsa-miR-1304-5p	0.124618	0.622239
hsa-miR-423-3p	-0.123325	0.625883
hsa-miR-30c-5p	-0.122596	0.627941
hsa-miR-664a-5p	-0.121556	0.630885
hsa-miR-106a-5p	0.14677	0.632315
hsa-miR-874-3p	0.120764	0.633128
hsa-miR-382-5p	-0.119885	0.635622
hsa-miR-22-5p	-0.118892	0.638445
hsa-miR-183-5p	-0.118557	0.639396
hsa-miR-33a-5p	-0.122425	0.639721
hsa-miR-485-5p	-0.14319	0.640733
hsa-miR-505-5p	0.118028	0.640903
hsa-miR-4657	-0.116261	0.645944
hsa-miR-1908-5p	0.115482	0.648171
hsa-miR-744-5p	0.113829	0.652905
hsa-miR-520d-5p	-0.113363	0.654241
hsa-miR-27a-5p	0.137323	0.654611
hsa-miR-185-5p	-0.112674	0.65622
hsa-miR-301a-3p	0.124846	0.657533
hsa-miR-375-3p	0.112101	0.657868
hsa-miR-623	0.111505	0.65958
hsa-miR-9-3p	-0.148946	0.662049
hsa-miR-1275	0.107919	0.669934
hsa-miR-488-3p	0.107918	0.669936
hsa-miR-221-5p	-0.105869	0.675877
hsa-miR-1270	0.150546	0.678043
hsa-miR-572	-0.111889	0.679937
hsa-miR-155-5p	0.103905	0.681589
hsa-miR-1307-5p	-0.103558	0.682597
hsa-miR-663a	0.114067	0.685639
hsa-miR-574-5p	0.10226	0.686383
hsa-miR-24-2-5p	0.118496	0.68661
hsa-miR-136-3p	-0.112119	0.690762
hsa-miR-200b-3p	-0.100298	0.692121
hsa-miR-191-5p	-0.0991312	0.695538
hsa-miR-638	0.0984266	0.697605
hsa-miR-215-5p	-0.098169	0.698361
hsa-miR-374a-5p	-0.0977771	0.699512
hsa-miR-122-3p	-0.149287	0.701466
hsa-miR-30b-5p	-0.0967725	0.702466
hsa-miR-489-3p	0.0964115	0.703528
hsa-miR-873-5p	0.128854	0.705739
hsa-miR-136-5p	-0.0954283	0.706424
hsa-miR-452-5p	-0.0951303	0.707302
hsa-miR-222-3p	-0.0943443	0.709621
hsa-miR-181a-2-3p	-0.0941805	0.710104
hsa-miR-551b-3p	-0.0940442	0.710507
hsa-miR-652-5p	0.0946994	0.717704
hsa-miR-202-3p	-0.0914306	0.718237
hsa-miR-612	-0.105768	0.718951
hsa-miR-943	0.0889343	0.725645
hsa-miR-377-5p	-0.0884398	0.727115
hsa-miR-298	-0.0874562	0.730042
hsa-miR-514a-3p	-0.0901592	0.730754
hsa-miR-1184	0.0864643	0.732997
hsa-miR-29c-3p	-0.0856737	0.735356
hsa-miR-585-3p	0.0854121	0.736136
hsa-miR-519e-5p	-0.0853344	0.736368
hsa-miR-296-5p	-0.0839879	0.740391
hsa-miR-1261	0.0839522	0.740498
hsa-miR-1827	0.0838706	0.740742
hsa-miR-516a-5p	0.0837784	0.741018
hsa-miR-126-5p	-0.127615	0.743527
hsa-miR-1285-3p	-0.0813441	0.748309
hsa-miR-141-3p	-0.0807593	0.750064
hsa-miR-10a-5p	-0.10868	0.750427
hsa-miR-96-5p	-0.0821859	0.753839
hsa-miR-221-3p	-0.0788803	0.755709
hsa-miR-340-3p	-0.0788657	0.755753
hsa-miR-429	-0.0787357	0.756144
hsa-miR-99b-3p	-0.0785135	0.756813
hsa-miR-18b-3p	-0.0990657	0.759368
hsa-miR-103a-3p	-0.0771129	0.761031
hsa-miR-1291	0.0822	0.762164
hsa-let-7a-3p	-0.0846694	0.764167
hsa-miR-675-5p	0.0742806	0.769579
hsa-miR-485-3p	0.0741328	0.770026
hsa-miR-99a-3p	0.106001	0.770712
hsa-miR-1236-3p	-0.0722045	0.775861
hsa-miR-32-3p	0.0717416	0.777264
hsa-miR-376c-3p	-0.0704942	0.781046
hsa-miR-432-5p	-0.0695196	0.784005
hsa-miR-29a-3p	-0.0678797	0.78899
hsa-miR-876-5p	0.0808181	0.792966
hsa-miR-625-5p	0.0660118	0.794677
hsa-miR-939-5p	0.0655972	0.795941
hsa-miR-320c	-0.0633781	0.802713
hsa-miR-326	0.0647521	0.804984
hsa-miR-200a-3p	-0.0625373	0.805283
hsa-miR-29b-2-5p	0.0666526	0.806259
hsa-miR-492	-0.0620415	0.806799
hsa-miR-1258	-0.0617469	0.8077
hsa-let-7g-5p	-0.0617387	0.807725
hsa-miR-1183	0.0787311	0.80784
hsa-miR-204-5p	-0.0615431	0.808323
hsa-miR-129-1-3p	-0.06086	0.810414
hsa-miR-324-3p	0.0703841	0.811032
hsa-miR-19b-3p	-0.0599613	0.813166
hsa-miR-1301-3p	-0.0589376	0.816304
hsa-let-7d-3p	-0.058701	0.81703
hsa-miR-99b-5p	-0.058089	0.818907
hsa-miR-208a-3p	-0.0580391	0.819061
hsa-miR-761	-0.0598603	0.825704
hsa-miR-139-3p	-0.071271	0.825789
hsa-miR-518b	0.0556074	0.82653
hsa-miR-211-5p	0.0584462	0.829765
hsa-miR-320a-3p	-0.0542913	0.830579
hsa-miR-302c-5p	-0.0533419	0.833502
hsa-miR-10a-3p	-0.0546834	0.83488
hsa-miR-422a	-0.0522901	0.836743
hsa-miR-22-3p	0.05179	0.838285
hsa-miR-552-3p	0.051258	0.839926
hsa-miR-30c-1-3p	0.0528398	0.840379
hsa-miR-147b-3p	-0.0510886	0.840448
hsa-miR-483-5p	-0.0506493	0.841804
hsa-miR-24-3p	-0.0481608	0.84949
hsa-miR-129-2-3p	-0.0468358	0.853588
hsa-miR-484	-0.052006	0.85396
hsa-miR-140-5p	-0.0541843	0.854037
hsa-miR-498-5p	-0.0453387	0.858223
hsa-miR-193b-5p	-0.0445479	0.860672
hsa-miR-516b-5p	0.0443602	0.861254
hsa-miR-132-3p	0.0482425	0.864435
hsa-miR-210-3p	-0.046317	0.864751
hsa-miR-508-5p	-0.0432085	0.864824
hsa-miR-625-3p	-0.0404269	0.873458
hsa-miR-423-5p	-0.0391773	0.877341
hsa-miR-634	0.0391645	0.877381
hsa-miR-525-5p	-0.0391282	0.877494
hsa-miR-25-5p	0.0389101	0.878172
hsa-miR-513b-5p	-0.0383952	0.879773
hsa-miR-187-5p	0.0382309	0.880284
hsa-miR-1284	-0.037962	0.88112
hsa-miR-657	0.0540342	0.882145
hsa-miR-490-5p	-0.038898	0.882169
hsa-miR-409-3p	-0.0371539	0.883634
hsa-miR-296-3p	-0.0367224	0.884977
hsa-miR-148b-3p	0.0349856	0.890385
hsa-miR-551a	0.0344397	0.892086
hsa-miR-127-3p	-0.0337919	0.894105
hsa-miR-217-5p	-0.0345047	0.895405
hsa-miR-532-5p	0.0383977	0.896311
hsa-miR-17-5p	-0.0379135	0.897612
hsa-miR-125b-2-3p	-0.0330131	0.899904
hsa-miR-320d	0.0311931	0.90221
hsa-miR-490-3p	-0.0308259	0.903357
hsa-miR-186-5p	0.0305938	0.904081
hsa-miR-320b	-0.0304654	0.904482
hsa-miR-940	0.032579	0.904661
hsa-miR-206	0.0306222	0.910365
hsa-miR-671-5p	0.028515	0.910573
hsa-miR-611	0.0269866	0.91535
hsa-miR-938	0.0269046	0.915606
hsa-miR-557	-0.0266678	0.916346
hsa-miR-542-5p	0.0270728	0.917852
hsa-miR-381-3p	0.0260835	0.918173
hsa-miR-205-5p	0.0256953	0.919387
hsa-miR-1307-3p	0.036105	0.921123
hsa-miR-675-3p	-0.0337264	0.921582
hsa-miR-551b-5p	-0.0247545	0.92233
hsa-miR-7-5p	-0.0234916	0.926282
hsa-miR-425-3p	0.0239773	0.92722
hsa-miR-494-3p	-0.0229556	0.92796
hsa-miR-1246	0.0226693	0.928856
hsa-miR-1255a	0.0226621	0.928879
hsa-miR-509-3-5p	-0.0225248	0.929309
hsa-miR-23a-5p	0.0214959	0.932531
hsa-miR-1272	0.0238981	0.938231
hsa-miR-659-3p	0.019397	0.939106
hsa-miR-29b-3p	-0.0188851	0.940711
hsa-miR-937-3p	0.0186418	0.941473
hsa-miR-510-5p	0.0177269	0.944341
hsa-miR-200a-5p	-0.0190848	0.950657
hsa-miR-107	0.0156786	0.950765
hsa-miR-1321	-0.015432	0.951538
hsa-miR-601	0.0139899	0.956062
hsa-miR-198	0.0138228	0.956587
hsa-miR-5688	0.0158413	0.957135
hsa-miR-630	-0.0135256	0.957519
hsa-miR-576-3p	-0.0130675	0.958957
hsa-miR-92b-5p	0.0154133	0.960142
hsa-miR-26a-5p	-0.0124774	0.960809
hsa-miR-184	0.0119635	0.962422
hsa-miR-146a-5p	-0.013805	0.964298
hsa-miR-765	-0.011184	0.964869
hsa-miR-620	0.00896967	0.971822
hsa-miR-146b-3p	-0.00707847	0.977761
hsa-miR-513a-5p	0.00662619	0.979182
hsa-miR-149-3p	0.00610472	0.98082
hsa-miR-504-5p	-0.00716176	0.981475
hsa-miR-1290	0.0055536	0.982551
hsa-miR-338-5p	-0.00569994	0.982678
hsa-miR-920	0.00478642	0.984961
hsa-miR-553	-0.00427303	0.986574
hsa-miR-455-3p	-0.00656004	0.986636
hsa-miR-487a-3p	-0.00441121	0.987064
hsa-miR-124-3p	0.00385424	0.988697
hsa-miR-154-3p	-0.00403261	0.989568
hsa-miR-1299	-0.00273441	0.991408
hsa-miR-519e-3p	-0.00266405	0.991629
hsa-miR-134-5p	-0.00160946	0.995458
hsa-miR-509-5p	0.00111746	0.996489
hsa-miR-124-5p	0.000156122	0.999542

## Sheet: Overlap Correlations
Significantly correlated with Insulin and Glucagon (p<0.05)	Significantly correlated with Glucagon and Somatostatin (p<0.05)
hsa-miR-27b-5p	hsa-miR-21-3p
	hsa-miR-497-5p
