# Supplementary material for: Human pancreatic islet miRNA-mRNA networks of altered miRNAs due to glycemic status
Source: iScience. 2022 Feb 26;25(4):103995. doi: 10.1016/j.isci.2022.103995 (PMC8927907; doi:10.1016/j.isci.2022.103995)
Supplement: Table S4. Differential miRNA expression due to glycemic status & correlation with HbA1c, related to Figure 2 [file mmc5.xlsx]

## Sheet: Overview
		# of miRNAS
	Differentially regulated miRNAs (FDR < 0.1)	63
	miRNAs correlated with HbA1c (FDR < 0.1)	93
	Intersection	31

## Sheet: Differentially_Regulated_miRs
miRNA Significance Analysis of Microarrays: Non-Diabetic vs IGT/T2D donors
FDR < 0.1
miRBaseID_v22	Expected score	Observed score	Numerator	Denominator	Fold-change	qvalue (%)		Fold change < 1: Upregulated in IGT/T2D islets
hsa-miR-938	1.39847	-2.11522	-2.01745	0.953778	0.17661	6.67273		Fold change > 1: Dowregulated in IGT/T2D islets
hsa-miR-211-5p	-0.268248	-2.85728	-1.97607	0.691591	0.193533	6.67273
hsa-miR-10a-3p	-1.21773	-1.98268	-1.86942	0.942875	0.217656	6.67273
hsa-miR-3157-3p	-0.0285726	-1.94352	-1.48082	0.761926	0.227593	6.67273
hsa-miR-513b-5p	0.448178	-1.88719	-1.93512	1.0254	0.258613	6.67273
hsa-miR-875-3p	1.06671	-1.8899	-1.49973	0.793553	0.280294	6.67273
hsa-miR-552-3p	0.572915	-1.87292	-1.5509	0.828066	0.285892	6.67273
hsa-miR-1275	-0.88034	-2.01206	-1.5475	0.769113	0.297635	6.67273
hsa-miR-629-5p	0.762146	-1.94	-1.34997	0.695861	0.343458	6.67273
hsa-miR-124-3p	-1.07667	-1.99557	-1.42289	0.713026	0.347069	6.67273
hsa-miR-551b-5p	0.567461	-1.87231	-1.56118	0.833826	0.353296	6.67273
hsa-miR-765	1.01016	-2.00426	-1.52524	0.760998	0.356042	6.67273
hsa-miR-513a-5p	0.44404	-1.96696	-1.50688	0.766098	0.358257	6.67273
hsa-miR-890	1.17105	-1.9069	-1.32401	0.694328	0.365367	6.67273
hsa-miR-876-3p	1.07667	-1.82008	-1.43231	0.78695	0.38401	6.67273
hsa-miR-595	0.655032	-2.17892	-1.16875	0.53639	0.397853	6.67273
hsa-miR-490-3p	0.354559	-1.81129	-1.42727	0.787988	0.413521	6.67273
hsa-miR-635	0.788161	-1.96974	-1.2558	0.637545	0.415585	6.67273
hsa-miR-32-3p	0.0126929	-1.83114	-1.22636	0.669724	0.418777	6.67273
hsa-miR-27b-5p	-0.146092	-2.28323	-1.08636	0.4758	0.4199	6.67273
hsa-miR-939-5p	1.42186	-2.42692	-1.18613	0.488739	0.427178	6.67273
hsa-miR-615-3p	0.707277	-2.0586	-1.22682	0.595947	0.428495	6.67273
hsa-miR-1272	-0.903134	-2.22817	-1.25414	0.562856	0.432177	6.67273
hsa-miR-1270	-0.91111	-2.18535	-1.09238	0.499866	0.433948	6.67273
hsa-miR-576-3p	0.616029	-1.8969	-1.30617	0.68858	0.441319	6.67273
hsa-miR-572	0.594209	-1.96034	-1.14588	0.584531	0.463227	6.67273
hsa-let-7e-3p	-1.48309	-1.87847	-1.09772	0.584369	0.482141	6.67273
hsa-miR-99a-3p	1.73354	-1.82726	-0.84815	0.464164	0.485834	6.67273
hsa-miR-1236-3p	-1.09814	-2.00618	-1.1542	0.575319	0.493198	6.67273
hsa-miR-1827	-0.489532	-1.81295	-1.04353	0.575596	0.496135	6.67273
hsa-miR-934	1.33078	-1.84578	-1.18472	0.641856	0.501191	6.67273
hsa-miR-130b-5p	-0.743128	-2.09013	-0.870892	0.41667	0.518192	6.67273
hsa-miR-509-5p	0.430117	-1.77924	-1.12496	0.632269	0.518834	7.20574
hsa-miR-130b-3p	-0.749718	-2.06921	-0.925665	0.447351	0.521584	6.67273
hsa-miR-498-5p	0.395497	-2.16045	-0.924377	0.427864	0.538933	6.67273
hsa-miR-330-5p	0.0399673	-1.97177	-0.715807	0.363028	0.549654	6.67273
hsa-miR-21-3p	-0.259422	-1.82779	-0.996644	0.545274	0.553376	6.67273
hsa-miR-19a-3p	-0.354559	1.9949	1.80621	0.905413	1.51337	1.71267
hsa-miR-29a-3p	-0.112572	1.92715	1.03573	0.537438	1.54664	1.55697
hsa-miR-200b-3p	-0.337018	2.13534	1.42687	0.668217	1.54688	2.0552
hsa-miR-221-3p	-0.230449	1.98136	1.30575	0.659017	1.55578	1.71267
hsa-let-7f-5p	-1.42186	1.98133	1.64471	0.830104	1.55935	1.71267
hsa-miR-23b-3p	-0.19771	2.26781	1.37934	0.608225	1.56788	0
hsa-miR-374a-5p	0.142148	2.32797	2.58506	1.11043	1.59405	0
hsa-miR-145-5p	-0.625767	2.11069	0.893989	0.423552	1.59711	2.0552
hsa-miR-141-3p	-0.655032	1.94802	1.04335	0.535594	1.62761	1.65742
hsa-miR-19b-3p	-0.350263	2.00434	1.3356	0.666354	1.66465	1.71267
hsa-miR-194-5p	-0.395497	2.33661	1.90679	0.816048	1.69839	0
hsa-miR-30e-5p	-0.0327662	2.04868	1.82691	0.891749	1.69921	2.0552
hsa-miR-429	0.263792	2.40941	2.00601	0.832574	1.72423	0
hsa-miR-301a-3p	-0.077624	2.15327	2.09824	0.974443	1.72814	2.0552
hsa-miR-15b-5p	-0.53378	2.17084	1.74183	0.802378	1.74997	2.0552
hsa-miR-26a-5p	-0.168544	2.29941	1.50194	0.653185	1.75926	0
hsa-miR-26b-5p	-0.163675	2.35053	1.4631	0.622456	1.78814	0
hsa-miR-24-3p	-0.185104	2.34232	1.7123	0.731027	1.78959	0
hsa-miR-21-5p	-0.245652	2.17948	1.2919	0.592755	1.82388	2.0552
hsa-let-7g-5p	-1.39847	2.36641	2.29899	0.971513	1.82448	0
hsa-miR-29b-3p	-0.0946935	2.42857	2.10577	0.867083	1.86411	0
hsa-miR-30b-5p	-0.0531251	2.43691	1.51206	0.620482	1.9074	0
hsa-miR-200a-3p	-0.346513	2.47031	2.12331	0.859534	1.93208	0
hsa-miR-7-5p	0.991115	2.17853	1.93675	0.88902	1.94235	2.0552
hsa-miR-143-3p	-0.637774	3.59022	1.56237	0.435174	2.39512	0
hsa-miR-126-3p	-0.94374	2.60602	1.78043	0.683197	2.99939	0

## Sheet: miRs_correlation_with_HbA1c
Correlation with HbA1c
FDR < 0.1
miRBaseID_v22	Estimate	STDERR	t-value	Pr(>|t|)
hsa-miR-369-3p	-2.36247	0.544175	-4.34138	0.0011721		59	negatively correlated to HbA1c
hsa-miR-27a-3p	-2.09758	0.584267	-3.59011	0.00583778		34	positively correlated to HbA1c
hsa-miR-126-3p	-2.06454	0.468297	-4.40862	0.0010481
hsa-miR-335-5p	-2.0022	0.598028	-3.348	0.00650056
hsa-let-7g-5p	-1.97792	0.501622	-3.94305	0.00229997
hsa-miR-16-5p	-1.91629	0.559393	-3.42565	0.00566637
hsa-miR-135a-5p	-1.89532	0.684937	-2.76715	0.0198844
hsa-miR-943	-1.87924	0.653549	-2.87544	0.016514
hsa-miR-143-3p	-1.80076	0.367862	-4.8952	0.000475235
hsa-let-7d-5p	-1.794	0.440695	-4.07084	0.00184879
hsa-miR-200a-3p	-1.75262	0.465253	-3.76703	0.00311638
hsa-miR-30e-5p	-1.70333	0.387217	-4.39891	0.00106513
hsa-miR-33a-5p	-1.70224	0.529747	-3.21331	0.00927979
hsa-miR-101-3p	-1.70076	0.447278	-3.80246	0.00293076
hsa-miR-194-5p	-1.68284	0.429829	-3.91515	0.00241287
hsa-miR-190a-5p	-1.67961	0.496898	-3.38019	0.01967
hsa-let-7f-5p	-1.6625	0.465086	-3.57461	0.00435965
hsa-miR-19a-3p	-1.60873	0.465228	-3.45795	0.00535247
hsa-miR-15a-5p	-1.60511	0.460804	-3.48329	0.00511873
hsa-miR-7-2-3p	-1.5839	0.578978	-2.73569	0.0193801
hsa-miR-425-5p	-1.58328	0.449725	-3.52055	0.0047938
hsa-miR-29b-3p	-1.56382	0.488184	-3.20334	0.00840461
hsa-miR-15b-5p	-1.53531	0.369544	-4.15461	0.0016039
hsa-miR-135b-5p	-1.48282	0.502435	-2.95127	0.01839
hsa-miR-130a-3p	-1.47501	0.497952	-2.96215	0.0129255
hsa-miR-192-5p	-1.46252	0.383215	-3.81644	0.00286068
hsa-let-7a-5p	-1.44731	0.455979	-3.17408	0.00885401
hsa-miR-151a-5p	-1.39339	0.409304	-3.40429	0.00672244
hsa-miR-195-5p	-1.38827	0.452536	-3.06775	0.0107028
hsa-miR-26b-5p	-1.37708	0.345061	-3.99082	0.00211919
hsa-miR-30b-5p	-1.34762	0.409429	-3.29145	0.00718615
hsa-miR-24-3p	-1.30368	0.441095	-2.95556	0.0130787
hsa-miR-34a-5p	-1.2697	0.451496	-2.8122	0.0169019
hsa-miR-21-5p	-1.26598	0.370207	-3.41966	0.0057267
hsa-let-7i-5p	-1.24993	0.345281	-3.62006	0.00402607
hsa-miR-23b-3p	-1.22668	0.410818	-2.98595	0.012387
hsa-miR-210-3p	-1.22102	0.370454	-3.29601	0.00928881
hsa-miR-145-5p	-1.21734	0.289496	-4.20504	0.00147301
hsa-miR-338-3p	-1.20864	0.346646	-3.48667	0.00585553
hsa-miR-26a-5p	-1.20593	0.337053	-3.57785	0.00433494
hsa-miR-331-3p	-1.20248	0.334357	-3.5964	0.00419629
hsa-miR-376b-3p	-1.18744	0.401937	-2.95428	0.0131086
hsa-miR-30e-3p	-1.15085	0.371637	-3.09669	0.0113142
hsa-miR-200b-3p	-1.10361	0.399644	-2.76149	0.0185067
hsa-miR-19b-3p	-1.08707	0.267307	-4.06675	0.00186169
hsa-miR-652-5p	-1.04745	0.363918	-2.87827	0.0150176
hsa-miR-215-5p	-0.939545	0.292155	-3.21591	0.00821869
hsa-miR-193a-3p	-0.931118	0.334091	-2.78702	0.0176806
hsa-miR-221-3p	-0.925661	0.317649	-2.9141	0.0140854
hsa-miR-191-5p	-0.918614	0.290428	-3.16297	0.00903104
hsa-miR-30c-5p	-0.895377	0.329207	-2.7198	0.0199386
hsa-miR-140-3p	-0.8288	0.251457	-3.29599	0.00712858
hsa-miR-141-3p	-0.810326	0.281844	-2.87509	0.0151034
hsa-miR-125a-5p	-0.798135	0.287763	-2.77359	0.0181104
hsa-miR-664a-5p	-0.74884	0.180551	-4.14753	0.00162322
hsa-miR-1265	-0.651344	0.238606	-2.72979	0.0195857
hsa-miR-103a-3p	-0.570889	0.189669	-3.00992	0.0118675
hsa-miR-30d-5p	-0.488426	0.150326	-3.24911	0.00774748
hsa-miR-152-3p	-0.402185	0.14177	-2.83688	0.0195023
hsa-let-7a-2-3p	0.531355	0.188343	2.82122	0.0166315
hsa-miR-130b-5p	0.540377	0.184977	2.92133	0.0139045
hsa-miR-130b-3p	0.580408	0.192023	3.0226	0.0116018
hsa-miR-497-5p	0.687928	0.212088	3.2436	0.0078238
hsa-miR-612	0.795175	0.28257	2.81408	0.0168451
hsa-miR-484	0.819726	0.221498	3.70083	0.00349654
hsa-miR-300	0.890189	0.30876	2.88311	0.0148883
hsa-miR-1321	0.908604	0.289409	3.13951	0.00941654
hsa-miR-665	0.911114	0.328044	2.77742	0.0179868
hsa-miR-92b-5p	0.912544	0.297359	3.06883	0.0106823
hsa-miR-1299	0.943414	0.253825	3.71679	0.00340071
hsa-miR-146b-3p	0.964453	0.317332	3.03925	0.0112617
hsa-miR-1236-3p	0.971476	0.310125	3.13253	0.00953451
hsa-miR-1827	0.99362	0.244862	4.05788	0.00189003
hsa-miR-640	1.00036	0.356619	2.80512	0.0171172
hsa-miR-1255a	1.02289	0.322857	3.16824	0.00894661
hsa-miR-493-5p	1.0574	0.332445	3.18068	0.00875053
hsa-miR-937-3p	1.07043	0.242719	4.41017	0.00104542
hsa-miR-32-3p	1.07107	0.289732	3.69678	0.0035213
hsa-miR-504-5p	1.07171	0.378441	2.83191	0.0163163
hsa-miR-605-5p	1.09093	0.192163	5.67709	0.00475072
hsa-miR-575	1.10321	0.33117	3.33126	0.00669631
hsa-miR-509-3-5p	1.11319	0.30887	3.60406	0.00414037
hsa-miR-629-5p	1.18857	0.352724	3.36969	0.00625562
hsa-miR-551b-3p	1.21452	0.435569	2.78836	0.0176383
hsa-miR-489-3p	1.28932	0.412951	3.12222	0.00971148
hsa-miR-1275	1.30737	0.457819	2.85564	0.0156381
hsa-miR-7-5p	1.31718	0.399439	3.29758	0.0071084
hsa-miR-652-3p	1.32146	0.46087	2.86732	0.0167453
hsa-miR-509-5p	1.42551	0.471165	3.02549	0.0115419
hsa-miR-513a-5p	1.62744	0.578643	2.8125	0.0168927
hsa-miR-122-5p	1.64399	0.425845	3.86054	0.00384391
hsa-miR-93-5p	1.71776	0.55055	3.12008	0.00974859
hsa-miR-155-5p	1.80494	0.606071	2.97811	0.0125619

## Sheet: Intersection
Differentially Regulated & Correlated with HbA1c	Fold-change (Low HbA1c/High HbA1c)
hsa-miR-1275	0.297635	High in IGT/T2D & Positively Correlated with HbA1c
hsa-miR-629-5p	0.343458	High in IGT/T2D & Positively Correlated with HbA1c
hsa-miR-513a-5p	0.358257	High in IGT/T2D & Positively Correlated with HbA1c
hsa-miR-32-3p	0.418777	High in IGT/T2D & Positively Correlated with HbA1c
hsa-miR-1236-3p	0.493198	High in IGT/T2D & Positively Correlated with HbA1c
hsa-miR-1827	0.496135	High in IGT/T2D & Positively Correlated with HbA1c
hsa-miR-130b-5p	0.518192	High in IGT/T2D & Positively Correlated with HbA1c
hsa-miR-509-5p	0.518834	High in IGT/T2D & Positively Correlated with HbA1c
hsa-miR-130b-3p	0.521584	High in IGT/T2D & Positively Correlated with HbA1c
hsa-miR-19a-3p	1.51337	Low in IGT/T2D & Negatively Correlated with HbA1c
hsa-miR-200b-3p	1.54688	Low in IGT/T2D & Negatively Correlated with HbA1c
hsa-miR-221-3p	1.55578	Low in IGT/T2D & Negatively Correlated with HbA1c
hsa-let-7f-5p	1.55935	Low in IGT/T2D & Negatively Correlated with HbA1c
hsa-miR-23b-3p	1.56788	Low in IGT/T2D & Negatively Correlated with HbA1c
hsa-miR-145-5p	1.59711	Low in IGT/T2D & Negatively Correlated with HbA1c
hsa-miR-141-3p	1.62761	Low in IGT/T2D & Negatively Correlated with HbA1c
hsa-miR-19b-3p	1.66465	Low in IGT/T2D & Negatively Correlated with HbA1c
hsa-miR-194-5p	1.69839	Low in IGT/T2D & Negatively Correlated with HbA1c
hsa-miR-30e-5p	1.69921	Low in IGT/T2D & Negatively Correlated with HbA1c
hsa-miR-15b-5p	1.74997	Low in IGT/T2D & Negatively Correlated with HbA1c
hsa-miR-26a-5p	1.75926	Low in IGT/T2D & Negatively Correlated with HbA1c
hsa-miR-26b-5p	1.78814	Low in IGT/T2D & Negatively Correlated with HbA1c
hsa-miR-24-3p	1.78959	Low in IGT/T2D & Negatively Correlated with HbA1c
hsa-miR-21-5p	1.82388	Low in IGT/T2D & Negatively Correlated with HbA1c
hsa-let-7g-5p	1.82448	Low in IGT/T2D & Negatively Correlated with HbA1c
hsa-miR-29b-3p	1.86411	Low in IGT/T2D & Negatively Correlated with HbA1c
hsa-miR-30b-5p	1.9074	Low in IGT/T2D & Negatively Correlated with HbA1c
hsa-miR-200a-3p	1.93208	Low in IGT/T2D & Negatively Correlated with HbA1c
hsa-miR-7-5p	1.94235	Low in IGT/T2D & Negatively Correlated with HbA1c
hsa-miR-143-3p	2.39512	Low in IGT/T2D & Negatively Correlated with HbA1c
hsa-miR-126-3p	2.99939	Low in IGT/T2D & Negatively Correlated with HbA1c
