# Supplementary material for: Human pancreatic islet miRNA-mRNA networks of altered miRNAs due to glycemic status
Source: iScience. 2022 Feb 26;25(4):103995. doi: 10.1016/j.isci.2022.103995 (PMC8927907; doi:10.1016/j.isci.2022.103995)
Supplement: Table S5. Differentially expressed miRNA validated gene targets, related to Figure 3 [file mmc6.xlsx]

## Sheet: Overview
		Upregulated in IGT/T2D & Positively correlated with HbA1c	Downregulated in IGT/T2D & Negatively correlated with HbA1c
	Set Name	Up_Pos	Down_Neg
	miRNAs	9	22
	Target Genes	4046	12289
	miRNA-mRNA interactions	5232	41950

## Sheet: Upregulated_PosCorHbA1c
database	mature_mirna_acc	mature_mirna_id	target_symbol	target_entrez	target_ensembl	experiment	support_type	pubmed_id	type	score	disease_drug	paper_pubmedID
mirtarbase	MIMAT0004680	hsa-miR-130b-5p	AAMP	14	ENSG00000127837	CLASH	Functional MTI (Weak)	23622248	validated
mirtarbase	MIMAT0006767	hsa-miR-1827	ABCB7	22	ENSG00000131269	PAR-CLIP	Functional MTI (Weak)	27292025	validated
mirtarbase	MIMAT0006767	hsa-miR-1827	ABCF1	23	ENSG00000206490	PAR-CLIP	Functional MTI (Weak)	23592263	validated
mirtarbase	MIMAT0006767	hsa-miR-1827	ABCF1	23	ENSG00000236149	PAR-CLIP	Functional MTI (Weak)	23592263	validated
mirtarbase	MIMAT0006767	hsa-miR-1827	ABCF1	23	ENSG00000236342	PAR-CLIP	Functional MTI (Weak)	23592263	validated
mirtarbase	MIMAT0006767	hsa-miR-1827	ABCF1	23	ENSG00000204574	PAR-CLIP	Functional MTI (Weak)	23592263	validated
mirtarbase	MIMAT0006767	hsa-miR-1827	ABCF1	23	ENSG00000225989	PAR-CLIP	Functional MTI (Weak)	23592263	validated
mirtarbase	MIMAT0006767	hsa-miR-1827	ABCF1	23	ENSG00000232169	PAR-CLIP	Functional MTI (Weak)	23592263	validated
mirtarbase	MIMAT0006767	hsa-miR-1827	ABCF1	23	ENSG00000231129	PAR-CLIP	Functional MTI (Weak)	23592263	validated
mirtarbase	MIMAT0006767	hsa-miR-1827	ABCF1	23	ENSG00000206490	PAR-CLIP	Functional MTI (Weak)	27292025	validated
mirtarbase	MIMAT0006767	hsa-miR-1827	ABCF1	23	ENSG00000236149	PAR-CLIP	Functional MTI (Weak)	27292025	validated
mirtarbase	MIMAT0006767	hsa-miR-1827	ABCF1	23	ENSG00000236342	PAR-CLIP	Functional MTI (Weak)	27292025	validated
mirtarbase	MIMAT0006767	hsa-miR-1827	ABCF1	23	ENSG00000204574	PAR-CLIP	Functional MTI (Weak)	27292025	validated
mirtarbase	MIMAT0006767	hsa-miR-1827	ABCF1	23	ENSG00000225989	PAR-CLIP	Functional MTI (Weak)	27292025	validated
mirtarbase	MIMAT0006767	hsa-miR-1827	ABCF1	23	ENSG00000232169	PAR-CLIP	Functional MTI (Weak)	27292025	validated
mirtarbase	MIMAT0006767	hsa-miR-1827	ABCF1	23	ENSG00000231129	PAR-CLIP	Functional MTI (Weak)	27292025	validated
mirtarbase	MIMAT0004779	hsa-miR-509-5p	ABL1	25	ENSG00000097007	PAR-CLIP	Functional MTI (Weak)	26701625	validated
mirtarbase	MIMAT0006767	hsa-miR-1827	ACOX1	51	ENSG00000161533	PAR-CLIP	Functional MTI (Weak)	21572407	validated
mirtarbase	MIMAT0005929	hsa-miR-1275	ACTB	60	ENSG00000075624	PAR-CLIP	Functional MTI (Weak)	23592263	validated
mirtarbase	MIMAT0000691	hsa-miR-130b-3p	ACVR1	90	ENSG00000115170	Sequencing	Functional MTI (Weak)	20371350	validated
mirtarbase	MIMAT0000691	hsa-miR-130b-3p	ACVR1	90	ENSG00000115170	PAR-CLIP	Functional MTI (Weak)	21572407	validated
mirtarbase	MIMAT0000691	hsa-miR-130b-3p	ADAR	103	ENSG00000160710	Sequencing	Functional MTI (Weak)	20371350	validated
mirtarbase	MIMAT0000691	hsa-miR-130b-3p	ADARB1	104	ENSG00000197381	Sequencing	Functional MTI (Weak)	20371350	validated
mirtarbase	MIMAT0000691	hsa-miR-130b-3p	ADARB2	105	ENSG00000185736	PAR-CLIP	Functional MTI (Weak)	22012620	validated
mirtarbase	MIMAT0002877	hsa-miR-513a-5p	ADD1	118	ENSG00000087274	PAR-CLIP	Functional MTI (Weak)	24398324	validated
mirtarbase	MIMAT0006767	hsa-miR-1827	ADD2	119	ENSG00000075340	PAR-CLIP	Functional MTI (Weak)	23592263	validated
mirtarbase	MIMAT0002877	hsa-miR-513a-5p	ADORA2B	136	ENSG00000170425	PAR-CLIP	Functional MTI (Weak)	21572407	validated
mirtarbase	MIMAT0004680	hsa-miR-130b-5p	ADPRH	141	ENSG00000144843	HITS-CLIP	Functional MTI (Weak)	23824327	validated
mirtarbase	MIMAT0000691	hsa-miR-130b-3p	PARP1	142	ENSG00000143799	PAR-CLIP	Functional MTI (Weak)	23446348	validated
mirtarbase	MIMAT0000691	hsa-miR-130b-3p	PARP1	142	ENSG00000143799	PAR-CLIP	Functional MTI (Weak)	22012620	validated
mirtarbase	MIMAT0000691	hsa-miR-130b-3p	PARP1	142	ENSG00000143799	PAR-CLIP	Functional MTI (Weak)	20371350	validated
mirtarbase	MIMAT0006767	hsa-miR-1827	GRK2	156	ENSG00000173020	PAR-CLIP	Functional MTI (Weak)	23592263	validated
mirtarbase	MIMAT0002877	hsa-miR-513a-5p	AP1G1	164	ENSG00000166747	PAR-CLIP	Functional MTI (Weak)	23592263	validated
mirtarbase	MIMAT0002877	hsa-miR-513a-5p	AP1G1	164	ENSG00000166747	PAR-CLIP	Functional MTI (Weak)	24398324	validated
mirtarbase	MIMAT0002877	hsa-miR-513a-5p	AP1G1	164	ENSG00000166747	PAR-CLIP	Functional MTI (Weak)	22012620	validated
mirtarbase	MIMAT0002877	hsa-miR-513a-5p	AP1G1	164	ENSG00000166747	PAR-CLIP	Functional MTI (Weak)	21572407	validated
mirtarbase	MIMAT0004680	hsa-miR-130b-5p	AHCY	191	ENSG00000101444	HITS-CLIP	Functional MTI (Weak)	23824327	validated
mirtarbase	MIMAT0000691	hsa-miR-130b-3p	AHR	196	ENSG00000106546	Sequencing	Functional MTI (Weak)	20371350	validated
mirtarbase	MIMAT0002877	hsa-miR-513a-5p	AK2	204	ENSG00000004455	PAR-CLIP	Functional MTI (Weak)	23592263	validated
mirtarbase	MIMAT0004680	hsa-miR-130b-5p	ALDH1B1	219	ENSG00000137124	CLASH	Functional MTI (Weak)	23622248	validated
mirtarbase	MIMAT0000691	hsa-miR-130b-3p	ABCD2	225	ENSG00000173208	PAR-CLIP	Functional MTI (Weak)	20371350	validated
mirtarbase	MIMAT0002877	hsa-miR-513a-5p	ALDOA	226	ENSG00000149925	PAR-CLIP	Functional MTI (Weak)	20371350	validated
mirtarbase	MIMAT0006767	hsa-miR-1827	ALOX15	246	ENSG00000161905	PAR-CLIP	Functional MTI (Weak)	23592263	validated
mirtarbase	MIMAT0005929	hsa-miR-1275	ANK1	286	ENSG00000029534	PAR-CLIP	Functional MTI (Weak)	23592263	validated
mirtarbase	MIMAT0005929	hsa-miR-1275	ANK1	286	ENSG00000029534	PAR-CLIP	Functional MTI (Weak)	20371350	validated
mirtarbase	MIMAT0006767	hsa-miR-1827	APAF1	317	ENSG00000120868	PAR-CLIP	Functional MTI (Weak)	23592263	validated
mirtarbase	MIMAT0006767	hsa-miR-1827	APAF1	317	ENSG00000120868	HITS-CLIP	Functional MTI (Weak)	23313552	validated
mirtarbase	MIMAT0000691	hsa-miR-130b-3p	XIAP	331	ENSG00000101966	HITS-CLIP	Functional MTI (Weak)	23824327	validated
mirtarbase	MIMAT0005591	hsa-miR-1236-3p	AQP3	360	ENSG00000165272	HITS-CLIP	Functional MTI (Weak)	23824327	validated
mirtarbase	MIMAT0006767	hsa-miR-1827	AQP6	363	ENSG00000086159	HITS-CLIP	Functional MTI (Weak)	23824327	validated
mirtarbase	MIMAT0006767	hsa-miR-1827	AQP6	363	ENSG00000086159	PAR-CLIP	Functional MTI (Weak)	27292025	validated
mirtarbase	MIMAT0005929	hsa-miR-1275	AR	367	ENSG00000169083	PAR-CLIP	Functional MTI (Weak)	22012620	validated
mirtarbase	MIMAT0005929	hsa-miR-1275	ABCC6	368	ENSG00000091262	PAR-CLIP	Functional MTI (Weak)	23592263	validated
mirtarbase	MIMAT0005929	hsa-miR-1275	ABCC6	368	ENSG00000275331	PAR-CLIP	Functional MTI (Weak)	23592263	validated
mirtarbase	MIMAT0005929	hsa-miR-1275	ABCC6	368	ENSG00000091262	PAR-CLIP	Functional MTI (Weak)	20371350	validated
mirtarbase	MIMAT0005929	hsa-miR-1275	ABCC6	368	ENSG00000275331	PAR-CLIP	Functional MTI (Weak)	20371350	validated
mirtarbase	MIMAT0000691	hsa-miR-130b-3p	ARCN1	372	ENSG00000095139	Sequencing	Functional MTI (Weak)	20371350	validated
mirtarbase	MIMAT0000691	hsa-miR-130b-3p	ARHGAP1	392	ENSG00000175220	Sequencing//PAR-CLIP	Functional MTI (Weak)	20371350	validated
mirtarbase	MIMAT0000691	hsa-miR-130b-3p	ARHGAP1	392	ENSG00000175220	PAR-CLIP	Functional MTI (Weak)	23592263	validated
mirtarbase	MIMAT0000691	hsa-miR-130b-3p	ARHGAP1	392	ENSG00000175220	PAR-CLIP	Functional MTI (Weak)	21572407	validated
mirtarbase	MIMAT0006767	hsa-miR-1827	ARHGAP1	392	ENSG00000175220	PAR-CLIP	Functional MTI (Weak)	23592263	validated
mirtarbase	MIMAT0006767	hsa-miR-1827	ARHGAP1	392	ENSG00000175220	PAR-CLIP	Functional MTI (Weak)	21572407	validated
mirtarbase	MIMAT0006767	hsa-miR-1827	ARHGAP1	392	ENSG00000175220	PAR-CLIP	Functional MTI (Weak)	20371350	validated
mirtarbase	MIMAT0006767	hsa-miR-1827	ARHGAP1	392	ENSG00000175220	PAR-CLIP	Functional MTI (Weak)	27292025	validated
mirtarbase	MIMAT0005929	hsa-miR-1275	ARHGDIA	396	ENSG00000141522	PAR-CLIP	Functional MTI (Weak)	26701625	validated
mirtarbase	MIMAT0000691	hsa-miR-130b-3p	ARL1	400	ENSG00000120805	Sequencing	Functional MTI (Weak)	20371350	validated
mirtarbase	MIMAT0002877	hsa-miR-513a-5p	ARNTL	406	ENSG00000133794	PAR-CLIP	Functional MTI (Weak)	22012620	validated
mirtarbase	MIMAT0002877	hsa-miR-513a-5p	ARNTL	406	ENSG00000133794	PAR-CLIP	Functional MTI (Weak)	21572407	validated
mirtarbase	MIMAT0006767	hsa-miR-1827	ARSA	410	ENSG00000100299	HITS-CLIP	Functional MTI (Weak)	23824327	validated
mirtarbase	MIMAT0000691	hsa-miR-130b-3p	ARSA	410	ENSG00000100299	PAR-CLIP	Functional MTI (Weak)	27292025	validated
mirtarbase	MIMAT0004680	hsa-miR-130b-5p	ASCL1	429	ENSG00000139352	HITS-CLIP	Functional MTI (Weak)	23824327	validated
mirtarbase	MIMAT0006767	hsa-miR-1827	ASPA	443	ENSG00000108381	PAR-CLIP	Functional MTI (Weak)	27292025	validated
mirtarbase	MIMAT0004680	hsa-miR-130b-5p	SERPINC1	462	ENSG00000117601	HITS-CLIP	Functional MTI (Weak)	23824327	validated
mirtarbase	MIMAT0002877	hsa-miR-513a-5p	ZFHX3	463	ENSG00000140836	PAR-CLIP	Functional MTI (Weak)	22012620	validated
mirtarbase	MIMAT0002877	hsa-miR-513a-5p	ZFHX3	463	ENSG00000140836	PAR-CLIP	Functional MTI (Weak)	26701625	validated
mirtarbase	MIMAT0004680	hsa-miR-130b-5p	ATIC	471	ENSG00000138363	PAR-CLIP	Functional MTI (Weak)	22100165	validated
mirtarbase	MIMAT0006767	hsa-miR-1827	ATM	472	ENSG00000149311	PAR-CLIP	Functional MTI (Weak)	27292025	validated
mirtarbase	MIMAT0005591	hsa-miR-1236-3p	ATP2B3	492	ENSG00000067842	HITS-CLIP	Functional MTI (Weak)	23824327	validated
mirtarbase	MIMAT0006767	hsa-miR-1827	ATP5F1A	498	ENSG00000152234	PAR-CLIP	Functional MTI (Weak)	23592263	validated
mirtarbase	MIMAT0004810	hsa-miR-629-5p	ATP5MC2	517	ENSG00000135390	CLASH	Functional MTI (Weak)	23622248	validated
mirtarbase	MIMAT0000691	hsa-miR-130b-3p	ATP6V1B2	526	ENSG00000147416	PAR-CLIP	Functional MTI (Weak)	23592263	validated
mirtarbase	MIMAT0000691	hsa-miR-130b-3p	ATP6V1B2	526	ENSG00000147416	PAR-CLIP	Functional MTI (Weak)	23446348	validated
mirtarbase	MIMAT0000691	hsa-miR-130b-3p	ATP6V1B2	526	ENSG00000147416	PAR-CLIP	Functional MTI (Weak)	22012620	validated
mirtarbase	MIMAT0000691	hsa-miR-130b-3p	ATP6V1B2	526	ENSG00000147416	PAR-CLIP	Functional MTI (Weak)	21572407	validated
mirtarbase	MIMAT0000691	hsa-miR-130b-3p	ATP6V1B2	526	ENSG00000147416	PAR-CLIP	Functional MTI (Weak)	20371350	validated
mirtarbase	MIMAT0000691	hsa-miR-130b-3p	ATP6V1C1	528	ENSG00000155097	Sequencing	Functional MTI (Weak)	20371350	validated
mirtarbase	MIMAT0000691	hsa-miR-130b-3p	ATP6V1C1	528	ENSG00000155097	PAR-CLIP	Functional MTI (Weak)	22012620	validated
mirtarbase	MIMAT0000691	hsa-miR-130b-3p	ATP6V1C1	528	ENSG00000155097	PAR-CLIP	Functional MTI (Weak)	21572407	validated
mirtarbase	MIMAT0006767	hsa-miR-1827	ATP6V0B	533	ENSG00000117410	PAR-CLIP	Functional MTI (Weak)	23592263	validated
mirtarbase	MIMAT0004505	hsa-miR-32-3p	AZF1	560		HITS-CLIP	Functional MTI (Weak)	23313552	validated
mirtarbase	MIMAT0004505	hsa-miR-32-3p	BAAT	570	ENSG00000276559	PAR-CLIP	Functional MTI (Weak)	20371350	validated
mirtarbase	MIMAT0004505	hsa-miR-32-3p	BAAT	570	ENSG00000136881	PAR-CLIP	Functional MTI (Weak)	20371350	validated
mirtarbase	MIMAT0002877	hsa-miR-513a-5p	CCND1	595	ENSG00000110092	PAR-CLIP	Functional MTI (Weak)	23592263	validated
mirtarbase	MIMAT0004680	hsa-miR-130b-5p	BDKRB2	624	ENSG00000168398	HITS-CLIP	Functional MTI (Weak)	19536157	validated
mirtarbase	MIMAT0000691	hsa-miR-130b-3p	BMP3	651	ENSG00000152785	PAR-CLIP	Functional MTI (Weak)	21572407	validated
mirtarbase	MIMAT0004680	hsa-miR-130b-5p	POLR3D	661	ENSG00000168495	HITS-CLIP	Functional MTI (Weak)	23824327	validated
mirtarbase	MIMAT0000691	hsa-miR-130b-3p	BNIP2	663	ENSG00000140299	Sequencing	Functional MTI (Weak)	20371350	validated
mirtarbase	MIMAT0006767	hsa-miR-1827	BNIP2	663	ENSG00000140299	PAR-CLIP	Functional MTI (Weak)	27292025	validated
mirtarbase	MIMAT0006767	hsa-miR-1827	BTD	686	ENSG00000169814	PAR-CLIP	Functional MTI (Weak)	23592263	validated
mirtarbase	MIMAT0006767	hsa-miR-1827	BTD	686	ENSG00000169814	HITS-CLIP	Functional MTI (Weak)	23313552	validated
mirtarbase	MIMAT0000691	hsa-miR-130b-3p	KLF9	687	ENSG00000119138	Sequencing	Functional MTI (Weak)	20371350	validated
mirtarbase	MIMAT0004779	hsa-miR-509-5p	BTG1	694	ENSG00000133639	HITS-CLIP	Functional MTI (Weak)	23313552	validated
mirtarbase	MIMAT0000691	hsa-miR-130b-3p	BTG1	694	ENSG00000133639	HITS-CLIP	Functional MTI (Weak)	23313552	validated
mirtarbase	MIMAT0006767	hsa-miR-1827	C3	718	ENSG00000125730	HITS-CLIP	Functional MTI (Weak)	23313552	validated
mirtarbase	MIMAT0006767	hsa-miR-1827	C7	730	ENSG00000112936	PAR-CLIP	Functional MTI (Weak)	27292025	validated
mirtarbase	MIMAT0006767	hsa-miR-1827	MRPL49	740	ENSG00000149792	HITS-CLIP	Functional MTI (Weak)	23824327	validated
mirtarbase	MIMAT0006767	hsa-miR-1827	DDR1	780	ENSG00000234078	PAR-CLIP	Functional MTI (Weak)	26701625	validated
mirtarbase	MIMAT0006767	hsa-miR-1827	DDR1	780	ENSG00000215522	PAR-CLIP	Functional MTI (Weak)	26701625	validated
mirtarbase	MIMAT0006767	hsa-miR-1827	DDR1	780	ENSG00000137332	PAR-CLIP	Functional MTI (Weak)	26701625	validated
mirtarbase	MIMAT0006767	hsa-miR-1827	DDR1	780	ENSG00000223680	PAR-CLIP	Functional MTI (Weak)	26701625	validated
mirtarbase	MIMAT0006767	hsa-miR-1827	DDR1	780	ENSG00000229767	PAR-CLIP	Functional MTI (Weak)	26701625	validated
mirtarbase	MIMAT0006767	hsa-miR-1827	DDR1	780	ENSG00000204580	PAR-CLIP	Functional MTI (Weak)	26701625	validated
mirtarbase	MIMAT0006767	hsa-miR-1827	DDR1	780	ENSG00000230456	PAR-CLIP	Functional MTI (Weak)	26701625	validated
mirtarbase	MIMAT0006767	hsa-miR-1827	CALM2	805	ENSG00000143933	PAR-CLIP	Functional MTI (Weak)	23592263	validated
mirtarbase	MIMAT0006767	hsa-miR-1827	CALM2	805	ENSG00000143933	PAR-CLIP	Functional MTI (Weak)	27292025	validated
mirtarbase	MIMAT0000691	hsa-miR-130b-3p	CALM2	805	ENSG00000143933	PAR-CLIP	Functional MTI (Weak)	23446348	validated
mirtarbase	MIMAT0000691	hsa-miR-130b-3p	CALM2	805	ENSG00000143933	PAR-CLIP	Functional MTI (Weak)	20371350	validated
mirtarbase	MIMAT0000691	hsa-miR-130b-3p	CALM2	805	ENSG00000143933	HITS-CLIP	Functional MTI (Weak)	21572407	validated
mirtarbase	MIMAT0006767	hsa-miR-1827	CALM3	808	ENSG00000160014	PAR-CLIP	Functional MTI (Weak)	26701625	validated
mirtarbase	MIMAT0005929	hsa-miR-1275	CALML3	810	ENSG00000178363	PAR-CLIP	Functional MTI (Weak)	23592263	validated
mirtarbase	MIMAT0005929	hsa-miR-1275	CALR	811	ENSG00000179218	PAR-CLIP	Functional MTI (Weak)	23592263	validated
mirtarbase	MIMAT0005929	hsa-miR-1275	CAMK2A	815	ENSG00000070808	PAR-CLIP	Functional MTI (Weak)	23592263	validated
mirtarbase	MIMAT0006767	hsa-miR-1827	CAMLG	819	ENSG00000164615	HITS-CLIP	Functional MTI (Weak)	23313552	validated
mirtarbase	MIMAT0006767	hsa-miR-1827	CANX	821	ENSG00000127022	PAR-CLIP	Functional MTI (Weak)	27292025	validated
mirtarbase	MIMAT0006767	hsa-miR-1827	CANX	821	ENSG00000283777	PAR-CLIP	Functional MTI (Weak)	27292025	validated
mirtarbase	MIMAT0004505	hsa-miR-32-3p	CAPZA2	830	ENSG00000198898	HITS-CLIP	Functional MTI (Weak)	19536157	validated
mirtarbase	MIMAT0000691	hsa-miR-130b-3p	CAPZB	832	ENSG00000077549	Sequencing	Functional MTI (Weak)	20371350	validated
mirtarbase	MIMAT0005591	hsa-miR-1236-3p	CASP1	834	ENSG00000137752	HITS-CLIP	Functional MTI (Weak)	23824327	validated
mirtarbase	MIMAT0000691	hsa-miR-130b-3p	CASP2	835	ENSG00000106144	CLASH	Functional MTI (Weak)	23622248	validated
mirtarbase	MIMAT0006767	hsa-miR-1827	CASP8	841	ENSG00000064012	HITS-CLIP	Functional MTI (Weak)	23706177	validated
mirtarbase	MIMAT0002877	hsa-miR-513a-5p	RUNX1	861	ENSG00000159216	HITS-CLIP	Functional MTI (Weak)	23313552	validated
mirtarbase	MIMAT0000691	hsa-miR-130b-3p	RUNX3	864	ENSG00000020633	qRT-PCR//Western blot	Functional MTI	20176475	validated
mirtarbase	MIMAT0000691	hsa-miR-130b-3p	RUNX3	864	ENSG00000020633	Sequencing	Functional MTI (Weak)	20371350	validated
mirtarbase	MIMAT0000691	hsa-miR-130b-3p	CBFB	865	ENSG00000067955	Sequencing	Functional MTI (Weak)	20371350	validated
mirtarbase	MIMAT0006767	hsa-miR-1827	SERPINH1	871	ENSG00000149257	PAR-CLIP	Functional MTI (Weak)	24398324	validated
mirtarbase	MIMAT0000691	hsa-miR-130b-3p	CCNA2	890	ENSG00000145386	PAR-CLIP	Functional MTI (Weak)	23592263	validated
mirtarbase	MIMAT0000691	hsa-miR-130b-3p	CCNA2	890	ENSG00000145386	PAR-CLIP	Functional MTI (Weak)	21572407	validated
mirtarbase	MIMAT0000691	hsa-miR-130b-3p	CCNA2	890	ENSG00000145386	PAR-CLIP	Functional MTI (Weak)	20371350	validated
mirtarbase	MIMAT0000691	hsa-miR-130b-3p	CCNA2	890	ENSG00000145386	Luciferase reporter assay	Functional MTI	24681352	validated
mirtarbase	MIMAT0000691	hsa-miR-130b-3p	CCND2	894	ENSG00000118971	PAR-CLIP	Functional MTI (Weak)	22012620	validated
mirtarbase	MIMAT0005929	hsa-miR-1275	CCNF	899	ENSG00000162063	HITS-CLIP	Functional MTI (Weak)	23824327	validated
mirtarbase	MIMAT0006767	hsa-miR-1827	CCNT2	905	ENSG00000082258	PAR-CLIP	Functional MTI (Weak)	22100165	validated
mirtarbase	MIMAT0000691	hsa-miR-130b-3p	CCT6A	908	ENSG00000146731	PAR-CLIP	Functional MTI (Weak)	21572407	validated
mirtarbase	MIMAT0006767	hsa-miR-1827	CD3G	917	ENSG00000160654	PAR-CLIP	Functional MTI (Weak)	26701625	validated
mirtarbase	MIMAT0004680	hsa-miR-130b-5p	CD86	942	ENSG00000114013	HITS-CLIP	Functional MTI (Weak)	23824327	validated
mirtarbase	MIMAT0004680	hsa-miR-130b-5p	ENTPD5	957	ENSG00000187097	HITS-CLIP	Functional MTI (Weak)	23824327	validated
mirtarbase	MIMAT0005929	hsa-miR-1275	CD40LG	959	ENSG00000102245	HITS-CLIP	Functional MTI (Weak)	23824327	validated
mirtarbase	MIMAT0004680	hsa-miR-130b-5p	CD44	960	ENSG00000026508	HITS-CLIP	Functional MTI (Weak)	23824327	validated
mirtarbase	MIMAT0004680	hsa-miR-130b-5p	CDC5L	988	ENSG00000096401	CLASH	Functional MTI (Weak)	23622248	validated
mirtarbase	MIMAT0006767	hsa-miR-1827	CDC5L	988	ENSG00000096401	PAR-CLIP	Functional MTI (Weak)	23592263	validated
mirtarbase	MIMAT0006767	hsa-miR-1827	CDC5L	988	ENSG00000096401	HITS-CLIP	Functional MTI (Weak)	23706177	validated
mirtarbase	MIMAT0005591	hsa-miR-1236-3p	CDH4	1002	ENSG00000179242	HITS-CLIP	Functional MTI (Weak)	23824327	validated
mirtarbase	MIMAT0005591	hsa-miR-1236-3p	CDH4	1002	ENSG00000280641	HITS-CLIP	Functional MTI (Weak)	23824327	validated
mirtarbase	MIMAT0000691	hsa-miR-130b-3p	CDK4	1019	ENSG00000135446	HITS-CLIP	Functional MTI (Weak)	23824327	validated
mirtarbase	MIMAT0005591	hsa-miR-1236-3p	CDK6	1021	ENSG00000105810	PAR-CLIP	Functional MTI (Weak)	21572407	validated
mirtarbase	MIMAT0005591	hsa-miR-1236-3p	CDK6	1021	ENSG00000105810	PAR-CLIP	Functional MTI (Weak)	20371350	validated
mirtarbase	MIMAT0004779	hsa-miR-509-5p	CDKN1A	1026	ENSG00000124762	PAR-CLIP	Functional MTI (Weak)	27292025	validated
mirtarbase	MIMAT0006767	hsa-miR-1827	CDKN1B	1027	ENSG00000111276	PAR-CLIP	Functional MTI (Weak)	23592263	validated
mirtarbase	MIMAT0006767	hsa-miR-1827	CDKN1B	1027	ENSG00000111276	PAR-CLIP	Functional MTI (Weak)	23446348	validated
mirtarbase	MIMAT0006767	hsa-miR-1827	CDKN1B	1027	ENSG00000111276	PAR-CLIP	Functional MTI (Weak)	22012620	validated
mirtarbase	MIMAT0006767	hsa-miR-1827	CDKN1B	1027	ENSG00000111276	PAR-CLIP	Functional MTI (Weak)	20371350	validated
mirtarbase	MIMAT0000691	hsa-miR-130b-3p	CFL2	1073	ENSG00000165410	PAR-CLIP	Functional MTI (Weak)	21572407	validated
mirtarbase	MIMAT0006767	hsa-miR-1827	CFL2	1073	ENSG00000165410	PAR-CLIP	Functional MTI (Weak)	27292025	validated
mirtarbase	MIMAT0004680	hsa-miR-130b-5p	CHD1	1105	ENSG00000153922	CLASH	Functional MTI (Weak)	23622248	validated
mirtarbase	MIMAT0005929	hsa-miR-1275	AP2M1	1173	ENSG00000161203	PAR-CLIP	Functional MTI (Weak)	26701625	validated
mirtarbase	MIMAT0000691	hsa-miR-130b-3p	CLCN3	1182	ENSG00000109572	PAR-CLIP	Functional MTI (Weak)	22012620	validated
mirtarbase	MIMAT0000691	hsa-miR-130b-3p	CLCN3	1182	ENSG00000109572	PAR-CLIP	Functional MTI (Weak)	21572407	validated
mirtarbase	MIMAT0006767	hsa-miR-1827	CLCN5	1184	ENSG00000171365	PAR-CLIP	Functional MTI (Weak)	23592263	validated
mirtarbase	MIMAT0006767	hsa-miR-1827	CLCN5	1184	ENSG00000171365	PAR-CLIP	Functional MTI (Weak)	23446348	validated
mirtarbase	MIMAT0006767	hsa-miR-1827	CLCN5	1184	ENSG00000171365	PAR-CLIP	Functional MTI (Weak)	20371350	validated
mirtarbase	MIMAT0005591	hsa-miR-1236-3p	CLCN6	1185	ENSG00000011021	PAR-CLIP	Functional MTI (Weak)	22291592	validated
mirtarbase	MIMAT0005929	hsa-miR-1275	CLU	1191	ENSG00000120885	PAR-CLIP	Functional MTI (Weak)	26701625	validated
mirtarbase	MIMAT0000691	hsa-miR-130b-3p	TPP1	1200	ENSG00000166340	PAR-CLIP	Functional MTI (Weak)	23592263	validated
mirtarbase	MIMAT0005591	hsa-miR-1236-3p	CLTC	1213	ENSG00000141367	HITS-CLIP	Functional MTI (Weak)	19536157	validated
mirtarbase	MIMAT0000691	hsa-miR-130b-3p	CCR6	1235	ENSG00000112486	HITS-CLIP	Functional MTI (Weak)	23824327	validated
mirtarbase	MIMAT0005591	hsa-miR-1236-3p	CMKLR1	1240	ENSG00000174600	HITS-CLIP	Functional MTI (Weak)	19536157	validated
mirtarbase	MIMAT0006767	hsa-miR-1827	COL1A1	1277	ENSG00000108821	PAR-CLIP	Functional MTI (Weak)	26701625	validated
mirtarbase	MIMAT0005929	hsa-miR-1275	COL1A2	1278	ENSG00000164692	PAR-CLIP	Functional MTI (Weak)	20371350	validated
mirtarbase	MIMAT0004680	hsa-miR-130b-5p	COL4A4	1286	ENSG00000081052	HITS-CLIP	Functional MTI (Weak)	23824327	validated
mirtarbase	MIMAT0004680	hsa-miR-130b-5p	COPB1	1315	ENSG00000129083	CLASH	Functional MTI (Weak)	23622248	validated
mirtarbase	MIMAT0000691	hsa-miR-130b-3p	KLF6	1316	ENSG00000067082	PAR-CLIP	Functional MTI (Weak)	23592263	validated
mirtarbase	MIMAT0000691	hsa-miR-130b-3p	SLC31A1	1317	ENSG00000136868	HITS-CLIP	Functional MTI (Weak)	23824327	validated
mirtarbase	MIMAT0004680	hsa-miR-130b-5p	COX6B1	1340	ENSG00000126267	CLASH	Functional MTI (Weak)	23622248	validated
mirtarbase	MIMAT0000691	hsa-miR-130b-3p	COX10	1352	ENSG00000006695	Sequencing	Functional MTI (Weak)	20371350	validated
mirtarbase	MIMAT0000691	hsa-miR-130b-3p	COX10	1352	ENSG00000006695	PAR-CLIP	Functional MTI (Weak)	23592263	validated
mirtarbase	MIMAT0000691	hsa-miR-130b-3p	COX10	1352	ENSG00000006695	PAR-CLIP	Functional MTI (Weak)	22012620	validated
mirtarbase	MIMAT0000691	hsa-miR-130b-3p	COX10	1352	ENSG00000006695	PAR-CLIP	Functional MTI (Weak)	21572407	validated
mirtarbase	MIMAT0006767	hsa-miR-1827	CPE	1363	ENSG00000109472	HITS-CLIP	Functional MTI (Weak)	23313552	validated
mirtarbase	MIMAT0006767	hsa-miR-1827	CLDN4	1364	ENSG00000189143	PAR-CLIP	Functional MTI (Weak)	26701625	validated
mirtarbase	MIMAT0006767	hsa-miR-1827	CPM	1368	ENSG00000135678	PAR-CLIP	Functional MTI (Weak)	27292025	validated
mirtarbase	MIMAT0004505	hsa-miR-32-3p	CREBL2	1389	ENSG00000111269	PAR-CLIP	Functional MTI (Weak)	21572407	validated
mirtarbase	MIMAT0004505	hsa-miR-32-3p	CREBL2	1389	ENSG00000111269	PAR-CLIP	Functional MTI (Weak)	20371350	validated
mirtarbase	MIMAT0004779	hsa-miR-509-5p	CRK	1398	ENSG00000167193	PAR-CLIP	Functional MTI (Weak)	21572407	validated
mirtarbase	MIMAT0006767	hsa-miR-1827	CRKL	1399	ENSG00000099942	HITS-CLIP	Functional MTI (Weak)	23824327	validated
mirtarbase	MIMAT0004779	hsa-miR-509-5p	CRP	1401	ENSG00000132693	PAR-CLIP	Functional MTI (Weak)	26701625	validated
mirtarbase	MIMAT0000691	hsa-miR-130b-3p	CRY2	1408	ENSG00000121671	Sequencing	Functional MTI (Weak)	20371350	validated
mirtarbase	MIMAT0002877	hsa-miR-513a-5p	CRY2	1408	ENSG00000121671	PAR-CLIP	Functional MTI (Weak)	23592263	validated
mirtarbase	MIMAT0002877	hsa-miR-513a-5p	CRY2	1408	ENSG00000121671	PAR-CLIP	Functional MTI (Weak)	26701625	validated
mirtarbase	MIMAT0004680	hsa-miR-130b-5p	CRY2	1408	ENSG00000121671	HITS-CLIP	Functional MTI (Weak)	23824327	validated
mirtarbase	MIMAT0004680	hsa-miR-130b-5p	CSE1L	1434	ENSG00000124207	CLASH	Functional MTI (Weak)	23622248	validated
mirtarbase	MIMAT0000691	hsa-miR-130b-3p	CSF1	1435	ENSG00000184371	ELISA//Luciferase reporter assay//qRT-PCR	Functional MTI	22005523	validated
mirtarbase	MIMAT0005591	hsa-miR-1236-3p	CSNK1A1	1452	ENSG00000113712	HITS-CLIP	Functional MTI (Weak)	19536157	validated
mirtarbase	MIMAT0004810	hsa-miR-629-5p	CSNK1E	1454	ENSG00000213923	PAR-CLIP	Functional MTI (Weak)	23446348	validated
mirtarbase	MIMAT0000691	hsa-miR-130b-3p	CSNK2A1	1457	ENSG00000101266	PAR-CLIP	Functional MTI (Weak)	26701625	validated
mirtarbase	MIMAT0002877	hsa-miR-513a-5p	CSRP2	1466	ENSG00000175183	PAR-CLIP	Functional MTI (Weak)	23592263	validated
mirtarbase	MIMAT0002877	hsa-miR-513a-5p	CSRP2	1466	ENSG00000175183	PAR-CLIP	Functional MTI (Weak)	21572407	validated
mirtarbase	MIMAT0004680	hsa-miR-130b-5p	CST3	1471	ENSG00000101439	HITS-CLIP	Functional MTI (Weak)	23824327	validated
mirtarbase	MIMAT0002877	hsa-miR-513a-5p	CTNND1	1500	ENSG00000198561	PAR-CLIP	Functional MTI (Weak)	23592263	validated
mirtarbase	MIMAT0002877	hsa-miR-513a-5p	CTNND1	1500	ENSG00000198561	PAR-CLIP	Functional MTI (Weak)	26701625	validated
mirtarbase	MIMAT0006767	hsa-miR-1827	CTSV	1515	ENSG00000136943	PAR-CLIP	Functional MTI (Weak)	23592263	validated
mirtarbase	MIMAT0006767	hsa-miR-1827	CYB561	1534	ENSG00000008283	HITS-CLIP	Functional MTI (Weak)	23313552	validated
mirtarbase	MIMAT0005591	hsa-miR-1236-3p	CYLD	1540	ENSG00000083799	HITS-CLIP	Functional MTI (Weak)	23824327	validated
mirtarbase	MIMAT0000691	hsa-miR-130b-3p	CYLD	1540	ENSG00000083799	Luciferase reporter assay//qRT-PCR//Western blot	Functional MTI	26711782	validated
mirtarbase	MIMAT0002877	hsa-miR-513a-5p	CYP1B1	1545	ENSG00000138061	PAR-CLIP	Functional MTI (Weak)	23592263	validated
mirtarbase	MIMAT0000691	hsa-miR-130b-3p	CYP2C9	1559	ENSG00000138109	Luciferase reporter assay//qRT-PCR//Western blot	Functional MTI	25802328	validated
mirtarbase	MIMAT0006767	hsa-miR-1827	CYP8B1	1582	ENSG00000180432	PAR-CLIP	Functional MTI (Weak)	23592263	validated
mirtarbase	MIMAT0006767	hsa-miR-1827	CYP27B1	1594	ENSG00000111012	PAR-CLIP	Functional MTI (Weak)	27292025	validated
mirtarbase	MIMAT0006767	hsa-miR-1827	CYP51A1	1595	ENSG00000001630	PAR-CLIP	Functional MTI (Weak)	23592263	validated
mirtarbase	MIMAT0000691	hsa-miR-130b-3p	DAD1	1603	ENSG00000129562	PAR-CLIP	Functional MTI (Weak)	21572407	validated
mirtarbase	MIMAT0000691	hsa-miR-130b-3p	DAD1	1603	ENSG00000129562	PAR-CLIP	Functional MTI (Weak)	27292025	validated
mirtarbase	MIMAT0004680	hsa-miR-130b-5p	CD55	1604	ENSG00000196352	HITS-CLIP	Functional MTI (Weak)	23824327	validated
mirtarbase	MIMAT0000691	hsa-miR-130b-3p	DAPK1	1612	ENSG00000196730	PAR-CLIP	Functional MTI (Weak)	21572407	validated
mirtarbase	MIMAT0006767	hsa-miR-1827	DARS1	1615	ENSG00000115866	HITS-CLIP	Functional MTI (Weak)	27418678	validated
mirtarbase	MIMAT0002877	hsa-miR-513a-5p	DDT	1652	ENSG00000275003	PAR-CLIP	Functional MTI (Weak)	23592263	validated
mirtarbase	MIMAT0002877	hsa-miR-513a-5p	DDT	1652	ENSG00000099977	PAR-CLIP	Functional MTI (Weak)	23592263	validated
mirtarbase	MIMAT0004680	hsa-miR-130b-5p	DDX3X	1654	ENSG00000215301	CLASH	Functional MTI (Weak)	23622248	validated
mirtarbase	MIMAT0000691	hsa-miR-130b-3p	DDX5	1655	ENSG00000108654	Sequencing	Functional MTI (Weak)	20371350	validated
mirtarbase	MIMAT0000691	hsa-miR-130b-3p	DDX6	1656	ENSG00000110367	Sequencing	Functional MTI (Weak)	20371350	validated
mirtarbase	MIMAT0000691	hsa-miR-130b-3p	DDX6	1656	ENSG00000110367	PAR-CLIP	Functional MTI (Weak)	26701625	validated
mirtarbase	MIMAT0005929	hsa-miR-1275	DDX6	1656	ENSG00000110367	PAR-CLIP	Functional MTI (Weak)	23592263	validated
mirtarbase	MIMAT0004810	hsa-miR-629-5p	DMXL1	1657	ENSG00000172869	PAR-CLIP	Functional MTI (Weak)	23446348	validated
mirtarbase	MIMAT0006767	hsa-miR-1827	TIMM8A	1678	ENSG00000126953	PAR-CLIP	Functional MTI (Weak)	23592263	validated
mirtarbase	MIMAT0006767	hsa-miR-1827	TIMM8A	1678	ENSG00000126953	PAR-CLIP	Functional MTI (Weak)	27292025	validated
mirtarbase	MIMAT0004680	hsa-miR-130b-5p	DHCR24	1718	ENSG00000116133	HITS-CLIP	Functional MTI (Weak)	23313552	validated
mirtarbase	MIMAT0006767	hsa-miR-1827	DHODH	1723	ENSG00000102967	HITS-CLIP	Functional MTI (Weak)	23313552	validated
mirtarbase	MIMAT0004680	hsa-miR-130b-5p	DIAPH1	1729	ENSG00000131504	HITS-CLIP	Functional MTI (Weak)	23824327	validated
mirtarbase	MIMAT0004680	hsa-miR-130b-5p	DIO2	1734	ENSG00000211448	HITS-CLIP	Functional MTI (Weak)	23824327	validated
mirtarbase	MIMAT0006767	hsa-miR-1827	DNAH9	1770	ENSG00000007174	HITS-CLIP	Functional MTI (Weak)	23824327	validated
mirtarbase	MIMAT0005591	hsa-miR-1236-3p	DNASE1L3	1776	ENSG00000163687	HITS-CLIP	Functional MTI (Weak)	23824327	validated
mirtarbase	MIMAT0000691	hsa-miR-130b-3p	DYNC1LI2	1783	ENSG00000135720	PAR-CLIP	Functional MTI (Weak)	21572407	validated
mirtarbase	MIMAT0006767	hsa-miR-1827	DYNC1LI2	1783	ENSG00000135720	PAR-CLIP	Functional MTI (Weak)	27292025	validated
mirtarbase	MIMAT0000691	hsa-miR-130b-3p	DPYSL2	1808	ENSG00000092964	PAR-CLIP	Functional MTI (Weak)	22012620	validated
mirtarbase	MIMAT0002877	hsa-miR-513a-5p	DR1	1810	ENSG00000117505	Luciferase reporter assay//qRT-PCR//Western blot	Functional MTI	24252134	validated
mirtarbase	MIMAT0005591	hsa-miR-1236-3p	DR1	1810	ENSG00000117505	HITS-CLIP	Functional MTI (Weak)	23824327	validated
mirtarbase	MIMAT0006767	hsa-miR-1827	DR1	1810	ENSG00000117505	PAR-CLIP	Functional MTI (Weak)	26701625	validated
mirtarbase	MIMAT0004680	hsa-miR-130b-5p	ARID3A	1820	ENSG00000116017	PAR-CLIP	Functional MTI (Weak)	23446348	validated
mirtarbase	MIMAT0004680	hsa-miR-130b-5p	ARID3A	1820	ENSG00000116017	PAR-CLIP//HITS-CLIP	Functional MTI (Weak)	21572407	validated
mirtarbase	MIMAT0004680	hsa-miR-130b-5p	RCAN1	1827	ENSG00000159200	HITS-CLIP	Functional MTI (Weak)	23824327	validated
mirtarbase	MIMAT0005591	hsa-miR-1236-3p	RCAN1	1827	ENSG00000159200	HITS-CLIP	Functional MTI (Weak)	23824327	validated
mirtarbase	MIMAT0002877	hsa-miR-513a-5p	SLC26A2	1836	ENSG00000155850	HITS-CLIP	Functional MTI (Weak)	23824327	validated
mirtarbase	MIMAT0005591	hsa-miR-1236-3p	DTX1	1840	ENSG00000135144	HITS-CLIP	Functional MTI (Weak)	19536157	validated
mirtarbase	MIMAT0000691	hsa-miR-130b-3p	DUSP8	1850	ENSG00000273793	Sequencing	Functional MTI (Weak)	20371350	validated
mirtarbase	MIMAT0000691	hsa-miR-130b-3p	DUSP8	1850	ENSG00000278165	Sequencing	Functional MTI (Weak)	20371350	validated
mirtarbase	MIMAT0000691	hsa-miR-130b-3p	DUSP8	1850	ENSG00000184545	Sequencing	Functional MTI (Weak)	20371350	validated
mirtarbase	MIMAT0002877	hsa-miR-513a-5p	DUSP9	1852	ENSG00000130829	PAR-CLIP	Functional MTI (Weak)	27292025	validated
mirtarbase	MIMAT0000691	hsa-miR-130b-3p	E2F1	1869	ENSG00000101412	Sequencing	Functional MTI (Weak)	20371350	validated
mirtarbase	MIMAT0006767	hsa-miR-1827	E2F1	1869	ENSG00000101412	PAR-CLIP	Functional MTI (Weak)	26701625	validated
mirtarbase	MIMAT0004505	hsa-miR-32-3p	E2F3	1871	ENSG00000112242	PAR-CLIP	Functional MTI (Weak)	21572407	validated
mirtarbase	MIMAT0005929	hsa-miR-1275	E2F4	1874	ENSG00000205250	PAR-CLIP	Functional MTI (Weak)	26701625	validated
mirtarbase	MIMAT0006767	hsa-miR-1827	E2F6	1876	ENSG00000169016	PAR-CLIP	Functional MTI (Weak)	24398324	validated
mirtarbase	MIMAT0006767	hsa-miR-1827	ECE1	1889	ENSG00000117298	PAR-CLIP	Functional MTI (Weak)	26701625	validated
mirtarbase	MIMAT0002877	hsa-miR-513a-5p	ECE1	1889	ENSG00000117298	PAR-CLIP	Functional MTI (Weak)	26701625	validated
mirtarbase	MIMAT0005591	hsa-miR-1236-3p	S1PR1	1901	ENSG00000170989	HITS-CLIP	Functional MTI (Weak)	23824327	validated
mirtarbase	MIMAT0000691	hsa-miR-130b-3p	EDN1	1906	ENSG00000078401	PAR-CLIP	Functional MTI (Weak)	23592263	validated
mirtarbase	MIMAT0005929	hsa-miR-1275	EFNA3	1944	ENSG00000143590	PAR-CLIP	Functional MTI (Weak)	23592263	validated
mirtarbase	MIMAT0006767	hsa-miR-1827	EFNB1	1947	ENSG00000090776	PAR-CLIP	Functional MTI (Weak)	23592263	validated
mirtarbase	MIMAT0006767	hsa-miR-1827	EGF	1950	ENSG00000138798	PAR-CLIP	Functional MTI (Weak)	23592263	validated
mirtarbase	MIMAT0006767	hsa-miR-1827	EGF	1950	ENSG00000138798	PAR-CLIP	Functional MTI (Weak)	21572407	validated
mirtarbase	MIMAT0000691	hsa-miR-130b-3p	EGR2	1959	ENSG00000122877	Sequencing	Functional MTI (Weak)	20371350	validated
mirtarbase	MIMAT0004680	hsa-miR-130b-5p	EIF2S1	1965	ENSG00000134001	PAR-CLIP	Functional MTI (Weak)	21572407	validated
mirtarbase	MIMAT0004680	hsa-miR-130b-5p	EIF2S1	1965	ENSG00000134001	HITS-CLIP	Functional MTI (Weak)	23824327	validated
mirtarbase	MIMAT0006767	hsa-miR-1827	EIF2S3	1968	ENSG00000130741	HITS-CLIP	Functional MTI (Weak)	23313552	validated
mirtarbase	MIMAT0004680	hsa-miR-130b-5p	ELAVL3	1995	ENSG00000196361	HITS-CLIP	Functional MTI (Weak)	23824327	validated
mirtarbase	MIMAT0004810	hsa-miR-629-5p	ELF3	1999	ENSG00000163435	PAR-CLIP	Functional MTI (Weak)	26701625	validated
mirtarbase	MIMAT0004680	hsa-miR-130b-5p	EMP2	2013	ENSG00000213853	HITS-CLIP	Functional MTI (Weak)	23824327	validated
mirtarbase	MIMAT0004680	hsa-miR-130b-5p	EMX2	2018	ENSG00000170370	HITS-CLIP	Functional MTI (Weak)	23824327	validated
mirtarbase	MIMAT0004680	hsa-miR-130b-5p	EMX2	2018	ENSG00000170370	HITS-CLIP	Functional MTI (Weak)	27418678	validated
mirtarbase	MIMAT0002877	hsa-miR-513a-5p	EN2	2020	ENSG00000164778	PAR-CLIP	Functional MTI (Weak)	21572407	validated
mirtarbase	MIMAT0006767	hsa-miR-1827	SLC29A1	2030	ENSG00000112759	PAR-CLIP	Functional MTI (Weak)	23592263	validated
mirtarbase	MIMAT0006767	hsa-miR-1827	SLC29A1	2030	ENSG00000112759	PAR-CLIP	Functional MTI (Weak)	26701625	validated
mirtarbase	MIMAT0004680	hsa-miR-130b-5p	EP300	2033	ENSG00000100393	CLASH	Functional MTI (Weak)	23622248	validated
mirtarbase	MIMAT0005591	hsa-miR-1236-3p	EPB41	2035	ENSG00000159023	HITS-CLIP	Functional MTI (Weak)	23824327	validated
mirtarbase	MIMAT0000691	hsa-miR-130b-3p	EPHA4	2043	ENSG00000116106	Sequencing	Functional MTI (Weak)	20371350	validated
mirtarbase	MIMAT0004680	hsa-miR-130b-5p	EPHX2	2053	ENSG00000120915	HITS-CLIP	Functional MTI (Weak)	23824327	validated
mirtarbase	MIMAT0006767	hsa-miR-1827	NR2F6	2063	ENSG00000160113	HITS-CLIP	Functional MTI (Weak)	23824327	validated
mirtarbase	MIMAT0006767	hsa-miR-1827	NR2F6	2063	ENSG00000160113	PAR-CLIP	Functional MTI (Weak)	27292025	validated
mirtarbase	MIMAT0000691	hsa-miR-130b-3p	ERBB2	2064	ENSG00000141736	Luciferase reporter assay	Functional MTI	26316103	validated
mirtarbase	MIMAT0005929	hsa-miR-1275	ERCC1	2067	ENSG00000012061	PAR-CLIP	Functional MTI (Weak)	27292025	validated
mirtarbase	MIMAT0002877	hsa-miR-513a-5p	ERCC1	2067	ENSG00000012061	PAR-CLIP	Functional MTI (Weak)	27292025	validated
mirtarbase	MIMAT0000691	hsa-miR-130b-3p	EREG	2069	ENSG00000124882	PAR-CLIP	Functional MTI (Weak)	26701625	validated
mirtarbase	MIMAT0006767	hsa-miR-1827	ERN1	2081	ENSG00000178607	HITS-CLIP	Functional MTI (Weak)	23313552	validated
mirtarbase	MIMAT0000691	hsa-miR-130b-3p	ESR1	2099	ENSG00000091831	PAR-CLIP	Functional MTI (Weak)	24398324	validated
mirtarbase	MIMAT0006767	hsa-miR-1827	ESR2	2100	ENSG00000140009	PAR-CLIP	Functional MTI (Weak)	27292025	validated
mirtarbase	MIMAT0005591	hsa-miR-1236-3p	ESRRG	2104	ENSG00000196482	HITS-CLIP	Functional MTI (Weak)	23824327	validated
mirtarbase	MIMAT0005929	hsa-miR-1275	ETV3	2117	ENSG00000117036	HITS-CLIP	Functional MTI (Weak)	28735896	validated
mirtarbase	MIMAT0006767	hsa-miR-1827	EVC	2121	ENSG00000072840	HITS-CLIP	Functional MTI (Weak)	23706177	validated
mirtarbase	MIMAT0006767	hsa-miR-1827	EYA3	2140	ENSG00000158161	PAR-CLIP	Functional MTI (Weak)	24398324	validated
mirtarbase	MIMAT0006767	hsa-miR-1827	EYA3	2140	ENSG00000158161	PAR-CLIP	Functional MTI (Weak)	27292025	validated
mirtarbase	MIMAT0000691	hsa-miR-130b-3p	EZH1	2145	ENSG00000108799	Sequencing	Functional MTI (Weak)	20371350	validated
mirtarbase	MIMAT0005591	hsa-miR-1236-3p	EZH2	2146	ENSG00000106462	HITS-CLIP	Functional MTI (Weak)	23824327	validated
mirtarbase	MIMAT0006767	hsa-miR-1827	F2	2147	ENSG00000180210	PAR-CLIP	Functional MTI (Weak)	27292025	validated
mirtarbase	MIMAT0000691	hsa-miR-130b-3p	F2RL1	2150	ENSG00000164251	HITS-CLIP	Functional MTI (Weak)	23824327	validated
mirtarbase	MIMAT0006767	hsa-miR-1827	F2RL2	2151	ENSG00000164220	HITS-CLIP	Functional MTI (Weak)	23706177	validated
mirtarbase	MIMAT0006767	hsa-miR-1827	F2RL2	2151	ENSG00000164220	PAR-CLIP	Functional MTI (Weak)	27292025	validated
mirtarbase	MIMAT0000691	hsa-miR-130b-3p	F3	2152	ENSG00000117525	Sequencing	Functional MTI (Weak)	20371350	validated
mirtarbase	MIMAT0006767	hsa-miR-1827	FABP3	2170	ENSG00000121769	PAR-CLIP	Functional MTI (Weak)	23592263	validated
mirtarbase	MIMAT0005591	hsa-miR-1236-3p	FANCA	2175	ENSG00000187741	HITS-CLIP	Functional MTI (Weak)	23824327	validated
mirtarbase	MIMAT0000691	hsa-miR-130b-3p	ACSL4	2182	ENSG00000068366	PAR-CLIP//HITS-CLIP	Functional MTI (Weak)	21572407	validated
mirtarbase	MIMAT0006767	hsa-miR-1827	BPTF	2186	ENSG00000171634	PAR-CLIP	Functional MTI (Weak)	23592263	validated
mirtarbase	MIMAT0006767	hsa-miR-1827	BPTF	2186	ENSG00000171634	PAR-CLIP	Functional MTI (Weak)	21572407	validated
mirtarbase	MIMAT0006767	hsa-miR-1827	BPTF	2186	ENSG00000171634	HITS-CLIP	Functional MTI (Weak)	23706177	validated
mirtarbase	MIMAT0004505	hsa-miR-32-3p	FANCF	2188	ENSG00000183161	HITS-CLIP	Functional MTI (Weak)	28735896	validated
mirtarbase	MIMAT0004680	hsa-miR-130b-5p	FASN	2194	ENSG00000169710	CLASH	Functional MTI (Weak)	23622248	validated
mirtarbase	MIMAT0004505	hsa-miR-32-3p	FBLN2	2199	ENSG00000163520	PAR-CLIP	Functional MTI (Weak)	22012620	validated
mirtarbase	MIMAT0000691	hsa-miR-130b-3p	FKTN	2218	ENSG00000106692	HITS-CLIP	Functional MTI (Weak)	19536157	validated
mirtarbase	MIMAT0004779	hsa-miR-509-5p	GPC4	2239	ENSG00000076716	PAR-CLIP	Functional MTI (Weak)	21572407	validated
mirtarbase	MIMAT0004779	hsa-miR-509-5p	GPC4	2239	ENSG00000076716	PAR-CLIP	Functional MTI (Weak)	20371350	validated
mirtarbase	MIMAT0004680	hsa-miR-130b-5p	FGF1	2246	ENSG00000113578	HITS-CLIP	Functional MTI (Weak)	19536157	validated
mirtarbase	MIMAT0004680	hsa-miR-130b-5p	GPC5	2262	ENSG00000179399	HITS-CLIP	Functional MTI (Weak)	23824327	validated
mirtarbase	MIMAT0002877	hsa-miR-513a-5p	FHL2	2274	ENSG00000115641	PAR-CLIP	Functional MTI (Weak)	23592263	validated
mirtarbase	MIMAT0002877	hsa-miR-513a-5p	FHL2	2274	ENSG00000115641	PAR-CLIP	Functional MTI (Weak)	23446348	validated
mirtarbase	MIMAT0005591	hsa-miR-1236-3p	FHL2	2274	ENSG00000115641	HITS-CLIP	Functional MTI (Weak)	23824327	validated
mirtarbase	MIMAT0005591	hsa-miR-1236-3p	FHL2	2274	ENSG00000115641	HITS-CLIP	Functional MTI (Weak)	19536157	validated
mirtarbase	MIMAT0006767	hsa-miR-1827	FKBP5	2289	ENSG00000096060	PAR-CLIP	Functional MTI (Weak)	23592263	validated
mirtarbase	MIMAT0005591	hsa-miR-1236-3p	FOXC1	2296	ENSG00000054598	CLASH	Functional MTI (Weak)	23622248	validated
mirtarbase	MIMAT0004505	hsa-miR-32-3p	FOXC1	2296	ENSG00000054598	PAR-CLIP	Functional MTI (Weak)	20371350	validated
mirtarbase	MIMAT0004680	hsa-miR-130b-5p	FOXO1	2308	ENSG00000150907	HITS-CLIP	Functional MTI (Weak)	23824327	validated
mirtarbase	MIMAT0005591	hsa-miR-1236-3p	FLT4	2324	ENSG00000037280	Luciferase reporter assay//pSILAC//qRT-PCR//Western blot	Functional MTI	22223733	validated
mirtarbase	MIMAT0000691	hsa-miR-130b-3p	FMR1	2332	ENSG00000102081	Luciferase reporter assay//qRT-PCR//Western blot	Functional MTI	24021279	validated
mirtarbase	MIMAT0006767	hsa-miR-1827	FOSL2	2355	ENSG00000075426	HITS-CLIP	Functional MTI (Weak)	19536157	validated
mirtarbase	MIMAT0006767	hsa-miR-1827	FOSL2	2355	ENSG00000075426	PAR-CLIP	Functional MTI (Weak)	27292025	validated
mirtarbase	MIMAT0006767	hsa-miR-1827	FXN	2395	ENSG00000165060	HITS-CLIP	Functional MTI (Weak)	27418678	validated
mirtarbase	MIMAT0006767	hsa-miR-1827	FUT2	2524	ENSG00000176920	HITS-CLIP	Functional MTI (Weak)	23824327	validated
mirtarbase	MIMAT0004680	hsa-miR-130b-5p	FZD2	2535	ENSG00000180340	HITS-CLIP	Functional MTI (Weak)	19536157	validated
mirtarbase	MIMAT0000691	hsa-miR-130b-3p	G6PC	2538	ENSG00000131482	PAR-CLIP	Functional MTI (Weak)	23592263	validated
mirtarbase	MIMAT0006767	hsa-miR-1827	GABPB1	2553	ENSG00000104064	HITS-CLIP	Functional MTI (Weak)	23313552	validated
mirtarbase	MIMAT0005591	hsa-miR-1236-3p	GABRG2	2566	ENSG00000113327	HITS-CLIP	Functional MTI (Weak)	23824327	validated
mirtarbase	MIMAT0006767	hsa-miR-1827	GABRR2	2570	ENSG00000111886	PAR-CLIP	Functional MTI (Weak)	23592263	validated
mirtarbase	MIMAT0006767	hsa-miR-1827	GABRR2	2570	ENSG00000111886	PAR-CLIP	Functional MTI (Weak)	21572407	validated
mirtarbase	MIMAT0006767	hsa-miR-1827	GABRR2	2570	ENSG00000111886	PAR-CLIP	Functional MTI (Weak)	26701625	validated
mirtarbase	MIMAT0006767	hsa-miR-1827	B4GALNT1	2583	ENSG00000135454	PAR-CLIP	Functional MTI (Weak)	26701625	validated
mirtarbase	MIMAT0004680	hsa-miR-130b-5p	GALR1	2587	ENSG00000166573	HITS-CLIP	Functional MTI (Weak)	19536157	validated
mirtarbase	MIMAT0000691	hsa-miR-130b-3p	GAS1	2619	ENSG00000180447	Sequencing	Functional MTI (Weak)	20371350	validated
mirtarbase	MIMAT0005591	hsa-miR-1236-3p	GBA	2629	ENSG00000262446	PAR-CLIP	Functional MTI (Weak)	23592263	validated
mirtarbase	MIMAT0005591	hsa-miR-1236-3p	GBA	2629	ENSG00000177628	PAR-CLIP	Functional MTI (Weak)	23592263	validated
mirtarbase	MIMAT0006767	hsa-miR-1827	GCH1	2643	ENSG00000131979	HITS-CLIP	Functional MTI (Weak)	19536157	validated
mirtarbase	MIMAT0005591	hsa-miR-1236-3p	GCNT1	2650	ENSG00000187210	HITS-CLIP	Functional MTI (Weak)	23824327	validated
mirtarbase	MIMAT0005929	hsa-miR-1275	GDI1	2664	ENSG00000203879	PAR-CLIP	Functional MTI (Weak)	23446348	validated
mirtarbase	MIMAT0005929	hsa-miR-1275	GDI1	2664	ENSG00000203879	PAR-CLIP	Functional MTI (Weak)	20371350	validated
mirtarbase	MIMAT0006767	hsa-miR-1827	GGCX	2677	ENSG00000115486	PAR-CLIP	Functional MTI (Weak)	27292025	validated
mirtarbase	MIMAT0000691	hsa-miR-130b-3p	GLE1	2733	ENSG00000119392	Sequencing	Functional MTI (Weak)	20371350	validated
mirtarbase	MIMAT0006767	hsa-miR-1827	GLG1	2734	ENSG00000090863	PAR-CLIP	Functional MTI (Weak)	23592263	validated
mirtarbase	MIMAT0004779	hsa-miR-509-5p	GLUL	2752	ENSG00000135821	HITS-CLIP	Functional MTI (Weak)	23824327	validated
mirtarbase	MIMAT0006767	hsa-miR-1827	GLUL	2752	ENSG00000135821	HITS-CLIP	Functional MTI (Weak)	23313552	validated
mirtarbase	MIMAT0000691	hsa-miR-130b-3p	GMFB	2764	ENSG00000197045	PAR-CLIP	Functional MTI (Weak)	23592263	validated
mirtarbase	MIMAT0000691	hsa-miR-130b-3p	GMFB	2764	ENSG00000197045	PAR-CLIP	Functional MTI (Weak)	24398324	validated
mirtarbase	MIMAT0000691	hsa-miR-130b-3p	GMFB	2764	ENSG00000197045	PAR-CLIP	Functional MTI (Weak)	23446348	validated
mirtarbase	MIMAT0000691	hsa-miR-130b-3p	GMFB	2764	ENSG00000197045	PAR-CLIP	Functional MTI (Weak)	21572407	validated
mirtarbase	MIMAT0000691	hsa-miR-130b-3p	GMFB	2764	ENSG00000197045	PAR-CLIP	Functional MTI (Weak)	20371350	validated
mirtarbase	MIMAT0006767	hsa-miR-1827	GNAI3	2773	ENSG00000065135	PAR-CLIP	Functional MTI (Weak)	27292025	validated
mirtarbase	MIMAT0006767	hsa-miR-1827	GNG4	2786	ENSG00000168243	HITS-CLIP	Functional MTI (Weak)	23313552	validated
mirtarbase	MIMAT0006767	hsa-miR-1827	GNG4	2786	ENSG00000282972	HITS-CLIP	Functional MTI (Weak)	23313552	validated
mirtarbase	MIMAT0006767	hsa-miR-1827	GNG4	2786	ENSG00000168243	PAR-CLIP	Functional MTI (Weak)	27292025	validated
mirtarbase	MIMAT0006767	hsa-miR-1827	GNG4	2786	ENSG00000282972	PAR-CLIP	Functional MTI (Weak)	27292025	validated
mirtarbase	MIMAT0006767	hsa-miR-1827	GNS	2799	ENSG00000135677	HITS-CLIP	Functional MTI (Weak)	23313552	validated
mirtarbase	MIMAT0005929	hsa-miR-1275	SFN	2810	ENSG00000175793	PAR-CLIP	Functional MTI (Weak)	26701625	validated
mirtarbase	MIMAT0005591	hsa-miR-1236-3p	GP2	2813	ENSG00000169347	HITS-CLIP	Functional MTI (Weak)	23824327	validated
mirtarbase	MIMAT0000691	hsa-miR-130b-3p	GP2	2813	ENSG00000169347	HITS-CLIP	Functional MTI (Weak)	23824327	validated
mirtarbase	MIMAT0000691	hsa-miR-130b-3p	GP2	2813	ENSG00000169347	PAR-CLIP	Functional MTI (Weak)	27292025	validated
mirtarbase	MIMAT0005591	hsa-miR-1236-3p	GPR26	2849	ENSG00000154478	HITS-CLIP	Functional MTI (Weak)	23824327	validated
mirtarbase	MIMAT0002877	hsa-miR-513a-5p	MKNK2	2872	ENSG00000099875	PAR-CLIP	Functional MTI (Weak)	23592263	validated
mirtarbase	MIMAT0006767	hsa-miR-1827	MKNK2	2872	ENSG00000099875	PAR-CLIP	Functional MTI (Weak)	26701625	validated
mirtarbase	MIMAT0000691	hsa-miR-130b-3p	GRB10	2887	ENSG00000106070	Sequencing//PAR-CLIP	Functional MTI (Weak)	20371350	validated
mirtarbase	MIMAT0000691	hsa-miR-130b-3p	GRB10	2887	ENSG00000106070	PAR-CLIP	Functional MTI (Weak)	23446348	validated
mirtarbase	MIMAT0000691	hsa-miR-130b-3p	GRB10	2887	ENSG00000106070	PAR-CLIP	Functional MTI (Weak)	21572407	validated
mirtarbase	MIMAT0004680	hsa-miR-130b-5p	GRIN2A	2903	ENSG00000183454	HITS-CLIP	Functional MTI (Weak)	19536157	validated
mirtarbase	MIMAT0005929	hsa-miR-1275	GRINA	2907	ENSG00000178719	PAR-CLIP	Functional MTI (Weak)	23592263	validated
mirtarbase	MIMAT0000691	hsa-miR-130b-3p	NR3C1	2908	ENSG00000113580	Sequencing	Functional MTI (Weak)	20371350	validated
mirtarbase	MIMAT0000691	hsa-miR-130b-3p	NR3C1	2908	ENSG00000113580	qRT-PCR//Western blot	Non-Functional MTI	26475357	validated
mirtarbase	MIMAT0006767	hsa-miR-1827	ARHGAP35	2909	ENSG00000160007	PAR-CLIP	Functional MTI (Weak)	26701625	validated
mirtarbase	MIMAT0006767	hsa-miR-1827	GRSF1	2926	ENSG00000132463	HITS-CLIP	Functional MTI (Weak)	23824327	validated
mirtarbase	MIMAT0000691	hsa-miR-130b-3p	GRSF1	2926	ENSG00000132463	PAR-CLIP	Functional MTI (Weak)	27292025	validated
mirtarbase	MIMAT0006767	hsa-miR-1827	GSPT1	2935	ENSG00000103342	PAR-CLIP	Functional MTI (Weak)	22100165	validated
mirtarbase	MIMAT0006767	hsa-miR-1827	GSR	2936	ENSG00000104687	PAR-CLIP	Functional MTI (Weak)	23592263	validated
mirtarbase	MIMAT0004810	hsa-miR-629-5p	H1-2	3006	ENSG00000187837	PAR-CLIP	Functional MTI (Weak)	23446348	validated
mirtarbase	MIMAT0004810	hsa-miR-629-5p	H1-2	3006	ENSG00000187837	PAR-CLIP	Functional MTI (Weak)	20371350	validated
mirtarbase	MIMAT0004810	hsa-miR-629-5p	H2BC3	3018	ENSG00000276410	PAR-CLIP	Functional MTI (Weak)	23446348	validated
mirtarbase	MIMAT0004810	hsa-miR-629-5p	H2BC3	3018	ENSG00000276410	PAR-CLIP	Functional MTI (Weak)	20371350	validated
mirtarbase	MIMAT0004810	hsa-miR-629-5p	H2BC3	3018	ENSG00000276410	HITS-CLIP	Functional MTI (Weak)	21572407	validated
mirtarbase	MIMAT0005591	hsa-miR-1236-3p	H3-3B	3021	ENSG00000132475	CLASH	Functional MTI (Weak)	23622248	validated
mirtarbase	MIMAT0000691	hsa-miR-130b-3p	HADHB	3032	ENSG00000138029	PAR-CLIP	Functional MTI (Weak)	22012620	validated
mirtarbase	MIMAT0000691	hsa-miR-130b-3p	HARS1	3035	ENSG00000170445	Sequencing	Functional MTI (Weak)	20371350	validated
mirtarbase	MIMAT0000691	hsa-miR-130b-3p	HCCS	3052	ENSG00000004961	Sequencing	Functional MTI (Weak)	20371350	validated
mirtarbase	MIMAT0000691	hsa-miR-130b-3p	HHEX	3087	ENSG00000152804	Sequencing	Functional MTI (Weak)	20371350	validated
mirtarbase	MIMAT0004779	hsa-miR-509-5p	HIF1A	3091	ENSG00000100644	PAR-CLIP	Functional MTI (Weak)	21572407	validated
mirtarbase	MIMAT0004680	hsa-miR-130b-5p	HIP1	3092	ENSG00000127946	HITS-CLIP	Functional MTI (Weak)	23824327	validated
mirtarbase	MIMAT0006767	hsa-miR-1827	HINT1	3094	ENSG00000169567	HITS-CLIP	Functional MTI (Weak)	23824327	validated
mirtarbase	MIMAT0000691	hsa-miR-130b-3p	HIVEP2	3097	ENSG00000010818	Sequencing	Functional MTI (Weak)	20371350	validated
mirtarbase	MIMAT0004680	hsa-miR-130b-5p	HLA-DOA	3111	ENSG00000235744	PAR-CLIP	Functional MTI (Weak)	22100165	validated
mirtarbase	MIMAT0004680	hsa-miR-130b-5p	HLA-DOA	3111	ENSG00000231558	PAR-CLIP	Functional MTI (Weak)	22100165	validated
mirtarbase	MIMAT0004680	hsa-miR-130b-5p	HLA-DOA	3111	ENSG00000232962	PAR-CLIP	Functional MTI (Weak)	22100165	validated
mirtarbase	MIMAT0004680	hsa-miR-130b-5p	HLA-DOA	3111	ENSG00000232957	PAR-CLIP	Functional MTI (Weak)	22100165	validated
mirtarbase	MIMAT0004680	hsa-miR-130b-5p	HLA-DOA	3111	ENSG00000206292	PAR-CLIP	Functional MTI (Weak)	22100165	validated
mirtarbase	MIMAT0004680	hsa-miR-130b-5p	HLA-DOA	3111	ENSG00000230141	PAR-CLIP	Functional MTI (Weak)	22100165	validated
mirtarbase	MIMAT0004680	hsa-miR-130b-5p	HLA-DOA	3111	ENSG00000204252	PAR-CLIP	Functional MTI (Weak)	22100165	validated
mirtarbase	MIMAT0005591	hsa-miR-1236-3p	HMGB1	3146	ENSG00000189403	HITS-CLIP	Functional MTI (Weak)	23824327	validated
mirtarbase	MIMAT0002877	hsa-miR-513a-5p	HMGN1	3150	ENSG00000205581	PAR-CLIP	Functional MTI (Weak)	23592263	validated
mirtarbase	MIMAT0002877	hsa-miR-513a-5p	HMGN1	3150	ENSG00000205581	HITS-CLIP	Functional MTI (Weak)	23313552	validated
mirtarbase	MIMAT0004505	hsa-miR-32-3p	HMGN1	3150	ENSG00000205581	PAR-CLIP	Functional MTI (Weak)	23446348	validated
mirtarbase	MIMAT0005591	hsa-miR-1236-3p	HMGA1	3159	ENSG00000137309	HITS-CLIP	Functional MTI (Weak)	23824327	validated
mirtarbase	MIMAT0004810	hsa-miR-629-5p	HNF4A	3172	ENSG00000101076	ELISA//Flow//Immunohistochemistry//Immunoprecipitaion//In situ hybridization//Luciferase reporter assay//Microarray//qRT-PCR//Western blot	Functional MTI	22153071	validated
mirtarbase	MIMAT0005929	hsa-miR-1275	HNRNPAB	3182	ENSG00000197451	PAR-CLIP	Functional MTI (Weak)	20371350	validated
mirtarbase	MIMAT0000691	hsa-miR-130b-3p	HOXA5	3202	ENSG00000106004	Sequencing	Functional MTI (Weak)	20371350	validated
mirtarbase	MIMAT0000691	hsa-miR-130b-3p	HOXA5	3202	ENSG00000106004	PAR-CLIP	Functional MTI (Weak)	21572407	validated
mirtarbase	MIMAT0002877	hsa-miR-513a-5p	HOXA10	3206	ENSG00000253293	PAR-CLIP	Functional MTI (Weak)	23446348	validated
mirtarbase	MIMAT0002877	hsa-miR-513a-5p	HOXA10	3206	ENSG00000253293	PAR-CLIP	Functional MTI (Weak)	21572407	validated
mirtarbase	MIMAT0002877	hsa-miR-513a-5p	HOXA10	3206	ENSG00000253293	PAR-CLIP	Functional MTI (Weak)	20371350	validated
mirtarbase	MIMAT0004505	hsa-miR-32-3p	HOXA10	3206	ENSG00000253293	PAR-CLIP	Functional MTI (Weak)	23446348	validated
mirtarbase	MIMAT0004505	hsa-miR-32-3p	HOXA10	3206	ENSG00000253293	PAR-CLIP	Functional MTI (Weak)	21572407	validated
mirtarbase	MIMAT0004505	hsa-miR-32-3p	HOXA10	3206	ENSG00000253293	PAR-CLIP	Functional MTI (Weak)	20371350	validated
mirtarbase	MIMAT0004505	hsa-miR-32-3p	HOXA10	3206	ENSG00000253293	PAR-CLIP	Functional MTI (Weak)	26701625	validated
mirtarbase	MIMAT0005591	hsa-miR-1236-3p	HOXA13	3209	ENSG00000106031	HITS-CLIP	Functional MTI (Weak)	23824327	validated
mirtarbase	MIMAT0000691	hsa-miR-130b-3p	HOXB3	3213	ENSG00000120093	PAR-CLIP	Functional MTI (Weak)	21572407	validated
mirtarbase	MIMAT0005929	hsa-miR-1275	HOXB5	3215	ENSG00000120075	HITS-CLIP	Functional MTI (Weak)	23824327	validated
mirtarbase	MIMAT0005591	hsa-miR-1236-3p	HOXB5	3215	ENSG00000120075	HITS-CLIP	Functional MTI (Weak)	23824327	validated
mirtarbase	MIMAT0000691	hsa-miR-130b-3p	HOXC8	3224	ENSG00000037965	Sequencing	Functional MTI (Weak)	20371350	validated
mirtarbase	MIMAT0004810	hsa-miR-629-5p	HOXC8	3224	ENSG00000037965	PAR-CLIP	Functional MTI (Weak)	23446348	validated
mirtarbase	MIMAT0004810	hsa-miR-629-5p	HOXC8	3224	ENSG00000037965	PAR-CLIP	Functional MTI (Weak)	21572407	validated
mirtarbase	MIMAT0002877	hsa-miR-513a-5p	HOXC11	3227	ENSG00000123388	PAR-CLIP	Functional MTI (Weak)	26701625	validated
mirtarbase	MIMAT0002877	hsa-miR-513a-5p	HOXC11	3227	ENSG00000123388	PAR-CLIP	Functional MTI (Weak)	27292025	validated
mirtarbase	MIMAT0006767	hsa-miR-1827	HOXD8	3234	ENSG00000175879	PAR-CLIP	Functional MTI (Weak)	23446348	validated
mirtarbase	MIMAT0006767	hsa-miR-1827	HOXD8	3234	ENSG00000175879	PAR-CLIP	Functional MTI (Weak)	21572407	validated
mirtarbase	MIMAT0006767	hsa-miR-1827	HOXD8	3234	ENSG00000175879	PAR-CLIP	Functional MTI (Weak)	20371350	validated
mirtarbase	MIMAT0005929	hsa-miR-1275	HOXD9	3235	ENSG00000128709	PAR-CLIP	Functional MTI (Weak)	22100165	validated
mirtarbase	MIMAT0002877	hsa-miR-513a-5p	HOXD11	3237	ENSG00000128713	PAR-CLIP	Functional MTI (Weak)	21572407	validated
mirtarbase	MIMAT0000691	hsa-miR-130b-3p	HOXD11	3237	ENSG00000128713	PAR-CLIP	Functional MTI (Weak)	21572407	validated
mirtarbase	MIMAT0004505	hsa-miR-32-3p	HOXD11	3237	ENSG00000128713	PAR-CLIP	Functional MTI (Weak)	21572407	validated
mirtarbase	MIMAT0000691	hsa-miR-130b-3p	HPRT1	3251	ENSG00000165704	PAR-CLIP	Functional MTI (Weak)	20371350	validated
mirtarbase	MIMAT0004680	hsa-miR-130b-5p	HRH1	3269	ENSG00000196639	HITS-CLIP	Functional MTI (Weak)	23824327	validated
mirtarbase	MIMAT0004680	hsa-miR-130b-5p	HSPA1B	3304	ENSG00000231555	CLASH	Functional MTI (Weak)	23622248	validated
mirtarbase	MIMAT0004680	hsa-miR-130b-5p	HSPA1B	3304	ENSG00000232804	CLASH	Functional MTI (Weak)	23622248	validated
mirtarbase	MIMAT0004680	hsa-miR-130b-5p	HSPA1B	3304	ENSG00000204388	CLASH	Functional MTI (Weak)	23622248	validated
mirtarbase	MIMAT0004680	hsa-miR-130b-5p	HSPA1B	3304	ENSG00000224501	CLASH	Functional MTI (Weak)	23622248	validated
mirtarbase	MIMAT0004680	hsa-miR-130b-5p	HSPA1B	3304	ENSG00000212866	CLASH	Functional MTI (Weak)	23622248	validated
mirtarbase	MIMAT0006767	hsa-miR-1827	HSPA6	3310	ENSG00000173110	PAR-CLIP	Functional MTI (Weak)	23592263	validated
mirtarbase	MIMAT0006767	hsa-miR-1827	HSPA6	3310	ENSG00000173110	PAR-CLIP	Functional MTI (Weak)	27292025	validated
mirtarbase	MIMAT0004680	hsa-miR-130b-5p	HSPA6	3310	ENSG00000173110	HITS-CLIP	Functional MTI (Weak)	23824327	validated
mirtarbase	MIMAT0004680	hsa-miR-130b-5p	HSPA8	3312	ENSG00000109971	CLASH	Functional MTI (Weak)	23622248	validated
mirtarbase	MIMAT0000691	hsa-miR-130b-3p	HSPA8	3312	ENSG00000109971	PAR-CLIP	Functional MTI (Weak)	23592263	validated
mirtarbase	MIMAT0000691	hsa-miR-130b-3p	HSPA8	3312	ENSG00000109971	PAR-CLIP	Functional MTI (Weak)	23446348	validated
mirtarbase	MIMAT0000691	hsa-miR-130b-3p	HSPA8	3312	ENSG00000109971	PAR-CLIP	Functional MTI (Weak)	20371350	validated
mirtarbase	MIMAT0000691	hsa-miR-130b-3p	HSPA8	3312	ENSG00000109971	PAR-CLIP	Functional MTI (Weak)	26701625	validated
mirtarbase	MIMAT0004505	hsa-miR-32-3p	HSPA8	3312	ENSG00000109971	PAR-CLIP	Functional MTI (Weak)	26701625	validated
mirtarbase	MIMAT0006767	hsa-miR-1827	HUS1	3364	ENSG00000136273	HITS-CLIP	Functional MTI (Weak)	23824327	validated
mirtarbase	MIMAT0004779	hsa-miR-509-5p	ID2	3398	ENSG00000115738	PAR-CLIP	Functional MTI (Weak)	23446348	validated
mirtarbase	MIMAT0004779	hsa-miR-509-5p	ID2	3398	ENSG00000115738	PAR-CLIP	Functional MTI (Weak)	21572407	validated
mirtarbase	MIMAT0002877	hsa-miR-513a-5p	ID4	3400	ENSG00000172201	PAR-CLIP	Functional MTI (Weak)	20371350	validated
mirtarbase	MIMAT0005591	hsa-miR-1236-3p	IDE	3416	ENSG00000119912	HITS-CLIP	Functional MTI (Weak)	23824327	validated
mirtarbase	MIMAT0006767	hsa-miR-1827	IFNAR2	3455	ENSG00000159110	HITS-CLIP	Functional MTI (Weak)	23313552	validated
mirtarbase	MIMAT0002877	hsa-miR-513a-5p	IFNAR2	3455	ENSG00000159110	HITS-CLIP	Functional MTI (Weak)	19536157	validated
mirtarbase	MIMAT0004680	hsa-miR-130b-5p	IGF1	3479	ENSG00000017427	PAR-CLIP	Functional MTI (Weak)	22012620	validated
mirtarbase	MIMAT0000691	hsa-miR-130b-3p	IGF1	3479	ENSG00000017427	ELISA//Luciferase reporter assay//Microarray//pSILAC//Western blot	Functional MTI	26953888	validated
mirtarbase	MIMAT0005929	hsa-miR-1275	IGF1R	3480	ENSG00000140443	PAR-CLIP	Functional MTI (Weak)	23592263	validated
mirtarbase	MIMAT0005929	hsa-miR-1275	IGF1R	3480	ENSG00000140443	PAR-CLIP	Functional MTI (Weak)	24398324	validated
mirtarbase	MIMAT0005929	hsa-miR-1275	IGF1R	3480	ENSG00000140443	PAR-CLIP	Functional MTI (Weak)	23446348	validated
mirtarbase	MIMAT0005929	hsa-miR-1275	IGF1R	3480	ENSG00000140443	PAR-CLIP	Functional MTI (Weak)	21572407	validated
mirtarbase	MIMAT0006767	hsa-miR-1827	IGF1R	3480	ENSG00000140443	PAR-CLIP	Functional MTI (Weak)	20371350	validated
mirtarbase	MIMAT0000691	hsa-miR-130b-3p	IGF2R	3482	ENSG00000197081	HITS-CLIP	Functional MTI (Weak)	19536157	validated
mirtarbase	MIMAT0006767	hsa-miR-1827	IGF2R	3482	ENSG00000197081	PAR-CLIP	Functional MTI (Weak)	26701625	validated
mirtarbase	MIMAT0006767	hsa-miR-1827	IGF2R	3482	ENSG00000197081	PAR-CLIP	Functional MTI (Weak)	27292025	validated
mirtarbase	MIMAT0000691	hsa-miR-130b-3p	IGFBP5	3488	ENSG00000115461	PAR-CLIP	Functional MTI (Weak)	20371350	validated
mirtarbase	MIMAT0004505	hsa-miR-32-3p	RBPJ	3516	ENSG00000168214	PAR-CLIP	Functional MTI (Weak)	23592263	validated
mirtarbase	MIMAT0004505	hsa-miR-32-3p	RBPJ	3516	ENSG00000168214	PAR-CLIP	Functional MTI (Weak)	23446348	validated
mirtarbase	MIMAT0004505	hsa-miR-32-3p	RBPJ	3516	ENSG00000168214	PAR-CLIP	Functional MTI (Weak)	22012620	validated
mirtarbase	MIMAT0004505	hsa-miR-32-3p	RBPJ	3516	ENSG00000168214	PAR-CLIP	Functional MTI (Weak)	20371350	validated
mirtarbase	MIMAT0004779	hsa-miR-509-5p	IL6R	3570	ENSG00000160712	HITS-CLIP	Functional MTI (Weak)	23313552	validated
mirtarbase	MIMAT0004505	hsa-miR-32-3p	IL7R	3575	ENSG00000168685	PAR-CLIP	Functional MTI (Weak)	21572407	validated
mirtarbase	MIMAT0005929	hsa-miR-1275	ILK	3611	ENSG00000166333	PAR-CLIP	Functional MTI (Weak)	23592263	validated
mirtarbase	MIMAT0006767	hsa-miR-1827	IRAK2	3656	ENSG00000134070	PAR-CLIP	Functional MTI (Weak)	27292025	validated
mirtarbase	MIMAT0006767	hsa-miR-1827	IREB2	3658	ENSG00000136381	PAR-CLIP	Functional MTI (Weak)	21572407	validated
mirtarbase	MIMAT0006767	hsa-miR-1827	IREB2	3658	ENSG00000136381	HITS-CLIP	Functional MTI (Weak)	19536157	validated
mirtarbase	MIMAT0000691	hsa-miR-130b-3p	IRF1	3659	ENSG00000125347	HITS-CLIP	Functional MTI (Weak)	23824327	validated
mirtarbase	MIMAT0000691	hsa-miR-130b-3p	IRF1	3659	ENSG00000125347	Luciferase reporter assay//qRT-PCR	Functional MTI	25617495	validated
mirtarbase	MIMAT0004680	hsa-miR-130b-5p	ITGA1	3672	ENSG00000213949	HITS-CLIP	Functional MTI (Weak)	23824327	validated
mirtarbase	MIMAT0005591	hsa-miR-1236-3p	ITGA1	3672	ENSG00000213949	HITS-CLIP	Functional MTI (Weak)	23824327	validated
mirtarbase	MIMAT0000691	hsa-miR-130b-3p	ITGB1	3688	ENSG00000150093	Luciferase reporter assay//qRT-PCR//Western blot	Functional MTI	24498407	validated
mirtarbase	MIMAT0004680	hsa-miR-130b-5p	JAG2	3714	ENSG00000184916	HITS-CLIP	Functional MTI (Weak)	23824327	validated
mirtarbase	MIMAT0000691	hsa-miR-130b-3p	JARID2	3720	ENSG00000008083	Sequencing	Functional MTI (Weak)	20371350	validated
mirtarbase	MIMAT0000691	hsa-miR-130b-3p	JARID2	3720	ENSG00000008083	HITS-CLIP	Functional MTI (Weak)	23313552	validated
mirtarbase	MIMAT0006767	hsa-miR-1827	JUND	3727	ENSG00000130522	PAR-CLIP	Functional MTI (Weak)	26701625	validated
mirtarbase	MIMAT0004680	hsa-miR-130b-5p	CD82	3732	ENSG00000085117	HITS-CLIP	Functional MTI (Weak)	23824327	validated
mirtarbase	MIMAT0000691	hsa-miR-130b-3p	KCNB1	3745	ENSG00000158445	PAR-CLIP	Functional MTI (Weak)	20371350	validated
mirtarbase	MIMAT0005929	hsa-miR-1275	KCNH2	3757	ENSG00000055118	PAR-CLIP	Functional MTI (Weak)	26701625	validated
mirtarbase	MIMAT0004779	hsa-miR-509-5p	KCNH2	3757	ENSG00000055118	PAR-CLIP	Functional MTI (Weak)	26701625	validated
mirtarbase	MIMAT0004680	hsa-miR-130b-5p	KCNJ6	3763	ENSG00000157542	HITS-CLIP	Functional MTI (Weak)	23824327	validated
mirtarbase	MIMAT0005591	hsa-miR-1236-3p	KDR	3791	ENSG00000128052	qRT-PCR//Western blot	Functional MTI	22223733	validated
mirtarbase	MIMAT0004505	hsa-miR-32-3p	KIF5B	3799	ENSG00000170759	PAR-CLIP	Functional MTI (Weak)	20371350	validated
mirtarbase	MIMAT0000691	hsa-miR-130b-3p	KLRD1	3824	ENSG00000134539	HITS-CLIP	Functional MTI (Weak)	19536157	validated
mirtarbase	MIMAT0005591	hsa-miR-1236-3p	KPNB1	3837	ENSG00000108424	CLASH	Functional MTI (Weak)	23622248	validated
mirtarbase	MIMAT0002877	hsa-miR-513a-5p	TNPO1	3842	ENSG00000083312	PAR-CLIP	Functional MTI (Weak)	23592263	validated
mirtarbase	MIMAT0004680	hsa-miR-130b-5p	KRT32	3882	ENSG00000108759	HITS-CLIP	Functional MTI (Weak)	23824327	validated
mirtarbase	MIMAT0006767	hsa-miR-1827	LAMA5	3911	ENSG00000130702	PAR-CLIP	Functional MTI (Weak)	23592263	validated
mirtarbase	MIMAT0000691	hsa-miR-130b-3p	LBR	3930	ENSG00000143815	Sequencing	Functional MTI (Weak)	20371350	validated
mirtarbase	MIMAT0000691	hsa-miR-130b-3p	LDLR	3949	ENSG00000130164	Sequencing//PAR-CLIP	Functional MTI (Weak)	20371350	validated
mirtarbase	MIMAT0000691	hsa-miR-130b-3p	LDLR	3949	ENSG00000130164	PAR-CLIP	Functional MTI (Weak)	22012620	validated
mirtarbase	MIMAT0000691	hsa-miR-130b-3p	LDLR	3949	ENSG00000130164	PAR-CLIP	Functional MTI (Weak)	21572407	validated
mirtarbase	MIMAT0000691	hsa-miR-130b-3p	LDLR	3949	ENSG00000130164	qRT-PCR//Western blot	Non-Functional MTI	26475357	validated
mirtarbase	MIMAT0000691	hsa-miR-130b-3p	LDLR	3949	ENSG00000130164	PAR-CLIP	Functional MTI (Weak)	27292025	validated
mirtarbase	MIMAT0006767	hsa-miR-1827	LETM1	3954	ENSG00000168924	PAR-CLIP	Functional MTI (Weak)	27292025	validated
mirtarbase	MIMAT0002877	hsa-miR-513a-5p	LFNG	3955	ENSG00000106003	PAR-CLIP	Functional MTI (Weak)	23592263	validated
mirtarbase	MIMAT0005591	hsa-miR-1236-3p	LGALS8	3964	ENSG00000116977	HITS-CLIP	Functional MTI (Weak)	23824327	validated
mirtarbase	MIMAT0005591	hsa-miR-1236-3p	LGALS8	3964	ENSG00000116977	HITS-CLIP	Functional MTI (Weak)	19536157	validated
mirtarbase	MIMAT0002877	hsa-miR-513a-5p	LIFR	3977	ENSG00000113594	PAR-CLIP	Functional MTI (Weak)	21572407	validated
mirtarbase	MIMAT0000691	hsa-miR-130b-3p	LIPA	3988	ENSG00000107798	PAR-CLIP	Functional MTI (Weak)	21572407	validated
mirtarbase	MIMAT0006767	hsa-miR-1827	LIPC	3990	ENSG00000166035	PAR-CLIP	Functional MTI (Weak)	23592263	validated
mirtarbase	MIMAT0006767	hsa-miR-1827	LIPC	3990	ENSG00000166035	HITS-CLIP	Functional MTI (Weak)	23824327	validated
mirtarbase	MIMAT0004680	hsa-miR-130b-5p	LPP	4026	ENSG00000145012	HITS-CLIP	Functional MTI (Weak)	23824327	validated
mirtarbase	MIMAT0006767	hsa-miR-1827	LPP	4026	ENSG00000145012	HITS-CLIP	Functional MTI (Weak)	27418678	validated
mirtarbase	MIMAT0004680	hsa-miR-130b-5p	LRP6	4040	ENSG00000070018	HITS-CLIP	Functional MTI (Weak)	19536157	validated
mirtarbase	MIMAT0004680	hsa-miR-130b-5p	LRP6	4040	ENSG00000281324	HITS-CLIP	Functional MTI (Weak)	19536157	validated
mirtarbase	MIMAT0004779	hsa-miR-509-5p	LRPAP1	4043	ENSG00000163956	PAR-CLIP	Functional MTI (Weak)	27292025	validated
mirtarbase	MIMAT0004505	hsa-miR-32-3p	LYN	4067	ENSG00000254087	PAR-CLIP	Functional MTI (Weak)	20371350	validated
mirtarbase	MIMAT0004505	hsa-miR-32-3p	TM4SF1	4071	ENSG00000169908	HITS-CLIP	Functional MTI (Weak)	23313552	validated
mirtarbase	MIMAT0000691	hsa-miR-130b-3p	SMAD4	4089	ENSG00000141646	Sequencing//PAR-CLIP	Functional MTI (Weak)	20371350	validated
mirtarbase	MIMAT0000691	hsa-miR-130b-3p	SMAD4	4089	ENSG00000141646	Luciferase reporter assay	Functional MTI	24220575	validated
mirtarbase	MIMAT0000691	hsa-miR-130b-3p	SMAD4	4089	ENSG00000141646	PAR-CLIP	Functional MTI (Weak)	23446348	validated
mirtarbase	MIMAT0000691	hsa-miR-130b-3p	SMAD4	4089	ENSG00000141646	PAR-CLIP	Functional MTI (Weak)	21572407	validated
mirtarbase	MIMAT0002877	hsa-miR-513a-5p	SMAD4	4089	ENSG00000141646	HITS-CLIP	Functional MTI (Weak)	23824327	validated
mirtarbase	MIMAT0006767	hsa-miR-1827	SMAD9	4093	ENSG00000120693	HITS-CLIP	Functional MTI (Weak)	23824327	validated
mirtarbase	MIMAT0006767	hsa-miR-1827	MAK	4117	ENSG00000111837	HITS-CLIP	Functional MTI (Weak)	23824327	validated
mirtarbase	MIMAT0002877	hsa-miR-513a-5p	MAP1B	4131	ENSG00000131711	PAR-CLIP	Functional MTI (Weak)	20371350	validated
mirtarbase	MIMAT0006767	hsa-miR-1827	MAP4	4134	ENSG00000047849	PAR-CLIP	Functional MTI (Weak)	26701625	validated
mirtarbase	MIMAT0006767	hsa-miR-1827	MATN3	4148	ENSG00000132031	HITS-CLIP	Functional MTI (Weak)	27418678	validated
mirtarbase	MIMAT0006767	hsa-miR-1827	MBL2	4153	ENSG00000165471	HITS-CLIP	Functional MTI (Weak)	23824327	validated
mirtarbase	MIMAT0000691	hsa-miR-130b-3p	MBNL1	4154	ENSG00000152601	Sequencing	Functional MTI (Weak)	20371350	validated
mirtarbase	MIMAT0000691	hsa-miR-130b-3p	MBNL1	4154	ENSG00000152601	PAR-CLIP	Functional MTI (Weak)	22012620	validated
mirtarbase	MIMAT0000691	hsa-miR-130b-3p	MBNL1	4154	ENSG00000152601	PAR-CLIP	Functional MTI (Weak)	21572407	validated
mirtarbase	MIMAT0004680	hsa-miR-130b-5p	MC2R	4158	ENSG00000185231	HITS-CLIP	Functional MTI (Weak)	23824327	validated
mirtarbase	MIMAT0000691	hsa-miR-130b-3p	MCC	4163	ENSG00000171444	PAR-CLIP	Functional MTI (Weak)	21572407	validated
mirtarbase	MIMAT0005929	hsa-miR-1275	CHST6	4166	ENSG00000183196	HITS-CLIP	Functional MTI (Weak)	23313552	validated
mirtarbase	MIMAT0006767	hsa-miR-1827	MDM4	4194	ENSG00000198625	PAR-CLIP	Functional MTI (Weak)	27292025	validated
mirtarbase	MIMAT0005591	hsa-miR-1236-3p	MEF2D	4209	ENSG00000116604	HITS-CLIP	Functional MTI (Weak)	19536157	validated
mirtarbase	MIMAT0004680	hsa-miR-130b-5p	MAP3K5	4217	ENSG00000197442	PAR-CLIP	Functional MTI (Weak)	21572407	validated
mirtarbase	MIMAT0004680	hsa-miR-130b-5p	MAP3K5	4217	ENSG00000197442	PAR-CLIP	Functional MTI (Weak)	27292025	validated
mirtarbase	MIMAT0005929	hsa-miR-1275	MEN1	4221	ENSG00000133895	PAR-CLIP	Functional MTI (Weak)	23592263	validated
mirtarbase	MIMAT0005929	hsa-miR-1275	MEN1	4221	ENSG00000133895	PAR-CLIP	Functional MTI (Weak)	26701625	validated
mirtarbase	MIMAT0005591	hsa-miR-1236-3p	MGAT5	4249	ENSG00000152127	HITS-CLIP	Functional MTI (Weak)	23824327	validated
mirtarbase	MIMAT0006767	hsa-miR-1827	CIITA	4261	ENSG00000179583	HITS-CLIP	Functional MTI (Weak)	23706177	validated
mirtarbase	MIMAT0006767	hsa-miR-1827	MICB	4277	ENSG00000234218	PAR-CLIP	Functional MTI (Weak)	26701625	validated
mirtarbase	MIMAT0006767	hsa-miR-1827	MICB	4277	ENSG00000227772	PAR-CLIP	Functional MTI (Weak)	26701625	validated
mirtarbase	MIMAT0006767	hsa-miR-1827	MICB	4277	ENSG00000224378	PAR-CLIP	Functional MTI (Weak)	26701625	validated
mirtarbase	MIMAT0006767	hsa-miR-1827	MICB	4277	ENSG00000206449	PAR-CLIP	Functional MTI (Weak)	26701625	validated
mirtarbase	MIMAT0006767	hsa-miR-1827	MICB	4277	ENSG00000231372	PAR-CLIP	Functional MTI (Weak)	26701625	validated
mirtarbase	MIMAT0006767	hsa-miR-1827	MICB	4277	ENSG00000238289	PAR-CLIP	Functional MTI (Weak)	26701625	validated
mirtarbase	MIMAT0006767	hsa-miR-1827	MICB	4277	ENSG00000204516	PAR-CLIP	Functional MTI (Weak)	26701625	validated
mirtarbase	MIMAT0006767	hsa-miR-1827	MICB	4277	ENSG00000231179	PAR-CLIP	Functional MTI (Weak)	26701625	validated
mirtarbase	MIMAT0006767	hsa-miR-1827	MICB	4277	ENSG00000234218	PAR-CLIP	Functional MTI (Weak)	27292025	validated
mirtarbase	MIMAT0006767	hsa-miR-1827	MICB	4277	ENSG00000227772	PAR-CLIP	Functional MTI (Weak)	27292025	validated
mirtarbase	MIMAT0006767	hsa-miR-1827	MICB	4277	ENSG00000224378	PAR-CLIP	Functional MTI (Weak)	27292025	validated
mirtarbase	MIMAT0006767	hsa-miR-1827	MICB	4277	ENSG00000206449	PAR-CLIP	Functional MTI (Weak)	27292025	validated
mirtarbase	MIMAT0006767	hsa-miR-1827	MICB	4277	ENSG00000231372	PAR-CLIP	Functional MTI (Weak)	27292025	validated
mirtarbase	MIMAT0006767	hsa-miR-1827	MICB	4277	ENSG00000238289	PAR-CLIP	Functional MTI (Weak)	27292025	validated
mirtarbase	MIMAT0006767	hsa-miR-1827	MICB	4277	ENSG00000204516	PAR-CLIP	Functional MTI (Weak)	27292025	validated
mirtarbase	MIMAT0006767	hsa-miR-1827	MICB	4277	ENSG00000231179	PAR-CLIP	Functional MTI (Weak)	27292025	validated
mirtarbase	MIMAT0004680	hsa-miR-130b-5p	MID1	4281	ENSG00000101871	CLASH	Functional MTI (Weak)	23622248	validated
mirtarbase	MIMAT0002877	hsa-miR-513a-5p	MITF	4286	ENSG00000187098	HITS-CLIP	Functional MTI (Weak)	23313552	validated
mirtarbase	MIMAT0004680	hsa-miR-130b-5p	ATXN3	4287	ENSG00000066427	HITS-CLIP	Functional MTI (Weak)	23824327	validated
mirtarbase	MIMAT0002877	hsa-miR-513a-5p	MKLN1	4289	ENSG00000128585	PAR-CLIP	Functional MTI (Weak)	23592263	validated
mirtarbase	MIMAT0006767	hsa-miR-1827	MLH1	4292	ENSG00000076242	PAR-CLIP	Functional MTI (Weak)	23592263	validated
mirtarbase	MIMAT0000691	hsa-miR-130b-3p	MAP3K9	4293	ENSG00000006432	PAR-CLIP	Functional MTI (Weak)	23592263	validated
mirtarbase	MIMAT0004680	hsa-miR-130b-5p	KMT2A	4297	ENSG00000118058	HITS-CLIP	Functional MTI (Weak)	23824327	validated
mirtarbase	MIMAT0000691	hsa-miR-130b-3p	MMP2	4313	ENSG00000087245	qRT-PCR//Luciferase reporter assay//Western blot	Functional MTI	25154741	validated
mirtarbase	MIMAT0006767	hsa-miR-1827	ALDH6A1	4329	ENSG00000119711	HITS-CLIP	Functional MTI (Weak)	23313552	validated
mirtarbase	MIMAT0000691	hsa-miR-130b-3p	MOCS2	4338	ENSG00000164172	HITS-CLIP	Functional MTI (Weak)	19536157	validated
mirtarbase	MIMAT0004680	hsa-miR-130b-5p	CD200	4345	ENSG00000091972	HITS-CLIP	Functional MTI (Weak)	23824327	validated
mirtarbase	MIMAT0006767	hsa-miR-1827	MRE11	4361	ENSG00000020922	PAR-CLIP	Functional MTI (Weak)	21572407	validated
mirtarbase	MIMAT0004680	hsa-miR-130b-5p	MRE11	4361	ENSG00000020922	HITS-CLIP	Functional MTI (Weak)	19536157	validated
mirtarbase	MIMAT0000691	hsa-miR-130b-3p	MST1	4485	ENSG00000173531	Luciferase reporter assay	Functional MTI	26241672	validated
mirtarbase	MIMAT0004680	hsa-miR-130b-5p	MT1A	4489	ENSG00000205362	HITS-CLIP	Functional MTI (Weak)	19536157	validated
mirtarbase	MIMAT0004680	hsa-miR-130b-5p	MT-ND6	4541	ENSG00000198695	CLASH	Functional MTI (Weak)	23622248	validated
mirtarbase	MIMAT0000691	hsa-miR-130b-3p	TRIM37	4591	ENSG00000108395	PAR-CLIP	Functional MTI (Weak)	24398324	validated
mirtarbase	MIMAT0004680	hsa-miR-130b-5p	MMUT	4594	ENSG00000146085	HITS-CLIP	Functional MTI (Weak)	23824327	validated
mirtarbase	MIMAT0006767	hsa-miR-1827	MXI1	4601	ENSG00000119950	PAR-CLIP	Functional MTI (Weak)	22100165	validated
mirtarbase	MIMAT0006767	hsa-miR-1827	MXI1	4601	ENSG00000119950	PAR-CLIP	Functional MTI (Weak)	23592263	validated
mirtarbase	MIMAT0004680	hsa-miR-130b-5p	MYBPC1	4604	ENSG00000196091	CLASH	Functional MTI (Weak)	23622248	validated
mirtarbase	MIMAT0005591	hsa-miR-1236-3p	MYBPC1	4604	ENSG00000196091	HITS-CLIP	Functional MTI (Weak)	23824327	validated
mirtarbase	MIMAT0005591	hsa-miR-1236-3p	MYBPC1	4604	ENSG00000196091	HITS-CLIP	Functional MTI (Weak)	28735896	validated
mirtarbase	MIMAT0006767	hsa-miR-1827	MYC	4609	ENSG00000136997	PAR-CLIP	Functional MTI (Weak)	24398324	validated
mirtarbase	MIMAT0006767	hsa-miR-1827	MYC	4609	ENSG00000136997	PAR-CLIP//HITS-CLIP	Functional MTI (Weak)	21572407	validated
mirtarbase	MIMAT0006767	hsa-miR-1827	MYC	4609	ENSG00000136997	PAR-CLIP	Functional MTI (Weak)	20371350	validated
mirtarbase	MIMAT0006767	hsa-miR-1827	MYC	4609	ENSG00000136997	PAR-CLIP	Functional MTI (Weak)	26701625	validated
mirtarbase	MIMAT0006767	hsa-miR-1827	MYH9	4627	ENSG00000100345	HITS-CLIP	Functional MTI (Weak)	23313552	validated
mirtarbase	MIMAT0000691	hsa-miR-130b-3p	MYH11	4629	ENSG00000276480	HITS-CLIP	Functional MTI (Weak)	23824327	validated
mirtarbase	MIMAT0000691	hsa-miR-130b-3p	MYH11	4629	ENSG00000133392	HITS-CLIP	Functional MTI (Weak)	23824327	validated
mirtarbase	MIMAT0000691	hsa-miR-130b-3p	NARS1	4677	ENSG00000134440	HITS-CLIP	Functional MTI (Weak)	23824327	validated
mirtarbase	MIMAT0006767	hsa-miR-1827	NBL1	4681	ENSG00000158747	PAR-CLIP	Functional MTI (Weak)	26701625	validated
mirtarbase	MIMAT0006767	hsa-miR-1827	NDUFA7	4701	ENSG00000267855	PAR-CLIP	Functional MTI (Weak)	20371350	validated
mirtarbase	MIMAT0006767	hsa-miR-1827	NDUFA7	4701	ENSG00000267855	PAR-CLIP	Functional MTI (Weak)	27292025	validated
mirtarbase	MIMAT0006767	hsa-miR-1827	NDUFS5	4725	ENSG00000168653	HITS-CLIP	Functional MTI (Weak)	23313552	validated
mirtarbase	MIMAT0006767	hsa-miR-1827	NF2	4771	ENSG00000186575	PAR-CLIP	Functional MTI (Weak)	23592263	validated
mirtarbase	MIMAT0000691	hsa-miR-130b-3p	NF2	4771	ENSG00000186575	HITS-CLIP	Functional MTI (Weak)	23824327	validated
mirtarbase	MIMAT0000691	hsa-miR-130b-3p	NFE2L1	4779	ENSG00000082641	HITS-CLIP	Functional MTI (Weak)	23824327	validated
mirtarbase	MIMAT0000691	hsa-miR-130b-3p	NFIB	4781	ENSG00000147862	Sequencing	Functional MTI (Weak)	20371350	validated
mirtarbase	MIMAT0000691	hsa-miR-130b-3p	NFIB	4781	ENSG00000147862	PAR-CLIP	Functional MTI (Weak)	23592263	validated
mirtarbase	MIMAT0000691	hsa-miR-130b-3p	NFIB	4781	ENSG00000147862	PAR-CLIP	Functional MTI (Weak)	21572407	validated
mirtarbase	MIMAT0005929	hsa-miR-1275	NFIX	4784	ENSG00000008441	PAR-CLIP	Functional MTI (Weak)	26701625	validated
mirtarbase	MIMAT0004810	hsa-miR-629-5p	NFYA	4800	ENSG00000001167	HITS-CLIP	Functional MTI (Weak)	23313552	validated
mirtarbase	MIMAT0005929	hsa-miR-1275	NGFR	4804	ENSG00000064300	PAR-CLIP	Functional MTI (Weak)	26701625	validated
mirtarbase	MIMAT0004505	hsa-miR-32-3p	NHS	4810	ENSG00000188158	PAR-CLIP	Functional MTI (Weak)	23446348	validated
mirtarbase	MIMAT0006767	hsa-miR-1827	NME2	4831	ENSG00000243678	PAR-CLIP	Functional MTI (Weak)	23592263	validated
mirtarbase	MIMAT0005591	hsa-miR-1236-3p	NODAL	4838	ENSG00000156574	HITS-CLIP	Functional MTI (Weak)	23824327	validated
mirtarbase	MIMAT0006767	hsa-miR-1827	NONO	4841	ENSG00000147140	PAR-CLIP	Functional MTI (Weak)	26701625	validated
mirtarbase	MIMAT0006767	hsa-miR-1827	NONO	4841	ENSG00000147140	PAR-CLIP	Functional MTI (Weak)	27292025	validated
mirtarbase	MIMAT0000691	hsa-miR-130b-3p	CNOT4	4850	ENSG00000080802	Sequencing//PAR-CLIP	Functional MTI (Weak)	20371350	validated
mirtarbase	MIMAT0000691	hsa-miR-130b-3p	CNOT4	4850	ENSG00000080802	PAR-CLIP	Functional MTI (Weak)	23592263	validated
mirtarbase	MIMAT0000691	hsa-miR-130b-3p	CNOT4	4850	ENSG00000080802	PAR-CLIP	Functional MTI (Weak)	21572407	validated
mirtarbase	MIMAT0004680	hsa-miR-130b-5p	NOTCH2	4853	ENSG00000134250	CLASH	Functional MTI (Weak)	23622248	validated
mirtarbase	MIMAT0004680	hsa-miR-130b-5p	NOTCH2	4853	ENSG00000134250	HITS-CLIP	Functional MTI (Weak)	19536157	validated
mirtarbase	MIMAT0005591	hsa-miR-1236-3p	NOVA2	4858	ENSG00000104967	HITS-CLIP	Functional MTI (Weak)	23824327	validated
mirtarbase	MIMAT0004779	hsa-miR-509-5p	NPAS1	4861	ENSG00000130751	HITS-CLIP	Functional MTI (Weak)	19536157	validated
mirtarbase	MIMAT0006767	hsa-miR-1827	NPR1	4881	ENSG00000169418	HITS-CLIP	Functional MTI (Weak)	23313552	validated
mirtarbase	MIMAT0000691	hsa-miR-130b-3p	NPTX1	4884	ENSG00000171246	PAR-CLIP	Functional MTI (Weak)	20371350	validated
mirtarbase	MIMAT0005591	hsa-miR-1236-3p	NPTX1	4884	ENSG00000171246	HITS-CLIP	Functional MTI (Weak)	23824327	validated
mirtarbase	MIMAT0006767	hsa-miR-1827	SLC11A2	4891	ENSG00000110911	HITS-CLIP	Functional MTI (Weak)	23706177	validated
mirtarbase	MIMAT0002877	hsa-miR-513a-5p	NRAS	4893	ENSG00000213281	PAR-CLIP	Functional MTI (Weak)	23592263	validated
mirtarbase	MIMAT0002877	hsa-miR-513a-5p	NRAS	4893	ENSG00000213281	PAR-CLIP	Functional MTI (Weak)	24398324	validated
mirtarbase	MIMAT0006767	hsa-miR-1827	NUCB1	4924	ENSG00000104805	PAR-CLIP	Functional MTI (Weak)	27292025	validated
mirtarbase	MIMAT0000691	hsa-miR-130b-3p	OMD	4958	ENSG00000127083	HITS-CLIP	Functional MTI (Weak)	23824327	validated
mirtarbase	MIMAT0002877	hsa-miR-513a-5p	OLR1	4973	ENSG00000173391	HITS-CLIP	Functional MTI (Weak)	23706177	validated
mirtarbase	MIMAT0004680	hsa-miR-130b-5p	SIX6	4990	ENSG00000184302	HITS-CLIP	Functional MTI (Weak)	23824327	validated
mirtarbase	MIMAT0000691	hsa-miR-130b-3p	ORC1	4998	ENSG00000085840	PAR-CLIP	Functional MTI (Weak)	27292025	validated
mirtarbase	MIMAT0000691	hsa-miR-130b-3p	OSBP	5007	ENSG00000110048	PAR-CLIP	Functional MTI (Weak)	23592263	validated
mirtarbase	MIMAT0004680	hsa-miR-130b-5p	P2RX7	5027	ENSG00000089041	HITS-CLIP	Functional MTI (Weak)	23824327	validated
mirtarbase	MIMAT0000691	hsa-miR-130b-3p	PAFAH1B2	5049	ENSG00000168092	PAR-CLIP	Functional MTI (Weak)	22012620	validated
mirtarbase	MIMAT0000691	hsa-miR-130b-3p	PAFAH1B2	5049	ENSG00000168092	PAR-CLIP	Functional MTI (Weak)	21572407	validated
mirtarbase	MIMAT0000691	hsa-miR-130b-3p	PAFAH1B2	5049	ENSG00000168092	PAR-CLIP	Functional MTI (Weak)	20371350	validated
mirtarbase	MIMAT0006767	hsa-miR-1827	PCCB	5096	ENSG00000114054	HITS-CLIP	Functional MTI (Weak)	23706177	validated
mirtarbase	MIMAT0006767	hsa-miR-1827	PCCB	5096	ENSG00000114054	PAR-CLIP	Functional MTI (Weak)	26701625	validated
mirtarbase	MIMAT0004680	hsa-miR-130b-5p	PDE3A	5139	ENSG00000172572	HITS-CLIP	Functional MTI (Weak)	23824327	validated
mirtarbase	MIMAT0004680	hsa-miR-130b-5p	PDE3A	5139	ENSG00000172572	HITS-CLIP	Functional MTI (Weak)	23313552	validated
mirtarbase	MIMAT0004680	hsa-miR-130b-5p	PDE3A	5139	ENSG00000172572	HITS-CLIP	Functional MTI (Weak)	28735896	validated
mirtarbase	MIMAT0000691	hsa-miR-130b-3p	PDE3B	5140	ENSG00000152270	Sequencing	Functional MTI (Weak)	20371350	validated
mirtarbase	MIMAT0004680	hsa-miR-130b-5p	PDGFA	5154	ENSG00000197461	HITS-CLIP	Functional MTI (Weak)	23824327	validated
mirtarbase	MIMAT0000691	hsa-miR-130b-3p	PDGFRA	5156	ENSG00000134853	Luciferase reporter assay//Microarray//qRT-PCR	Functional MTI	22995917	validated
mirtarbase	MIMAT0006767	hsa-miR-1827	PDGFRA	5156	ENSG00000134853	PAR-CLIP	Functional MTI (Weak)	23446348	validated
mirtarbase	MIMAT0006767	hsa-miR-1827	PDGFRA	5156	ENSG00000134853	HITS-CLIP	Functional MTI (Weak)	23313552	validated
mirtarbase	MIMAT0004680	hsa-miR-130b-5p	PDHA1	5160	ENSG00000131828	CLASH	Functional MTI (Weak)	23622248	validated
mirtarbase	MIMAT0000691	hsa-miR-130b-3p	PEX13	5194	ENSG00000162928	PAR-CLIP	Functional MTI (Weak)	22012620	validated
mirtarbase	MIMAT0006767	hsa-miR-1827	PFAS	5198	ENSG00000178921	PAR-CLIP	Functional MTI (Weak)	23592263	validated
mirtarbase	MIMAT0006767	hsa-miR-1827	PFAS	5198	ENSG00000178921	PAR-CLIP	Functional MTI (Weak)	23446348	validated
mirtarbase	MIMAT0006767	hsa-miR-1827	PFAS	5198	ENSG00000178921	PAR-CLIP	Functional MTI (Weak)	27292025	validated
mirtarbase	MIMAT0004779	hsa-miR-509-5p	PHF1	5252	ENSG00000225553	PAR-CLIP	Functional MTI (Weak)	26701625	validated
mirtarbase	MIMAT0004779	hsa-miR-509-5p	PHF1	5252	ENSG00000112511	PAR-CLIP	Functional MTI (Weak)	26701625	validated
mirtarbase	MIMAT0004779	hsa-miR-509-5p	PHF1	5252	ENSG00000239756	PAR-CLIP	Functional MTI (Weak)	26701625	validated
mirtarbase	MIMAT0004505	hsa-miR-32-3p	PHKA1	5255	ENSG00000067177	PAR-CLIP	Functional MTI (Weak)	23446348	validated
mirtarbase	MIMAT0004505	hsa-miR-32-3p	PHKA1	5255	ENSG00000067177	PAR-CLIP//HITS-CLIP	Functional MTI (Weak)	21572407	validated
mirtarbase	MIMAT0004505	hsa-miR-32-3p	PHKA1	5255	ENSG00000067177	PAR-CLIP	Functional MTI (Weak)	20371350	validated
mirtarbase	MIMAT0000691	hsa-miR-130b-3p	PIGA	5277	ENSG00000165195	PAR-CLIP	Functional MTI (Weak)	22012620	validated
mirtarbase	MIMAT0000691	hsa-miR-130b-3p	PIGA	5277	ENSG00000165195	PAR-CLIP	Functional MTI (Weak)	20371350	validated
mirtarbase	MIMAT0006767	hsa-miR-1827	PIGR	5284	ENSG00000162896	HITS-CLIP	Functional MTI (Weak)	23313552	validated
mirtarbase	MIMAT0005591	hsa-miR-1236-3p	PIGR	5284	ENSG00000162896	HITS-CLIP	Functional MTI (Weak)	19536157	validated
mirtarbase	MIMAT0004680	hsa-miR-130b-5p	PIK3C2B	5287	ENSG00000133056	PAR-CLIP	Functional MTI (Weak)	23592263	validated
mirtarbase	MIMAT0005591	hsa-miR-1236-3p	PIK3C2B	5287	ENSG00000133056	HITS-CLIP	Functional MTI (Weak)	23824327	validated
mirtarbase	MIMAT0004680	hsa-miR-130b-5p	PIK3CB	5291	ENSG00000051382	HITS-CLIP	Functional MTI (Weak)	27418678	validated
mirtarbase	MIMAT0005929	hsa-miR-1275	PIN1	5300	ENSG00000127445	PAR-CLIP	Functional MTI (Weak)	23592263	validated
mirtarbase	MIMAT0005591	hsa-miR-1236-3p	PKHD1	5314	ENSG00000170927	HITS-CLIP	Functional MTI (Weak)	19536157	validated
mirtarbase	MIMAT0005929	hsa-miR-1275	PKM	5315	ENSG00000067225	PAR-CLIP	Functional MTI (Weak)	23592263	validated
mirtarbase	MIMAT0005929	hsa-miR-1275	PKM	5315	ENSG00000067225	PAR-CLIP	Functional MTI (Weak)	26701625	validated
mirtarbase	MIMAT0002877	hsa-miR-513a-5p	PKNOX1	5316	ENSG00000160199	PAR-CLIP	Functional MTI (Weak)	20371350	validated
mirtarbase	MIMAT0006767	hsa-miR-1827	PLA2G4A	5321	ENSG00000116711	HITS-CLIP	Functional MTI (Weak)	23313552	validated
mirtarbase	MIMAT0002877	hsa-miR-513a-5p	PLAGL2	5326	ENSG00000126003	PAR-CLIP	Functional MTI (Weak)	24398324	validated
mirtarbase	MIMAT0002877	hsa-miR-513a-5p	PLAGL2	5326	ENSG00000126003	PAR-CLIP	Functional MTI (Weak)	20371350	validated
mirtarbase	MIMAT0005591	hsa-miR-1236-3p	PLCL1	5334	ENSG00000115896	PAR-CLIP	Functional MTI (Weak)	21572407	validated
mirtarbase	MIMAT0005591	hsa-miR-1236-3p	PLCL1	5334	ENSG00000115896	HITS-CLIP	Functional MTI (Weak)	23824327	validated
mirtarbase	MIMAT0005591	hsa-miR-1236-3p	PLCL1	5334	ENSG00000115896	HITS-CLIP	Functional MTI (Weak)	23313552	validated
mirtarbase	MIMAT0005591	hsa-miR-1236-3p	PLCL1	5334	ENSG00000115896	HITS-CLIP	Functional MTI (Weak)	19536157	validated
mirtarbase	MIMAT0005591	hsa-miR-1236-3p	PLCL1	5334	ENSG00000115896	HITS-CLIP	Functional MTI (Weak)	27418678	validated
mirtarbase	MIMAT0005591	hsa-miR-1236-3p	PLCL1	5334	ENSG00000115896	HITS-CLIP	Functional MTI (Weak)	28735896	validated
mirtarbase	MIMAT0004680	hsa-miR-130b-5p	PLCL1	5334	ENSG00000115896	HITS-CLIP	Functional MTI (Weak)	23824327	validated
mirtarbase	MIMAT0004779	hsa-miR-509-5p	PLCG1	5335	ENSG00000124181	PAR-CLIP	Functional MTI (Weak)	26701625	validated
mirtarbase	MIMAT0006767	hsa-miR-1827	PLEC	5339	ENSG00000178209	PAR-CLIP	Functional MTI (Weak)	26701625	validated
mirtarbase	MIMAT0004680	hsa-miR-130b-5p	PLP1	5354	ENSG00000123560	PAR-CLIP	Functional MTI (Weak)	21572407	validated
mirtarbase	MIMAT0004680	hsa-miR-130b-5p	PLSCR1	5359	ENSG00000188313	HITS-CLIP	Functional MTI (Weak)	23824327	validated
mirtarbase	MIMAT0006767	hsa-miR-1827	PLXNA1	5361	ENSG00000114554	PAR-CLIP	Functional MTI (Weak)	23592263	validated
mirtarbase	MIMAT0006767	hsa-miR-1827	PLXNA1	5361	ENSG00000114554	PAR-CLIP	Functional MTI (Weak)	26701625	validated
mirtarbase	MIMAT0006767	hsa-miR-1827	PLXNB1	5364	ENSG00000164050	PAR-CLIP	Functional MTI (Weak)	26701625	validated
mirtarbase	MIMAT0000691	hsa-miR-130b-3p	POLR2D	5433	ENSG00000144231	HITS-CLIP	Functional MTI (Weak)	23824327	validated
mirtarbase	MIMAT0004680	hsa-miR-130b-5p	POU2F2	5452	ENSG00000028277	HITS-CLIP	Functional MTI (Weak)	19536157	validated
mirtarbase	MIMAT0004680	hsa-miR-130b-5p	PPARA	5465	ENSG00000186951	HITS-CLIP	Functional MTI (Weak)	23824327	validated
mirtarbase	MIMAT0004680	hsa-miR-130b-5p	PPARA	5465	ENSG00000186951	HITS-CLIP	Functional MTI (Weak)	27418678	validated
mirtarbase	MIMAT0000691	hsa-miR-130b-3p	PPARA	5465	ENSG00000186951	qRT-PCR//Western blot	Functional MTI	26475357	validated
mirtarbase	MIMAT0000691	hsa-miR-130b-3p	PPARA	5465	ENSG00000186951	Luciferase reporter assay	Functional MTI	27364335	validated
mirtarbase	MIMAT0000691	hsa-miR-130b-3p	PPARG	5468	ENSG00000132170	GFP reporter assay//qRT-PCR//Western blot	Functional MTI	21135128	validated
mirtarbase	MIMAT0000691	hsa-miR-130b-3p	PPARG	5468	ENSG00000132170	qRT-PCR	Functional MTI (Weak)	26653558	validated
mirtarbase	MIMAT0000691	hsa-miR-130b-3p	PPARG	5468	ENSG00000132170	Luciferase reporter assay//qRT-PCR//Western blot	Functional MTI	27746169	validated
mirtarbase	MIMAT0006767	hsa-miR-1827	PPEF2	5470	ENSG00000156194	HITS-CLIP	Functional MTI (Weak)	23824327	validated
mirtarbase	MIMAT0006767	hsa-miR-1827	PPEF2	5470	ENSG00000156194	HITS-CLIP	Functional MTI (Weak)	23706177	validated
mirtarbase	MIMAT0006767	hsa-miR-1827	PPEF2	5470	ENSG00000156194	HITS-CLIP	Functional MTI (Weak)	23313552	validated
mirtarbase	MIMAT0004779	hsa-miR-509-5p	PPIA	5478	ENSG00000196262	PAR-CLIP	Functional MTI (Weak)	27292025	validated
mirtarbase	MIMAT0002877	hsa-miR-513a-5p	PPIC	5480	ENSG00000168938	PAR-CLIP	Functional MTI (Weak)	21572407	validated
mirtarbase	MIMAT0002877	hsa-miR-513a-5p	PPIC	5480	ENSG00000168938	PAR-CLIP	Functional MTI (Weak)	27292025	validated
mirtarbase	MIMAT0004779	hsa-miR-509-5p	PPL	5493	ENSG00000118898	PAR-CLIP	Functional MTI (Weak)	26701625	validated
mirtarbase	MIMAT0004680	hsa-miR-130b-5p	PPP2CB	5516	ENSG00000104695	PAR-CLIP	Functional MTI (Weak)	21572407	validated
mirtarbase	MIMAT0005929	hsa-miR-1275	PTPA	5524	ENSG00000119383	PAR-CLIP	Functional MTI (Weak)	26701625	validated
mirtarbase	MIMAT0006767	hsa-miR-1827	NPY4R	5540	ENSG00000204174	PAR-CLIP	Functional MTI (Weak)	23592263	validated
mirtarbase	MIMAT0006767	hsa-miR-1827	NPY4R	5540	ENSG00000204174	PAR-CLIP	Functional MTI (Weak)	27292025	validated
mirtarbase	MIMAT0002877	hsa-miR-513a-5p	PRELP	5549	ENSG00000188783	PAR-CLIP	Functional MTI (Weak)	23592263	validated
mirtarbase	MIMAT0005929	hsa-miR-1275	PRELP	5549	ENSG00000188783	PAR-CLIP	Functional MTI (Weak)	20371350	validated
mirtarbase	MIMAT0006767	hsa-miR-1827	PRIM1	5557	ENSG00000198056	PAR-CLIP	Functional MTI (Weak)	23446348	validated
mirtarbase	MIMAT0006767	hsa-miR-1827	PRIM1	5557	ENSG00000198056	PAR-CLIP	Functional MTI (Weak)	21572407	validated
mirtarbase	MIMAT0004680	hsa-miR-130b-5p	PRIM1	5557	ENSG00000198056	HITS-CLIP	Functional MTI (Weak)	23824327	validated
mirtarbase	MIMAT0000691	hsa-miR-130b-3p	PRKAA1	5562	ENSG00000132356	Sequencing//PAR-CLIP	Functional MTI (Weak)	20371350	validated
mirtarbase	MIMAT0000691	hsa-miR-130b-3p	PRKAA1	5562	ENSG00000132356	PAR-CLIP	Functional MTI (Weak)	23446348	validated
mirtarbase	MIMAT0000691	hsa-miR-130b-3p	PRKAA1	5562	ENSG00000132356	PAR-CLIP	Functional MTI (Weak)	22012620	validated
mirtarbase	MIMAT0000691	hsa-miR-130b-3p	PRKAA1	5562	ENSG00000132356	PAR-CLIP//HITS-CLIP	Functional MTI (Weak)	21572407	validated
mirtarbase	MIMAT0005591	hsa-miR-1236-3p	PKIA	5569	ENSG00000171033	HITS-CLIP	Functional MTI (Weak)	23824327	validated
mirtarbase	MIMAT0004680	hsa-miR-130b-5p	PRKCB	5579	ENSG00000166501	HITS-CLIP	Functional MTI (Weak)	23824327	validated
mirtarbase	MIMAT0000691	hsa-miR-130b-3p	MAPK1	5594	ENSG00000100030	PAR-CLIP	Functional MTI (Weak)	24398324	validated
mirtarbase	MIMAT0000691	hsa-miR-130b-3p	MAPK1	5594	ENSG00000100030	PAR-CLIP	Functional MTI (Weak)	23446348	validated
mirtarbase	MIMAT0000691	hsa-miR-130b-3p	MAPK1	5594	ENSG00000100030	PAR-CLIP	Functional MTI (Weak)	22012620	validated
mirtarbase	MIMAT0000691	hsa-miR-130b-3p	MAPK1	5594	ENSG00000100030	PAR-CLIP	Functional MTI (Weak)	21572407	validated
mirtarbase	MIMAT0000691	hsa-miR-130b-3p	MAPK1	5594	ENSG00000100030	PAR-CLIP	Functional MTI (Weak)	20371350	validated
mirtarbase	MIMAT0002877	hsa-miR-513a-5p	MAPK1	5594	ENSG00000100030	HITS-CLIP	Functional MTI (Weak)	23824327	validated
mirtarbase	MIMAT0002877	hsa-miR-513a-5p	MAPK1	5594	ENSG00000100030	HITS-CLIP	Functional MTI (Weak)	19536157	validated
mirtarbase	MIMAT0006767	hsa-miR-1827	MAP2K7	5609	ENSG00000076984	PAR-CLIP	Functional MTI (Weak)	26701625	validated
mirtarbase	MIMAT0004680	hsa-miR-130b-5p	PRLR	5618	ENSG00000113494	HITS-CLIP	Functional MTI (Weak)	23824327	validated
mirtarbase	MIMAT0000691	hsa-miR-130b-3p	PRNP	5621	ENSG00000171867	Sequencing	Functional MTI (Weak)	20371350	validated
mirtarbase	MIMAT0000691	hsa-miR-130b-3p	PRNP	5621	ENSG00000171867	PAR-CLIP	Functional MTI (Weak)	22100165	validated
mirtarbase	MIMAT0000691	hsa-miR-130b-3p	PSAP	5660	ENSG00000197746	Sequencing	Functional MTI (Weak)	20371350	validated
mirtarbase	MIMAT0005929	hsa-miR-1275	PSAP	5660	ENSG00000197746	PAR-CLIP	Functional MTI (Weak)	26701625	validated
mirtarbase	MIMAT0000691	hsa-miR-130b-3p	PSMB5	5693	ENSG00000100804	HITS-CLIP	Functional MTI (Weak)	23824327	validated
mirtarbase	MIMAT0004680	hsa-miR-130b-5p	PSMB5	5693	ENSG00000100804	HITS-CLIP	Functional MTI (Weak)	23824327	validated
mirtarbase	MIMAT0006767	hsa-miR-1827	PSMC4	5704	ENSG00000013275	HITS-CLIP	Functional MTI (Weak)	23313552	validated
mirtarbase	MIMAT0006767	hsa-miR-1827	PSMC4	5704	ENSG00000281221	HITS-CLIP	Functional MTI (Weak)	23313552	validated
mirtarbase	MIMAT0000691	hsa-miR-130b-3p	PSMD9	5715	ENSG00000110801	Sequencing	Functional MTI (Weak)	20371350	validated
mirtarbase	MIMAT0005591	hsa-miR-1236-3p	PSMD11	5717	ENSG00000108671	CLASH	Functional MTI (Weak)	23622248	validated
mirtarbase	MIMAT0000691	hsa-miR-130b-3p	PTEN	5728	ENSG00000171862	Luciferase reporter assay	Functional MTI	24220575	validated
mirtarbase	MIMAT0000691	hsa-miR-130b-3p	PTEN	5728	ENSG00000284792	Luciferase reporter assay	Functional MTI	24220575	validated
mirtarbase	MIMAT0000691	hsa-miR-130b-3p	PTEN	5728	ENSG00000171862	Luciferase reporter assay	Functional MTI	26837847	validated
mirtarbase	MIMAT0000691	hsa-miR-130b-3p	PTEN	5728	ENSG00000284792	Luciferase reporter assay	Functional MTI	26837847	validated
mirtarbase	MIMAT0000691	hsa-miR-130b-3p	PTEN	5728	ENSG00000171862	Luciferase reporter assay	Functional MTI	25637514	validated
mirtarbase	MIMAT0000691	hsa-miR-130b-3p	PTEN	5728	ENSG00000284792	Luciferase reporter assay	Functional MTI	25637514	validated
mirtarbase	MIMAT0005591	hsa-miR-1236-3p	PTGFRN	5738	ENSG00000134247	HITS-CLIP	Functional MTI (Weak)	23824327	validated
mirtarbase	MIMAT0006767	hsa-miR-1827	PTK6	5753	ENSG00000101213	HITS-CLIP	Functional MTI (Weak)	23313552	validated
mirtarbase	MIMAT0006767	hsa-miR-1827	PTK6	5753	ENSG00000101213	PAR-CLIP	Functional MTI (Weak)	27292025	validated
mirtarbase	MIMAT0004505	hsa-miR-32-3p	TWF1	5756	ENSG00000151239	PAR-CLIP	Functional MTI (Weak)	23592263	validated
mirtarbase	MIMAT0004505	hsa-miR-32-3p	TWF1	5756	ENSG00000151239	PAR-CLIP	Functional MTI (Weak)	20371350	validated
mirtarbase	MIMAT0004680	hsa-miR-130b-5p	PTMA	5757	ENSG00000187514	CLASH	Functional MTI (Weak)	23622248	validated
mirtarbase	MIMAT0000691	hsa-miR-130b-3p	QSOX1	5768	ENSG00000116260	PAR-CLIP	Functional MTI (Weak)	27292025	validated
mirtarbase	MIMAT0006767	hsa-miR-1827	QSOX1	5768	ENSG00000116260	PAR-CLIP	Functional MTI (Weak)	27292025	validated
mirtarbase	MIMAT0000691	hsa-miR-130b-3p	PTPN4	5775	ENSG00000088179	Sequencing//PAR-CLIP	Functional MTI (Weak)	20371350	validated
mirtarbase	MIMAT0000691	hsa-miR-130b-3p	PTPN4	5775	ENSG00000088179	PAR-CLIP	Functional MTI (Weak)	24398324	validated
mirtarbase	MIMAT0000691	hsa-miR-130b-3p	PTPN4	5775	ENSG00000088179	PAR-CLIP	Functional MTI (Weak)	23446348	validated
mirtarbase	MIMAT0000691	hsa-miR-130b-3p	PTPN4	5775	ENSG00000088179	PAR-CLIP	Functional MTI (Weak)	21572407	validated
mirtarbase	MIMAT0000691	hsa-miR-130b-3p	PTPN4	5775	ENSG00000088179	PAR-CLIP	Functional MTI (Weak)	26701625	validated
mirtarbase	MIMAT0004680	hsa-miR-130b-5p	PTPN11	5781	ENSG00000179295	CLASH	Functional MTI (Weak)	23622248	validated
mirtarbase	MIMAT0005591	hsa-miR-1236-3p	PTPN14	5784	ENSG00000152104	HITS-CLIP	Functional MTI (Weak)	23824327	validated
mirtarbase	MIMAT0004810	hsa-miR-629-5p	PTPN14	5784	ENSG00000152104	HITS-CLIP	Functional MTI (Weak)	23313552	validated
mirtarbase	MIMAT0006767	hsa-miR-1827	PTPN14	5784	ENSG00000152104	HITS-CLIP	Functional MTI (Weak)	27418678	validated
mirtarbase	MIMAT0004810	hsa-miR-629-5p	PTPRB	5787	ENSG00000127329	Microarray	Functional MTI (Weak)	23807165	validated
mirtarbase	MIMAT0006767	hsa-miR-1827	PTPRE	5791	ENSG00000132334	PAR-CLIP	Functional MTI (Weak)	23592263	validated
mirtarbase	MIMAT0005929	hsa-miR-1275	PTPRF	5792	ENSG00000142949	PAR-CLIP	Functional MTI (Weak)	23592263	validated
mirtarbase	MIMAT0000691	hsa-miR-130b-3p	PTPRG	5793	ENSG00000144724	Sequencing	Functional MTI (Weak)	20371350	validated
mirtarbase	MIMAT0000691	hsa-miR-130b-3p	PTPRG	5793	ENSG00000144724	PAR-CLIP	Functional MTI (Weak)	21572407	validated
mirtarbase	MIMAT0004680	hsa-miR-130b-5p	PTPRM	5797	ENSG00000173482	HITS-CLIP	Functional MTI (Weak)	23824327	validated
mirtarbase	MIMAT0005591	hsa-miR-1236-3p	PTPRN2	5799	ENSG00000155093	HITS-CLIP	Functional MTI (Weak)	19536157	validated
mirtarbase	MIMAT0005591	hsa-miR-1236-3p	PTPRN2	5799	ENSG00000282185	HITS-CLIP	Functional MTI (Weak)	19536157	validated
mirtarbase	MIMAT0006767	hsa-miR-1827	PURA	5813	ENSG00000185129	HITS-CLIP	Functional MTI (Weak)	23824327	validated
mirtarbase	MIMAT0006767	hsa-miR-1827	PURB	5814	ENSG00000146676	HITS-CLIP	Functional MTI (Weak)	23313552	validated
mirtarbase	MIMAT0006767	hsa-miR-1827	QDPR	5860	ENSG00000151552	HITS-CLIP	Functional MTI (Weak)	23313552	validated
mirtarbase	MIMAT0004680	hsa-miR-130b-5p	RAB1A	5861	ENSG00000138069	HITS-CLIP	Functional MTI (Weak)	23824327	validated
mirtarbase	MIMAT0004810	hsa-miR-629-5p	RAB3B	5865	ENSG00000169213	PAR-CLIP	Functional MTI (Weak)	23446348	validated
mirtarbase	MIMAT0004810	hsa-miR-629-5p	RAB3B	5865	ENSG00000169213	PAR-CLIP	Functional MTI (Weak)	22012620	validated
mirtarbase	MIMAT0000691	hsa-miR-130b-3p	RAB5A	5868	ENSG00000144566	Sequencing	Functional MTI (Weak)	20371350	validated
mirtarbase	MIMAT0000691	hsa-miR-130b-3p	RAB5B	5869	ENSG00000111540	Sequencing//PAR-CLIP	Functional MTI (Weak)	20371350	validated
mirtarbase	MIMAT0000691	hsa-miR-130b-3p	RAB5B	5869	ENSG00000111540	PAR-CLIP	Functional MTI (Weak)	23592263	validated
mirtarbase	MIMAT0000691	hsa-miR-130b-3p	RAB5B	5869	ENSG00000111540	PAR-CLIP	Functional MTI (Weak)	23446348	validated
mirtarbase	MIMAT0000691	hsa-miR-130b-3p	RAB5B	5869	ENSG00000111540	PAR-CLIP	Functional MTI (Weak)	21572407	validated
mirtarbase	MIMAT0000691	hsa-miR-130b-3p	RAB5B	5869	ENSG00000111540	PAR-CLIP	Functional MTI (Weak)	27292025	validated
mirtarbase	MIMAT0004779	hsa-miR-509-5p	RAB5B	5869	ENSG00000111540	PAR-CLIP	Functional MTI (Weak)	23592263	validated
mirtarbase	MIMAT0004779	hsa-miR-509-5p	RAB5B	5869	ENSG00000111540	PAR-CLIP	Functional MTI (Weak)	23446348	validated
mirtarbase	MIMAT0004779	hsa-miR-509-5p	RAB5B	5869	ENSG00000111540	PAR-CLIP	Functional MTI (Weak)	21572407	validated
mirtarbase	MIMAT0004779	hsa-miR-509-5p	RAB5B	5869	ENSG00000111540	PAR-CLIP	Functional MTI (Weak)	20371350	validated
mirtarbase	MIMAT0004779	hsa-miR-509-5p	RAB5B	5869	ENSG00000111540	PAR-CLIP	Functional MTI (Weak)	27292025	validated
mirtarbase	MIMAT0005591	hsa-miR-1236-3p	RAB13	5872	ENSG00000143545	HITS-CLIP	Functional MTI (Weak)	23824327	validated
mirtarbase	MIMAT0000691	hsa-miR-130b-3p	RAG1	5896	ENSG00000166349	PAR-CLIP	Functional MTI (Weak)	22012620	validated
mirtarbase	MIMAT0000691	hsa-miR-130b-3p	RAG1	5896	ENSG00000166349	HITS-CLIP	Functional MTI (Weak)	19536157	validated
mirtarbase	MIMAT0000691	hsa-miR-130b-3p	RAN	5901	ENSG00000132341	PAR-CLIP	Functional MTI (Weak)	23446348	validated
mirtarbase	MIMAT0000691	hsa-miR-130b-3p	RAN	5901	ENSG00000132341	PAR-CLIP	Functional MTI (Weak)	22012620	validated
mirtarbase	MIMAT0000691	hsa-miR-130b-3p	RAN	5901	ENSG00000132341	PAR-CLIP//HITS-CLIP	Functional MTI (Weak)	21572407	validated
mirtarbase	MIMAT0000691	hsa-miR-130b-3p	RAN	5901	ENSG00000132341	PAR-CLIP	Functional MTI (Weak)	20371350	validated
mirtarbase	MIMAT0000691	hsa-miR-130b-3p	RAN	5901	ENSG00000132341	PAR-CLIP	Functional MTI (Weak)	27292025	validated
mirtarbase	MIMAT0004680	hsa-miR-130b-5p	RANGAP1	5905	ENSG00000100401	HITS-CLIP	Functional MTI (Weak)	23824327	validated
mirtarbase	MIMAT0004505	hsa-miR-32-3p	RANGAP1	5905	ENSG00000100401	HITS-CLIP	Functional MTI (Weak)	19536157	validated
mirtarbase	MIMAT0002877	hsa-miR-513a-5p	RAP1B	5908	ENSG00000127314	PAR-CLIP	Functional MTI (Weak)	23592263	validated
mirtarbase	MIMAT0000691	hsa-miR-130b-3p	RB1	5925	ENSG00000139687	Sequencing	Functional MTI (Weak)	20371350	validated
mirtarbase	MIMAT0004680	hsa-miR-130b-5p	KDM5A	5927	ENSG00000073614	HITS-CLIP	Functional MTI (Weak)	23824327	validated
mirtarbase	MIMAT0002877	hsa-miR-513a-5p	RBBP5	5929	ENSG00000117222	HITS-CLIP	Functional MTI (Weak)	23824327	validated
mirtarbase	MIMAT0005591	hsa-miR-1236-3p	RELA	5970	ENSG00000173039	HITS-CLIP	Functional MTI (Weak)	23824327	validated
mirtarbase	MIMAT0000691	hsa-miR-130b-3p	RFC2	5982	ENSG00000049541	HITS-CLIP	Functional MTI (Weak)	23824327	validated
mirtarbase	MIMAT0000691	hsa-miR-130b-3p	RFXAP	5994	ENSG00000133111	HITS-CLIP	Functional MTI (Weak)	19536157	validated
mirtarbase	MIMAT0004779	hsa-miR-509-5p	RGS2	5997	ENSG00000116741	HITS-CLIP	Functional MTI (Weak)	28735896	validated
mirtarbase	MIMAT0004505	hsa-miR-32-3p	RORA	6095	ENSG00000069667	PAR-CLIP	Functional MTI (Weak)	21572407	validated
mirtarbase	MIMAT0005591	hsa-miR-1236-3p	RORC	6097	ENSG00000143365	Immunofluorescence//qRT-PCR//Western blot	Functional MTI	26237452	validated
mirtarbase	MIMAT0000691	hsa-miR-130b-3p	RPA2	6118	ENSG00000117748	Sequencing	Functional MTI (Weak)	20371350	validated
mirtarbase	MIMAT0004680	hsa-miR-130b-5p	RPL8	6132	ENSG00000161016	CLASH	Functional MTI (Weak)	23622248	validated
mirtarbase	MIMAT0006767	hsa-miR-1827	RPL18A	6142	ENSG00000105640	PAR-CLIP	Functional MTI (Weak)	27292025	validated
mirtarbase	MIMAT0006767	hsa-miR-1827	RPL28	6158	ENSG00000108107	HITS-CLIP	Functional MTI (Weak)	23824327	validated
mirtarbase	MIMAT0004680	hsa-miR-130b-5p	RPL36AL	6166	ENSG00000165502	CLASH	Functional MTI (Weak)	23622248	validated
mirtarbase	MIMAT0002877	hsa-miR-513a-5p	RPL41	6171	ENSG00000229117	PAR-CLIP	Functional MTI (Weak)	27292025	validated
mirtarbase	MIMAT0006767	hsa-miR-1827	RPS15A	6210	ENSG00000134419	PAR-CLIP	Functional MTI (Weak)	20371350	validated
mirtarbase	MIMAT0000691	hsa-miR-130b-3p	RPS15A	6210	ENSG00000134419	HITS-CLIP	Functional MTI (Weak)	23824327	validated
mirtarbase	MIMAT0006767	hsa-miR-1827	RPS19	6223	ENSG00000105372	PAR-CLIP	Functional MTI (Weak)	23446348	validated
mirtarbase	MIMAT0006767	hsa-miR-1827	RPS19	6223	ENSG00000105372	PAR-CLIP	Functional MTI (Weak)	21572407	validated
mirtarbase	MIMAT0006767	hsa-miR-1827	RPS19	6223	ENSG00000105372	PAR-CLIP	Functional MTI (Weak)	20371350	validated
mirtarbase	MIMAT0000691	hsa-miR-130b-3p	RPS27A	6233	ENSG00000143947	PAR-CLIP	Functional MTI (Weak)	23592263	validated
mirtarbase	MIMAT0000691	hsa-miR-130b-3p	RPS27A	6233	ENSG00000143947	PAR-CLIP	Functional MTI (Weak)	24398324	validated
mirtarbase	MIMAT0000691	hsa-miR-130b-3p	RPS27A	6233	ENSG00000143947	PAR-CLIP	Functional MTI (Weak)	23446348	validated
mirtarbase	MIMAT0000691	hsa-miR-130b-3p	RPS27A	6233	ENSG00000143947	PAR-CLIP	Functional MTI (Weak)	22012620	validated
mirtarbase	MIMAT0000691	hsa-miR-130b-3p	RPS27A	6233	ENSG00000143947	PAR-CLIP//HITS-CLIP	Functional MTI (Weak)	21572407	validated
mirtarbase	MIMAT0000691	hsa-miR-130b-3p	RPS27A	6233	ENSG00000143947	PAR-CLIP	Functional MTI (Weak)	20371350	validated
mirtarbase	MIMAT0005929	hsa-miR-1275	RREB1	6239	ENSG00000124782	PAR-CLIP	Functional MTI (Weak)	23592263	validated
mirtarbase	MIMAT0005929	hsa-miR-1275	RREB1	6239	ENSG00000124782	PAR-CLIP	Functional MTI (Weak)	26701625	validated
mirtarbase	MIMAT0002877	hsa-miR-513a-5p	RREB1	6239	ENSG00000124782	PAR-CLIP	Functional MTI (Weak)	23592263	validated
mirtarbase	MIMAT0002877	hsa-miR-513a-5p	RREB1	6239	ENSG00000124782	PAR-CLIP	Functional MTI (Weak)	26701625	validated
mirtarbase	MIMAT0004810	hsa-miR-629-5p	RTKN	6242	ENSG00000114993	PAR-CLIP	Functional MTI (Weak)	23592263	validated
mirtarbase	MIMAT0000691	hsa-miR-130b-3p	CLIP1	6249	ENSG00000130779	Sequencing//PAR-CLIP	Functional MTI (Weak)	20371350	validated
mirtarbase	MIMAT0000691	hsa-miR-130b-3p	CLIP1	6249	ENSG00000130779	PAR-CLIP	Functional MTI (Weak)	24398324	validated
mirtarbase	MIMAT0000691	hsa-miR-130b-3p	CLIP1	6249	ENSG00000130779	PAR-CLIP	Functional MTI (Weak)	23446348	validated
mirtarbase	MIMAT0000691	hsa-miR-130b-3p	CLIP1	6249	ENSG00000130779	PAR-CLIP	Functional MTI (Weak)	21572407	validated
mirtarbase	MIMAT0004779	hsa-miR-509-5p	RXRB	6257	ENSG00000228333	PAR-CLIP	Functional MTI (Weak)	23592263	validated
mirtarbase	MIMAT0004779	hsa-miR-509-5p	RXRB	6257	ENSG00000231321	PAR-CLIP	Functional MTI (Weak)	23592263	validated
mirtarbase	MIMAT0004779	hsa-miR-509-5p	RXRB	6257	ENSG00000227322	PAR-CLIP	Functional MTI (Weak)	23592263	validated
mirtarbase	MIMAT0004779	hsa-miR-509-5p	RXRB	6257	ENSG00000206289	PAR-CLIP	Functional MTI (Weak)	23592263	validated
mirtarbase	MIMAT0004779	hsa-miR-509-5p	RXRB	6257	ENSG00000235712	PAR-CLIP	Functional MTI (Weak)	23592263	validated
mirtarbase	MIMAT0004779	hsa-miR-509-5p	RXRB	6257	ENSG00000204231	PAR-CLIP	Functional MTI (Weak)	23592263	validated
mirtarbase	MIMAT0006767	hsa-miR-1827	SALL1	6299	ENSG00000103449	PAR-CLIP	Functional MTI (Weak)	22012620	validated
mirtarbase	MIMAT0006767	hsa-miR-1827	TSPAN31	6302	ENSG00000135452	PAR-CLIP	Functional MTI (Weak)	26701625	validated
mirtarbase	MIMAT0006767	hsa-miR-1827	TSPAN31	6302	ENSG00000135452	PAR-CLIP	Functional MTI (Weak)	27292025	validated
mirtarbase	MIMAT0000691	hsa-miR-130b-3p	MSMO1	6307	ENSG00000052802	PAR-CLIP	Functional MTI (Weak)	21572407	validated
mirtarbase	MIMAT0006767	hsa-miR-1827	MSMO1	6307	ENSG00000052802	PAR-CLIP	Functional MTI (Weak)	27292025	validated
mirtarbase	MIMAT0005591	hsa-miR-1236-3p	ATXN1	6310	ENSG00000124788	HITS-CLIP	Functional MTI (Weak)	23824327	validated
mirtarbase	MIMAT0004680	hsa-miR-130b-5p	ATXN7	6314	ENSG00000285258	PAR-CLIP	Functional MTI (Weak)	22100165	validated
mirtarbase	MIMAT0004680	hsa-miR-130b-5p	ATXN7	6314	ENSG00000163635	PAR-CLIP	Functional MTI (Weak)	22100165	validated
mirtarbase	MIMAT0000691	hsa-miR-130b-3p	SCD	6319	ENSG00000099194	qRT-PCR//Western blot	Non-Functional MTI	26475357	validated
mirtarbase	MIMAT0004680	hsa-miR-130b-5p	CCL16	6360	ENSG00000275095	HITS-CLIP	Functional MTI (Weak)	23824327	validated
mirtarbase	MIMAT0004680	hsa-miR-130b-5p	CCL16	6360	ENSG00000275152	HITS-CLIP	Functional MTI (Weak)	23824327	validated
mirtarbase	MIMAT0005591	hsa-miR-1236-3p	CCL16	6360	ENSG00000275095	HITS-CLIP	Functional MTI (Weak)	23824327	validated
mirtarbase	MIMAT0005591	hsa-miR-1236-3p	CCL16	6360	ENSG00000275152	HITS-CLIP	Functional MTI (Weak)	23824327	validated
mirtarbase	MIMAT0004810	hsa-miR-629-5p	SDCBP	6386	ENSG00000137575	PAR-CLIP	Functional MTI (Weak)	20371350	validated
mirtarbase	MIMAT0006767	hsa-miR-1827	TRAPPC2	6399	ENSG00000196459	HITS-CLIP	Functional MTI (Weak)	23824327	validated
mirtarbase	MIMAT0000691	hsa-miR-130b-3p	SRSF2	6427	ENSG00000161547	Sequencing//PAR-CLIP	Functional MTI (Weak)	20371350	validated
mirtarbase	MIMAT0005591	hsa-miR-1236-3p	SRSF5	6430	ENSG00000100650	CLASH	Functional MTI (Weak)	23622248	validated
mirtarbase	MIMAT0000691	hsa-miR-130b-3p	SRSF7	6432	ENSG00000115875	Sequencing	Functional MTI (Weak)	20371350	validated
mirtarbase	MIMAT0006767	hsa-miR-1827	SRSF7	6432	ENSG00000115875	PAR-CLIP	Functional MTI (Weak)	27292025	validated
mirtarbase	MIMAT0004779	hsa-miR-509-5p	SFTPB	6439	ENSG00000168878	PAR-CLIP	Functional MTI (Weak)	23446348	validated
mirtarbase	MIMAT0004810	hsa-miR-629-5p	SGCD	6444	ENSG00000170624	HITS-CLIP	Functional MTI (Weak)	23824327	validated
mirtarbase	MIMAT0004810	hsa-miR-629-5p	SGCD	6444	ENSG00000170624	HITS-CLIP	Functional MTI (Weak)	27418678	validated
mirtarbase	MIMAT0006767	hsa-miR-1827	SH3BP2	6452	ENSG00000087266	PAR-CLIP	Functional MTI (Weak)	27292025	validated
mirtarbase	MIMAT0006767	hsa-miR-1827	SHMT1	6470	ENSG00000176974	PAR-CLIP	Functional MTI (Weak)	27292025	validated
mirtarbase	MIMAT0006767	hsa-miR-1827	SHMT1	6470	ENSG00000284320	PAR-CLIP	Functional MTI (Weak)	27292025	validated
mirtarbase	MIMAT0004680	hsa-miR-130b-5p	SHOX	6473	ENSG00000185960	HITS-CLIP	Functional MTI (Weak)	23824327	validated
mirtarbase	MIMAT0006767	hsa-miR-1827	SHOX	6473	ENSG00000185960	HITS-CLIP	Functional MTI (Weak)	23824327	validated
mirtarbase	MIMAT0004810	hsa-miR-629-5p	SIX1	6495	ENSG00000126778	HITS-CLIP	Functional MTI (Weak)	23824327	validated
mirtarbase	MIMAT0005929	hsa-miR-1275	SIX3	6496	ENSG00000138083	PAR-CLIP	Functional MTI (Weak)	23592263	validated
mirtarbase	MIMAT0005929	hsa-miR-1275	SIX3	6496	ENSG00000138083	PAR-CLIP	Functional MTI (Weak)	24398324	validated
mirtarbase	MIMAT0005929	hsa-miR-1275	SIX3	6496	ENSG00000138083	PAR-CLIP	Functional MTI (Weak)	20371350	validated
mirtarbase	MIMAT0006767	hsa-miR-1827	SKIL	6498	ENSG00000136603	HITS-CLIP	Functional MTI (Weak)	23313552	validated
mirtarbase	MIMAT0006767	hsa-miR-1827	SLC2A5	6518	ENSG00000142583	PAR-CLIP	Functional MTI (Weak)	21572407	validated
mirtarbase	MIMAT0006767	hsa-miR-1827	SLC2A5	6518	ENSG00000142583	PAR-CLIP	Functional MTI (Weak)	27292025	validated
mirtarbase	MIMAT0004680	hsa-miR-130b-5p	SLC4A1	6521	ENSG00000004939	HITS-CLIP	Functional MTI (Weak)	23824327	validated
mirtarbase	MIMAT0005929	hsa-miR-1275	SLC4A2	6522	ENSG00000164889	PAR-CLIP	Functional MTI (Weak)	23592263	validated
mirtarbase	MIMAT0004779	hsa-miR-509-5p	SLC4A2	6522	ENSG00000164889	HITS-CLIP	Functional MTI (Weak)	19536157	validated
mirtarbase	MIMAT0004505	hsa-miR-32-3p	SMTN	6525	ENSG00000183963	PAR-CLIP	Functional MTI (Weak)	22012620	validated
mirtarbase	MIMAT0000691	hsa-miR-130b-3p	SLC5A3	6526	ENSG00000198743	Sequencing	Functional MTI (Weak)	20371350	validated
mirtarbase	MIMAT0006767	hsa-miR-1827	SLC5A5	6528	ENSG00000105641	PAR-CLIP	Functional MTI (Weak)	26701625	validated
mirtarbase	MIMAT0004779	hsa-miR-509-5p	SLC6A4	6532	ENSG00000108576	HITS-CLIP	Functional MTI (Weak)	23313552	validated
mirtarbase	MIMAT0002877	hsa-miR-513a-5p	SLC7A2	6542	ENSG00000003989	PAR-CLIP	Functional MTI (Weak)	20371350	validated
mirtarbase	MIMAT0006767	hsa-miR-1827	SLC15A1	6564	ENSG00000088386	HITS-CLIP	Functional MTI (Weak)	23706177	validated
mirtarbase	MIMAT0006767	hsa-miR-1827	SLC15A1	6564	ENSG00000088386	HITS-CLIP	Functional MTI (Weak)	23313552	validated
mirtarbase	MIMAT0002877	hsa-miR-513a-5p	SLC16A1	6566	ENSG00000155380	PAR-CLIP	Functional MTI (Weak)	26701625	validated
mirtarbase	MIMAT0002877	hsa-miR-513a-5p	SLC16A1	6566	ENSG00000281917	PAR-CLIP	Functional MTI (Weak)	26701625	validated
mirtarbase	MIMAT0004680	hsa-miR-130b-5p	SLC22A3	6581	ENSG00000146477	HITS-CLIP	Functional MTI (Weak)	19536157	validated
mirtarbase	MIMAT0006767	hsa-miR-1827	SLPI	6590	ENSG00000124107	PAR-CLIP	Functional MTI (Weak)	23446348	validated
mirtarbase	MIMAT0006767	hsa-miR-1827	SLPI	6590	ENSG00000124107	PAR-CLIP	Functional MTI (Weak)	21572407	validated
mirtarbase	MIMAT0006767	hsa-miR-1827	SMARCD1	6602	ENSG00000066117	PAR-CLIP	Functional MTI (Weak)	23592263	validated
mirtarbase	MIMAT0006767	hsa-miR-1827	SMS	6611	ENSG00000102172	HITS-CLIP	Functional MTI (Weak)	23706177	validated
mirtarbase	MIMAT0006767	hsa-miR-1827	SMS	6611	ENSG00000102172	PAR-CLIP	Functional MTI (Weak)	26701625	validated
mirtarbase	MIMAT0006767	hsa-miR-1827	SMS	6611	ENSG00000102172	PAR-CLIP	Functional MTI (Weak)	27292025	validated
mirtarbase	MIMAT0004505	hsa-miR-32-3p	SUMO2	6613	ENSG00000188612	PAR-CLIP	Functional MTI (Weak)	23592263	validated
mirtarbase	MIMAT0006767	hsa-miR-1827	SNAPC3	6619	ENSG00000164975	PAR-CLIP	Functional MTI (Weak)	26701625	validated
mirtarbase	MIMAT0002877	hsa-miR-513a-5p	SNCG	6623	ENSG00000173267	PAR-CLIP	Functional MTI (Weak)	26701625	validated
mirtarbase	MIMAT0006767	hsa-miR-1827	SNRPD1	6632	ENSG00000167088	PAR-CLIP	Functional MTI (Weak)	23592263	validated
mirtarbase	MIMAT0006767	hsa-miR-1827	SNRPD1	6632	ENSG00000167088	HITS-CLIP	Functional MTI (Weak)	23706177	validated
mirtarbase	MIMAT0004779	hsa-miR-509-5p	SNRPD3	6634	ENSG00000100028	PAR-CLIP	Functional MTI (Weak)	22012620	validated
mirtarbase	MIMAT0000691	hsa-miR-130b-3p	SNTB1	6641	ENSG00000172164	PAR-CLIP	Functional MTI (Weak)	23592263	validated
mirtarbase	MIMAT0000691	hsa-miR-130b-3p	SNTB1	6641	ENSG00000172164	PAR-CLIP	Functional MTI (Weak)	21572407	validated
mirtarbase	MIMAT0000691	hsa-miR-130b-3p	SNTB2	6645	ENSG00000260873	HITS-CLIP	Functional MTI (Weak)	23824327	validated
mirtarbase	MIMAT0000691	hsa-miR-130b-3p	SNTB2	6645	ENSG00000168807	HITS-CLIP	Functional MTI (Weak)	23824327	validated
mirtarbase	MIMAT0006767	hsa-miR-1827	SOAT1	6646	ENSG00000057252	HITS-CLIP	Functional MTI (Weak)	23313552	validated
mirtarbase	MIMAT0002877	hsa-miR-513a-5p	CAPN15	6650	ENSG00000103326	PAR-CLIP	Functional MTI (Weak)	26701625	validated
mirtarbase	MIMAT0002877	hsa-miR-513a-5p	CAPN15	6650	ENSG00000282214	PAR-CLIP	Functional MTI (Weak)	26701625	validated
mirtarbase	MIMAT0000691	hsa-miR-130b-3p	SON	6651	ENSG00000159140	Sequencing	Functional MTI (Weak)	20371350	validated
mirtarbase	MIMAT0000691	hsa-miR-130b-3p	SOX4	6659	ENSG00000124766	PAR-CLIP	Functional MTI (Weak)	23592263	validated
mirtarbase	MIMAT0000691	hsa-miR-130b-3p	SOX4	6659	ENSG00000124766	PAR-CLIP	Functional MTI (Weak)	24398324	validated
mirtarbase	MIMAT0000691	hsa-miR-130b-3p	SOX4	6659	ENSG00000124766	PAR-CLIP	Functional MTI (Weak)	23446348	validated
mirtarbase	MIMAT0000691	hsa-miR-130b-3p	SOX4	6659	ENSG00000124766	PAR-CLIP	Functional MTI (Weak)	21572407	validated
mirtarbase	MIMAT0000691	hsa-miR-130b-3p	SOX4	6659	ENSG00000124766	PAR-CLIP	Functional MTI (Weak)	20371350	validated
mirtarbase	MIMAT0006767	hsa-miR-1827	SPAM1	6677	ENSG00000106304	PAR-CLIP	Functional MTI (Weak)	23592263	validated
mirtarbase	MIMAT0004505	hsa-miR-32-3p	SPAST	6683	ENSG00000021574	HITS-CLIP	Functional MTI (Weak)	23824327	validated
mirtarbase	MIMAT0006767	hsa-miR-1827	SPAST	6683	ENSG00000021574	HITS-CLIP	Functional MTI (Weak)	23313552	validated
mirtarbase	MIMAT0002877	hsa-miR-513a-5p	SPIB	6689	ENSG00000269404	HITS-CLIP	Functional MTI (Weak)	23824327	validated
mirtarbase	MIMAT0006767	hsa-miR-1827	SRD5A1	6715	ENSG00000145545	HITS-CLIP	Functional MTI (Weak)	23313552	validated
mirtarbase	MIMAT0006767	hsa-miR-1827	SRF	6722	ENSG00000112658	PAR-CLIP	Functional MTI (Weak)	26701625	validated
mirtarbase	MIMAT0000691	hsa-miR-130b-3p	RO60	6738	ENSG00000116747	PAR-CLIP	Functional MTI (Weak)	20371350	validated
mirtarbase	MIMAT0006767	hsa-miR-1827	SSR1	6745	ENSG00000124783	PAR-CLIP	Functional MTI (Weak)	27292025	validated
mirtarbase	MIMAT0005591	hsa-miR-1236-3p	SSR3	6747	ENSG00000114850	HITS-CLIP	Functional MTI (Weak)	23824327	validated
mirtarbase	MIMAT0000691	hsa-miR-130b-3p	SSTR2	6752	ENSG00000180616	HITS-CLIP	Functional MTI (Weak)	23824327	validated
mirtarbase	MIMAT0000691	hsa-miR-130b-3p	STAT3	6774	ENSG00000168610	Luciferase reporter assay//qRT-PCR//Western blot	Functional MTI	24040078	validated
mirtarbase	MIMAT0000691	hsa-miR-130b-3p	STAT3	6774	ENSG00000168610	qRT-PCR//Western blot	Non-Functional MTI	26475357	validated
mirtarbase	MIMAT0004680	hsa-miR-130b-5p	STAT5A	6776	ENSG00000126561	HITS-CLIP	Functional MTI (Weak)	23824327	validated
mirtarbase	MIMAT0005591	hsa-miR-1236-3p	STC1	6781	ENSG00000159167	HITS-CLIP	Functional MTI (Weak)	23824327	validated
mirtarbase	MIMAT0005929	hsa-miR-1275	STK4	6789	ENSG00000101109	PAR-CLIP	Functional MTI (Weak)	26701625	validated
mirtarbase	MIMAT0000691	hsa-miR-130b-3p	STK11	6794	ENSG00000118046	Sequencing	Functional MTI (Weak)	20371350	validated
mirtarbase	MIMAT0006767	hsa-miR-1827	STX4	6810	ENSG00000103496	HITS-CLIP	Functional MTI (Weak)	27418678	validated
mirtarbase	MIMAT0004680	hsa-miR-130b-5p	STXBP2	6813	ENSG00000076944	HITS-CLIP	Functional MTI (Weak)	23824327	validated
mirtarbase	MIMAT0000691	hsa-miR-130b-3p	STYX	6815	ENSG00000198252	Sequencing	Functional MTI (Weak)	20371350	validated
mirtarbase	MIMAT0006767	hsa-miR-1827	STYX	6815	ENSG00000198252	PAR-CLIP	Functional MTI (Weak)	27292025	validated
mirtarbase	MIMAT0006767	hsa-miR-1827	SUPT4H1	6827	ENSG00000213246	PAR-CLIP	Functional MTI (Weak)	26701625	validated
mirtarbase	MIMAT0006767	hsa-miR-1827	SURF6	6838	ENSG00000148296	PAR-CLIP	Functional MTI (Weak)	23592263	validated
mirtarbase	MIMAT0006767	hsa-miR-1827	SURF6	6838	ENSG00000281309	PAR-CLIP	Functional MTI (Weak)	23592263	validated
mirtarbase	MIMAT0005929	hsa-miR-1275	SUV39H1	6839	ENSG00000101945	PAR-CLIP	Functional MTI (Weak)	23592263	validated
mirtarbase	MIMAT0005591	hsa-miR-1236-3p	VAMP1	6843	ENSG00000139190	HITS-CLIP	Functional MTI (Weak)	19536157	validated
mirtarbase	MIMAT0004680	hsa-miR-130b-5p	TACR3	6870	ENSG00000169836	HITS-CLIP	Functional MTI (Weak)	23313552	validated
mirtarbase	MIMAT0004680	hsa-miR-130b-5p	TACR3	6870	ENSG00000169836	HITS-CLIP	Functional MTI (Weak)	27418678	validated
mirtarbase	MIMAT0005591	hsa-miR-1236-3p	TADA2A	6871	ENSG00000277104	HITS-CLIP	Functional MTI (Weak)	23824327	validated
mirtarbase	MIMAT0005591	hsa-miR-1236-3p	TADA2A	6871	ENSG00000276234	HITS-CLIP	Functional MTI (Weak)	23824327	validated
mirtarbase	MIMAT0004680	hsa-miR-130b-5p	TAL2	6887	ENSG00000186051	HITS-CLIP	Functional MTI (Weak)	19536157	validated
mirtarbase	MIMAT0004680	hsa-miR-130b-5p	TBXA2R	6915	ENSG00000006638	HITS-CLIP	Functional MTI (Weak)	23824327	validated
mirtarbase	MIMAT0005929	hsa-miR-1275	TBXA2R	6915	ENSG00000006638	HITS-CLIP	Functional MTI (Weak)	23313552	validated
mirtarbase	MIMAT0006767	hsa-miR-1827	TCEA3	6920	ENSG00000204219	PAR-CLIP	Functional MTI (Weak)	23592263	validated
mirtarbase	MIMAT0006767	hsa-miR-1827	TCEA3	6920	ENSG00000282941	PAR-CLIP	Functional MTI (Weak)	23592263	validated
mirtarbase	MIMAT0006767	hsa-miR-1827	TCEA3	6920	ENSG00000204219	PAR-CLIP	Functional MTI (Weak)	21572407	validated
mirtarbase	MIMAT0006767	hsa-miR-1827	TCEA3	6920	ENSG00000282941	PAR-CLIP	Functional MTI (Weak)	21572407	validated
mirtarbase	MIMAT0004680	hsa-miR-130b-5p	ELOB	6923	ENSG00000103363	HITS-CLIP	Functional MTI (Weak)	23824327	validated
mirtarbase	MIMAT0000691	hsa-miR-130b-3p	TCF4	6925	ENSG00000196628	Sequencing	Functional MTI (Weak)	20371350	validated
mirtarbase	MIMAT0004779	hsa-miR-509-5p	TCF7L2	6934	ENSG00000148737	PAR-CLIP	Functional MTI (Weak)	23446348	validated
mirtarbase	MIMAT0004779	hsa-miR-509-5p	TCF7L2	6934	ENSG00000148737	PAR-CLIP	Functional MTI (Weak)	21572407	validated
mirtarbase	MIMAT0000691	hsa-miR-130b-3p	TCF7L2	6934	ENSG00000148737	PAR-CLIP	Functional MTI (Weak)	21572407	validated
mirtarbase	MIMAT0004505	hsa-miR-32-3p	TCF7L2	6934	ENSG00000148737	HITS-CLIP	Functional MTI (Weak)	23824327	validated
mirtarbase	MIMAT0000691	hsa-miR-130b-3p	ZEB1	6935	ENSG00000148516	ChIP-seq//Luciferase reporter assay//qRT-PCR//Western blot	Functional MTI	22847613	validated
mirtarbase	MIMAT0004810	hsa-miR-629-5p	ZEB1	6935	ENSG00000148516	Microarray	Functional MTI (Weak)	23807165	validated
mirtarbase	MIMAT0005591	hsa-miR-1236-3p	ZEB1	6935	ENSG00000148516	Luciferase reporter assay//qRT-PCR//Western blot	Functional MTI	24573236	validated
mirtarbase	MIMAT0005591	hsa-miR-1236-3p	TEAD1	7003	ENSG00000187079	HITS-CLIP	Functional MTI (Weak)	23824327	validated
mirtarbase	MIMAT0002877	hsa-miR-513a-5p	TMBIM6	7009	ENSG00000139644	PAR-CLIP	Functional MTI (Weak)	23446348	validated
mirtarbase	MIMAT0002877	hsa-miR-513a-5p	TMBIM6	7009	ENSG00000139644	PAR-CLIP	Functional MTI (Weak)	20371350	validated
mirtarbase	MIMAT0002877	hsa-miR-513a-5p	TMBIM6	7009	ENSG00000139644	PAR-CLIP	Functional MTI (Weak)	26701625	validated
mirtarbase	MIMAT0002877	hsa-miR-513a-5p	TMBIM6	7009	ENSG00000139644	PAR-CLIP	Functional MTI (Weak)	27292025	validated
mirtarbase	MIMAT0006767	hsa-miR-1827	TERF1	7013	ENSG00000147601	PAR-CLIP	Functional MTI (Weak)	26701625	validated
mirtarbase	MIMAT0000691	hsa-miR-130b-3p	TERF2	7014	ENSG00000132604	HITS-CLIP	Functional MTI (Weak)	23824327	validated
mirtarbase	MIMAT0006767	hsa-miR-1827	TERF2	7014	ENSG00000132604	PAR-CLIP	Functional MTI (Weak)	26701625	validated
mirtarbase	MIMAT0006767	hsa-miR-1827	TFAP4	7023	ENSG00000090447	PAR-CLIP	Functional MTI (Weak)	26701625	validated
mirtarbase	MIMAT0006767	hsa-miR-1827	TFCP2	7024	ENSG00000135457	HITS-CLIP	Functional MTI (Weak)	23706177	validated
mirtarbase	MIMAT0002877	hsa-miR-513a-5p	NR2F2	7026	ENSG00000185551	HITS-CLIP	Functional MTI (Weak)	23824327	validated
mirtarbase	MIMAT0004810	hsa-miR-629-5p	TFDP1	7027	ENSG00000198176	PAR-CLIP	Functional MTI (Weak)	20371350	validated
mirtarbase	MIMAT0004680	hsa-miR-130b-5p	TFDP2	7029	ENSG00000114126	PAR-CLIP	Functional MTI (Weak)	22100165	validated
mirtarbase	MIMAT0006767	hsa-miR-1827	TFDP2	7029	ENSG00000114126	PAR-CLIP	Functional MTI (Weak)	23592263	validated
mirtarbase	MIMAT0006767	hsa-miR-1827	TFDP2	7029	ENSG00000114126	HITS-CLIP	Functional MTI (Weak)	23313552	validated
mirtarbase	MIMAT0006767	hsa-miR-1827	TFDP2	7029	ENSG00000114126	HITS-CLIP	Functional MTI (Weak)	22927820	validated
mirtarbase	MIMAT0006767	hsa-miR-1827	TFDP2	7029	ENSG00000114126	PAR-CLIP	Functional MTI (Weak)	26701625	validated
mirtarbase	MIMAT0006767	hsa-miR-1827	TFDP2	7029	ENSG00000114126	PAR-CLIP	Functional MTI (Weak)	27292025	validated
mirtarbase	MIMAT0004680	hsa-miR-130b-5p	TFRC	7037	ENSG00000072274	HITS-CLIP	Functional MTI (Weak)	23313552	validated
mirtarbase	MIMAT0006767	hsa-miR-1827	TG	7038	ENSG00000042832	PAR-CLIP	Functional MTI (Weak)	23592263	validated
mirtarbase	MIMAT0000691	hsa-miR-130b-3p	TGFBR2	7048	ENSG00000163513	Sequencing//PAR-CLIP	Functional MTI (Weak)	20371350	validated
mirtarbase	MIMAT0000691	hsa-miR-130b-3p	TGFBR2	7048	ENSG00000163513	PAR-CLIP	Functional MTI (Weak)	22012620	validated
mirtarbase	MIMAT0000691	hsa-miR-130b-3p	TGFBR2	7048	ENSG00000163513	PAR-CLIP	Functional MTI (Weak)	21572407	validated
mirtarbase	MIMAT0006767	hsa-miR-1827	TGFBR2	7048	ENSG00000163513	PAR-CLIP	Functional MTI (Weak)	23592263	validated
mirtarbase	MIMAT0002877	hsa-miR-513a-5p	TGFBR3	7049	ENSG00000069702	PAR-CLIP	Functional MTI (Weak)	23592263	validated
mirtarbase	MIMAT0004680	hsa-miR-130b-5p	TGFBR3	7049	ENSG00000069702	HITS-CLIP	Functional MTI (Weak)	23824327	validated
mirtarbase	MIMAT0004779	hsa-miR-509-5p	THBS1	7057	ENSG00000137801	PAR-CLIP	Functional MTI (Weak)	23592263	validated
mirtarbase	MIMAT0006767	hsa-miR-1827	THBS1	7057	ENSG00000137801	HITS-CLIP	Functional MTI (Weak)	23706177	validated
mirtarbase	MIMAT0005591	hsa-miR-1236-3p	THBS2	7058	ENSG00000186340	HITS-CLIP	Functional MTI (Weak)	23824327	validated
mirtarbase	MIMAT0004680	hsa-miR-130b-5p	THBS2	7058	ENSG00000186340	HITS-CLIP	Functional MTI (Weak)	19536157	validated
mirtarbase	MIMAT0000691	hsa-miR-130b-3p	THOP1	7064	ENSG00000172009	Sequencing	Functional MTI (Weak)	20371350	validated
mirtarbase	MIMAT0000691	hsa-miR-130b-3p	THRA	7067	ENSG00000126351	PAR-CLIP	Functional MTI (Weak)	23592263	validated
mirtarbase	MIMAT0005591	hsa-miR-1236-3p	THRB	7068	ENSG00000151090	HITS-CLIP	Functional MTI (Weak)	19536157	validated
mirtarbase	MIMAT0006767	hsa-miR-1827	TIAL1	7073	ENSG00000151923	HITS-CLIP	Functional MTI (Weak)	23824327	validated
mirtarbase	MIMAT0006767	hsa-miR-1827	TLN1	7094	ENSG00000137076	HITS-CLIP	Functional MTI (Weak)	23824327	validated
mirtarbase	MIMAT0005929	hsa-miR-1275	TLN1	7094	ENSG00000137076	PAR-CLIP	Functional MTI (Weak)	27292025	validated
mirtarbase	MIMAT0004680	hsa-miR-130b-5p	TRAPPC10	7109	ENSG00000160218	HITS-CLIP	Functional MTI (Weak)	23824327	validated
mirtarbase	MIMAT0004505	hsa-miR-32-3p	TMF1	7110	ENSG00000144747	PAR-CLIP	Functional MTI (Weak)	23446348	validated
mirtarbase	MIMAT0004505	hsa-miR-32-3p	TMF1	7110	ENSG00000144747	PAR-CLIP	Functional MTI (Weak)	22012620	validated
mirtarbase	MIMAT0004505	hsa-miR-32-3p	TMF1	7110	ENSG00000144747	PAR-CLIP//HITS-CLIP	Functional MTI (Weak)	21572407	validated
mirtarbase	MIMAT0004505	hsa-miR-32-3p	TMF1	7110	ENSG00000144747	PAR-CLIP	Functional MTI (Weak)	20371350	validated
mirtarbase	MIMAT0004680	hsa-miR-130b-5p	TNS1	7145	ENSG00000079308	HITS-CLIP	Functional MTI (Weak)	24906430	validated
mirtarbase	MIMAT0004680	hsa-miR-130b-5p	TNS1	7145	ENSG00000079308	HITS-CLIP	Functional MTI (Weak)	23824327	validated
mirtarbase	MIMAT0004680	hsa-miR-130b-5p	TNS1	7145	ENSG00000079308	HITS-CLIP	Functional MTI (Weak)	19536157	validated
mirtarbase	MIMAT0004680	hsa-miR-130b-5p	TNS1	7145	ENSG00000079308	HITS-CLIP	Functional MTI (Weak)	27418678	validated
mirtarbase	MIMAT0006767	hsa-miR-1827	TPBG	7162	ENSG00000146242	PAR-CLIP	Functional MTI (Weak)	24398324	validated
mirtarbase	MIMAT0006767	hsa-miR-1827	TPBG	7162	ENSG00000283085	PAR-CLIP	Functional MTI (Weak)	24398324	validated
mirtarbase	MIMAT0006767	hsa-miR-1827	TPM3	7170	ENSG00000143549	PAR-CLIP	Functional MTI (Weak)	23592263	validated
mirtarbase	MIMAT0006767	hsa-miR-1827	TPM3	7170	ENSG00000143549	HITS-CLIP	Functional MTI (Weak)	23313552	validated
mirtarbase	MIMAT0000691	hsa-miR-130b-3p	HSP90B1	7184	ENSG00000166598	Sequencing	Functional MTI (Weak)	20371350	validated
mirtarbase	MIMAT0006767	hsa-miR-1827	HSP90B1	7184	ENSG00000166598	PAR-CLIP	Functional MTI (Weak)	23592263	validated
mirtarbase	MIMAT0006767	hsa-miR-1827	TRAF1	7185	ENSG00000056558	HITS-CLIP	Functional MTI (Weak)	23824327	validated
mirtarbase	MIMAT0006767	hsa-miR-1827	TRAF6	7189	ENSG00000175104	PAR-CLIP	Functional MTI (Weak)	22100165	validated
mirtarbase	MIMAT0000691	hsa-miR-130b-3p	TRPC3	7222	ENSG00000138741	Sequencing//PAR-CLIP	Functional MTI (Weak)	20371350	validated
mirtarbase	MIMAT0000691	hsa-miR-130b-3p	TRPC3	7222	ENSG00000138741	PAR-CLIP	Functional MTI (Weak)	21572407	validated
mirtarbase	MIMAT0004505	hsa-miR-32-3p	TRPC5	7224	ENSG00000072315	PAR-CLIP	Functional MTI (Weak)	22012620	validated
mirtarbase	MIMAT0000691	hsa-miR-130b-3p	TSG101	7251	ENSG00000074319	Sequencing	Functional MTI (Weak)	20371350	validated
mirtarbase	MIMAT0002877	hsa-miR-513a-5p	TSPYL1	7259	ENSG00000189241	PAR-CLIP	Functional MTI (Weak)	24398324	validated
mirtarbase	MIMAT0006767	hsa-miR-1827	TSPYL1	7259	ENSG00000189241	HITS-CLIP	Functional MTI (Weak)	23313552	validated
mirtarbase	MIMAT0004680	hsa-miR-130b-5p	TTC3	7267	ENSG00000182670	CLASH	Functional MTI (Weak)	23622248	validated
mirtarbase	MIMAT0006767	hsa-miR-1827	TUBB2A	7280	ENSG00000137267	PAR-CLIP	Functional MTI (Weak)	20371350	validated
mirtarbase	MIMAT0006767	hsa-miR-1827	TYRO3	7301	ENSG00000092445	PAR-CLIP	Functional MTI (Weak)	26701625	validated
mirtarbase	MIMAT0006767	hsa-miR-1827	TYRO3	7301	ENSG00000092445	PAR-CLIP	Functional MTI (Weak)	27292025	validated
mirtarbase	MIMAT0000691	hsa-miR-130b-3p	UBB	7314	ENSG00000170315	PAR-CLIP	Functional MTI (Weak)	23592263	validated
mirtarbase	MIMAT0000691	hsa-miR-130b-3p	UBB	7314	ENSG00000170315	PAR-CLIP	Functional MTI (Weak)	23446348	validated
mirtarbase	MIMAT0000691	hsa-miR-130b-3p	UBB	7314	ENSG00000170315	PAR-CLIP	Functional MTI (Weak)	21572407	validated
mirtarbase	MIMAT0000691	hsa-miR-130b-3p	UBB	7314	ENSG00000170315	PAR-CLIP	Functional MTI (Weak)	20371350	validated
mirtarbase	MIMAT0000691	hsa-miR-130b-3p	UBC	7316	ENSG00000150991	PAR-CLIP	Functional MTI (Weak)	26701625	validated
mirtarbase	MIMAT0006767	hsa-miR-1827	UBE2B	7320	ENSG00000119048	PAR-CLIP	Functional MTI (Weak)	23592263	validated
mirtarbase	MIMAT0002877	hsa-miR-513a-5p	UBE2D1	7321	ENSG00000072401	PAR-CLIP	Functional MTI (Weak)	24398324	validated
mirtarbase	MIMAT0002877	hsa-miR-513a-5p	UBE2D1	7321	ENSG00000072401	PAR-CLIP	Functional MTI (Weak)	21572407	validated
mirtarbase	MIMAT0002877	hsa-miR-513a-5p	UBE2D1	7321	ENSG00000072401	PAR-CLIP	Functional MTI (Weak)	20371350	validated
mirtarbase	MIMAT0000691	hsa-miR-130b-3p	UBE2D2	7322	ENSG00000131508	PAR-CLIP	Functional MTI (Weak)	21572407	validated
mirtarbase	MIMAT0000691	hsa-miR-130b-3p	UBE2D3	7323	ENSG00000109332	PAR-CLIP	Functional MTI (Weak)	23446348	validated
mirtarbase	MIMAT0006767	hsa-miR-1827	UBE2G1	7326	ENSG00000132388	PAR-CLIP	Functional MTI (Weak)	23592263	validated
mirtarbase	MIMAT0005929	hsa-miR-1275	UBE2N	7334	ENSG00000177889	PAR-CLIP	Functional MTI (Weak)	23592263	validated
mirtarbase	MIMAT0005929	hsa-miR-1275	UBE2V1	7335	ENSG00000244687	PAR-CLIP	Functional MTI (Weak)	23592263	validated
mirtarbase	MIMAT0005929	hsa-miR-1275	SUMO1	7341	ENSG00000116030	PAR-CLIP	Functional MTI (Weak)	23592263	validated
mirtarbase	MIMAT0005929	hsa-miR-1275	UBTF	7343	ENSG00000108312	PAR-CLIP	Functional MTI (Weak)	26701625	validated
mirtarbase	MIMAT0004680	hsa-miR-130b-5p	UCHL3	7347	ENSG00000118939	HITS-CLIP	Functional MTI (Weak)	19536157	validated
mirtarbase	MIMAT0000691	hsa-miR-130b-3p	UCP1	7350	ENSG00000109424	qRT-PCR//Western blot	Non-Functional MTI	26475357	validated
mirtarbase	MIMAT0002877	hsa-miR-513a-5p	UGCG	7357	ENSG00000148154	PAR-CLIP	Functional MTI (Weak)	23592263	validated
mirtarbase	MIMAT0002877	hsa-miR-513a-5p	UGCG	7357	ENSG00000148154	HITS-CLIP	Functional MTI (Weak)	23824327	validated
mirtarbase	MIMAT0006767	hsa-miR-1827	UMPS	7372	ENSG00000114491	HITS-CLIP	Functional MTI (Weak)	23313552	validated
mirtarbase	MIMAT0000691	hsa-miR-130b-3p	UQCRB	7381	ENSG00000156467	PAR-CLIP	Functional MTI (Weak)	22100165	validated
mirtarbase	MIMAT0004680	hsa-miR-130b-5p	UQCRB	7381	ENSG00000156467	HITS-CLIP	Functional MTI (Weak)	23824327	validated
mirtarbase	MIMAT0004779	hsa-miR-509-5p	UQCRFS1	7386	ENSG00000169021	HITS-CLIP	Functional MTI (Weak)	28735896	validated
mirtarbase	MIMAT0000691	hsa-miR-130b-3p	UVRAG	7405	ENSG00000198382	Luciferase reporter assay	Functional MTI	22228303	validated
mirtarbase	MIMAT0006767	hsa-miR-1827	VCAM1	7412	ENSG00000162692	PAR-CLIP	Functional MTI (Weak)	27292025	validated
mirtarbase	MIMAT0004680	hsa-miR-130b-5p	VCL	7414	ENSG00000035403	CLASH	Functional MTI (Weak)	23622248	validated
mirtarbase	MIMAT0004680	hsa-miR-130b-5p	VEGFB	7423	ENSG00000173511	HITS-CLIP	Functional MTI (Weak)	23824327	validated
mirtarbase	MIMAT0000691	hsa-miR-130b-3p	VLDLR	7436	ENSG00000147852	Sequencing	Functional MTI (Weak)	20371350	validated
mirtarbase	MIMAT0004505	hsa-miR-32-3p	VLDLR	7436	ENSG00000147852	PAR-CLIP	Functional MTI (Weak)	22012620	validated
mirtarbase	MIMAT0005591	hsa-miR-1236-3p	VPREB1	7441	ENSG00000169575	HITS-CLIP	Functional MTI (Weak)	19536157	validated
mirtarbase	MIMAT0006767	hsa-miR-1827	TRPV1	7442	ENSG00000196689	PAR-CLIP	Functional MTI (Weak)	27292025	validated
mirtarbase	MIMAT0005929	hsa-miR-1275	CLIP2	7461	ENSG00000106665	PAR-CLIP	Functional MTI (Weak)	23592263	validated
mirtarbase	MIMAT0000691	hsa-miR-130b-3p	WEE1	7465	ENSG00000166483	Sequencing	Functional MTI (Weak)	20371350	validated
mirtarbase	MIMAT0004680	hsa-miR-130b-5p	WEE1	7465	ENSG00000166483	CLASH	Functional MTI (Weak)	23622248	validated
mirtarbase	MIMAT0005929	hsa-miR-1275	WNT9B	7484	ENSG00000276799	PAR-CLIP	Functional MTI (Weak)	22100165	validated
mirtarbase	MIMAT0005929	hsa-miR-1275	WNT9B	7484	ENSG00000158955	PAR-CLIP	Functional MTI (Weak)	22100165	validated
mirtarbase	MIMAT0002877	hsa-miR-513a-5p	WNT9B	7484	ENSG00000276799	HITS-CLIP	Functional MTI (Weak)	23824327	validated
mirtarbase	MIMAT0002877	hsa-miR-513a-5p	WNT9B	7484	ENSG00000158955	HITS-CLIP	Functional MTI (Weak)	23824327	validated
mirtarbase	MIMAT0005591	hsa-miR-1236-3p	WT1	7490	ENSG00000184937	HITS-CLIP	Functional MTI (Weak)	23824327	validated
mirtarbase	MIMAT0006767	hsa-miR-1827	WT1	7490	ENSG00000184937	PAR-CLIP	Functional MTI (Weak)	27292025	validated
mirtarbase	MIMAT0005591	hsa-miR-1236-3p	XPO1	7514	ENSG00000082898	CLASH	Functional MTI (Weak)	23622248	validated
mirtarbase	MIMAT0000691	hsa-miR-130b-3p	YY1	7528	ENSG00000100811	PAR-CLIP	Functional MTI (Weak)	23592263	validated
mirtarbase	MIMAT0000691	hsa-miR-130b-3p	YY1	7528	ENSG00000100811	PAR-CLIP	Functional MTI (Weak)	23446348	validated
mirtarbase	MIMAT0000691	hsa-miR-130b-3p	YY1	7528	ENSG00000100811	PAR-CLIP	Functional MTI (Weak)	21572407	validated
mirtarbase	MIMAT0000691	hsa-miR-130b-3p	YY1	7528	ENSG00000100811	PAR-CLIP	Functional MTI (Weak)	20371350	validated
mirtarbase	MIMAT0004680	hsa-miR-130b-5p	YWHAB	7529	ENSG00000166913	HITS-CLIP	Functional MTI (Weak)	27418678	validated
mirtarbase	MIMAT0004680	hsa-miR-130b-5p	YWHAB	7529	ENSG00000166913	HITS-CLIP	Functional MTI (Weak)	28735896	validated
mirtarbase	MIMAT0004505	hsa-miR-32-3p	YWHAE	7531	ENSG00000274474	PAR-CLIP	Functional MTI (Weak)	20371350	validated
mirtarbase	MIMAT0004505	hsa-miR-32-3p	YWHAE	7531	ENSG00000108953	PAR-CLIP	Functional MTI (Weak)	20371350	validated
mirtarbase	MIMAT0004779	hsa-miR-509-5p	YWHAG	7532	ENSG00000170027	Luciferase reporter assay//qRT-PCR//Western blot	Functional MTI	27894843	validated
mirtarbase	MIMAT0004505	hsa-miR-32-3p	YWHAH	7533	ENSG00000128245	PAR-CLIP	Functional MTI (Weak)	21572407	validated
mirtarbase	MIMAT0006767	hsa-miR-1827	YWHAZ	7534	ENSG00000164924	PAR-CLIP	Functional MTI (Weak)	23446348	validated
mirtarbase	MIMAT0006767	hsa-miR-1827	YWHAZ	7534	ENSG00000164924	HITS-CLIP	Functional MTI (Weak)	19536157	validated
mirtarbase	MIMAT0006767	hsa-miR-1827	YWHAZ	7534	ENSG00000164924	PAR-CLIP	Functional MTI (Weak)	27292025	validated
mirtarbase	MIMAT0002877	hsa-miR-513a-5p	ZFP36	7538	ENSG00000128016	PAR-CLIP	Functional MTI (Weak)	23446348	validated
mirtarbase	MIMAT0002877	hsa-miR-513a-5p	ZFP36	7538	ENSG00000128016	HITS-CLIP	Functional MTI (Weak)	23313552	validated
mirtarbase	MIMAT0002877	hsa-miR-513a-5p	ZFP36	7538	ENSG00000128016	PAR-CLIP	Functional MTI (Weak)	26701625	validated
mirtarbase	MIMAT0005929	hsa-miR-1275	ZFP36	7538	ENSG00000128016	PAR-CLIP	Functional MTI (Weak)	26701625	validated
mirtarbase	MIMAT0004680	hsa-miR-130b-5p	ZFX	7543	ENSG00000005889	HITS-CLIP	Functional MTI (Weak)	23824327	validated
mirtarbase	MIMAT0000691	hsa-miR-130b-3p	ZNF711	7552	ENSG00000147180	PAR-CLIP	Functional MTI (Weak)	23446348	validated
mirtarbase	MIMAT0000691	hsa-miR-130b-3p	ZNF711	7552	ENSG00000147180	PAR-CLIP	Functional MTI (Weak)	20371350	validated
mirtarbase	MIMAT0005929	hsa-miR-1275	CNBP	7555	ENSG00000169714	HITS-CLIP	Functional MTI (Weak)	23824327	validated
mirtarbase	MIMAT0000691	hsa-miR-130b-3p	ZNF12	7559	ENSG00000164631	PAR-CLIP	Functional MTI (Weak)	24398324	validated
mirtarbase	MIMAT0000691	hsa-miR-130b-3p	ZNF12	7559	ENSG00000164631	PAR-CLIP	Functional MTI (Weak)	23446348	validated
mirtarbase	MIMAT0000691	hsa-miR-130b-3p	ZNF12	7559	ENSG00000164631	PAR-CLIP	Functional MTI (Weak)	22012620	validated
mirtarbase	MIMAT0000691	hsa-miR-130b-3p	ZNF12	7559	ENSG00000164631	PAR-CLIP	Functional MTI (Weak)	21572407	validated
mirtarbase	MIMAT0000691	hsa-miR-130b-3p	ZNF12	7559	ENSG00000164631	PAR-CLIP	Functional MTI (Weak)	20371350	validated
mirtarbase	MIMAT0000691	hsa-miR-130b-3p	ZNF12	7559	ENSG00000164631	PAR-CLIP	Functional MTI (Weak)	27292025	validated
mirtarbase	MIMAT0000691	hsa-miR-130b-3p	ZNF24	7572	ENSG00000172466	PAR-CLIP	Functional MTI (Weak)	23592263	validated
mirtarbase	MIMAT0006767	hsa-miR-1827	ZNF43	7594	ENSG00000198521	HITS-CLIP	Functional MTI (Weak)	23824327	validated
mirtarbase	MIMAT0006767	hsa-miR-1827	ZNF43	7594	ENSG00000279566	HITS-CLIP	Functional MTI (Weak)	23824327	validated
mirtarbase	MIMAT0006767	hsa-miR-1827	ZNF69	7620	ENSG00000198429	PAR-CLIP	Functional MTI (Weak)	23592263	validated
mirtarbase	MIMAT0006767	hsa-miR-1827	ZNF70	7621	ENSG00000187792	PAR-CLIP	Functional MTI (Weak)	23592263	validated
mirtarbase	MIMAT0004779	hsa-miR-509-5p	ZNF221	7638	ENSG00000159905	PAR-CLIP	Functional MTI (Weak)	26701625	validated
mirtarbase	MIMAT0004680	hsa-miR-130b-5p	ZNF85	7639	ENSG00000278091	HITS-CLIP	Functional MTI (Weak)	23824327	validated
mirtarbase	MIMAT0004680	hsa-miR-130b-5p	ZNF85	7639	ENSG00000105750	HITS-CLIP	Functional MTI (Weak)	23824327	validated
mirtarbase	MIMAT0005591	hsa-miR-1236-3p	ZNF99	7652	ENSG00000213973	PAR-CLIP	Functional MTI (Weak)	22100165	validated
mirtarbase	MIMAT0005591	hsa-miR-1236-3p	ZNF99	7652	ENSG00000213973	PAR-CLIP	Functional MTI (Weak)	21572407	validated
mirtarbase	MIMAT0005591	hsa-miR-1236-3p	ZNF99	7652	ENSG00000213973	PAR-CLIP	Functional MTI (Weak)	20371350	validated
mirtarbase	MIMAT0006767	hsa-miR-1827	ZNF99	7652	ENSG00000213973	HITS-CLIP	Functional MTI (Weak)	23313552	validated
mirtarbase	MIMAT0006767	hsa-miR-1827	ZNF124	7678	ENSG00000196418	PAR-CLIP	Functional MTI (Weak)	27292025	validated
mirtarbase	MIMAT0006767	hsa-miR-1827	ZNF141	7700	ENSG00000131127	HITS-CLIP	Functional MTI (Weak)	23824327	validated
mirtarbase	MIMAT0002877	hsa-miR-513a-5p	ZNF148	7707	ENSG00000163848	PAR-CLIP	Functional MTI (Weak)	23592263	validated
mirtarbase	MIMAT0000691	hsa-miR-130b-3p	ZNF154	7710	ENSG00000179909	PAR-CLIP	Functional MTI (Weak)	23446348	validated
mirtarbase	MIMAT0000691	hsa-miR-130b-3p	ZNF154	7710	ENSG00000179909	PAR-CLIP//HITS-CLIP	Functional MTI (Weak)	21572407	validated
mirtarbase	MIMAT0000691	hsa-miR-130b-3p	ZNF154	7710	ENSG00000179909	PAR-CLIP	Functional MTI (Weak)	20371350	validated
mirtarbase	MIMAT0004810	hsa-miR-629-5p	ZNF175	7728	ENSG00000105497	HITS-CLIP	Functional MTI (Weak)	23824327	validated
mirtarbase	MIMAT0002877	hsa-miR-513a-5p	ZNF175	7728	ENSG00000105497	HITS-CLIP	Functional MTI (Weak)	23824327	validated
mirtarbase	MIMAT0000691	hsa-miR-130b-3p	ZNF202	7753	ENSG00000166261	Sequencing	Functional MTI (Weak)	20371350	validated
mirtarbase	MIMAT0000691	hsa-miR-130b-3p	ZNF217	7764	ENSG00000171940	Sequencing	Functional MTI (Weak)	20371350	validated
mirtarbase	MIMAT0000691	hsa-miR-130b-3p	ZNF224	7767	ENSG00000267680	PAR-CLIP	Functional MTI (Weak)	21572407	validated
mirtarbase	MIMAT0000691	hsa-miR-130b-3p	ZNF224	7767	ENSG00000267680	PAR-CLIP	Functional MTI (Weak)	20371350	validated
mirtarbase	MIMAT0004680	hsa-miR-130b-5p	SLC30A3	7781	ENSG00000115194	HITS-CLIP	Functional MTI (Weak)	23824327	validated
mirtarbase	MIMAT0004505	hsa-miR-32-3p	MAP3K12	7786	ENSG00000139625	PAR-CLIP	Functional MTI (Weak)	23446348	validated
mirtarbase	MIMAT0004505	hsa-miR-32-3p	MAP3K12	7786	ENSG00000139625	PAR-CLIP//HITS-CLIP	Functional MTI (Weak)	21572407	validated
mirtarbase	MIMAT0004505	hsa-miR-32-3p	MAP3K12	7786	ENSG00000139625	PAR-CLIP	Functional MTI (Weak)	20371350	validated
mirtarbase	MIMAT0000691	hsa-miR-130b-3p	PTP4A1	7803	ENSG00000112245	Sequencing	Functional MTI (Weak)	20371350	validated
mirtarbase	MIMAT0004505	hsa-miR-32-3p	PTP4A1	7803	ENSG00000112245	PAR-CLIP	Functional MTI (Weak)	21572407	validated
mirtarbase	MIMAT0000691	hsa-miR-130b-3p	LRP8	7804	ENSG00000157193	Sequencing	Functional MTI (Weak)	20371350	validated
mirtarbase	MIMAT0006767	hsa-miR-1827	BTG2	7832	ENSG00000159388	PAR-CLIP	Functional MTI (Weak)	23592263	validated
mirtarbase	MIMAT0006767	hsa-miR-1827	BTG2	7832	ENSG00000159388	PAR-CLIP	Functional MTI (Weak)	26701625	validated
mirtarbase	MIMAT0006767	hsa-miR-1827	BTG2	7832	ENSG00000159388	PAR-CLIP	Functional MTI (Weak)	27292025	validated
mirtarbase	MIMAT0002877	hsa-miR-513a-5p	BTG2	7832	ENSG00000159388	PAR-CLIP	Functional MTI (Weak)	24398324	validated
mirtarbase	MIMAT0005929	hsa-miR-1275	BRPF1	7862	ENSG00000156983	PAR-CLIP	Functional MTI (Weak)	23592263	validated
mirtarbase	MIMAT0000691	hsa-miR-130b-3p	SLMAP	7871	ENSG00000163681	Sequencing	Functional MTI (Weak)	20371350	validated
mirtarbase	MIMAT0004680	hsa-miR-130b-5p	DEK	7913	ENSG00000124795	PAR-CLIP	Functional MTI (Weak)	23446348	validated
mirtarbase	MIMAT0004680	hsa-miR-130b-5p	DEK	7913	ENSG00000124795	PAR-CLIP	Functional MTI (Weak)	21572407	validated
mirtarbase	MIMAT0004680	hsa-miR-130b-5p	DEK	7913	ENSG00000124795	PAR-CLIP	Functional MTI (Weak)	20371350	validated
mirtarbase	MIMAT0005591	hsa-miR-1236-3p	NUP214	8021	ENSG00000126883	HITS-CLIP	Functional MTI (Weak)	23824327	validated
mirtarbase	MIMAT0004680	hsa-miR-130b-5p	STAM	8027	ENSG00000136738	HITS-CLIP	Functional MTI (Weak)	21572407	validated
mirtarbase	MIMAT0004680	hsa-miR-130b-5p	CUBN	8029	ENSG00000107611	HITS-CLIP	Functional MTI (Weak)	23824327	validated
mirtarbase	MIMAT0005929	hsa-miR-1275	CCDC6	8030	ENSG00000108091	PAR-CLIP	Functional MTI (Weak)	23592263	validated
mirtarbase	MIMAT0000691	hsa-miR-130b-3p	CCDC6	8030	ENSG00000108091	Luciferase reporter assay	Functional MTI	26835423	validated
mirtarbase	MIMAT0006767	hsa-miR-1827	NCOA4	8031	ENSG00000266412	PAR-CLIP	Functional MTI (Weak)	27292025	validated
mirtarbase	MIMAT0006767	hsa-miR-1827	SHOC2	8036	ENSG00000108061	HITS-CLIP	Functional MTI (Weak)	23313552	validated
mirtarbase	MIMAT0002877	hsa-miR-513a-5p	PDHX	8050	ENSG00000110435	PAR-CLIP	Functional MTI (Weak)	23592263	validated
mirtarbase	MIMAT0005929	hsa-miR-1275	FOSL1	8061	ENSG00000175592	PAR-CLIP	Functional MTI (Weak)	23592263	validated
mirtarbase	MIMAT0005929	hsa-miR-1275	FOSL1	8061	ENSG00000175592	PAR-CLIP	Functional MTI (Weak)	20371350	validated
mirtarbase	MIMAT0005929	hsa-miR-1275	FOSL1	8061	ENSG00000175592	PAR-CLIP	Functional MTI (Weak)	26701625	validated
mirtarbase	MIMAT0002877	hsa-miR-513a-5p	FOSL1	8061	ENSG00000175592	PAR-CLIP	Functional MTI (Weak)	26701625	validated
mirtarbase	MIMAT0000691	hsa-miR-130b-3p	KMT2D	8085	ENSG00000167548	Sequencing	Functional MTI (Weak)	20371350	validated
mirtarbase	MIMAT0005929	hsa-miR-1275	KMT2D	8085	ENSG00000167548	PAR-CLIP	Functional MTI (Weak)	23592263	validated
mirtarbase	MIMAT0005929	hsa-miR-1275	KMT2D	8085	ENSG00000167548	PAR-CLIP	Functional MTI (Weak)	26701625	validated
mirtarbase	MIMAT0000691	hsa-miR-130b-3p	FXR1	8087	ENSG00000114416	PAR-CLIP	Functional MTI (Weak)	26701625	validated
mirtarbase	MIMAT0004779	hsa-miR-509-5p	HMGA2	8091	ENSG00000149948	PAR-CLIP	Functional MTI (Weak)	26701625	validated
mirtarbase	MIMAT0002877	hsa-miR-513a-5p	AP3B2	8120	ENSG00000103723	PAR-CLIP	Functional MTI (Weak)	24398324	validated
mirtarbase	MIMAT0002877	hsa-miR-513a-5p	AP3B2	8120	ENSG00000103723	PAR-CLIP	Functional MTI (Weak)	23446348	validated
mirtarbase	MIMAT0002877	hsa-miR-513a-5p	AP3B2	8120	ENSG00000103723	PAR-CLIP	Functional MTI (Weak)	20371350	validated
mirtarbase	MIMAT0005591	hsa-miR-1236-3p	ANP32A	8125	ENSG00000140350	HITS-CLIP	Functional MTI (Weak)	19536157	validated
mirtarbase	MIMAT0005591	hsa-miR-1236-3p	ESS2	8220	ENSG00000100056	HITS-CLIP	Functional MTI (Weak)	23824327	validated
mirtarbase	MIMAT0000691	hsa-miR-130b-3p	SLC10A3	8273	ENSG00000126903	Sequencing	Functional MTI (Weak)	20371350	validated
mirtarbase	MIMAT0000691	hsa-miR-130b-3p	SLC10A3	8273	ENSG00000126903	PAR-CLIP	Functional MTI (Weak)	27292025	validated
mirtarbase	MIMAT0005591	hsa-miR-1236-3p	EPX	8288	ENSG00000121053	HITS-CLIP	Functional MTI (Weak)	23824327	validated
mirtarbase	MIMAT0005591	hsa-miR-1236-3p	EPX	8288	ENSG00000121053	HITS-CLIP	Functional MTI (Weak)	19536157	validated
mirtarbase	MIMAT0006767	hsa-miR-1827	FZD4	8322	ENSG00000174804	PAR-CLIP	Functional MTI (Weak)	27292025	validated
mirtarbase	MIMAT0000691	hsa-miR-130b-3p	FZD6	8323	ENSG00000164930	PAR-CLIP	Functional MTI (Weak)	23592263	validated
mirtarbase	MIMAT0000691	hsa-miR-130b-3p	FZD6	8323	ENSG00000164930	PAR-CLIP	Functional MTI (Weak)	24398324	validated
mirtarbase	MIMAT0000691	hsa-miR-130b-3p	FZD6	8323	ENSG00000164930	PAR-CLIP	Functional MTI (Weak)	21572407	validated
mirtarbase	MIMAT0000691	hsa-miR-130b-3p	FZD6	8323	ENSG00000164930	PAR-CLIP	Functional MTI (Weak)	20371350	validated
mirtarbase	MIMAT0004505	hsa-miR-32-3p	FZD6	8323	ENSG00000164930	HITS-CLIP	Functional MTI (Weak)	23313552	validated
mirtarbase	MIMAT0004810	hsa-miR-629-5p	H2AC6	8334	ENSG00000180573	CLASH	Functional MTI (Weak)	23622248	validated
mirtarbase	MIMAT0002877	hsa-miR-513a-5p	H2AC18	8337	ENSG00000203812	PAR-CLIP	Functional MTI (Weak)	23446348	validated
mirtarbase	MIMAT0002877	hsa-miR-513a-5p	H2AC18	8337	ENSG00000203812	PAR-CLIP	Functional MTI (Weak)	20371350	validated
mirtarbase	MIMAT0002877	hsa-miR-513a-5p	H2AC18	8337	ENSG00000203812	PAR-CLIP	Functional MTI (Weak)	27292025	validated
mirtarbase	MIMAT0004810	hsa-miR-629-5p	H2BC6	8344	ENSG00000274290	PAR-CLIP	Functional MTI (Weak)	23446348	validated
mirtarbase	MIMAT0004810	hsa-miR-629-5p	H2BC6	8344	ENSG00000274290	PAR-CLIP//HITS-CLIP	Functional MTI (Weak)	21572407	validated
mirtarbase	MIMAT0004810	hsa-miR-629-5p	H2BC6	8344	ENSG00000274290	PAR-CLIP	Functional MTI (Weak)	20371350	validated
mirtarbase	MIMAT0004810	hsa-miR-629-5p	H2BC6	8344	ENSG00000274290	HITS-CLIP	Functional MTI (Weak)	23706177	validated
mirtarbase	MIMAT0004810	hsa-miR-629-5p	H2BC9	8345	ENSG00000275713	PAR-CLIP	Functional MTI (Weak)	23446348	validated
mirtarbase	MIMAT0004810	hsa-miR-629-5p	H3C4	8351	ENSG00000197409	PAR-CLIP	Functional MTI (Weak)	23446348	validated
mirtarbase	MIMAT0004810	hsa-miR-629-5p	H3C4	8351	ENSG00000197409	PAR-CLIP	Functional MTI (Weak)	20371350	validated
mirtarbase	MIMAT0004810	hsa-miR-629-5p	H3C4	8351	ENSG00000197409	HITS-CLIP	Functional MTI (Weak)	21572407	validated
mirtarbase	MIMAT0004810	hsa-miR-629-5p	H3C2	8358	ENSG00000286522	PAR-CLIP	Functional MTI (Weak)	23446348	validated
mirtarbase	MIMAT0004810	hsa-miR-629-5p	H3C2	8358	ENSG00000286522	PAR-CLIP	Functional MTI (Weak)	21572407	validated
mirtarbase	MIMAT0004810	hsa-miR-629-5p	H3C2	8358	ENSG00000286522	PAR-CLIP	Functional MTI (Weak)	20371350	validated
mirtarbase	MIMAT0005591	hsa-miR-1236-3p	SPOP	8405	ENSG00000121067	HITS-CLIP	Functional MTI (Weak)	23824327	validated
mirtarbase	MIMAT0006767	hsa-miR-1827	STX7	8417	ENSG00000079950	HITS-CLIP	Functional MTI (Weak)	23824327	validated
mirtarbase	MIMAT0006767	hsa-miR-1827	LTBP4	8425	ENSG00000090006	PAR-CLIP	Functional MTI (Weak)	26701625	validated
mirtarbase	MIMAT0002877	hsa-miR-513a-5p	DYRK3	8444	ENSG00000143479	PAR-CLIP	Functional MTI (Weak)	23592263	validated
mirtarbase	MIMAT0006767	hsa-miR-1827	DYRK3	8444	ENSG00000143479	PAR-CLIP	Functional MTI (Weak)	26701625	validated
mirtarbase	MIMAT0005929	hsa-miR-1275	DYRK2	8445	ENSG00000127334	PAR-CLIP	Functional MTI (Weak)	23592263	validated
mirtarbase	MIMAT0004810	hsa-miR-629-5p	DYRK2	8445	ENSG00000127334	PAR-CLIP	Functional MTI (Weak)	22012620	validated
mirtarbase	MIMAT0000691	hsa-miR-130b-3p	CUL3	8452	ENSG00000036257	PAR-CLIP	Functional MTI (Weak)	22012620	validated
mirtarbase	MIMAT0000691	hsa-miR-130b-3p	CUL3	8452	ENSG00000036257	PAR-CLIP	Functional MTI (Weak)	21572407	validated
mirtarbase	MIMAT0004680	hsa-miR-130b-5p	TTF2	8458	ENSG00000116830	HITS-CLIP	Functional MTI (Weak)	23824327	validated
mirtarbase	MIMAT0000691	hsa-miR-130b-3p	KLF11	8462	ENSG00000172059	Sequencing	Functional MTI (Weak)	20371350	validated
mirtarbase	MIMAT0004680	hsa-miR-130b-5p	CDC42BPA	8476	ENSG00000143776	HITS-CLIP	Functional MTI (Weak)	19536157	validated
mirtarbase	MIMAT0006767	hsa-miR-1827	HIRIP3	8479	ENSG00000149929	PAR-CLIP	Functional MTI (Weak)	23592263	validated
mirtarbase	MIMAT0006767	hsa-miR-1827	IKBKG	8517	ENSG00000269335	HITS-CLIP	Functional MTI (Weak)	23313552	validated
mirtarbase	MIMAT0000691	hsa-miR-130b-3p	IFITM1	8519	ENSG00000185885	PAR-CLIP	Functional MTI (Weak)	27292025	validated
mirtarbase	MIMAT0002877	hsa-miR-513a-5p	HAT1	8520	ENSG00000128708	PAR-CLIP	Functional MTI (Weak)	23592263	validated
mirtarbase	MIMAT0006767	hsa-miR-1827	GCM1	8521	ENSG00000137270	PAR-CLIP	Functional MTI (Weak)	26701625	validated
mirtarbase	MIMAT0006767	hsa-miR-1827	GCM1	8521	ENSG00000137270	PAR-CLIP	Functional MTI (Weak)	27292025	validated
mirtarbase	MIMAT0006767	hsa-miR-1827	CHST1	8534	ENSG00000175264	PAR-CLIP	Functional MTI (Weak)	26701625	validated
mirtarbase	MIMAT0005591	hsa-miR-1236-3p	BARX2	8538	ENSG00000043039	PAR-CLIP	Functional MTI (Weak)	26701625	validated
mirtarbase	MIMAT0006767	hsa-miR-1827	MAPKAPK5	8550	ENSG00000089022	PAR-CLIP	Functional MTI (Weak)	26701625	validated
mirtarbase	MIMAT0000691	hsa-miR-130b-3p	MAPKAPK5	8550	ENSG00000089022	PAR-CLIP	Functional MTI (Weak)	27292025	validated
mirtarbase	MIMAT0006767	hsa-miR-1827	CDC14B	8555	ENSG00000081377	PAR-CLIP	Functional MTI (Weak)	23446348	validated
mirtarbase	MIMAT0006767	hsa-miR-1827	CDC14B	8555	ENSG00000081377	PAR-CLIP	Functional MTI (Weak)	27292025	validated
mirtarbase	MIMAT0002877	hsa-miR-513a-5p	KHSRP	8570	ENSG00000088247	HITS-CLIP	Functional MTI (Weak)	23313552	validated
mirtarbase	MIMAT0006767	hsa-miR-1827	SCARF1	8578	ENSG00000276336	HITS-CLIP	Functional MTI (Weak)	23313552	validated
mirtarbase	MIMAT0006767	hsa-miR-1827	SCARF1	8578	ENSG00000074660	HITS-CLIP	Functional MTI (Weak)	23313552	validated
mirtarbase	MIMAT0006767	hsa-miR-1827	NOP14	8602	ENSG00000087269	HITS-CLIP	Functional MTI (Weak)	24906430	validated
mirtarbase	MIMAT0004680	hsa-miR-130b-5p	PCDHGB4	8641	ENSG00000253953	CLASH	Functional MTI (Weak)	23622248	validated
mirtarbase	MIMAT0002877	hsa-miR-513a-5p	KCNK5	8645	ENSG00000164626	HITS-CLIP	Functional MTI (Weak)	23824327	validated
mirtarbase	MIMAT0005591	hsa-miR-1236-3p	KCNK5	8645	ENSG00000164626	HITS-CLIP	Functional MTI (Weak)	19536157	validated
mirtarbase	MIMAT0006767	hsa-miR-1827	KCNK5	8645	ENSG00000164626	HITS-CLIP	Functional MTI (Weak)	28735896	validated
mirtarbase	MIMAT0004779	hsa-miR-509-5p	NUMB	8650	ENSG00000133961	PAR-CLIP	Functional MTI (Weak)	21572407	validated
mirtarbase	MIMAT0004680	hsa-miR-130b-5p	VAMP8	8673	ENSG00000118640	HITS-CLIP	Functional MTI (Weak)	23824327	validated
mirtarbase	MIMAT0000691	hsa-miR-130b-3p	STX16	8675	ENSG00000124222	PAR-CLIP	Functional MTI (Weak)	23592263	validated
mirtarbase	MIMAT0004779	hsa-miR-509-5p	SRSF9	8683	ENSG00000111786	PAR-CLIP	Functional MTI (Weak)	21572407	validated
mirtarbase	MIMAT0000691	hsa-miR-130b-3p	GALNT4	8693	ENSG00000257594	PAR-CLIP	Functional MTI (Weak)	24398324	validated
mirtarbase	MIMAT0004680	hsa-miR-130b-5p	B3GALNT1	8706	ENSG00000169255	HITS-CLIP	Functional MTI (Weak)	19536157	validated
mirtarbase	MIMAT0004505	hsa-miR-32-3p	SNX4	8723	ENSG00000114520	HITS-CLIP	Functional MTI (Weak)	23313552	validated
mirtarbase	MIMAT0002877	hsa-miR-513a-5p	HRK	8739	ENSG00000135116	HITS-CLIP	Functional MTI (Weak)	23824327	validated
mirtarbase	MIMAT0000691	hsa-miR-130b-3p	CD164	8763	ENSG00000135535	CLASH	Functional MTI (Weak)	23622248	validated
mirtarbase	MIMAT0004810	hsa-miR-629-5p	RIOK3	8780	ENSG00000101782	HITS-CLIP	Functional MTI (Weak)	23824327	validated
mirtarbase	MIMAT0004810	hsa-miR-629-5p	TNFRSF10D	8793	ENSG00000173530	Microarray	Functional MTI (Weak)	23807165	validated
mirtarbase	MIMAT0000691	hsa-miR-130b-3p	TNFRSF10B	8795	ENSG00000120889	PAR-CLIP	Functional MTI (Weak)	23592263	validated
mirtarbase	MIMAT0000691	hsa-miR-130b-3p	TNFRSF10B	8795	ENSG00000120889	PAR-CLIP	Functional MTI (Weak)	23446348	validated
mirtarbase	MIMAT0000691	hsa-miR-130b-3p	TNFRSF10B	8795	ENSG00000120889	PAR-CLIP	Functional MTI (Weak)	26701625	validated
mirtarbase	MIMAT0002877	hsa-miR-513a-5p	CCNK	8812	ENSG00000090061	PAR-CLIP	Functional MTI (Weak)	21572407	validated
mirtarbase	MIMAT0006767	hsa-miR-1827	DPM2	8818	ENSG00000136908	PAR-CLIP	Functional MTI (Weak)	23592263	validated
mirtarbase	MIMAT0006767	hsa-miR-1827	DPM2	8818	ENSG00000136908	PAR-CLIP	Functional MTI (Weak)	26701625	validated
mirtarbase	MIMAT0004810	hsa-miR-629-5p	SYNGAP1	8831	ENSG00000227460	HITS-CLIP	Functional MTI (Weak)	23824327	validated
mirtarbase	MIMAT0004810	hsa-miR-629-5p	SYNGAP1	8831	ENSG00000197283	HITS-CLIP	Functional MTI (Weak)	23824327	validated
mirtarbase	MIMAT0004810	hsa-miR-629-5p	SYNGAP1	8831	ENSG00000227460	HITS-CLIP	Functional MTI (Weak)	19536157	validated
mirtarbase	MIMAT0004810	hsa-miR-629-5p	SYNGAP1	8831	ENSG00000197283	HITS-CLIP	Functional MTI (Weak)	19536157	validated
mirtarbase	MIMAT0004680	hsa-miR-130b-5p	CD84	8832	ENSG00000066294	HITS-CLIP	Functional MTI (Weak)	23824327	validated
mirtarbase	MIMAT0004810	hsa-miR-629-5p	CFLAR	8837	ENSG00000003402	Microarray	Functional MTI (Weak)	23807165	validated
mirtarbase	MIMAT0004680	hsa-miR-130b-5p	PROM1	8842	ENSG00000007062	HITS-CLIP	Functional MTI (Weak)	23824327	validated
mirtarbase	MIMAT0006767	hsa-miR-1827	PER2	8864	ENSG00000132326	HITS-CLIP	Functional MTI (Weak)	23313552	validated
mirtarbase	MIMAT0000691	hsa-miR-130b-3p	TAX1BP1	8887	ENSG00000106052	Sequencing	Functional MTI (Weak)	20371350	validated
mirtarbase	MIMAT0005929	hsa-miR-1275	PRPF4B	8899	ENSG00000112739	PAR-CLIP	Functional MTI (Weak)	23592263	validated
mirtarbase	MIMAT0006767	hsa-miR-1827	PRPF4B	8899	ENSG00000112739	PAR-CLIP	Functional MTI (Weak)	23592263	validated
mirtarbase	MIMAT0006767	hsa-miR-1827	TIMELESS	8914	ENSG00000111602	PAR-CLIP	Functional MTI (Weak)	27292025	validated
mirtarbase	MIMAT0006767	hsa-miR-1827	BCL10	8915	ENSG00000142867	PAR-CLIP	Functional MTI (Weak)	27292025	validated
mirtarbase	MIMAT0006767	hsa-miR-1827	RTL8C	8933	ENSG00000134590	PAR-CLIP	Functional MTI (Weak)	27292025	validated
mirtarbase	MIMAT0006767	hsa-miR-1827	H2AC11	8969	ENSG00000196787	PAR-CLIP	Functional MTI (Weak)	26701625	validated
mirtarbase	MIMAT0000691	hsa-miR-130b-3p	USP13	8975	ENSG00000058056	PAR-CLIP	Functional MTI (Weak)	21572407	validated
mirtarbase	MIMAT0000691	hsa-miR-130b-3p	WASL	8976	ENSG00000106299	PAR-CLIP	Functional MTI (Weak)	21572407	validated
mirtarbase	MIMAT0000691	hsa-miR-130b-3p	WASL	8976	ENSG00000106299	PAR-CLIP	Functional MTI (Weak)	20371350	validated
mirtarbase	MIMAT0005929	hsa-miR-1275	RPS6KA4	8986	ENSG00000162302	PAR-CLIP	Functional MTI (Weak)	23592263	validated
mirtarbase	MIMAT0006767	hsa-miR-1827	ATP6V0E1	8992	ENSG00000113732	PAR-CLIP	Functional MTI (Weak)	26701625	validated
mirtarbase	MIMAT0005591	hsa-miR-1236-3p	ATP6V0E1	8992	ENSG00000113732	PAR-CLIP	Functional MTI (Weak)	27292025	validated
mirtarbase	MIMAT0000691	hsa-miR-130b-3p	ATP6V0E1	8992	ENSG00000113732	PAR-CLIP	Functional MTI (Weak)	27292025	validated
mirtarbase	MIMAT0006767	hsa-miR-1827	BRSK2	9024	ENSG00000174672	PAR-CLIP	Functional MTI (Weak)	23592263	validated
mirtarbase	MIMAT0006767	hsa-miR-1827	BRSK2	9024	ENSG00000174672	PAR-CLIP	Functional MTI (Weak)	20371350	validated
mirtarbase	MIMAT0004680	hsa-miR-130b-5p	SPAG9	9043	ENSG00000008294	HITS-CLIP	Functional MTI (Weak)	23313552	validated
mirtarbase	MIMAT0000691	hsa-miR-130b-3p	GPRC5A	9052	ENSG00000013588	PAR-CLIP	Functional MTI (Weak)	23592263	validated
mirtarbase	MIMAT0000691	hsa-miR-130b-3p	GPRC5A	9052	ENSG00000013588	PAR-CLIP	Functional MTI (Weak)	26701625	validated
mirtarbase	MIMAT0006767	hsa-miR-1827	GPRC5A	9052	ENSG00000013588	HITS-CLIP	Functional MTI (Weak)	23313552	validated
mirtarbase	MIMAT0000691	hsa-miR-130b-3p	MAP7	9053	ENSG00000135525	Sequencing//PAR-CLIP	Functional MTI (Weak)	20371350	validated
mirtarbase	MIMAT0000691	hsa-miR-130b-3p	MAP7	9053	ENSG00000135525	PAR-CLIP	Functional MTI (Weak)	24398324	validated
mirtarbase	MIMAT0000691	hsa-miR-130b-3p	MAP7	9053	ENSG00000135525	PAR-CLIP	Functional MTI (Weak)	23446348	validated
mirtarbase	MIMAT0000691	hsa-miR-130b-3p	MAP7	9053	ENSG00000135525	PAR-CLIP	Functional MTI (Weak)	22012620	validated
mirtarbase	MIMAT0006767	hsa-miR-1827	PKMYT1	9088	ENSG00000127564	PAR-CLIP	Functional MTI (Weak)	26701625	validated
mirtarbase	MIMAT0000691	hsa-miR-130b-3p	MTMR4	9110	ENSG00000108389	Sequencing	Functional MTI (Weak)	20371350	validated
mirtarbase	MIMAT0000691	hsa-miR-130b-3p	ATP6V0D1	9114	ENSG00000159720	PAR-CLIP	Functional MTI (Weak)	23446348	validated
mirtarbase	MIMAT0000691	hsa-miR-130b-3p	ATP6V0D1	9114	ENSG00000159720	PAR-CLIP	Functional MTI (Weak)	21572407	validated
mirtarbase	MIMAT0000691	hsa-miR-130b-3p	ATP6V0D1	9114	ENSG00000159720	HITS-CLIP	Functional MTI (Weak)	23824327	validated
mirtarbase	MIMAT0005591	hsa-miR-1236-3p	SLC16A5	9121	ENSG00000170190	HITS-CLIP	Functional MTI (Weak)	19536157	validated
mirtarbase	MIMAT0006767	hsa-miR-1827	SLC16A4	9122	ENSG00000168679	HITS-CLIP	Functional MTI (Weak)	23824327	validated
mirtarbase	MIMAT0000691	hsa-miR-130b-3p	PRPF4	9128	ENSG00000136875	HITS-CLIP	Functional MTI (Weak)	23313552	validated
mirtarbase	MIMAT0006767	hsa-miR-1827	ATG12	9140	ENSG00000145782	PAR-CLIP	Functional MTI (Weak)	23446348	validated
mirtarbase	MIMAT0006767	hsa-miR-1827	SYNGR2	9144	ENSG00000108639	PAR-CLIP	Functional MTI (Weak)	27292025	validated
mirtarbase	MIMAT0004680	hsa-miR-130b-5p	SYNGR1	9145	ENSG00000100321	HITS-CLIP	Functional MTI (Weak)	23824327	validated
mirtarbase	MIMAT0006767	hsa-miR-1827	HGS	9146	ENSG00000185359	PAR-CLIP	Functional MTI (Weak)	26701625	validated
mirtarbase	MIMAT0006767	hsa-miR-1827	LPAR2	9170	ENSG00000064547	PAR-CLIP	Functional MTI (Weak)	27292025	validated
mirtarbase	MIMAT0006767	hsa-miR-1827	RASSF9	9182	ENSG00000198774	PAR-CLIP	Functional MTI (Weak)	27292025	validated
mirtarbase	MIMAT0002877	hsa-miR-513a-5p	BUB3	9184	ENSG00000154473	PAR-CLIP	Functional MTI (Weak)	23592263	validated
mirtarbase	MIMAT0004680	hsa-miR-130b-5p	LRRFIP1	9208	ENSG00000124831	HITS-CLIP	Functional MTI (Weak)	23824327	validated
mirtarbase	MIMAT0002877	hsa-miR-513a-5p	NOLC1	9221	ENSG00000166197	PAR-CLIP	Functional MTI (Weak)	23592263	validated
mirtarbase	MIMAT0004779	hsa-miR-509-5p	RAB11B	9230	ENSG00000185236	PAR-CLIP	Functional MTI (Weak)	23446348	validated
mirtarbase	MIMAT0004779	hsa-miR-509-5p	RAB11B	9230	ENSG00000185236	PAR-CLIP	Functional MTI (Weak)	26701625	validated
mirtarbase	MIMAT0004779	hsa-miR-509-5p	RAB11B	9230	ENSG00000185236	PAR-CLIP	Functional MTI (Weak)	27292025	validated
mirtarbase	MIMAT0000691	hsa-miR-130b-3p	DLG5	9231	ENSG00000274429	PAR-CLIP	Functional MTI (Weak)	23592263	validated
mirtarbase	MIMAT0000691	hsa-miR-130b-3p	DLG5	9231	ENSG00000151208	PAR-CLIP	Functional MTI (Weak)	23592263	validated
mirtarbase	MIMAT0000691	hsa-miR-130b-3p	DLG5	9231	ENSG00000274429	PAR-CLIP	Functional MTI (Weak)	21572407	validated
mirtarbase	MIMAT0000691	hsa-miR-130b-3p	DLG5	9231	ENSG00000151208	PAR-CLIP	Functional MTI (Weak)	21572407	validated
mirtarbase	MIMAT0000691	hsa-miR-130b-3p	DLG5	9231	ENSG00000274429	PAR-CLIP	Functional MTI (Weak)	20371350	validated
mirtarbase	MIMAT0000691	hsa-miR-130b-3p	DLG5	9231	ENSG00000151208	PAR-CLIP	Functional MTI (Weak)	20371350	validated
mirtarbase	MIMAT0004680	hsa-miR-130b-5p	DHRS3	9249	ENSG00000162496	HITS-CLIP	Functional MTI (Weak)	23824327	validated
mirtarbase	MIMAT0000691	hsa-miR-130b-3p	RPS6KA5	9252	ENSG00000100784	PAR-CLIP	Functional MTI (Weak)	21572407	validated
mirtarbase	MIMAT0006767	hsa-miR-1827	STK17B	9262	ENSG00000081320	PAR-CLIP	Functional MTI (Weak)	23592263	validated
mirtarbase	MIMAT0006767	hsa-miR-1827	CYTH1	9267	ENSG00000108669	PAR-CLIP	Functional MTI (Weak)	23592263	validated
mirtarbase	MIMAT0006767	hsa-miR-1827	GPR37L1	9283	ENSG00000170075	PAR-CLIP	Functional MTI (Weak)	27292025	validated
mirtarbase	MIMAT0005591	hsa-miR-1236-3p	GPR55	9290	ENSG00000135898	HITS-CLIP	Functional MTI (Weak)	23824327	validated
mirtarbase	MIMAT0000691	hsa-miR-130b-3p	S1PR2	9294	ENSG00000267534	HITS-CLIP	Functional MTI (Weak)	23824327	validated
mirtarbase	MIMAT0004779	hsa-miR-509-5p	SRSF11	9295	ENSG00000116754	PAR-CLIP	Functional MTI (Weak)	22100165	validated
mirtarbase	MIMAT0000691	hsa-miR-130b-3p	PTER	9317	ENSG00000165983	Sequencing	Functional MTI (Weak)	20371350	validated
mirtarbase	MIMAT0000691	hsa-miR-130b-3p	TRIP10	9322	ENSG00000125733	Sequencing	Functional MTI (Weak)	20371350	validated
mirtarbase	MIMAT0005591	hsa-miR-1236-3p	TCEAL1	9338	ENSG00000172465	ChIP-seq//Flow//Immunofluorescence//qRT-PCR//Western blot	Functional MTI	25447520	validated
mirtarbase	MIMAT0004680	hsa-miR-130b-5p	TXNL1	9352	ENSG00000091164	HITS-CLIP	Functional MTI (Weak)	19536157	validated
mirtarbase	MIMAT0005591	hsa-miR-1236-3p	SLC22A6	9356	ENSG00000197901	HITS-CLIP	Functional MTI (Weak)	23824327	validated
mirtarbase	MIMAT0000691	hsa-miR-130b-3p	PPIG	9360	ENSG00000138398	PAR-CLIP	Functional MTI (Weak)	23446348	validated
mirtarbase	MIMAT0000691	hsa-miR-130b-3p	PPIG	9360	ENSG00000138398	PAR-CLIP	Functional MTI (Weak)	22012620	validated
mirtarbase	MIMAT0000691	hsa-miR-130b-3p	PPIG	9360	ENSG00000138398	PAR-CLIP	Functional MTI (Weak)	21572407	validated
mirtarbase	MIMAT0000691	hsa-miR-130b-3p	PPIG	9360	ENSG00000138398	PAR-CLIP	Functional MTI (Weak)	20371350	validated
mirtarbase	MIMAT0006767	hsa-miR-1827	SLC9A3R1	9368	ENSG00000109062	PAR-CLIP	Functional MTI (Weak)	26701625	validated
mirtarbase	MIMAT0006767	hsa-miR-1827	NRXN3	9369	ENSG00000021645	HITS-CLIP	Functional MTI (Weak)	23824327	validated
mirtarbase	MIMAT0006767	hsa-miR-1827	NRXN3	9369	ENSG00000021645	HITS-CLIP	Functional MTI (Weak)	23706177	validated
mirtarbase	MIMAT0000691	hsa-miR-130b-3p	ZFYVE9	9372	ENSG00000157077	PAR-CLIP	Functional MTI (Weak)	23592263	validated
mirtarbase	MIMAT0000691	hsa-miR-130b-3p	ZFYVE9	9372	ENSG00000157077	PAR-CLIP	Functional MTI (Weak)	26701625	validated
mirtarbase	MIMAT0000691	hsa-miR-130b-3p	ZFYVE9	9372	ENSG00000157077	PAR-CLIP	Functional MTI (Weak)	27292025	validated
mirtarbase	MIMAT0006767	hsa-miR-1827	LPXN	9404	ENSG00000110031	PAR-CLIP	Functional MTI (Weak)	27292025	validated
mirtarbase	MIMAT0004505	hsa-miR-32-3p	ZRANB2	9406	ENSG00000132485	PAR-CLIP	Functional MTI (Weak)	27292025	validated
mirtarbase	MIMAT0000691	hsa-miR-130b-3p	ZNF264	9422	ENSG00000083844	Sequencing	Functional MTI (Weak)	20371350	validated
mirtarbase	MIMAT0006767	hsa-miR-1827	ZNF264	9422	ENSG00000083844	PAR-CLIP	Functional MTI (Weak)	23592263	validated
mirtarbase	MIMAT0004680	hsa-miR-130b-5p	KCNK6	9424	ENSG00000099337	HITS-CLIP	Functional MTI (Weak)	23824327	validated
mirtarbase	MIMAT0006767	hsa-miR-1827	MED17	9440	ENSG00000042429	PAR-CLIP	Functional MTI (Weak)	27292025	validated
mirtarbase	MIMAT0006767	hsa-miR-1827	MED7	9443	ENSG00000155868	PAR-CLIP	Functional MTI (Weak)	27292025	validated
mirtarbase	MIMAT0000691	hsa-miR-130b-3p	QKI	9444	ENSG00000112531	PAR-CLIP	Functional MTI (Weak)	23446348	validated
mirtarbase	MIMAT0000691	hsa-miR-130b-3p	QKI	9444	ENSG00000112531	PAR-CLIP	Functional MTI (Weak)	21572407	validated
mirtarbase	MIMAT0005929	hsa-miR-1275	GSTO1	9446	ENSG00000148834	PAR-CLIP	Functional MTI (Weak)	27292025	validated
mirtarbase	MIMAT0000691	hsa-miR-130b-3p	SH3BP5	9467	ENSG00000131370	Sequencing	Functional MTI (Weak)	20371350	validated
mirtarbase	MIMAT0006767	hsa-miR-1827	AKAP5	9495	ENSG00000179841	PAR-CLIP	Functional MTI (Weak)	23592263	validated
mirtarbase	MIMAT0006767	hsa-miR-1827	RPH3AL	9501	ENSG00000181031	HITS-CLIP	Functional MTI (Weak)	23824327	validated
mirtarbase	MIMAT0006767	hsa-miR-1827	RPH3AL	9501	ENSG00000262334	HITS-CLIP	Functional MTI (Weak)	23824327	validated
mirtarbase	MIMAT0006767	hsa-miR-1827	RPH3AL	9501	ENSG00000282013	HITS-CLIP	Functional MTI (Weak)	23824327	validated
mirtarbase	MIMAT0004680	hsa-miR-130b-5p	EEF1E1	9521	ENSG00000124802	HITS-CLIP	Functional MTI (Weak)	23824327	validated
mirtarbase	MIMAT0004779	hsa-miR-509-5p	MPDU1	9526	ENSG00000129255	PAR-CLIP	Functional MTI (Weak)	22012620	validated
mirtarbase	MIMAT0006767	hsa-miR-1827	TMEM59	9528	ENSG00000116209	HITS-CLIP	Functional MTI (Weak)	23824327	validated
mirtarbase	MIMAT0005929	hsa-miR-1275	BAG5	9529	ENSG00000166170	PAR-CLIP	Functional MTI (Weak)	23446348	validated
mirtarbase	MIMAT0002877	hsa-miR-513a-5p	BAG2	9532	ENSG00000112208	HITS-CLIP	Functional MTI (Weak)	19536157	validated
mirtarbase	MIMAT0004680	hsa-miR-130b-5p	BAG2	9532	ENSG00000112208	HITS-CLIP	Functional MTI (Weak)	19536157	validated
mirtarbase	MIMAT0004680	hsa-miR-130b-5p	GOSR2	9570	ENSG00000108433	HITS-CLIP	Functional MTI (Weak)	23824327	validated
mirtarbase	MIMAT0004680	hsa-miR-130b-5p	GOSR2	9570	ENSG00000108433	HITS-CLIP	Functional MTI (Weak)	19536157	validated
mirtarbase	MIMAT0006767	hsa-miR-1827	RAB36	9609	ENSG00000100228	PAR-CLIP	Functional MTI (Weak)	23592263	validated
mirtarbase	MIMAT0006767	hsa-miR-1827	RAB36	9609	ENSG00000100228	HITS-CLIP	Functional MTI (Weak)	23824327	validated
mirtarbase	MIMAT0006767	hsa-miR-1827	RAB36	9609	ENSG00000100228	PAR-CLIP	Functional MTI (Weak)	27292025	validated
mirtarbase	MIMAT0004680	hsa-miR-130b-5p	NCOR2	9612	ENSG00000196498	CLASH	Functional MTI (Weak)	23622248	validated
mirtarbase	MIMAT0002877	hsa-miR-513a-5p	RGS6	9628	ENSG00000182732	HITS-CLIP	Functional MTI (Weak)	19536157	validated
mirtarbase	MIMAT0004680	hsa-miR-130b-5p	RGS6	9628	ENSG00000182732	HITS-CLIP	Functional MTI (Weak)	19536157	validated
mirtarbase	MIMAT0006767	hsa-miR-1827	NUP155	9631	ENSG00000113569	PAR-CLIP	Functional MTI (Weak)	21572407	validated
mirtarbase	MIMAT0000691	hsa-miR-130b-3p	SH3PXD2A	9644	ENSG00000107957	Sequencing	Functional MTI (Weak)	20371350	validated
mirtarbase	MIMAT0004680	hsa-miR-130b-5p	SH3PXD2A	9644	ENSG00000107957	HITS-CLIP	Functional MTI (Weak)	23824327	validated
mirtarbase	MIMAT0005929	hsa-miR-1275	SH3PXD2A	9644	ENSG00000107957	HITS-CLIP	Functional MTI (Weak)	19536157	validated
mirtarbase	MIMAT0004680	hsa-miR-130b-5p	DZIP3	9666	ENSG00000198919	CLASH	Functional MTI (Weak)	23622248	validated
mirtarbase	MIMAT0002877	hsa-miR-513a-5p	SLC25A44	9673	ENSG00000160785	HITS-CLIP	Functional MTI (Weak)	23313552	validated
mirtarbase	MIMAT0004680	hsa-miR-130b-5p	FAM53B	9679	ENSG00000189319	HITS-CLIP	Functional MTI (Weak)	23824327	validated
mirtarbase	MIMAT0005591	hsa-miR-1236-3p	FAM53B	9679	ENSG00000189319	HITS-CLIP	Functional MTI (Weak)	23824327	validated
mirtarbase	MIMAT0004505	hsa-miR-32-3p	N4BP1	9683	ENSG00000102921	PAR-CLIP	Functional MTI (Weak)	20371350	validated
mirtarbase	MIMAT0004779	hsa-miR-509-5p	VGLL4	9686	ENSG00000144560	PAR-CLIP	Functional MTI (Weak)	23592263	validated
mirtarbase	MIMAT0006767	hsa-miR-1827	PRORP	9692	ENSG00000100890	HITS-CLIP	Functional MTI (Weak)	23706177	validated
mirtarbase	MIMAT0000691	hsa-miR-130b-3p	PPP6R2	9701	ENSG00000100239	Sequencing	Functional MTI (Weak)	20371350	validated
mirtarbase	MIMAT0006767	hsa-miR-1827	ULK2	9706	ENSG00000083290	PAR-CLIP	Functional MTI (Weak)	26701625	validated
mirtarbase	MIMAT0006767	hsa-miR-1827	ULK2	9706	ENSG00000083290	PAR-CLIP	Functional MTI (Weak)	27292025	validated
mirtarbase	MIMAT0006767	hsa-miR-1827	USP6NL	9712	ENSG00000148429	PAR-CLIP	Functional MTI (Weak)	27292025	validated
mirtarbase	MIMAT0006767	hsa-miR-1827	SEC14L5	9717	ENSG00000103184	PAR-CLIP	Functional MTI (Weak)	20371350	validated
mirtarbase	MIMAT0005591	hsa-miR-1236-3p	SEMA3E	9723	ENSG00000170381	HITS-CLIP	Functional MTI (Weak)	23824327	validated
mirtarbase	MIMAT0005591	hsa-miR-1236-3p	SEMA3E	9723	ENSG00000170381	HITS-CLIP	Functional MTI (Weak)	19536157	validated
mirtarbase	MIMAT0004779	hsa-miR-509-5p	SEMA3E	9723	ENSG00000170381	HITS-CLIP	Functional MTI (Weak)	23824327	validated
mirtarbase	MIMAT0004779	hsa-miR-509-5p	SEMA3E	9723	ENSG00000170381	HITS-CLIP	Functional MTI (Weak)	19536157	validated
mirtarbase	MIMAT0004779	hsa-miR-509-5p	TMEM63A	9725	ENSG00000196187	PAR-CLIP	Functional MTI (Weak)	21572407	validated
mirtarbase	MIMAT0000691	hsa-miR-130b-3p	SECISBP2L	9728	ENSG00000138593	Sequencing//PAR-CLIP	Functional MTI (Weak)	20371350	validated
mirtarbase	MIMAT0000691	hsa-miR-130b-3p	SECISBP2L	9728	ENSG00000138593	PAR-CLIP	Functional MTI (Weak)	23592263	validated
mirtarbase	MIMAT0000691	hsa-miR-130b-3p	SECISBP2L	9728	ENSG00000138593	PAR-CLIP	Functional MTI (Weak)	26701625	validated
mirtarbase	MIMAT0005929	hsa-miR-1275	SECISBP2L	9728	ENSG00000138593	PAR-CLIP	Functional MTI (Weak)	26701625	validated
mirtarbase	MIMAT0005591	hsa-miR-1236-3p	SETD1A	9739	ENSG00000099381	HITS-CLIP	Functional MTI (Weak)	19536157	validated
mirtarbase	MIMAT0005591	hsa-miR-1236-3p	ZSCAN12	9753	ENSG00000158691	PAR-CLIP	Functional MTI (Weak)	21572407	validated
mirtarbase	MIMAT0000691	hsa-miR-130b-3p	MLEC	9761	ENSG00000110917	PAR-CLIP	Functional MTI (Weak)	21572407	validated
mirtarbase	MIMAT0000691	hsa-miR-130b-3p	MLEC	9761	ENSG00000110917	PAR-CLIP	Functional MTI (Weak)	20371350	validated
mirtarbase	MIMAT0004779	hsa-miR-509-5p	MLEC	9761	ENSG00000110917	PAR-CLIP	Functional MTI (Weak)	22012620	validated
mirtarbase	MIMAT0006767	hsa-miR-1827	KIAA0513	9764	ENSG00000135709	PAR-CLIP	Functional MTI (Weak)	26701625	validated
mirtarbase	MIMAT0005929	hsa-miR-1275	SUSD6	9766	ENSG00000100647	PAR-CLIP	Functional MTI (Weak)	26701625	validated
mirtarbase	MIMAT0005929	hsa-miR-1275	PIEZO1	9780	ENSG00000103335	PAR-CLIP	Functional MTI (Weak)	23592263	validated
mirtarbase	MIMAT0004680	hsa-miR-130b-5p	RIMS3	9783	ENSG00000117016	PAR-CLIP	Functional MTI (Weak)	23446348	validated
mirtarbase	MIMAT0004680	hsa-miR-130b-5p	RIMS3	9783	ENSG00000117016	PAR-CLIP	Functional MTI (Weak)	21572407	validated
mirtarbase	MIMAT0004680	hsa-miR-130b-5p	RIMS3	9783	ENSG00000117016	PAR-CLIP	Functional MTI (Weak)	20371350	validated
mirtarbase	MIMAT0005591	hsa-miR-1236-3p	MTSS1	9788	ENSG00000170873	HITS-CLIP	Functional MTI (Weak)	23824327	validated
mirtarbase	MIMAT0000691	hsa-miR-130b-3p	CKAP5	9793	ENSG00000175216	Sequencing	Functional MTI (Weak)	20371350	validated
mirtarbase	MIMAT0004680	hsa-miR-130b-5p	MAML1	9794	ENSG00000161021	HITS-CLIP	Functional MTI (Weak)	19536157	validated
mirtarbase	MIMAT0004680	hsa-miR-130b-5p	MAML1	9794	ENSG00000283780	HITS-CLIP	Functional MTI (Weak)	19536157	validated
mirtarbase	MIMAT0002877	hsa-miR-513a-5p	DAZAP2	9802	ENSG00000183283	PAR-CLIP	Functional MTI (Weak)	23592263	validated
mirtarbase	MIMAT0004505	hsa-miR-32-3p	DAZAP2	9802	ENSG00000183283	PAR-CLIP	Functional MTI (Weak)	26701625	validated
mirtarbase	MIMAT0000691	hsa-miR-130b-3p	EFCAB14	9813	ENSG00000159658	Sequencing	Functional MTI (Weak)	20371350	validated
mirtarbase	MIMAT0004505	hsa-miR-32-3p	EFCAB14	9813	ENSG00000159658	PAR-CLIP	Functional MTI (Weak)	21572407	validated
mirtarbase	MIMAT0004505	hsa-miR-32-3p	EFCAB14	9813	ENSG00000159658	PAR-CLIP	Functional MTI (Weak)	20371350	validated
mirtarbase	MIMAT0006767	hsa-miR-1827	ARHGAP11A	9824	ENSG00000198826	PAR-CLIP	Functional MTI (Weak)	23446348	validated
mirtarbase	MIMAT0006767	hsa-miR-1827	ARHGAP11A	9824	ENSG00000275568	PAR-CLIP	Functional MTI (Weak)	23446348	validated
mirtarbase	MIMAT0006767	hsa-miR-1827	ARHGAP11A	9824	ENSG00000198826	PAR-CLIP	Functional MTI (Weak)	21572407	validated
mirtarbase	MIMAT0006767	hsa-miR-1827	ARHGAP11A	9824	ENSG00000275568	PAR-CLIP	Functional MTI (Weak)	21572407	validated
mirtarbase	MIMAT0000691	hsa-miR-130b-3p	SPATA2	9825	ENSG00000158480	Sequencing	Functional MTI (Weak)	20371350	validated
mirtarbase	MIMAT0005929	hsa-miR-1275	RGP1	9827	ENSG00000107185	PAR-CLIP	Functional MTI (Weak)	23592263	validated
mirtarbase	MIMAT0006767	hsa-miR-1827	ZNF623	9831	ENSG00000276340	HITS-CLIP	Functional MTI (Weak)	23824327	validated
mirtarbase	MIMAT0006767	hsa-miR-1827	ZNF623	9831	ENSG00000183309	HITS-CLIP	Functional MTI (Weak)	23824327	validated
mirtarbase	MIMAT0004779	hsa-miR-509-5p	ZBTB24	9841	ENSG00000112365	PAR-CLIP	Functional MTI (Weak)	21572407	validated
mirtarbase	MIMAT0005929	hsa-miR-1275	PLEKHM1	9842	ENSG00000276358	PAR-CLIP	Functional MTI (Weak)	26701625	validated
mirtarbase	MIMAT0005929	hsa-miR-1275	PLEKHM1	9842	ENSG00000225190	PAR-CLIP	Functional MTI (Weak)	26701625	validated
mirtarbase	MIMAT0005929	hsa-miR-1275	PLEKHM1	9842	ENSG00000277111	PAR-CLIP	Functional MTI (Weak)	26701625	validated
mirtarbase	MIMAT0005929	hsa-miR-1275	PLEKHM1	9842	ENSG00000276358	PAR-CLIP	Functional MTI (Weak)	27292025	validated
mirtarbase	MIMAT0005929	hsa-miR-1275	PLEKHM1	9842	ENSG00000225190	PAR-CLIP	Functional MTI (Weak)	27292025	validated
mirtarbase	MIMAT0005929	hsa-miR-1275	PLEKHM1	9842	ENSG00000277111	PAR-CLIP	Functional MTI (Weak)	27292025	validated
mirtarbase	MIMAT0005591	hsa-miR-1236-3p	C2CD2L	9854	ENSG00000172375	HITS-CLIP	Functional MTI (Weak)	23824327	validated
mirtarbase	MIMAT0000691	hsa-miR-130b-3p	CEP170	9859	ENSG00000276725	PAR-CLIP	Functional MTI (Weak)	23446348	validated
mirtarbase	MIMAT0000691	hsa-miR-130b-3p	CEP170	9859	ENSG00000143702	PAR-CLIP	Functional MTI (Weak)	23446348	validated
mirtarbase	MIMAT0000691	hsa-miR-130b-3p	CEP170	9859	ENSG00000276725	PAR-CLIP	Functional MTI (Weak)	20371350	validated
mirtarbase	MIMAT0000691	hsa-miR-130b-3p	CEP170	9859	ENSG00000143702	PAR-CLIP	Functional MTI (Weak)	20371350	validated
mirtarbase	MIMAT0005591	hsa-miR-1236-3p	LRIG2	9860	ENSG00000198799	PAR-CLIP	Functional MTI (Weak)	24398324	validated
mirtarbase	MIMAT0004680	hsa-miR-130b-5p	ZC3H11A	9877	ENSG00000058673	PAR-CLIP	Functional MTI (Weak)	24398324	validated
mirtarbase	MIMAT0006767	hsa-miR-1827	OSBPL2	9885	ENSG00000130703	HITS-CLIP	Functional MTI (Weak)	23824327	validated
mirtarbase	MIMAT0006767	hsa-miR-1827	OSBPL2	9885	ENSG00000130703	HITS-CLIP	Functional MTI (Weak)	23313552	validated
mirtarbase	MIMAT0000691	hsa-miR-130b-3p	FIG4	9896	ENSG00000112367	HITS-CLIP	Functional MTI (Weak)	23824327	validated
mirtarbase	MIMAT0000691	hsa-miR-130b-3p	KLHL21	9903	ENSG00000162413	Sequencing//PAR-CLIP	Functional MTI (Weak)	20371350	validated
mirtarbase	MIMAT0000691	hsa-miR-130b-3p	KLHL21	9903	ENSG00000162413	HITS-CLIP	Functional MTI (Weak)	21572407	validated
mirtarbase	MIMAT0002877	hsa-miR-513a-5p	KLHL21	9903	ENSG00000162413	PAR-CLIP	Functional MTI (Weak)	26701625	validated
mirtarbase	MIMAT0006767	hsa-miR-1827	SGSM2	9905	ENSG00000141258	PAR-CLIP	Functional MTI (Weak)	27292025	validated
mirtarbase	MIMAT0006767	hsa-miR-1827	SLC35E2A	9906	ENSG00000215790	PAR-CLIP	Functional MTI (Weak)	22100165	validated
mirtarbase	MIMAT0006767	hsa-miR-1827	SUPT7L	9913	ENSG00000119760	PAR-CLIP	Functional MTI (Weak)	26701625	validated
mirtarbase	MIMAT0005591	hsa-miR-1236-3p	FAM20B	9917	ENSG00000116199	HITS-CLIP	Functional MTI (Weak)	23824327	validated
mirtarbase	MIMAT0000691	hsa-miR-130b-3p	NCAPD2	9918	ENSG00000010292	PAR-CLIP	Functional MTI (Weak)	23446348	validated
mirtarbase	MIMAT0000691	hsa-miR-130b-3p	NCAPD2	9918	ENSG00000010292	PAR-CLIP	Functional MTI (Weak)	21572407	validated
mirtarbase	MIMAT0000691	hsa-miR-130b-3p	SEC16A	9919	ENSG00000148396	PAR-CLIP	Functional MTI (Weak)	26701625	validated
mirtarbase	MIMAT0004680	hsa-miR-130b-5p	RNF10	9921	ENSG00000022840	CLASH	Functional MTI (Weak)	23622248	validated
mirtarbase	MIMAT0000691	hsa-miR-130b-3p	LPGAT1	9926	ENSG00000123684	Sequencing	Functional MTI (Weak)	20371350	validated
mirtarbase	MIMAT0006767	hsa-miR-1827	JOSD1	9929	ENSG00000100221	PAR-CLIP	Functional MTI (Weak)	23592263	validated
mirtarbase	MIMAT0004680	hsa-miR-130b-5p	HELZ	9931	ENSG00000198265	CLASH	Functional MTI (Weak)	23622248	validated
mirtarbase	MIMAT0004680	hsa-miR-130b-5p	OXSR1	9943	ENSG00000172939	HITS-CLIP	Functional MTI (Weak)	23824327	validated
mirtarbase	MIMAT0005591	hsa-miR-1236-3p	OXSR1	9943	ENSG00000172939	HITS-CLIP	Functional MTI (Weak)	23824327	validated
mirtarbase	MIMAT0006767	hsa-miR-1827	USP12P1	9959		PAR-CLIP	Functional MTI (Weak)	23592263	validated
mirtarbase	MIMAT0002877	hsa-miR-513a-5p	NR1D2	9975	ENSG00000174738	PAR-CLIP	Functional MTI (Weak)	21572407	validated
mirtarbase	MIMAT0005929	hsa-miR-1275	RCE1	9986	ENSG00000173653	PAR-CLIP	Functional MTI (Weak)	23592263	validated
mirtarbase	MIMAT0005591	hsa-miR-1236-3p	SH2B3	10019	ENSG00000111252	HITS-CLIP	Functional MTI (Weak)	23824327	validated
mirtarbase	MIMAT0006767	hsa-miR-1827	PARP2	10038	ENSG00000129484	PAR-CLIP	Functional MTI (Weak)	20371350	validated
mirtarbase	MIMAT0002877	hsa-miR-513a-5p	MAMLD1	10046	ENSG00000013619	PAR-CLIP	Functional MTI (Weak)	23592263	validated
mirtarbase	MIMAT0006767	hsa-miR-1827	SMC4	10051	ENSG00000113810	PAR-CLIP	Functional MTI (Weak)	20371350	validated
mirtarbase	MIMAT0006767	hsa-miR-1827	SMC4	10051	ENSG00000113810	PAR-CLIP	Functional MTI (Weak)	27292025	validated
mirtarbase	MIMAT0000691	hsa-miR-130b-3p	SCAMP2	10066	ENSG00000140497	Sequencing	Functional MTI (Weak)	20371350	validated
mirtarbase	MIMAT0004680	hsa-miR-130b-5p	ATP9A	10079	ENSG00000054793	HITS-CLIP	Functional MTI (Weak)	23824327	validated
mirtarbase	MIMAT0004505	hsa-miR-32-3p	GPC6	10082	ENSG00000183098	PAR-CLIP	Functional MTI (Weak)	22012620	validated
mirtarbase	MIMAT0005929	hsa-miR-1275	ARPC1B	10095	ENSG00000130429	HITS-CLIP	Functional MTI (Weak)	23824327	validated
mirtarbase	MIMAT0000691	hsa-miR-130b-3p	TSPAN3	10099	ENSG00000140391	PAR-CLIP	Functional MTI (Weak)	21572407	validated
mirtarbase	MIMAT0002877	hsa-miR-513a-5p	PPIF	10105	ENSG00000108179	PAR-CLIP	Functional MTI (Weak)	23592263	validated
mirtarbase	MIMAT0004505	hsa-miR-32-3p	PPIF	10105	ENSG00000108179	PAR-CLIP	Functional MTI (Weak)	20371350	validated
mirtarbase	MIMAT0004680	hsa-miR-130b-5p	RAD50	10111	ENSG00000113522	HITS-CLIP	Functional MTI (Weak)	19536157	validated
mirtarbase	MIMAT0006767	hsa-miR-1827	ACTR1A	10121	ENSG00000138107	PAR-CLIP	Functional MTI (Weak)	23592263	validated
mirtarbase	MIMAT0004505	hsa-miR-32-3p	NAMPT	10135	ENSG00000105835	PAR-CLIP	Functional MTI (Weak)	22100165	validated
mirtarbase	MIMAT0004779	hsa-miR-509-5p	G3BP1	10146	ENSG00000145907	PAR-CLIP	Functional MTI (Weak)	21572407	validated
mirtarbase	MIMAT0004680	hsa-miR-130b-5p	ABI2	10152	ENSG00000138443	HITS-CLIP	Functional MTI (Weak)	23824327	validated
mirtarbase	MIMAT0005591	hsa-miR-1236-3p	ABI2	10152	ENSG00000138443	HITS-CLIP	Functional MTI (Weak)	23824327	validated
mirtarbase	MIMAT0006767	hsa-miR-1827	RASA4	10156	ENSG00000105808	PAR-CLIP	Functional MTI (Weak)	27292025	validated
mirtarbase	MIMAT0005929	hsa-miR-1275	LPCAT3	10162	ENSG00000111684	PAR-CLIP	Functional MTI (Weak)	20371350	validated
mirtarbase	MIMAT0006767	hsa-miR-1827	WASF2	10163	ENSG00000158195	PAR-CLIP	Functional MTI (Weak)	26701625	validated
mirtarbase	MIMAT0000691	hsa-miR-130b-3p	RNF41	10193	ENSG00000181852	Sequencing	Functional MTI (Weak)	20371350	validated
mirtarbase	MIMAT0005591	hsa-miR-1236-3p	RNF41	10193	ENSG00000181852	PAR-CLIP	Functional MTI (Weak)	22100165	validated
mirtarbase	MIMAT0005591	hsa-miR-1236-3p	PRMT3	10196	ENSG00000185238	PAR-CLIP	Functional MTI (Weak)	22291592	validated
mirtarbase	MIMAT0000691	hsa-miR-130b-3p	MPHOSPH9	10198	ENSG00000051825	Sequencing	Functional MTI (Weak)	20371350	validated
mirtarbase	MIMAT0006767	hsa-miR-1827	PATJ	10207	ENSG00000132849	HITS-CLIP	Functional MTI (Weak)	23824327	validated
mirtarbase	MIMAT0000691	hsa-miR-130b-3p	STX6	10228	ENSG00000135823	PAR-CLIP	Functional MTI (Weak)	23592263	validated
mirtarbase	MIMAT0000691	hsa-miR-130b-3p	STX6	10228	ENSG00000135823	PAR-CLIP	Functional MTI (Weak)	23446348	validated
mirtarbase	MIMAT0000691	hsa-miR-130b-3p	STX6	10228	ENSG00000135823	PAR-CLIP	Functional MTI (Weak)	21572407	validated
mirtarbase	MIMAT0004680	hsa-miR-130b-5p	STX6	10228	ENSG00000135823	HITS-CLIP	Functional MTI (Weak)	19536157	validated
mirtarbase	MIMAT0004680	hsa-miR-130b-5p	HNRNPR	10236	ENSG00000125944	CLASH	Functional MTI (Weak)	23622248	validated
mirtarbase	MIMAT0004680	hsa-miR-130b-5p	HNRNPR	10236	ENSG00000282958	CLASH	Functional MTI (Weak)	23622248	validated
mirtarbase	MIMAT0004505	hsa-miR-32-3p	HNRNPR	10236	ENSG00000125944	PAR-CLIP	Functional MTI (Weak)	22291592	validated
mirtarbase	MIMAT0004505	hsa-miR-32-3p	HNRNPR	10236	ENSG00000282958	PAR-CLIP	Functional MTI (Weak)	22291592	validated
mirtarbase	MIMAT0005591	hsa-miR-1236-3p	SLC35B1	10237	ENSG00000121073	HITS-CLIP	Functional MTI (Weak)	23824327	validated
mirtarbase	MIMAT0002877	hsa-miR-513a-5p	DCAF7	10238	ENSG00000136485	PAR-CLIP	Functional MTI (Weak)	21572407	validated
mirtarbase	MIMAT0002877	hsa-miR-513a-5p	DCAF7	10238	ENSG00000136485	PAR-CLIP	Functional MTI (Weak)	20371350	validated
mirtarbase	MIMAT0004680	hsa-miR-130b-5p	CALCOCO2	10241	ENSG00000136436	HITS-CLIP	Functional MTI (Weak)	23824327	validated
mirtarbase	MIMAT0004680	hsa-miR-130b-5p	CALCOCO2	10241	ENSG00000136436	HITS-CLIP	Functional MTI (Weak)	27418678	validated
mirtarbase	MIMAT0000691	hsa-miR-130b-3p	POP7	10248	ENSG00000172336	PAR-CLIP//HITS-CLIP	Functional MTI (Weak)	21572407	validated
mirtarbase	MIMAT0000691	hsa-miR-130b-3p	POP7	10248	ENSG00000172336	PAR-CLIP	Functional MTI (Weak)	20371350	validated
mirtarbase	MIMAT0000691	hsa-miR-130b-3p	POP7	10248	ENSG00000172336	PAR-CLIP	Functional MTI (Weak)	27292025	validated
mirtarbase	MIMAT0004680	hsa-miR-130b-5p	SPRY3	10251	ENSG00000168939	HITS-CLIP	Functional MTI (Weak)	23824327	validated
mirtarbase	MIMAT0000691	hsa-miR-130b-3p	CDK2AP2	10263	ENSG00000167797	PAR-CLIP	Functional MTI (Weak)	20371350	validated
mirtarbase	MIMAT0004505	hsa-miR-32-3p	SF3A1	10291	ENSG00000099995	PAR-CLIP	Functional MTI (Weak)	23592263	validated
mirtarbase	MIMAT0000691	hsa-miR-130b-3p	SF3A1	10291	ENSG00000099995	HITS-CLIP	Functional MTI (Weak)	23824327	validated
mirtarbase	MIMAT0004680	hsa-miR-130b-5p	SF3A1	10291	ENSG00000099995	HITS-CLIP	Functional MTI (Weak)	23824327	validated
mirtarbase	MIMAT0006767	hsa-miR-1827	BCKDK	10295	ENSG00000103507	PAR-CLIP	Functional MTI (Weak)	27292025	validated
mirtarbase	MIMAT0006767	hsa-miR-1827	VPS26C	10311	ENSG00000157538	PAR-CLIP	Functional MTI (Weak)	23446348	validated
mirtarbase	MIMAT0006767	hsa-miR-1827	NMUR1	10316	ENSG00000171596	HITS-CLIP	Functional MTI (Weak)	23824327	validated
mirtarbase	MIMAT0006767	hsa-miR-1827	KLF2	10365	ENSG00000127528	PAR-CLIP	Functional MTI (Weak)	23592263	validated
mirtarbase	MIMAT0006767	hsa-miR-1827	KLF2	10365	ENSG00000127528	PAR-CLIP	Functional MTI (Weak)	23446348	validated
mirtarbase	MIMAT0006767	hsa-miR-1827	KLF2	10365	ENSG00000127528	PAR-CLIP	Functional MTI (Weak)	27292025	validated
mirtarbase	MIMAT0005591	hsa-miR-1236-3p	KLF2	10365	ENSG00000127528	HITS-CLIP	Functional MTI (Weak)	23824327	validated
mirtarbase	MIMAT0005591	hsa-miR-1236-3p	KLF2	10365	ENSG00000127528	HITS-CLIP	Functional MTI (Weak)	19536157	validated
mirtarbase	MIMAT0006767	hsa-miR-1827	BPNT1	10380	ENSG00000162813	HITS-CLIP	Functional MTI (Weak)	23824327	validated
mirtarbase	MIMAT0006767	hsa-miR-1827	BPNT1	10380	ENSG00000162813	HITS-CLIP	Functional MTI (Weak)	23313552	validated
mirtarbase	MIMAT0006767	hsa-miR-1827	BPNT1	10380	ENSG00000162813	PAR-CLIP	Functional MTI (Weak)	27292025	validated
mirtarbase	MIMAT0000691	hsa-miR-130b-3p	DLC1	10395	ENSG00000164741	PAR-CLIP	Functional MTI (Weak)	20371350	validated
mirtarbase	MIMAT0000691	hsa-miR-130b-3p	DLC1	10395	ENSG00000285265	PAR-CLIP	Functional MTI (Weak)	20371350	validated
mirtarbase	MIMAT0006767	hsa-miR-1827	NDRG1	10397	ENSG00000104419	PAR-CLIP	Functional MTI (Weak)	26701625	validated
mirtarbase	MIMAT0005591	hsa-miR-1236-3p	NSA2	10412	ENSG00000164346	HITS-CLIP	Functional MTI (Weak)	23313552	validated
mirtarbase	MIMAT0004505	hsa-miR-32-3p	SPON2	10417	ENSG00000159674	PAR-CLIP	Functional MTI (Weak)	27292025	validated
mirtarbase	MIMAT0002877	hsa-miR-513a-5p	CFDP1	10428	ENSG00000153774	HITS-CLIP	Functional MTI (Weak)	19536157	validated
mirtarbase	MIMAT0004680	hsa-miR-130b-5p	TIMM17A	10440	ENSG00000134375	PAR-CLIP	Functional MTI (Weak)	22012620	validated
mirtarbase	MIMAT0004680	hsa-miR-130b-5p	TIMM17A	10440	ENSG00000134375	PAR-CLIP	Functional MTI (Weak)	21572407	validated
mirtarbase	MIMAT0004680	hsa-miR-130b-5p	TIMM17A	10440	ENSG00000134375	PAR-CLIP	Functional MTI (Weak)	20371350	validated
mirtarbase	MIMAT0006767	hsa-miR-1827	ZER1	10444	ENSG00000160445	PAR-CLIP	Functional MTI (Weak)	23592263	validated
mirtarbase	MIMAT0004680	hsa-miR-130b-5p	VAV3	10451	ENSG00000134215	PAR-CLIP	Functional MTI (Weak)	21572407	validated
mirtarbase	MIMAT0000691	hsa-miR-130b-3p	ZBTB18	10472	ENSG00000179456	PAR-CLIP	Functional MTI (Weak)	20371350	validated
mirtarbase	MIMAT0004810	hsa-miR-629-5p	ZBTB18	10472	ENSG00000179456	PAR-CLIP	Functional MTI (Weak)	20371350	validated
mirtarbase	MIMAT0002877	hsa-miR-513a-5p	ZBTB18	10472	ENSG00000179456	PAR-CLIP	Functional MTI (Weak)	20371350	validated
mirtarbase	MIMAT0006767	hsa-miR-1827	TRIM38	10475	ENSG00000112343	HITS-CLIP	Functional MTI (Weak)	23824327	validated
mirtarbase	MIMAT0004810	hsa-miR-629-5p	HOXB13	10481	ENSG00000159184	PAR-CLIP	Functional MTI (Weak)	23592263	validated
mirtarbase	MIMAT0000691	hsa-miR-130b-3p	SEC23B	10483	ENSG00000101310	Sequencing//PAR-CLIP	Functional MTI (Weak)	20371350	validated
mirtarbase	MIMAT0000691	hsa-miR-130b-3p	SEC23B	10483	ENSG00000101310	PAR-CLIP	Functional MTI (Weak)	21572407	validated
mirtarbase	MIMAT0006767	hsa-miR-1827	CARM1	10498	ENSG00000142453	PAR-CLIP	Functional MTI (Weak)	27292025	validated
mirtarbase	MIMAT0005591	hsa-miR-1236-3p	SEMA4B	10509	ENSG00000185033	PAR-CLIP	Functional MTI (Weak)	26701625	validated
mirtarbase	MIMAT0002877	hsa-miR-513a-5p	APPBP2	10513	ENSG00000062725	PAR-CLIP	Functional MTI (Weak)	23592263	validated
mirtarbase	MIMAT0002877	hsa-miR-513a-5p	APPBP2	10513	ENSG00000062725	PAR-CLIP	Functional MTI (Weak)	24398324	validated
mirtarbase	MIMAT0002877	hsa-miR-513a-5p	APPBP2	10513	ENSG00000062725	PAR-CLIP	Functional MTI (Weak)	22012620	validated
mirtarbase	MIMAT0002877	hsa-miR-513a-5p	APPBP2	10513	ENSG00000062725	PAR-CLIP	Functional MTI (Weak)	26701625	validated
mirtarbase	MIMAT0000691	hsa-miR-130b-3p	CHERP	10523	ENSG00000085872	HITS-CLIP	Functional MTI (Weak)	19536157	validated
mirtarbase	MIMAT0002877	hsa-miR-513a-5p	ANP32B	10541	ENSG00000136938	HITS-CLIP	Functional MTI (Weak)	23313552	validated
mirtarbase	MIMAT0004680	hsa-miR-130b-5p	AGPAT1	10554	ENSG00000204310	HITS-CLIP	Functional MTI (Weak)	23824327	validated
mirtarbase	MIMAT0004680	hsa-miR-130b-5p	AGPAT1	10554	ENSG00000235758	HITS-CLIP	Functional MTI (Weak)	23824327	validated
mirtarbase	MIMAT0004680	hsa-miR-130b-5p	AGPAT1	10554	ENSG00000236873	HITS-CLIP	Functional MTI (Weak)	23824327	validated
mirtarbase	MIMAT0004680	hsa-miR-130b-5p	AGPAT1	10554	ENSG00000227642	HITS-CLIP	Functional MTI (Weak)	23824327	validated
mirtarbase	MIMAT0004680	hsa-miR-130b-5p	AGPAT1	10554	ENSG00000226467	HITS-CLIP	Functional MTI (Weak)	23824327	validated
mirtarbase	MIMAT0004680	hsa-miR-130b-5p	AGPAT1	10554	ENSG00000228892	HITS-CLIP	Functional MTI (Weak)	23824327	validated
mirtarbase	MIMAT0004680	hsa-miR-130b-5p	AGPAT1	10554	ENSG00000206324	HITS-CLIP	Functional MTI (Weak)	23824327	validated
mirtarbase	MIMAT0006767	hsa-miR-1827	RABAC1	10567	ENSG00000105404	HITS-CLIP	Functional MTI (Weak)	23824327	validated
mirtarbase	MIMAT0006767	hsa-miR-1827	RABAC1	10567	ENSG00000105404	PAR-CLIP	Functional MTI (Weak)	27292025	validated
mirtarbase	MIMAT0006767	hsa-miR-1827	TRAPPC2B	10597	ENSG00000256060	PAR-CLIP	Functional MTI (Weak)	27292025	validated
mirtarbase	MIMAT0002877	hsa-miR-513a-5p	TGOLN2	10618	ENSG00000152291	HITS-CLIP	Functional MTI (Weak)	19536157	validated
mirtarbase	MIMAT0005929	hsa-miR-1275	MYL12A	10627	ENSG00000101608	PAR-CLIP	Functional MTI (Weak)	23592263	validated
mirtarbase	MIMAT0000691	hsa-miR-130b-3p	TXNIP	10628	ENSG00000265972	PAR-CLIP	Functional MTI (Weak)	24398324	validated
mirtarbase	MIMAT0000691	hsa-miR-130b-3p	TXNIP	10628	ENSG00000265972	PAR-CLIP	Functional MTI (Weak)	23446348	validated
mirtarbase	MIMAT0000691	hsa-miR-130b-3p	TXNIP	10628	ENSG00000265972	PAR-CLIP	Functional MTI (Weak)	20371350	validated
mirtarbase	MIMAT0004810	hsa-miR-629-5p	TXNIP	10628	ENSG00000265972	PAR-CLIP	Functional MTI (Weak)	23446348	validated
mirtarbase	MIMAT0004810	hsa-miR-629-5p	TXNIP	10628	ENSG00000265972	PAR-CLIP	Functional MTI (Weak)	27292025	validated
mirtarbase	MIMAT0006767	hsa-miR-1827	PDPN	10630	ENSG00000162493	HITS-CLIP	Functional MTI (Weak)	23824327	validated
mirtarbase	MIMAT0006767	hsa-miR-1827	PDPN	10630	ENSG00000162493	HITS-CLIP	Functional MTI (Weak)	23706177	validated
mirtarbase	MIMAT0000691	hsa-miR-130b-3p	LEFTY1	10637	ENSG00000243709	PAR-CLIP	Functional MTI (Weak)	22012620	validated
mirtarbase	MIMAT0004680	hsa-miR-130b-5p	EXOC5	10640	ENSG00000070367	HITS-CLIP	Functional MTI (Weak)	23824327	validated
mirtarbase	MIMAT0002877	hsa-miR-513a-5p	CELF1	10658	ENSG00000149187	PAR-CLIP	Functional MTI (Weak)	23592263	validated
mirtarbase	MIMAT0002877	hsa-miR-513a-5p	CELF1	10658	ENSG00000149187	PAR-CLIP	Functional MTI (Weak)	23446348	validated
mirtarbase	MIMAT0002877	hsa-miR-513a-5p	CELF1	10658	ENSG00000149187	PAR-CLIP	Functional MTI (Weak)	21572407	validated
mirtarbase	MIMAT0004505	hsa-miR-32-3p	CELF1	10658	ENSG00000149187	PAR-CLIP	Functional MTI (Weak)	22012620	validated
mirtarbase	MIMAT0004505	hsa-miR-32-3p	CELF1	10658	ENSG00000149187	PAR-CLIP	Functional MTI (Weak)	21572407	validated
mirtarbase	MIMAT0005591	hsa-miR-1236-3p	CELF1	10658	ENSG00000149187	HITS-CLIP	Functional MTI (Weak)	23824327	validated
mirtarbase	MIMAT0006767	hsa-miR-1827	CD226	10666	ENSG00000150637	PAR-CLIP	Functional MTI (Weak)	26701625	validated
mirtarbase	MIMAT0006767	hsa-miR-1827	DCTN6	10671	ENSG00000104671	HITS-CLIP	Functional MTI (Weak)	23824327	validated
mirtarbase	MIMAT0000691	hsa-miR-130b-3p	GNB5	10681	ENSG00000069966	Sequencing	Functional MTI (Weak)	20371350	validated
mirtarbase	MIMAT0005591	hsa-miR-1236-3p	CLDN16	10686	ENSG00000113946	HITS-CLIP	Functional MTI (Weak)	23824327	validated
mirtarbase	MIMAT0004680	hsa-miR-130b-5p	POLD3	10714	ENSG00000077514	CLASH	Functional MTI (Weak)	23622248	validated
mirtarbase	MIMAT0005929	hsa-miR-1275	POLD3	10714	ENSG00000077514	PAR-CLIP	Functional MTI (Weak)	23592263	validated
mirtarbase	MIMAT0006767	hsa-miR-1827	POLD3	10714	ENSG00000077514	PAR-CLIP	Functional MTI (Weak)	24398324	validated
mirtarbase	MIMAT0006767	hsa-miR-1827	POLD3	10714	ENSG00000077514	PAR-CLIP	Functional MTI (Weak)	23446348	validated
mirtarbase	MIMAT0006767	hsa-miR-1827	POLD3	10714	ENSG00000077514	PAR-CLIP//HITS-CLIP	Functional MTI (Weak)	21572407	validated
mirtarbase	MIMAT0006767	hsa-miR-1827	POLD3	10714	ENSG00000077514	PAR-CLIP	Functional MTI (Weak)	20371350	validated
mirtarbase	MIMAT0006767	hsa-miR-1827	POLD3	10714	ENSG00000077514	PAR-CLIP	Functional MTI (Weak)	26701625	validated
mirtarbase	MIMAT0006767	hsa-miR-1827	POLD3	10714	ENSG00000077514	PAR-CLIP	Functional MTI (Weak)	27292025	validated
mirtarbase	MIMAT0002877	hsa-miR-513a-5p	UGT2B11	10720	ENSG00000213759	HITS-CLIP	Functional MTI (Weak)	27418678	validated
mirtarbase	MIMAT0000691	hsa-miR-130b-3p	SLC12A7	10723	ENSG00000113504	PAR-CLIP	Functional MTI (Weak)	22012620	validated
mirtarbase	MIMAT0000691	hsa-miR-130b-3p	SLC12A7	10723	ENSG00000276482	PAR-CLIP	Functional MTI (Weak)	22012620	validated
mirtarbase	MIMAT0006767	hsa-miR-1827	NFAT5	10725	ENSG00000102908	PAR-CLIP	Functional MTI (Weak)	23592263	validated
mirtarbase	MIMAT0006767	hsa-miR-1827	NFAT5	10725	ENSG00000102908	PAR-CLIP	Functional MTI (Weak)	26701625	validated
mirtarbase	MIMAT0005591	hsa-miR-1236-3p	KIF1C	10749	ENSG00000129250	HITS-CLIP	Functional MTI (Weak)	23824327	validated
mirtarbase	MIMAT0002877	hsa-miR-513a-5p	GIPC1	10755	ENSG00000123159	PAR-CLIP	Functional MTI (Weak)	27292025	validated
mirtarbase	MIMAT0004680	hsa-miR-130b-5p	HBS1L	10767	ENSG00000112339	CLASH	Functional MTI (Weak)	23622248	validated
mirtarbase	MIMAT0004505	hsa-miR-32-3p	SRSF10	10772	ENSG00000188529	PAR-CLIP	Functional MTI (Weak)	20371350	validated
mirtarbase	MIMAT0005929	hsa-miR-1275	ARPP19	10776	ENSG00000128989	PAR-CLIP	Functional MTI (Weak)	26701625	validated
mirtarbase	MIMAT0006767	hsa-miR-1827	ARPP19	10776	ENSG00000128989	PAR-CLIP	Functional MTI (Weak)	27292025	validated
mirtarbase	MIMAT0006767	hsa-miR-1827	ZNF460	10794	ENSG00000197714	PAR-CLIP	Functional MTI (Weak)	21572407	validated
mirtarbase	MIMAT0006767	hsa-miR-1827	ZNF460	10794	ENSG00000197714	PAR-CLIP	Functional MTI (Weak)	20371350	validated
mirtarbase	MIMAT0002877	hsa-miR-513a-5p	ZNF460	10794	ENSG00000197714	PAR-CLIP	Functional MTI (Weak)	24398324	validated
mirtarbase	MIMAT0002877	hsa-miR-513a-5p	ZNF460	10794	ENSG00000197714	PAR-CLIP	Functional MTI (Weak)	23446348	validated
mirtarbase	MIMAT0002877	hsa-miR-513a-5p	ZNF460	10794	ENSG00000197714	PAR-CLIP	Functional MTI (Weak)	21572407	validated
mirtarbase	MIMAT0005591	hsa-miR-1236-3p	ZNF460	10794	ENSG00000197714	HITS-CLIP	Functional MTI (Weak)	19536157	validated
mirtarbase	MIMAT0006767	hsa-miR-1827	MTHFD2	10797	ENSG00000065911	PAR-CLIP	Functional MTI (Weak)	23592263	validated
mirtarbase	MIMAT0004680	hsa-miR-130b-5p	WASF3	10810	ENSG00000132970	HITS-CLIP	Functional MTI (Weak)	23824327	validated
mirtarbase	MIMAT0005591	hsa-miR-1236-3p	ZNF275	10838	ENSG00000063587	PAR-CLIP	Functional MTI (Weak)	23592263	validated
mirtarbase	MIMAT0005591	hsa-miR-1236-3p	ZNF275	10838	ENSG00000063587	PAR-CLIP	Functional MTI (Weak)	21572407	validated
mirtarbase	MIMAT0004680	hsa-miR-130b-5p	SRCAP	10847	ENSG00000080603	CLASH	Functional MTI (Weak)	23622248	validated
mirtarbase	MIMAT0006767	hsa-miR-1827	CD3EAP	10849	ENSG00000117877	HITS-CLIP	Functional MTI (Weak)	23824327	validated
mirtarbase	MIMAT0000691	hsa-miR-130b-3p	PGRMC1	10857	ENSG00000101856	CLASH	Functional MTI (Weak)	23622248	validated
mirtarbase	MIMAT0006767	hsa-miR-1827	MRPS30	10884	ENSG00000112996	HITS-CLIP	Functional MTI (Weak)	23313552	validated
mirtarbase	MIMAT0000691	hsa-miR-130b-3p	PPARGC1A	10891	ENSG00000109819	Luciferase reporter assay//qRT-PCR//Western blot	Functional MTI	23868745	validated
mirtarbase	MIMAT0004505	hsa-miR-32-3p	PPARGC1A	10891	ENSG00000109819	PAR-CLIP	Functional MTI (Weak)	23446348	validated
mirtarbase	MIMAT0004505	hsa-miR-32-3p	PPARGC1A	10891	ENSG00000109819	HITS-CLIP	Functional MTI (Weak)	22927820	validated
mirtarbase	MIMAT0000691	hsa-miR-130b-3p	BLCAP	10904	ENSG00000166619	Sequencing//PAR-CLIP	Functional MTI (Weak)	20371350	validated
mirtarbase	MIMAT0000691	hsa-miR-130b-3p	BLCAP	10904	ENSG00000166619	PAR-CLIP	Functional MTI (Weak)	23592263	validated
mirtarbase	MIMAT0000691	hsa-miR-130b-3p	BLCAP	10904	ENSG00000166619	PAR-CLIP	Functional MTI (Weak)	24398324	validated
mirtarbase	MIMAT0000691	hsa-miR-130b-3p	BLCAP	10904	ENSG00000166619	PAR-CLIP	Functional MTI (Weak)	23446348	validated
mirtarbase	MIMAT0000691	hsa-miR-130b-3p	BLCAP	10904	ENSG00000166619	PAR-CLIP//HITS-CLIP	Functional MTI (Weak)	21572407	validated
mirtarbase	MIMAT0000691	hsa-miR-130b-3p	MAN1A2	10905	ENSG00000198162	CLASH	Functional MTI (Weak)	23622248	validated
mirtarbase	MIMAT0000691	hsa-miR-130b-3p	PAPOLA	10914	ENSG00000090060	Sequencing	Functional MTI (Weak)	20371350	validated
mirtarbase	MIMAT0006767	hsa-miR-1827	PAPOLA	10914	ENSG00000090060	PAR-CLIP	Functional MTI (Weak)	23592263	validated
mirtarbase	MIMAT0004779	hsa-miR-509-5p	TCERG1	10915	ENSG00000113649	HITS-CLIP	Functional MTI (Weak)	23824327	validated
mirtarbase	MIMAT0004779	hsa-miR-509-5p	RALBP1	10928	ENSG00000017797	PAR-CLIP	Functional MTI (Weak)	26701625	validated
mirtarbase	MIMAT0000691	hsa-miR-130b-3p	GPR75	10936	ENSG00000119737	PAR-CLIP	Functional MTI (Weak)	27292025	validated
mirtarbase	MIMAT0004680	hsa-miR-130b-5p	PRSS21	10942	ENSG00000007038	HITS-CLIP	Functional MTI (Weak)	23824327	validated
mirtarbase	MIMAT0004680	hsa-miR-130b-5p	PRSS21	10942	ENSG00000282838	HITS-CLIP	Functional MTI (Weak)	23824327	validated
mirtarbase	MIMAT0000691	hsa-miR-130b-3p	KDELR1	10945	ENSG00000105438	HITS-CLIP	Functional MTI (Weak)	23824327	validated
mirtarbase	MIMAT0000691	hsa-miR-130b-3p	BTG3	10950	ENSG00000281484	Sequencing	Functional MTI (Weak)	20371350	validated
mirtarbase	MIMAT0000691	hsa-miR-130b-3p	BTG3	10950	ENSG00000154640	Sequencing	Functional MTI (Weak)	20371350	validated
mirtarbase	MIMAT0002877	hsa-miR-513a-5p	BTG3	10950	ENSG00000281484	Luciferase reporter assay//qRT-PCR//Western blot	Functional MTI	24252134	validated
mirtarbase	MIMAT0002877	hsa-miR-513a-5p	BTG3	10950	ENSG00000154640	Luciferase reporter assay//qRT-PCR//Western blot	Functional MTI	24252134	validated
mirtarbase	MIMAT0002877	hsa-miR-513a-5p	PDIA5	10954	ENSG00000065485	PAR-CLIP	Functional MTI (Weak)	23592263	validated
mirtarbase	MIMAT0000691	hsa-miR-130b-3p	SERINC3	10955	ENSG00000132824	Sequencing//PAR-CLIP	Functional MTI (Weak)	20371350	validated
mirtarbase	MIMAT0000691	hsa-miR-130b-3p	SERINC3	10955	ENSG00000132824	PAR-CLIP	Functional MTI (Weak)	23592263	validated
mirtarbase	MIMAT0000691	hsa-miR-130b-3p	SERINC3	10955	ENSG00000132824	PAR-CLIP	Functional MTI (Weak)	24398324	validated
mirtarbase	MIMAT0000691	hsa-miR-130b-3p	SERINC3	10955	ENSG00000132824	PAR-CLIP	Functional MTI (Weak)	23446348	validated
mirtarbase	MIMAT0000691	hsa-miR-130b-3p	SERINC3	10955	ENSG00000132824	PAR-CLIP	Functional MTI (Weak)	21572407	validated
mirtarbase	MIMAT0000691	hsa-miR-130b-3p	PNRC1	10957	ENSG00000146278	PAR-CLIP	Functional MTI (Weak)	23592263	validated
mirtarbase	MIMAT0006767	hsa-miR-1827	ACOT2	10965	ENSG00000119673	HITS-CLIP	Functional MTI (Weak)	23313552	validated
mirtarbase	MIMAT0004779	hsa-miR-509-5p	CKAP4	10970	ENSG00000136026	HITS-CLIP	Functional MTI (Weak)	23824327	validated
mirtarbase	MIMAT0006767	hsa-miR-1827	TMED10	10972	ENSG00000170348	PAR-CLIP	Functional MTI (Weak)	23592263	validated
mirtarbase	MIMAT0006767	hsa-miR-1827	TMED10	10972	ENSG00000170348	PAR-CLIP	Functional MTI (Weak)	27292025	validated
mirtarbase	MIMAT0006767	hsa-miR-1827	SLC27A4	10999	ENSG00000167114	PAR-CLIP	Functional MTI (Weak)	27292025	validated
mirtarbase	MIMAT0002877	hsa-miR-513a-5p	SNRNP27	11017	ENSG00000124380	PAR-CLIP	Functional MTI (Weak)	23592263	validated
mirtarbase	MIMAT0000691	hsa-miR-130b-3p	LILRA2	11027	ENSG00000275290	HITS-CLIP	Functional MTI (Weak)	23824327	validated
mirtarbase	MIMAT0000691	hsa-miR-130b-3p	LILRA2	11027	ENSG00000274000	HITS-CLIP	Functional MTI (Weak)	23824327	validated
mirtarbase	MIMAT0000691	hsa-miR-130b-3p	LILRA2	11027	ENSG00000239998	HITS-CLIP	Functional MTI (Weak)	23824327	validated
mirtarbase	MIMAT0000691	hsa-miR-130b-3p	LILRA2	11027	ENSG00000278634	HITS-CLIP	Functional MTI (Weak)	23824327	validated
mirtarbase	MIMAT0005591	hsa-miR-1236-3p	DSTN	11034	ENSG00000125868	PAR-CLIP	Functional MTI (Weak)	23446348	validated
mirtarbase	MIMAT0005591	hsa-miR-1236-3p	DSTN	11034	ENSG00000125868	PAR-CLIP	Functional MTI (Weak)	21572407	validated
mirtarbase	MIMAT0004810	hsa-miR-629-5p	TENT4A	11044	ENSG00000112941	PAR-CLIP	Functional MTI (Weak)	23592263	validated
mirtarbase	MIMAT0002877	hsa-miR-513a-5p	NUDT21	11051	ENSG00000167005	HITS-CLIP	Functional MTI (Weak)	19536157	validated
mirtarbase	MIMAT0006767	hsa-miR-1827	ABHD2	11057	ENSG00000140526	PAR-CLIP	Functional MTI (Weak)	23592263	validated
mirtarbase	MIMAT0006767	hsa-miR-1827	SNRNP35	11066	ENSG00000184209	PAR-CLIP	Functional MTI (Weak)	27292025	validated
mirtarbase	MIMAT0000691	hsa-miR-130b-3p	HNRNPUL1	11100	ENSG00000105323	Sequencing	Functional MTI (Weak)	20371350	validated
mirtarbase	MIMAT0000691	hsa-miR-130b-3p	ATE1	11101	ENSG00000107669	Sequencing	Functional MTI (Weak)	20371350	validated
mirtarbase	MIMAT0005591	hsa-miR-1236-3p	HIBADH	11112	ENSG00000106049	HITS-CLIP	Functional MTI (Weak)	23824327	validated
mirtarbase	MIMAT0004505	hsa-miR-32-3p	FGFR1OP	11116	ENSG00000213066	PAR-CLIP	Functional MTI (Weak)	21572407	validated
mirtarbase	MIMAT0004505	hsa-miR-32-3p	FGFR1OP	11116	ENSG00000213066	PAR-CLIP	Functional MTI (Weak)	20371350	validated
mirtarbase	MIMAT0000691	hsa-miR-130b-3p	FGFR1OP	11116	ENSG00000213066	PAR-CLIP	Functional MTI (Weak)	20371350	validated
mirtarbase	MIMAT0004779	hsa-miR-509-5p	FGFR1OP	11116	ENSG00000213066	HITS-CLIP	Functional MTI (Weak)	23824327	validated
mirtarbase	MIMAT0004680	hsa-miR-130b-5p	FGFR1OP	11116	ENSG00000213066	HITS-CLIP	Functional MTI (Weak)	19536157	validated
mirtarbase	MIMAT0004680	hsa-miR-130b-5p	BTN3A2	11118	ENSG00000186470	HITS-CLIP	Functional MTI (Weak)	19536157	validated
mirtarbase	MIMAT0004505	hsa-miR-32-3p	KIF3A	11127	ENSG00000131437	PAR-CLIP	Functional MTI (Weak)	20371350	validated
mirtarbase	MIMAT0006767	hsa-miR-1827	KIF3A	11127	ENSG00000131437	PAR-CLIP	Functional MTI (Weak)	27292025	validated
mirtarbase	MIMAT0005591	hsa-miR-1236-3p	ZWINT	11130	ENSG00000122952	HITS-CLIP	Functional MTI (Weak)	23824327	validated
mirtarbase	MIMAT0005591	hsa-miR-1236-3p	PLAAT3	11145	ENSG00000176485	HITS-CLIP	Functional MTI (Weak)	23824327	validated
mirtarbase	MIMAT0006767	hsa-miR-1827	PLAAT3	11145	ENSG00000176485	HITS-CLIP	Functional MTI (Weak)	23706177	validated
mirtarbase	MIMAT0006767	hsa-miR-1827	BVES	11149	ENSG00000112276	HITS-CLIP	Functional MTI (Weak)	23313552	validated
mirtarbase	MIMAT0005591	hsa-miR-1236-3p	NUDT5	11164	ENSG00000165609	HITS-CLIP	Functional MTI (Weak)	23824327	validated
mirtarbase	MIMAT0005591	hsa-miR-1236-3p	NUDT5	11164	ENSG00000165609	HITS-CLIP	Functional MTI (Weak)	19536157	validated
mirtarbase	MIMAT0000691	hsa-miR-130b-3p	RASSF1	11186	ENSG00000068028	Sequencing	Functional MTI (Weak)	20371350	validated
mirtarbase	MIMAT0002877	hsa-miR-513a-5p	CHEK2	11200	ENSG00000183765	PAR-CLIP	Functional MTI (Weak)	24398324	validated
mirtarbase	MIMAT0002877	hsa-miR-513a-5p	CHEK2	11200	ENSG00000183765	PAR-CLIP	Functional MTI (Weak)	21572407	validated
mirtarbase	MIMAT0002877	hsa-miR-513a-5p	CHEK2	11200	ENSG00000183765	PAR-CLIP	Functional MTI (Weak)	20371350	validated
mirtarbase	MIMAT0000691	hsa-miR-130b-3p	CHEK2	11200	ENSG00000183765	PAR-CLIP	Functional MTI (Weak)	21572407	validated
mirtarbase	MIMAT0000691	hsa-miR-130b-3p	CHEK2	11200	ENSG00000183765	PAR-CLIP	Functional MTI (Weak)	20371350	validated
mirtarbase	MIMAT0004505	hsa-miR-32-3p	PLPBP	11212	ENSG00000147471	PAR-CLIP	Functional MTI (Weak)	20371350	validated
mirtarbase	MIMAT0000691	hsa-miR-130b-3p	AKAP11	11215	ENSG00000023516	Sequencing	Functional MTI (Weak)	20371350	validated
mirtarbase	MIMAT0004680	hsa-miR-130b-5p	AKAP2	11217		HITS-CLIP	Functional MTI (Weak)	23824327	validated
mirtarbase	MIMAT0004680	hsa-miR-130b-5p	DUSP10	11221	ENSG00000143507	HITS-CLIP	Functional MTI (Weak)	23824327	validated
mirtarbase	MIMAT0000691	hsa-miR-130b-3p	RASSF8	11228	ENSG00000123094	Sequencing	Functional MTI (Weak)	20371350	validated
mirtarbase	MIMAT0004810	hsa-miR-629-5p	RASSF8	11228	ENSG00000123094	Microarray	Functional MTI (Weak)	23807165	validated
mirtarbase	MIMAT0004779	hsa-miR-509-5p	PADI2	11240	ENSG00000117115	PAR-CLIP	Functional MTI (Weak)	22291592	validated
mirtarbase	MIMAT0005591	hsa-miR-1236-3p	PTGDR2	11251	ENSG00000183134	HITS-CLIP	Functional MTI (Weak)	23824327	validated
mirtarbase	MIMAT0006767	hsa-miR-1827	CHP1	11261	ENSG00000187446	PAR-CLIP	Functional MTI (Weak)	27292025	validated
mirtarbase	MIMAT0006767	hsa-miR-1827	DDX19B	11269	ENSG00000157349	PAR-CLIP	Functional MTI (Weak)	27292025	validated
mirtarbase	MIMAT0005591	hsa-miR-1236-3p	KLF8	11279	ENSG00000102349	HITS-CLIP	Functional MTI (Weak)	23824327	validated
mirtarbase	MIMAT0006767	hsa-miR-1827	B4GALT7	11285	ENSG00000027847	PAR-CLIP	Functional MTI (Weak)	22100165	validated
mirtarbase	MIMAT0006767	hsa-miR-1827	B4GALT7	11285	ENSG00000027847	HITS-CLIP	Functional MTI (Weak)	23313552	validated
mirtarbase	MIMAT0006767	hsa-miR-1827	B4GALT7	11285	ENSG00000027847	PAR-CLIP	Functional MTI (Weak)	27292025	validated
mirtarbase	MIMAT0005929	hsa-miR-1275	STK38	11329	ENSG00000112079	PAR-CLIP	Functional MTI (Weak)	23592263	validated
mirtarbase	MIMAT0005929	hsa-miR-1275	STK38	11329	ENSG00000112079	PAR-CLIP	Functional MTI (Weak)	24398324	validated
mirtarbase	MIMAT0005929	hsa-miR-1275	STK38	11329	ENSG00000112079	PAR-CLIP	Functional MTI (Weak)	22012620	validated
mirtarbase	MIMAT0005929	hsa-miR-1275	STK38	11329	ENSG00000112079	PAR-CLIP	Functional MTI (Weak)	21572407	validated
mirtarbase	MIMAT0005929	hsa-miR-1275	STK38	11329	ENSG00000112079	PAR-CLIP	Functional MTI (Weak)	20371350	validated
mirtarbase	MIMAT0005929	hsa-miR-1275	STK38	11329	ENSG00000112079	PAR-CLIP	Functional MTI (Weak)	26701625	validated
mirtarbase	MIMAT0005929	hsa-miR-1275	PHB2	11331	ENSG00000215021	PAR-CLIP	Functional MTI (Weak)	27292025	validated
mirtarbase	MIMAT0006767	hsa-miR-1827	SCRG1	11341	ENSG00000164106	HITS-CLIP	Functional MTI (Weak)	23706177	validated
mirtarbase	MIMAT0006767	hsa-miR-1827	SCRG1	11341	ENSG00000164106	PAR-CLIP	Functional MTI (Weak)	27292025	validated
mirtarbase	MIMAT0004680	hsa-miR-130b-5p	SYNPO	11346	ENSG00000171992	PAR-CLIP	Functional MTI (Weak)	22012620	validated
mirtarbase	MIMAT0006767	hsa-miR-1827	ITGA11	22801	ENSG00000137809	HITS-CLIP	Functional MTI (Weak)	24906430	validated
mirtarbase	MIMAT0006767	hsa-miR-1827	ITGA11	22801	ENSG00000137809	HITS-CLIP	Functional MTI (Weak)	23313552	validated
mirtarbase	MIMAT0006767	hsa-miR-1827	ITGA11	22801	ENSG00000137809	HITS-CLIP	Functional MTI (Weak)	27418678	validated
mirtarbase	MIMAT0004680	hsa-miR-130b-5p	IKZF2	22807	ENSG00000030419	CLASH	Functional MTI (Weak)	23622248	validated
mirtarbase	MIMAT0005591	hsa-miR-1236-3p	IKZF2	22807	ENSG00000030419	HITS-CLIP	Functional MTI (Weak)	23824327	validated
mirtarbase	MIMAT0002877	hsa-miR-513a-5p	COPZ1	22818	ENSG00000111481	PAR-CLIP	Functional MTI (Weak)	26701625	validated
mirtarbase	MIMAT0006767	hsa-miR-1827	PHLDA1	22822	ENSG00000139289	PAR-CLIP	Functional MTI (Weak)	26701625	validated
mirtarbase	MIMAT0005591	hsa-miR-1236-3p	MTF2	22823	ENSG00000143033	HITS-CLIP	Functional MTI (Weak)	19536157	validated
mirtarbase	MIMAT0002877	hsa-miR-513a-5p	CEP162	22832	ENSG00000135315	PAR-CLIP	Functional MTI (Weak)	23592263	validated
mirtarbase	MIMAT0005929	hsa-miR-1275	ZFP30	22835	ENSG00000120784	PAR-CLIP	Functional MTI (Weak)	23446348	validated
mirtarbase	MIMAT0005929	hsa-miR-1275	ZFP30	22835	ENSG00000120784	PAR-CLIP	Functional MTI (Weak)	21572407	validated
mirtarbase	MIMAT0004810	hsa-miR-629-5p	AAK1	22848	ENSG00000115977	PAR-CLIP	Functional MTI (Weak)	20371350	validated
mirtarbase	MIMAT0005591	hsa-miR-1236-3p	LMTK2	22853	ENSG00000164715	HITS-CLIP	Functional MTI (Weak)	19536157	validated
mirtarbase	MIMAT0002877	hsa-miR-513a-5p	ICK	22858	ENSG00000112144	PAR-CLIP	Functional MTI (Weak)	23592263	validated
mirtarbase	MIMAT0002877	hsa-miR-513a-5p	ADGRL1	22859	ENSG00000072071	PAR-CLIP	Functional MTI (Weak)	26701625	validated
mirtarbase	MIMAT0002877	hsa-miR-513a-5p	ADGRL1	22859	ENSG00000288324	PAR-CLIP	Functional MTI (Weak)	26701625	validated
mirtarbase	MIMAT0002877	hsa-miR-513a-5p	FNDC3A	22862	ENSG00000102531	PAR-CLIP	Functional MTI (Weak)	23592263	validated
mirtarbase	MIMAT0000691	hsa-miR-130b-3p	PPP6R1	22870	ENSG00000105063	PAR-CLIP	Functional MTI (Weak)	23592263	validated
mirtarbase	MIMAT0000691	hsa-miR-130b-3p	PPP6R1	22870	ENSG00000105063	PAR-CLIP	Functional MTI (Weak)	27292025	validated
mirtarbase	MIMAT0005591	hsa-miR-1236-3p	PPP6R1	22870	ENSG00000105063	PAR-CLIP	Functional MTI (Weak)	27292025	validated
mirtarbase	MIMAT0004680	hsa-miR-130b-5p	PLEKHA6	22874	ENSG00000143850	HITS-CLIP	Functional MTI (Weak)	23824327	validated
mirtarbase	MIMAT0004680	hsa-miR-130b-5p	PLEKHA6	22874	ENSG00000143850	HITS-CLIP	Functional MTI (Weak)	27418678	validated
mirtarbase	MIMAT0000691	hsa-miR-130b-3p	ENPP4	22875	ENSG00000001561	PAR-CLIP	Functional MTI (Weak)	21572407	validated
mirtarbase	MIMAT0006767	hsa-miR-1827	MLXIP	22877	ENSG00000175727	PAR-CLIP	Functional MTI (Weak)	23592263	validated
mirtarbase	MIMAT0006767	hsa-miR-1827	MLXIP	22877	ENSG00000281178	PAR-CLIP	Functional MTI (Weak)	23592263	validated
mirtarbase	MIMAT0004505	hsa-miR-32-3p	MON1B	22879	ENSG00000103111	PAR-CLIP	Functional MTI (Weak)	23446348	validated
mirtarbase	MIMAT0004505	hsa-miR-32-3p	MON1B	22879	ENSG00000103111	PAR-CLIP//HITS-CLIP	Functional MTI (Weak)	21572407	validated
mirtarbase	MIMAT0004505	hsa-miR-32-3p	WDR37	22884	ENSG00000047056	HITS-CLIP	Functional MTI (Weak)	23824327	validated
mirtarbase	MIMAT0000691	hsa-miR-130b-3p	FOXJ3	22887	ENSG00000198815	Sequencing	Functional MTI (Weak)	20371350	validated
mirtarbase	MIMAT0002877	hsa-miR-513a-5p	FOXJ3	22887	ENSG00000198815	PAR-CLIP	Functional MTI (Weak)	20371350	validated
mirtarbase	MIMAT0000691	hsa-miR-130b-3p	BAHD1	22893	ENSG00000140320	Sequencing	Functional MTI (Weak)	20371350	validated
mirtarbase	MIMAT0004810	hsa-miR-629-5p	CARD8	22900	ENSG00000105483	Microarray	Functional MTI (Weak)	23807165	validated
mirtarbase	MIMAT0006767	hsa-miR-1827	CARD8	22900	ENSG00000105483	PAR-CLIP	Functional MTI (Weak)	23592263	validated
mirtarbase	MIMAT0000691	hsa-miR-130b-3p	BTBD3	22903	ENSG00000132640	Sequencing//PAR-CLIP	Functional MTI (Weak)	20371350	validated
mirtarbase	MIMAT0000691	hsa-miR-130b-3p	BTBD3	22903	ENSG00000132640	PAR-CLIP	Functional MTI (Weak)	23592263	validated
mirtarbase	MIMAT0000691	hsa-miR-130b-3p	BTBD3	22903	ENSG00000132640	PAR-CLIP	Functional MTI (Weak)	24398324	validated
mirtarbase	MIMAT0000691	hsa-miR-130b-3p	BTBD3	22903	ENSG00000132640	PAR-CLIP	Functional MTI (Weak)	23446348	validated
mirtarbase	MIMAT0000691	hsa-miR-130b-3p	BTBD3	22903	ENSG00000132640	PAR-CLIP	Functional MTI (Weak)	22012620	validated
mirtarbase	MIMAT0000691	hsa-miR-130b-3p	BTBD3	22903	ENSG00000132640	PAR-CLIP//HITS-CLIP	Functional MTI (Weak)	21572407	validated
mirtarbase	MIMAT0000691	hsa-miR-130b-3p	BTBD3	22903	ENSG00000132640	PAR-CLIP	Functional MTI (Weak)	27292025	validated
mirtarbase	MIMAT0004505	hsa-miR-32-3p	BTBD3	22903	ENSG00000132640	HITS-CLIP	Functional MTI (Weak)	23824327	validated
mirtarbase	MIMAT0005591	hsa-miR-1236-3p	EPN2	22905	ENSG00000072134	HITS-CLIP	Functional MTI (Weak)	23824327	validated
mirtarbase	MIMAT0002877	hsa-miR-513a-5p	NCBP2	22916	ENSG00000114503	PAR-CLIP	Functional MTI (Weak)	23592263	validated
mirtarbase	MIMAT0000691	hsa-miR-130b-3p	MAPRE3	22924	ENSG00000084764	Sequencing//PAR-CLIP	Functional MTI (Weak)	20371350	validated
mirtarbase	MIMAT0000691	hsa-miR-130b-3p	MAPRE3	22924	ENSG00000084764	PAR-CLIP	Functional MTI (Weak)	24398324	validated
mirtarbase	MIMAT0000691	hsa-miR-130b-3p	MAPRE3	22924	ENSG00000084764	PAR-CLIP	Functional MTI (Weak)	23446348	validated
mirtarbase	MIMAT0000691	hsa-miR-130b-3p	MAPRE3	22924	ENSG00000084764	PAR-CLIP	Functional MTI (Weak)	21572407	validated
mirtarbase	MIMAT0000691	hsa-miR-130b-3p	MAPRE3	22924	ENSG00000084764	PAR-CLIP	Functional MTI (Weak)	27292025	validated
mirtarbase	MIMAT0000691	hsa-miR-130b-3p	HABP4	22927	ENSG00000130956	Sequencing	Functional MTI (Weak)	20371350	validated
mirtarbase	MIMAT0000691	hsa-miR-130b-3p	HABP4	22927	ENSG00000130956	PAR-CLIP	Functional MTI (Weak)	22012620	validated
mirtarbase	MIMAT0000691	hsa-miR-130b-3p	HABP4	22927	ENSG00000130956	PAR-CLIP	Functional MTI (Weak)	21572407	validated
mirtarbase	MIMAT0000691	hsa-miR-130b-3p	ELL2	22936	ENSG00000118985	PAR-CLIP	Functional MTI (Weak)	23592263	validated
mirtarbase	MIMAT0004680	hsa-miR-130b-5p	KIN	22944	ENSG00000151657	HITS-CLIP	Functional MTI (Weak)	23824327	validated
mirtarbase	MIMAT0005591	hsa-miR-1236-3p	DIP2C	22982	ENSG00000151240	HITS-CLIP	Functional MTI (Weak)	23824327	validated
mirtarbase	MIMAT0004680	hsa-miR-130b-5p	IGSF9B	22997	ENSG00000080854	HITS-CLIP	Functional MTI (Weak)	23824327	validated
mirtarbase	MIMAT0005591	hsa-miR-1236-3p	LIMCH1	22998	ENSG00000064042	HITS-CLIP	Functional MTI (Weak)	23824327	validated
mirtarbase	MIMAT0005591	hsa-miR-1236-3p	RAB21	23011	ENSG00000080371	HITS-CLIP	Functional MTI (Weak)	19536157	validated
mirtarbase	MIMAT0000691	hsa-miR-130b-3p	CNOT1	23019	ENSG00000125107	CLASH	Functional MTI (Weak)	23622248	validated
mirtarbase	MIMAT0004505	hsa-miR-32-3p	ZNF292	23036	ENSG00000188994	PAR-CLIP	Functional MTI (Weak)	22012620	validated
mirtarbase	MIMAT0005929	hsa-miR-1275	FNBP1	23048	ENSG00000187239	HITS-CLIP	Functional MTI (Weak)	23824327	validated
mirtarbase	MIMAT0005929	hsa-miR-1275	NMNAT2	23057	ENSG00000157064	HITS-CLIP	Functional MTI (Weak)	23824327	validated
mirtarbase	MIMAT0005929	hsa-miR-1275	NMNAT2	23057	ENSG00000157064	HITS-CLIP	Functional MTI (Weak)	27418678	validated
mirtarbase	MIMAT0004680	hsa-miR-130b-5p	EMC1	23065	ENSG00000127463	CLASH	Functional MTI (Weak)	23622248	validated
mirtarbase	MIMAT0002877	hsa-miR-513a-5p	SETD1B	23067	ENSG00000139718	PAR-CLIP	Functional MTI (Weak)	20371350	validated
mirtarbase	MIMAT0002877	hsa-miR-513a-5p	SETD1B	23067	ENSG00000139718	PAR-CLIP	Functional MTI (Weak)	26701625	validated
mirtarbase	MIMAT0005929	hsa-miR-1275	SETD1B	23067	ENSG00000139718	PAR-CLIP	Functional MTI (Weak)	23592263	validated
mirtarbase	MIMAT0002877	hsa-miR-513a-5p	ERC1	23085	ENSG00000082805	PAR-CLIP	Functional MTI (Weak)	23592263	validated
mirtarbase	MIMAT0005591	hsa-miR-1236-3p	TRIM35	23087	ENSG00000104228	PAR-CLIP	Functional MTI (Weak)	27292025	validated
mirtarbase	MIMAT0002877	hsa-miR-513a-5p	PEG10	23089	ENSG00000242265	PAR-CLIP	Functional MTI (Weak)	23592263	validated
mirtarbase	MIMAT0002877	hsa-miR-513a-5p	PEG10	23089	ENSG00000242265	PAR-CLIP	Functional MTI (Weak)	20371350	validated
mirtarbase	MIMAT0002877	hsa-miR-513a-5p	PEG10	23089	ENSG00000242265	HITS-CLIP	Functional MTI (Weak)	19536157	validated
mirtarbase	MIMAT0002877	hsa-miR-513a-5p	PEG10	23089	ENSG00000242265	PAR-CLIP	Functional MTI (Weak)	27292025	validated
mirtarbase	MIMAT0004505	hsa-miR-32-3p	PEG10	23089	ENSG00000242265	PAR-CLIP	Functional MTI (Weak)	21572407	validated
mirtarbase	MIMAT0006767	hsa-miR-1827	KIF1B	23095	ENSG00000054523	HITS-CLIP	Functional MTI (Weak)	23824327	validated
mirtarbase	MIMAT0006767	hsa-miR-1827	IQSEC2	23096	ENSG00000124313	PAR-CLIP	Functional MTI (Weak)	23592263	validated
mirtarbase	MIMAT0000691	hsa-miR-130b-3p	CDK19	23097	ENSG00000155111	Sequencing	Functional MTI (Weak)	20371350	validated
mirtarbase	MIMAT0000691	hsa-miR-130b-3p	CDK19	23097	ENSG00000155111	PAR-CLIP	Functional MTI (Weak)	22100165	validated
mirtarbase	MIMAT0000691	hsa-miR-130b-3p	CDK19	23097	ENSG00000155111	PAR-CLIP	Functional MTI (Weak)	22012620	validated
mirtarbase	MIMAT0006767	hsa-miR-1827	CDK19	23097	ENSG00000155111	HITS-CLIP	Functional MTI (Weak)	23824327	validated
mirtarbase	MIMAT0005929	hsa-miR-1275	RAP1GAP2	23108	ENSG00000132359	PAR-CLIP	Functional MTI (Weak)	20371350	validated
mirtarbase	MIMAT0000691	hsa-miR-130b-3p	SPART	23111	ENSG00000133104	Sequencing//PAR-CLIP	Functional MTI (Weak)	20371350	validated
mirtarbase	MIMAT0000691	hsa-miR-130b-3p	SPART	23111	ENSG00000133104	PAR-CLIP	Functional MTI (Weak)	23446348	validated
mirtarbase	MIMAT0000691	hsa-miR-130b-3p	SPART	23111	ENSG00000133104	PAR-CLIP	Functional MTI (Weak)	21572407	validated
mirtarbase	MIMAT0000691	hsa-miR-130b-3p	TNRC6B	23112	ENSG00000100354	PAR-CLIP	Functional MTI (Weak)	23592263	validated
mirtarbase	MIMAT0002877	hsa-miR-513a-5p	TNRC6B	23112	ENSG00000100354	PAR-CLIP	Functional MTI (Weak)	23592263	validated
mirtarbase	MIMAT0000691	hsa-miR-130b-3p	POGZ	23126	ENSG00000143442	Sequencing	Functional MTI (Weak)	20371350	validated
mirtarbase	MIMAT0000691	hsa-miR-130b-3p	POGZ	23126	ENSG00000143442	PAR-CLIP	Functional MTI (Weak)	21572407	validated
mirtarbase	MIMAT0000691	hsa-miR-130b-3p	GPATCH8	23131	ENSG00000186566	Sequencing	Functional MTI (Weak)	20371350	validated
mirtarbase	MIMAT0004810	hsa-miR-629-5p	NCDN	23154	ENSG00000020129	HITS-CLIP	Functional MTI (Weak)	27418678	validated
mirtarbase	MIMAT0006767	hsa-miR-1827	NUP205	23165	ENSG00000155561	PAR-CLIP	Functional MTI (Weak)	27292025	validated
mirtarbase	MIMAT0000691	hsa-miR-130b-3p	SLC35D1	23169	ENSG00000116704	Sequencing	Functional MTI (Weak)	20371350	validated
mirtarbase	MIMAT0000691	hsa-miR-130b-3p	ZCCHC14	23174	ENSG00000140948	Sequencing	Functional MTI (Weak)	20371350	validated
mirtarbase	MIMAT0002877	hsa-miR-513a-5p	GSE1	23199	ENSG00000131149	PAR-CLIP	Functional MTI (Weak)	23592263	validated
mirtarbase	MIMAT0002877	hsa-miR-513a-5p	GSE1	23199	ENSG00000131149	PAR-CLIP	Functional MTI (Weak)	24398324	validated
mirtarbase	MIMAT0002877	hsa-miR-513a-5p	GSE1	23199	ENSG00000131149	PAR-CLIP	Functional MTI (Weak)	26701625	validated
mirtarbase	MIMAT0006767	hsa-miR-1827	FAM168A	23201	ENSG00000054965	PAR-CLIP	Functional MTI (Weak)	23446348	validated
mirtarbase	MIMAT0000691	hsa-miR-130b-3p	ARL6IP1	23204	ENSG00000170540	Sequencing	Functional MTI (Weak)	20371350	validated
mirtarbase	MIMAT0000691	hsa-miR-130b-3p	ARL6IP1	23204	ENSG00000170540	PAR-CLIP	Functional MTI (Weak)	27292025	validated
mirtarbase	MIMAT0002877	hsa-miR-513a-5p	ARL6IP1	23204	ENSG00000170540	PAR-CLIP	Functional MTI (Weak)	23592263	validated
mirtarbase	MIMAT0002877	hsa-miR-513a-5p	ARL6IP1	23204	ENSG00000170540	PAR-CLIP	Functional MTI (Weak)	24398324	validated
mirtarbase	MIMAT0002877	hsa-miR-513a-5p	ARL6IP1	23204	ENSG00000170540	PAR-CLIP	Functional MTI (Weak)	21572407	validated
mirtarbase	MIMAT0002877	hsa-miR-513a-5p	ARL6IP1	23204	ENSG00000170540	PAR-CLIP	Functional MTI (Weak)	20371350	validated
mirtarbase	MIMAT0006767	hsa-miR-1827	ACSBG1	23205	ENSG00000103740	PAR-CLIP	Functional MTI (Weak)	23592263	validated
mirtarbase	MIMAT0006767	hsa-miR-1827	ZC3H4	23211	ENSG00000130749	HITS-CLIP	Functional MTI (Weak)	23313552	validated
mirtarbase	MIMAT0006767	hsa-miR-1827	XPO6	23214	ENSG00000169180	HITS-CLIP	Functional MTI (Weak)	23313552	validated
mirtarbase	MIMAT0000691	hsa-miR-130b-3p	FBXO28	23219	ENSG00000143756	Sequencing	Functional MTI (Weak)	20371350	validated
mirtarbase	MIMAT0000691	hsa-miR-130b-3p	FBXO28	23219	ENSG00000143756	PAR-CLIP	Functional MTI (Weak)	21572407	validated
mirtarbase	MIMAT0000691	hsa-miR-130b-3p	DTX4	23220	ENSG00000110042	HITS-CLIP	Functional MTI (Weak)	19536157	validated
mirtarbase	MIMAT0006767	hsa-miR-1827	NUP210	23225	ENSG00000132182	HITS-CLIP	Functional MTI (Weak)	23313552	validated
mirtarbase	MIMAT0000691	hsa-miR-130b-3p	SEL1L3	23231	ENSG00000091490	Sequencing	Functional MTI (Weak)	20371350	validated
mirtarbase	MIMAT0005591	hsa-miR-1236-3p	SEL1L3	23231	ENSG00000091490	HITS-CLIP	Functional MTI (Weak)	23824327	validated
mirtarbase	MIMAT0006767	hsa-miR-1827	PACS2	23241	ENSG00000179364	HITS-CLIP	Functional MTI (Weak)	23313552	validated
mirtarbase	MIMAT0004680	hsa-miR-130b-5p	ANKRD28	23243	ENSG00000206560	HITS-CLIP	Functional MTI (Weak)	23824327	validated
mirtarbase	MIMAT0004680	hsa-miR-130b-5p	PDS5A	23244	ENSG00000121892	CLASH	Functional MTI (Weak)	23622248	validated
mirtarbase	MIMAT0000691	hsa-miR-130b-3p	RPRD2	23248	ENSG00000163125	PAR-CLIP	Functional MTI (Weak)	22012620	validated
mirtarbase	MIMAT0000691	hsa-miR-130b-3p	RPRD2	23248	ENSG00000163125	PAR-CLIP	Functional MTI (Weak)	20371350	validated
mirtarbase	MIMAT0000691	hsa-miR-130b-3p	OTUD3	23252	ENSG00000169914	PAR-CLIP	Functional MTI (Weak)	21572407	validated
mirtarbase	MIMAT0004680	hsa-miR-130b-5p	EXOC7	23265	ENSG00000182473	HITS-CLIP	Functional MTI (Weak)	23824327	validated
mirtarbase	MIMAT0000691	hsa-miR-130b-3p	CAMSAP2	23271	ENSG00000118200	PAR-CLIP	Functional MTI (Weak)	24398324	validated
mirtarbase	MIMAT0006767	hsa-miR-1827	TASOR	23272	ENSG00000163946	PAR-CLIP	Functional MTI (Weak)	23592263	validated
mirtarbase	MIMAT0006767	hsa-miR-1827	TASOR	23272	ENSG00000163946	PAR-CLIP	Functional MTI (Weak)	21572407	validated
mirtarbase	MIMAT0006767	hsa-miR-1827	TASOR	23272	ENSG00000163946	HITS-CLIP	Functional MTI (Weak)	23824327	validated
mirtarbase	MIMAT0006767	hsa-miR-1827	POFUT2	23275	ENSG00000186866	PAR-CLIP	Functional MTI (Weak)	27292025	validated
mirtarbase	MIMAT0002877	hsa-miR-513a-5p	ANKS1A	23294	ENSG00000064999	HITS-CLIP	Functional MTI (Weak)	19536157	validated
mirtarbase	MIMAT0000691	hsa-miR-130b-3p	ATMIN	23300	ENSG00000166454	Sequencing//PAR-CLIP	Functional MTI (Weak)	20371350	validated
mirtarbase	MIMAT0000691	hsa-miR-130b-3p	ATMIN	23300	ENSG00000166454	PAR-CLIP	Functional MTI (Weak)	22012620	validated
mirtarbase	MIMAT0000691	hsa-miR-130b-3p	ATMIN	23300	ENSG00000166454	PAR-CLIP	Functional MTI (Weak)	21572407	validated
mirtarbase	MIMAT0000691	hsa-miR-130b-3p	SATB2	23314	ENSG00000119042	PAR-CLIP	Functional MTI (Weak)	21572407	validated
mirtarbase	MIMAT0000691	hsa-miR-130b-3p	TRIM2	23321	ENSG00000109654	Sequencing	Functional MTI (Weak)	20371350	validated
mirtarbase	MIMAT0006767	hsa-miR-1827	USP22	23326	ENSG00000124422	PAR-CLIP	Functional MTI (Weak)	26701625	validated
mirtarbase	MIMAT0006767	hsa-miR-1827	NEDD4L	23327	ENSG00000049759	PAR-CLIP	Functional MTI (Weak)	23592263	validated
mirtarbase	MIMAT0006767	hsa-miR-1827	NEDD4L	23327	ENSG00000049759	PAR-CLIP	Functional MTI (Weak)	26701625	validated
mirtarbase	MIMAT0005591	hsa-miR-1236-3p	DPY19L1	23333	ENSG00000173852	HITS-CLIP	Functional MTI (Weak)	23824327	validated
mirtarbase	MIMAT0004779	hsa-miR-509-5p	VPS8	23355	ENSG00000156931	HITS-CLIP	Functional MTI (Weak)	23824327	validated
mirtarbase	MIMAT0004680	hsa-miR-130b-5p	PSD3	23362	ENSG00000156011	CLASH	Functional MTI (Weak)	23622248	validated
mirtarbase	MIMAT0004680	hsa-miR-130b-5p	SMG5	23381	ENSG00000198952	CLASH	Functional MTI (Weak)	23622248	validated
mirtarbase	MIMAT0006767	hsa-miR-1827	AHCYL2	23382	ENSG00000158467	PAR-CLIP	Functional MTI (Weak)	21572407	validated
mirtarbase	MIMAT0006767	hsa-miR-1827	MAU2	23383	ENSG00000129933	PAR-CLIP	Functional MTI (Weak)	23592263	validated
mirtarbase	MIMAT0006767	hsa-miR-1827	MAU2	23383	ENSG00000129933	PAR-CLIP	Functional MTI (Weak)	20371350	validated
mirtarbase	MIMAT0004505	hsa-miR-32-3p	PPWD1	23398	ENSG00000113593	PAR-CLIP	Functional MTI (Weak)	20371350	validated
mirtarbase	MIMAT0002877	hsa-miR-513a-5p	FBXO46	23403	ENSG00000177051	HITS-CLIP	Functional MTI (Weak)	19536157	validated
mirtarbase	MIMAT0006767	hsa-miR-1827	EXOSC2	23404	ENSG00000130713	HITS-CLIP	Functional MTI (Weak)	23706177	validated
mirtarbase	MIMAT0000691	hsa-miR-130b-3p	DICER1	23405	ENSG00000100697	Luciferase reporter assay	Functional MTI	23392577	validated
mirtarbase	MIMAT0000691	hsa-miR-130b-3p	DICER1	23405	ENSG00000100697	PAR-CLIP	Functional MTI (Weak)	23592263	validated
mirtarbase	MIMAT0000691	hsa-miR-130b-3p	DICER1	23405	ENSG00000100697	PAR-CLIP	Functional MTI (Weak)	21572407	validated
mirtarbase	MIMAT0000691	hsa-miR-130b-3p	DICER1	23405	ENSG00000100697	HITS-CLIP	Functional MTI (Weak)	23824327	validated
mirtarbase	MIMAT0000691	hsa-miR-130b-3p	DICER1	23405	ENSG00000100697	HITS-CLIP	Functional MTI (Weak)	19536157	validated
mirtarbase	MIMAT0004779	hsa-miR-509-5p	COTL1	23406	ENSG00000103187	PAR-CLIP	Functional MTI (Weak)	27292025	validated
mirtarbase	MIMAT0004779	hsa-miR-509-5p	NCS1	23413	ENSG00000107130	PAR-CLIP	Functional MTI (Weak)	26701625	validated
mirtarbase	MIMAT0000691	hsa-miR-130b-3p	GPR161	23432	ENSG00000143147	PAR-CLIP	Functional MTI (Weak)	27292025	validated
mirtarbase	MIMAT0002877	hsa-miR-513a-5p	TARDBP	23435	ENSG00000120948	PAR-CLIP	Functional MTI (Weak)	23592263	validated
mirtarbase	MIMAT0000691	hsa-miR-130b-3p	SLC44A1	23446	ENSG00000070214	Sequencing	Functional MTI (Weak)	20371350	validated
mirtarbase	MIMAT0005929	hsa-miR-1275	SF3B3	23450	ENSG00000189091	PAR-CLIP	Functional MTI (Weak)	23592263	validated
mirtarbase	MIMAT0000691	hsa-miR-130b-3p	ICMT	23463	ENSG00000116237	Sequencing	Functional MTI (Weak)	20371350	validated
mirtarbase	MIMAT0000691	hsa-miR-130b-3p	PHF3	23469	ENSG00000118482	Sequencing	Functional MTI (Weak)	20371350	validated
mirtarbase	MIMAT0004680	hsa-miR-130b-5p	QPRT	23475	ENSG00000103485	HITS-CLIP	Functional MTI (Weak)	23824327	validated
mirtarbase	MIMAT0000691	hsa-miR-130b-3p	ZFYVE26	23503	ENSG00000072121	PAR-CLIP	Functional MTI (Weak)	23592263	validated
mirtarbase	MIMAT0000691	hsa-miR-130b-3p	ZFYVE26	23503	ENSG00000072121	PAR-CLIP	Functional MTI (Weak)	22012620	validated
mirtarbase	MIMAT0004779	hsa-miR-509-5p	POFUT1	23509	ENSG00000101346	PAR-CLIP	Functional MTI (Weak)	23592263	validated
mirtarbase	MIMAT0005591	hsa-miR-1236-3p	KAT6B	23522	ENSG00000156650	CLASH	Functional MTI (Weak)	23622248	validated
mirtarbase	MIMAT0005591	hsa-miR-1236-3p	KAT6B	23522	ENSG00000281813	CLASH	Functional MTI (Weak)	23622248	validated
mirtarbase	MIMAT0006767	hsa-miR-1827	ACAP2	23527	ENSG00000114331	PAR-CLIP	Functional MTI (Weak)	22100165	validated
mirtarbase	MIMAT0006767	hsa-miR-1827	TNPO3	23534	ENSG00000064419	HITS-CLIP	Functional MTI (Weak)	23824327	validated
mirtarbase	MIMAT0006767	hsa-miR-1827	ATP6V0A2	23545	ENSG00000185344	PAR-CLIP	Functional MTI (Weak)	23592263	validated
mirtarbase	MIMAT0006767	hsa-miR-1827	ATP6V0A2	23545	ENSG00000185344	PAR-CLIP	Functional MTI (Weak)	27292025	validated
mirtarbase	MIMAT0006767	hsa-miR-1827	PSD4	23550	ENSG00000125637	HITS-CLIP	Functional MTI (Weak)	23313552	validated
mirtarbase	MIMAT0006767	hsa-miR-1827	PSD4	23550	ENSG00000125637	PAR-CLIP	Functional MTI (Weak)	26701625	validated
mirtarbase	MIMAT0006767	hsa-miR-1827	PSD4	23550	ENSG00000125637	PAR-CLIP	Functional MTI (Weak)	27292025	validated
mirtarbase	MIMAT0000691	hsa-miR-130b-3p	SNAPIN	23557	ENSG00000143553	Sequencing	Functional MTI (Weak)	20371350	validated
mirtarbase	MIMAT0000691	hsa-miR-130b-3p	SNAPIN	23557	ENSG00000143553	PAR-CLIP	Functional MTI (Weak)	23592263	validated
mirtarbase	MIMAT0005591	hsa-miR-1236-3p	CDC42EP4	23580	ENSG00000179604	HITS-CLIP	Functional MTI (Weak)	23824327	validated
mirtarbase	MIMAT0000691	hsa-miR-130b-3p	CD2AP	23607	ENSG00000198087	Sequencing	Functional MTI (Weak)	20371350	validated
mirtarbase	MIMAT0000691	hsa-miR-130b-3p	MKRN2	23609	ENSG00000075975	Sequencing	Functional MTI (Weak)	20371350	validated
mirtarbase	MIMAT0005929	hsa-miR-1275	PHLDA3	23612	ENSG00000174307	PAR-CLIP	Functional MTI (Weak)	24398324	validated
mirtarbase	MIMAT0005929	hsa-miR-1275	PHLDA3	23612	ENSG00000174307	PAR-CLIP	Functional MTI (Weak)	26701625	validated
mirtarbase	MIMAT0006767	hsa-miR-1827	SSBP2	23635	ENSG00000145687	PAR-CLIP	Functional MTI (Weak)	23592263	validated
mirtarbase	MIMAT0006767	hsa-miR-1827	SSBP2	23635	ENSG00000145687	HITS-CLIP	Functional MTI (Weak)	23824327	validated
mirtarbase	MIMAT0006767	hsa-miR-1827	PPP1R15A	23645	ENSG00000087074	PAR-CLIP	Functional MTI (Weak)	27292025	validated
mirtarbase	MIMAT0004680	hsa-miR-130b-5p	UBBP4	23666		PAR-CLIP	Functional MTI (Weak)	23592263	validated
mirtarbase	MIMAT0004680	hsa-miR-130b-5p	UBBP4	23666		PAR-CLIP	Functional MTI (Weak)	27292025	validated
mirtarbase	MIMAT0000691	hsa-miR-130b-3p	UBBP4	23666		PAR-CLIP	Functional MTI (Weak)	23446348	validated
mirtarbase	MIMAT0000691	hsa-miR-130b-3p	UBBP4	23666		PAR-CLIP	Functional MTI (Weak)	21572407	validated
mirtarbase	MIMAT0000691	hsa-miR-130b-3p	UBBP4	23666		PAR-CLIP	Functional MTI (Weak)	20371350	validated
mirtarbase	MIMAT0004505	hsa-miR-32-3p	CEMIP2	23670	ENSG00000135048	HITS-CLIP	Functional MTI (Weak)	23824327	validated
mirtarbase	MIMAT0000691	hsa-miR-130b-3p	CEMIP2	23670	ENSG00000135048	HITS-CLIP	Functional MTI (Weak)	23313552	validated
mirtarbase	MIMAT0004505	hsa-miR-32-3p	EID1	23741	ENSG00000255302	HITS-CLIP	Functional MTI (Weak)	19536157	validated
mirtarbase	MIMAT0004505	hsa-miR-32-3p	PPIL2	23759	ENSG00000100023	HITS-CLIP	Functional MTI (Weak)	23824327	validated
mirtarbase	MIMAT0002877	hsa-miR-513a-5p	PISD	23761	ENSG00000241878	PAR-CLIP	Functional MTI (Weak)	24398324	validated
mirtarbase	MIMAT0005929	hsa-miR-1275	FKBP8	23770	ENSG00000105701	PAR-CLIP	Functional MTI (Weak)	26701625	validated
mirtarbase	MIMAT0004680	hsa-miR-130b-5p	HYPK	25764	ENSG00000242028	HITS-CLIP	Functional MTI (Weak)	23824327	validated
mirtarbase	MIMAT0004680	hsa-miR-130b-5p	C22orf24	25775	ENSG00000128254	HITS-CLIP	Functional MTI (Weak)	19536157	validated
mirtarbase	MIMAT0000691	hsa-miR-130b-3p	CBY1	25776	ENSG00000100211	PAR-CLIP	Functional MTI (Weak)	21572407	validated
mirtarbase	MIMAT0000691	hsa-miR-130b-3p	CBY1	25776	ENSG00000100211	PAR-CLIP	Functional MTI (Weak)	20371350	validated
mirtarbase	MIMAT0000691	hsa-miR-130b-3p	SUN2	25777	ENSG00000100242	Sequencing//PAR-CLIP	Functional MTI (Weak)	20371350	validated
mirtarbase	MIMAT0000691	hsa-miR-130b-3p	SUN2	25777	ENSG00000100242	PAR-CLIP	Functional MTI (Weak)	21572407	validated
mirtarbase	MIMAT0000691	hsa-miR-130b-3p	DSTYK	25778	ENSG00000133059	Sequencing	Functional MTI (Weak)	20371350	validated
mirtarbase	MIMAT0000691	hsa-miR-130b-3p	DSTYK	25778	ENSG00000133059	PAR-CLIP	Functional MTI (Weak)	22012620	validated
mirtarbase	MIMAT0000691	hsa-miR-130b-3p	DSTYK	25778	ENSG00000133059	PAR-CLIP	Functional MTI (Weak)	27292025	validated
mirtarbase	MIMAT0005929	hsa-miR-1275	ARIH1	25820	ENSG00000166233	PAR-CLIP	Functional MTI (Weak)	23592263	validated
mirtarbase	MIMAT0005591	hsa-miR-1236-3p	BACE2	25825	ENSG00000182240	HITS-CLIP	Functional MTI (Weak)	19536157	validated
mirtarbase	MIMAT0005929	hsa-miR-1275	TMEM184B	25829	ENSG00000198792	PAR-CLIP	Functional MTI (Weak)	27292025	validated
mirtarbase	MIMAT0000691	hsa-miR-130b-3p	ASF1A	25842	ENSG00000111875	Sequencing	Functional MTI (Weak)	20371350	validated
mirtarbase	MIMAT0004779	hsa-miR-509-5p	TECPR1	25851	ENSG00000205356	HITS-CLIP	Functional MTI (Weak)	23824327	validated
mirtarbase	MIMAT0006767	hsa-miR-1827	LETMD1	25875	ENSG00000050426	PAR-CLIP	Functional MTI (Weak)	23592263	validated
mirtarbase	MIMAT0005591	hsa-miR-1236-3p	POLR1A	25885	ENSG00000068654	PAR-CLIP	Functional MTI (Weak)	27292025	validated
mirtarbase	MIMAT0006767	hsa-miR-1827	POLR1A	25885	ENSG00000068654	PAR-CLIP	Functional MTI (Weak)	27292025	validated
mirtarbase	MIMAT0000691	hsa-miR-130b-3p	CLIC4	25932	ENSG00000169504	CLASH	Functional MTI (Weak)	23622248	validated
mirtarbase	MIMAT0000691	hsa-miR-130b-3p	CLIC4	25932	ENSG00000169504	PAR-CLIP	Functional MTI (Weak)	23446348	validated
mirtarbase	MIMAT0000691	hsa-miR-130b-3p	CLIC4	25932	ENSG00000169504	PAR-CLIP	Functional MTI (Weak)	22012620	validated
mirtarbase	MIMAT0005591	hsa-miR-1236-3p	CLIC4	25932	ENSG00000169504	PAR-CLIP	Functional MTI (Weak)	22100165	validated
mirtarbase	MIMAT0004680	hsa-miR-130b-5p	SAMHD1	25939	ENSG00000101347	HITS-CLIP	Functional MTI (Weak)	23824327	validated
mirtarbase	MIMAT0000691	hsa-miR-130b-3p	KBTBD2	25948	ENSG00000170852	Sequencing	Functional MTI (Weak)	20371350	validated
mirtarbase	MIMAT0002877	hsa-miR-513a-5p	PNKD	25953	ENSG00000127838	HITS-CLIP	Functional MTI (Weak)	19536157	validated
mirtarbase	MIMAT0005591	hsa-miR-1236-3p	PNKD	25953	ENSG00000127838	HITS-CLIP	Functional MTI (Weak)	19536157	validated
mirtarbase	MIMAT0005591	hsa-miR-1236-3p	SH2B1	25970	ENSG00000178188	PAR-CLIP	Functional MTI (Weak)	24398324	validated
mirtarbase	MIMAT0006767	hsa-miR-1827	MMACHC	25974	ENSG00000132763	PAR-CLIP	Functional MTI (Weak)	26701625	validated
mirtarbase	MIMAT0006767	hsa-miR-1827	MMACHC	25974	ENSG00000132763	PAR-CLIP	Functional MTI (Weak)	27292025	validated
mirtarbase	MIMAT0002877	hsa-miR-513a-5p	NECAP1	25977	ENSG00000089818	PAR-CLIP	Functional MTI (Weak)	23592263	validated
mirtarbase	MIMAT0002877	hsa-miR-513a-5p	NECAP1	25977	ENSG00000089818	PAR-CLIP	Functional MTI (Weak)	24398324	validated
mirtarbase	MIMAT0002877	hsa-miR-513a-5p	NECAP1	25977	ENSG00000089818	PAR-CLIP	Functional MTI (Weak)	23446348	validated
mirtarbase	MIMAT0002877	hsa-miR-513a-5p	NECAP1	25977	ENSG00000089818	PAR-CLIP	Functional MTI (Weak)	21572407	validated
mirtarbase	MIMAT0002877	hsa-miR-513a-5p	NECAP1	25977	ENSG00000089818	PAR-CLIP	Functional MTI (Weak)	20371350	validated
mirtarbase	MIMAT0002877	hsa-miR-513a-5p	NECAP1	25977	ENSG00000089818	PAR-CLIP	Functional MTI (Weak)	26701625	validated
mirtarbase	MIMAT0006767	hsa-miR-1827	TSKU	25987	ENSG00000182704	PAR-CLIP	Functional MTI (Weak)	26701625	validated
mirtarbase	MIMAT0005591	hsa-miR-1236-3p	TENM4	26011	ENSG00000149256	HITS-CLIP	Functional MTI (Weak)	23824327	validated
mirtarbase	MIMAT0006767	hsa-miR-1827	IPCEF1	26034	ENSG00000074706	HITS-CLIP	Functional MTI (Weak)	23824327	validated
mirtarbase	MIMAT0006767	hsa-miR-1827	ZNF451	26036	ENSG00000112200	PAR-CLIP	Functional MTI (Weak)	23592263	validated
mirtarbase	MIMAT0004505	hsa-miR-32-3p	SETBP1	26040	ENSG00000152217	PAR-CLIP	Functional MTI (Weak)	23446348	validated
mirtarbase	MIMAT0002877	hsa-miR-513a-5p	UBXN7	26043	ENSG00000163960	PAR-CLIP	Functional MTI (Weak)	23592263	validated
mirtarbase	MIMAT0006767	hsa-miR-1827	ZNF500	26048	ENSG00000103199	HITS-CLIP	Functional MTI (Weak)	23824327	validated
mirtarbase	MIMAT0004505	hsa-miR-32-3p	FAM169A	26049	ENSG00000198780	PAR-CLIP	Functional MTI (Weak)	22100165	validated
mirtarbase	MIMAT0000691	hsa-miR-130b-3p	ARHGEF26	26084	ENSG00000277101	PAR-CLIP	Functional MTI (Weak)	21572407	validated
mirtarbase	MIMAT0000691	hsa-miR-130b-3p	ARHGEF26	26084	ENSG00000114790	PAR-CLIP	Functional MTI (Weak)	21572407	validated
mirtarbase	MIMAT0005929	hsa-miR-1275	SZRD1	26099	ENSG00000055070	PAR-CLIP	Functional MTI (Weak)	26701625	validated
mirtarbase	MIMAT0006767	hsa-miR-1827	WSB1	26118	ENSG00000109046	HITS-CLIP	Functional MTI (Weak)	23313552	validated
mirtarbase	MIMAT0005591	hsa-miR-1236-3p	GAPVD1	26130	ENSG00000165219	HITS-CLIP	Functional MTI (Weak)	23824327	validated
mirtarbase	MIMAT0006767	hsa-miR-1827	SERBP1	26135	ENSG00000142864	PAR-CLIP	Functional MTI (Weak)	23592263	validated
mirtarbase	MIMAT0006767	hsa-miR-1827	SERBP1	26135	ENSG00000142864	PAR-CLIP	Functional MTI (Weak)	23446348	validated
mirtarbase	MIMAT0006767	hsa-miR-1827	SERBP1	26135	ENSG00000142864	PAR-CLIP	Functional MTI (Weak)	21572407	validated
mirtarbase	MIMAT0005929	hsa-miR-1275	SERBP1	26135	ENSG00000142864	PAR-CLIP	Functional MTI (Weak)	23592263	validated
mirtarbase	MIMAT0002877	hsa-miR-513a-5p	SERBP1	26135	ENSG00000142864	HITS-CLIP	Functional MTI (Weak)	23824327	validated
mirtarbase	MIMAT0000691	hsa-miR-130b-3p	TES	26136	ENSG00000135269	Sequencing	Functional MTI (Weak)	20371350	validated
mirtarbase	MIMAT0006767	hsa-miR-1827	TES	26136	ENSG00000135269	HITS-CLIP	Functional MTI (Weak)	23313552	validated
mirtarbase	MIMAT0002877	hsa-miR-513a-5p	ZBTB20	26137	ENSG00000181722	PAR-CLIP	Functional MTI (Weak)	22291592	validated
mirtarbase	MIMAT0006767	hsa-miR-1827	PHF19	26147	ENSG00000119403	PAR-CLIP	Functional MTI (Weak)	23592263	validated
mirtarbase	MIMAT0006767	hsa-miR-1827	RSL1D1	26156	ENSG00000171490	PAR-CLIP	Functional MTI (Weak)	21572407	validated
mirtarbase	MIMAT0004680	hsa-miR-130b-5p	RSL1D1	26156	ENSG00000171490	HITS-CLIP	Functional MTI (Weak)	23824327	validated
mirtarbase	MIMAT0004680	hsa-miR-130b-5p	TMEM251	26175	ENSG00000275947	PAR-CLIP	Functional MTI (Weak)	27292025	validated
mirtarbase	MIMAT0004680	hsa-miR-130b-5p	TMEM251	26175	ENSG00000153485	PAR-CLIP	Functional MTI (Weak)	27292025	validated
mirtarbase	MIMAT0006767	hsa-miR-1827	FBXW2	26190	ENSG00000119402	HITS-CLIP	Functional MTI (Weak)	23824327	validated
mirtarbase	MIMAT0006767	hsa-miR-1827	ARL5A	26225	ENSG00000162980	PAR-CLIP	Functional MTI (Weak)	27292025	validated
mirtarbase	MIMAT0000691	hsa-miR-130b-3p	FBXL5	26234	ENSG00000118564	Sequencing	Functional MTI (Weak)	20371350	validated
mirtarbase	MIMAT0006767	hsa-miR-1827	FBXW8	26259	ENSG00000174989	HITS-CLIP	Functional MTI (Weak)	23824327	validated
mirtarbase	MIMAT0006767	hsa-miR-1827	FBXW8	26259	ENSG00000174989	PAR-CLIP	Functional MTI (Weak)	26701625	validated
mirtarbase	MIMAT0004680	hsa-miR-130b-5p	FBXO9	26268	ENSG00000112146	HITS-CLIP	Functional MTI (Weak)	23824327	validated
mirtarbase	MIMAT0002877	hsa-miR-513a-5p	PLA2G2D	26279	ENSG00000117215	PAR-CLIP	Functional MTI (Weak)	23592263	validated
mirtarbase	MIMAT0006767	hsa-miR-1827	NARF	26502	ENSG00000141562	PAR-CLIP	Functional MTI (Weak)	23592263	validated
mirtarbase	MIMAT0006767	hsa-miR-1827	NARF	26502	ENSG00000141562	HITS-CLIP	Functional MTI (Weak)	23313552	validated
mirtarbase	MIMAT0006767	hsa-miR-1827	NARF	26502	ENSG00000141562	PAR-CLIP	Functional MTI (Weak)	27292025	validated
mirtarbase	MIMAT0006767	hsa-miR-1827	SLC17A5	26503	ENSG00000119899	PAR-CLIP	Functional MTI (Weak)	21572407	validated
mirtarbase	MIMAT0006767	hsa-miR-1827	CNNM3	26505	ENSG00000168763	PAR-CLIP	Functional MTI (Weak)	26701625	validated
mirtarbase	MIMAT0006767	hsa-miR-1827	HEYL	26508	ENSG00000163909	PAR-CLIP	Functional MTI (Weak)	21572407	validated
mirtarbase	MIMAT0005591	hsa-miR-1236-3p	TIMM10	26519	ENSG00000134809	HITS-CLIP	Functional MTI (Weak)	23824327	validated
mirtarbase	MIMAT0000691	hsa-miR-130b-3p	AGO1	26523	ENSG00000092847	Sequencing	Functional MTI (Weak)	20371350	validated
mirtarbase	MIMAT0004680	hsa-miR-130b-5p	RGS17	26575	ENSG00000091844	HITS-CLIP	Functional MTI (Weak)	23824327	validated
mirtarbase	MIMAT0006767	hsa-miR-1827	HAVCR1	26762	ENSG00000113249	PAR-CLIP	Functional MTI (Weak)	23592263	validated
mirtarbase	MIMAT0006767	hsa-miR-1827	HAVCR1	26762	ENSG00000113249	PAR-CLIP	Functional MTI (Weak)	23446348	validated
mirtarbase	MIMAT0006767	hsa-miR-1827	HAVCR1	26762	ENSG00000113249	PAR-CLIP	Functional MTI (Weak)	21572407	validated
mirtarbase	MIMAT0006767	hsa-miR-1827	HAVCR1	26762	ENSG00000113249	PAR-CLIP	Functional MTI (Weak)	20371350	validated
mirtarbase	MIMAT0006767	hsa-miR-1827	HAVCR1	26762	ENSG00000113249	PAR-CLIP	Functional MTI (Weak)	26701625	validated
mirtarbase	MIMAT0000691	hsa-miR-130b-3p	HBP1	26959	ENSG00000105856	PAR-CLIP	Functional MTI (Weak)	23592263	validated
mirtarbase	MIMAT0000691	hsa-miR-130b-3p	HBP1	26959	ENSG00000283847	PAR-CLIP	Functional MTI (Weak)	23592263	validated
mirtarbase	MIMAT0004505	hsa-miR-32-3p	HBP1	26959	ENSG00000105856	PAR-CLIP	Functional MTI (Weak)	21572407	validated
mirtarbase	MIMAT0004505	hsa-miR-32-3p	HBP1	26959	ENSG00000283847	PAR-CLIP	Functional MTI (Weak)	21572407	validated
mirtarbase	MIMAT0004505	hsa-miR-32-3p	HBP1	26959	ENSG00000105856	PAR-CLIP	Functional MTI (Weak)	20371350	validated
mirtarbase	MIMAT0004505	hsa-miR-32-3p	HBP1	26959	ENSG00000283847	PAR-CLIP	Functional MTI (Weak)	20371350	validated
mirtarbase	MIMAT0004779	hsa-miR-509-5p	HBP1	26959	ENSG00000105856	PAR-CLIP	Functional MTI (Weak)	23592263	validated
mirtarbase	MIMAT0004779	hsa-miR-509-5p	HBP1	26959	ENSG00000283847	PAR-CLIP	Functional MTI (Weak)	23592263	validated
mirtarbase	MIMAT0006767	hsa-miR-1827	CHORDC1	26973	ENSG00000110172	HITS-CLIP	Functional MTI (Weak)	23824327	validated
mirtarbase	MIMAT0006767	hsa-miR-1827	CHORDC1	26973	ENSG00000285023	HITS-CLIP	Functional MTI (Weak)	23824327	validated
mirtarbase	MIMAT0004505	hsa-miR-32-3p	CHORDC1	26973	ENSG00000110172	HITS-CLIP	Functional MTI (Weak)	19536157	validated
mirtarbase	MIMAT0004505	hsa-miR-32-3p	CHORDC1	26973	ENSG00000285023	HITS-CLIP	Functional MTI (Weak)	19536157	validated
mirtarbase	MIMAT0000691	hsa-miR-130b-3p	RNF11	26994	ENSG00000123091	PAR-CLIP	Functional MTI (Weak)	20371350	validated
mirtarbase	MIMAT0002877	hsa-miR-513a-5p	TRUB2	26995	ENSG00000167112	PAR-CLIP	Functional MTI (Weak)	23592263	validated
mirtarbase	MIMAT0002877	hsa-miR-513a-5p	TRUB2	26995	ENSG00000167112	PAR-CLIP	Functional MTI (Weak)	22012620	validated
mirtarbase	MIMAT0002877	hsa-miR-513a-5p	TRUB2	26995	ENSG00000167112	HITS-CLIP	Functional MTI (Weak)	21572407	validated
mirtarbase	MIMAT0002877	hsa-miR-513a-5p	NPTN	27020	ENSG00000156642	PAR-CLIP	Functional MTI (Weak)	21572407	validated
mirtarbase	MIMAT0006767	hsa-miR-1827	PELP1	27043	ENSG00000141456	PAR-CLIP	Functional MTI (Weak)	26701625	validated
mirtarbase	MIMAT0005591	hsa-miR-1236-3p	NSG1	27065	ENSG00000168824	HITS-CLIP	Functional MTI (Weak)	19536157	validated
mirtarbase	MIMAT0004779	hsa-miR-509-5p	GHITM	27069	ENSG00000165678	PAR-CLIP	Functional MTI (Weak)	23446348	validated
mirtarbase	MIMAT0006767	hsa-miR-1827	LYPD3	27076	ENSG00000124466	HITS-CLIP	Functional MTI (Weak)	23313552	validated
mirtarbase	MIMAT0000691	hsa-miR-130b-3p	UQCRQ	27089	ENSG00000164405	Sequencing	Functional MTI (Weak)	20371350	validated
mirtarbase	MIMAT0000691	hsa-miR-130b-3p	SNX5	27131	ENSG00000089006	PAR-CLIP	Functional MTI (Weak)	22291592	validated
mirtarbase	MIMAT0000691	hsa-miR-130b-3p	SNX5	27131	ENSG00000089006	PAR-CLIP	Functional MTI (Weak)	22012620	validated
mirtarbase	MIMAT0000691	hsa-miR-130b-3p	SNX5	27131	ENSG00000089006	PAR-CLIP	Functional MTI (Weak)	20371350	validated
mirtarbase	MIMAT0005929	hsa-miR-1275	NDOR1	27158	ENSG00000188566	PAR-CLIP	Functional MTI (Weak)	23592263	validated
mirtarbase	MIMAT0005929	hsa-miR-1275	AGO2	27161	ENSG00000123908	PAR-CLIP	Functional MTI (Weak)	23592263	validated
mirtarbase	MIMAT0000691	hsa-miR-130b-3p	SALL3	27164	ENSG00000263310	PAR-CLIP	Functional MTI (Weak)	22012620	validated
mirtarbase	MIMAT0000691	hsa-miR-130b-3p	SALL3	27164	ENSG00000277015	PAR-CLIP	Functional MTI (Weak)	22012620	validated
mirtarbase	MIMAT0000691	hsa-miR-130b-3p	SALL3	27164	ENSG00000256463	PAR-CLIP	Functional MTI (Weak)	22012620	validated
mirtarbase	MIMAT0000691	hsa-miR-130b-3p	SALL3	27164	ENSG00000263310	PAR-CLIP	Functional MTI (Weak)	21572407	validated
mirtarbase	MIMAT0000691	hsa-miR-130b-3p	SALL3	27164	ENSG00000277015	PAR-CLIP	Functional MTI (Weak)	21572407	validated
mirtarbase	MIMAT0000691	hsa-miR-130b-3p	SALL3	27164	ENSG00000256463	PAR-CLIP	Functional MTI (Weak)	21572407	validated
mirtarbase	MIMAT0004505	hsa-miR-32-3p	SIGLEC9	27180	ENSG00000129450	PAR-CLIP	Functional MTI (Weak)	21572407	validated
mirtarbase	MIMAT0000691	hsa-miR-130b-3p	SIGLEC9	27180	ENSG00000129450	PAR-CLIP	Functional MTI (Weak)	27292025	validated
mirtarbase	MIMAT0004505	hsa-miR-32-3p	VPS4A	27183	ENSG00000132612	PAR-CLIP	Functional MTI (Weak)	24398324	validated
mirtarbase	MIMAT0004505	hsa-miR-32-3p	VPS4A	27183	ENSG00000132612	PAR-CLIP	Functional MTI (Weak)	23446348	validated
mirtarbase	MIMAT0004505	hsa-miR-32-3p	VPS4A	27183	ENSG00000132612	PAR-CLIP	Functional MTI (Weak)	21572407	validated
mirtarbase	MIMAT0004505	hsa-miR-32-3p	VPS4A	27183	ENSG00000132612	PAR-CLIP	Functional MTI (Weak)	20371350	validated
mirtarbase	MIMAT0004810	hsa-miR-629-5p	GPR82	27197	ENSG00000171657	PAR-CLIP	Functional MTI (Weak)	22012620	validated
mirtarbase	MIMAT0000691	hsa-miR-130b-3p	GPR82	27197	ENSG00000171657	HITS-CLIP	Functional MTI (Weak)	23824327	validated
mirtarbase	MIMAT0006767	hsa-miR-1827	HCAR1	27198	ENSG00000196917	PAR-CLIP	Functional MTI (Weak)	26701625	validated
mirtarbase	MIMAT0006767	hsa-miR-1827	HCAR1	27198	ENSG00000196917	PAR-CLIP	Functional MTI (Weak)	27292025	validated
mirtarbase	MIMAT0006767	hsa-miR-1827	C5AR2	27202	ENSG00000134830	HITS-CLIP	Functional MTI (Weak)	23313552	validated
mirtarbase	MIMAT0004680	hsa-miR-130b-5p	SULT1C4	27233	ENSG00000198075	HITS-CLIP	Functional MTI (Weak)	23824327	validated
mirtarbase	MIMAT0006767	hsa-miR-1827	GPKOW	27238	ENSG00000068394	HITS-CLIP	Functional MTI (Weak)	23313552	validated
mirtarbase	MIMAT0000691	hsa-miR-130b-3p	TNFRSF21	27242	ENSG00000146072	Sequencing	Functional MTI (Weak)	20371350	validated
mirtarbase	MIMAT0006767	hsa-miR-1827	SESN1	27244	ENSG00000080546	PAR-CLIP	Functional MTI (Weak)	27292025	validated
mirtarbase	MIMAT0006767	hsa-miR-1827	AHDC1	27245	ENSG00000126705	PAR-CLIP	Functional MTI (Weak)	26701625	validated
mirtarbase	MIMAT0006767	hsa-miR-1827	RNF115	27246	ENSG00000265491	HITS-CLIP	Functional MTI (Weak)	23313552	validated
mirtarbase	MIMAT0006767	hsa-miR-1827	CSDC2	27254	ENSG00000172346	PAR-CLIP	Functional MTI (Weak)	23446348	validated
mirtarbase	MIMAT0006767	hsa-miR-1827	CRCP	27297	ENSG00000241258	PAR-CLIP	Functional MTI (Weak)	27292025	validated
mirtarbase	MIMAT0000691	hsa-miR-130b-3p	TNRC6A	27327	ENSG00000090905	PAR-CLIP	Functional MTI (Weak)	23592263	validated
mirtarbase	MIMAT0000691	hsa-miR-130b-3p	TNRC6A	27327	ENSG00000288130	PAR-CLIP	Functional MTI (Weak)	23592263	validated
mirtarbase	MIMAT0000691	hsa-miR-130b-3p	TNRC6A	27327	ENSG00000090905	PAR-CLIP	Functional MTI (Weak)	24398324	validated
mirtarbase	MIMAT0000691	hsa-miR-130b-3p	TNRC6A	27327	ENSG00000288130	PAR-CLIP	Functional MTI (Weak)	24398324	validated
mirtarbase	MIMAT0000691	hsa-miR-130b-3p	TNRC6A	27327	ENSG00000090905	PAR-CLIP	Functional MTI (Weak)	20371350	validated
mirtarbase	MIMAT0000691	hsa-miR-130b-3p	TNRC6A	27327	ENSG00000288130	PAR-CLIP	Functional MTI (Weak)	20371350	validated
mirtarbase	MIMAT0005591	hsa-miR-1236-3p	ZNF638	27332	ENSG00000075292	HITS-CLIP	Functional MTI (Weak)	23824327	validated
mirtarbase	MIMAT0006767	hsa-miR-1827	ZNF638	27332	ENSG00000075292	HITS-CLIP	Functional MTI (Weak)	23706177	validated
mirtarbase	MIMAT0004505	hsa-miR-32-3p	UBE2S	27338	ENSG00000108106	PAR-CLIP	Functional MTI (Weak)	23592263	validated
mirtarbase	MIMAT0002877	hsa-miR-513a-5p	TOR2A	27433	ENSG00000160404	PAR-CLIP	Functional MTI (Weak)	23592263	validated
mirtarbase	MIMAT0000691	hsa-miR-130b-3p	DLL1	28514	ENSG00000275555	Luciferase reporter assay//qRT-PCR//Western blot	Functional MTI	28163094	validated
mirtarbase	MIMAT0000691	hsa-miR-130b-3p	DLL1	28514	ENSG00000198719	Luciferase reporter assay//qRT-PCR//Western blot	Functional MTI	28163094	validated
mirtarbase	MIMAT0006767	hsa-miR-1827	DCPS	28960	ENSG00000110063	PAR-CLIP	Functional MTI (Weak)	23592263	validated
mirtarbase	MIMAT0006767	hsa-miR-1827	DCPS	28960	ENSG00000110063	HITS-CLIP	Functional MTI (Weak)	23706177	validated
mirtarbase	MIMAT0006767	hsa-miR-1827	DCPS	28960	ENSG00000110063	PAR-CLIP	Functional MTI (Weak)	26701625	validated
mirtarbase	MIMAT0005591	hsa-miR-1236-3p	OSTM1	28962	ENSG00000081087	HITS-CLIP	Functional MTI (Weak)	19536157	validated
mirtarbase	MIMAT0004779	hsa-miR-509-5p	OSTM1	28962	ENSG00000081087	PAR-CLIP	Functional MTI (Weak)	27292025	validated
mirtarbase	MIMAT0004505	hsa-miR-32-3p	SNX24	28966	ENSG00000064652	PAR-CLIP	Functional MTI (Weak)	22012620	validated
[truncated: 4,822 more rows]

## Sheet: Downregulated_NegCorHbA1c
database	mature_mirna_acc	mature_mirna_id	target_symbol	target_entrez	target_ensembl	experiment	support_type	pubmed_id	type
mirtarbase	MIMAT0000682	hsa-miR-200a-3p	A1BG	1	ENSG00000121410	HITS-CLIP	Functional MTI (Weak)	23706177	validated
mirtarbase	MIMAT0000432	hsa-miR-141-3p	A1BG	1	ENSG00000121410	HITS-CLIP	Functional MTI (Weak)	23706177	validated
mirtarbase	MIMAT0000083	hsa-miR-26b-5p	NAT1	9	ENSG00000171428	Microarray	Functional MTI (Weak)	19088304	validated
mirtarbase	MIMAT0000080	hsa-miR-24-3p	AAMP	14	ENSG00000127837	Microarray	Functional MTI (Weak)	19748357	validated
mirtarbase	MIMAT0000435	hsa-miR-143-3p	ABAT	18	ENSG00000183044	HITS-CLIP	Functional MTI (Weak)	19536157	validated
mirtarbase	MIMAT0000082	hsa-miR-26a-5p	ABCA1	19	ENSG00000165029	Immunoblot//Luciferase reporter assay//qRT-PCR	Functional MTI	22673513	validated
mirtarbase	MIMAT0000083	hsa-miR-26b-5p	ABCA1	19	ENSG00000165029	Immunoblot//Luciferase reporter assay//qRT-PCR	Functional MTI	22673513	validated
mirtarbase	MIMAT0000083	hsa-miR-26b-5p	ABCA1	19	ENSG00000165029	Microarray	Functional MTI (Weak)	19088304	validated
mirtarbase	MIMAT0000073	hsa-miR-19a-3p	ABCA1	19	ENSG00000165029	Luciferase reporter assay	Functional MTI	23451058	validated
mirtarbase	MIMAT0000074	hsa-miR-19b-3p	ABCA2	20	ENSG00000107331	Immunoprecipitaion	Functional MTI (Weak)	22382630	validated
mirtarbase	MIMAT0000082	hsa-miR-26a-5p	ABCB7	22	ENSG00000131269	CLASH	Functional MTI (Weak)	23622248	validated
mirtarbase	MIMAT0000083	hsa-miR-26b-5p	ABCF1	23	ENSG00000206490	Microarray	Functional MTI (Weak)	19088304	validated
mirtarbase	MIMAT0000083	hsa-miR-26b-5p	ABCF1	23	ENSG00000236149	Microarray	Functional MTI (Weak)	19088304	validated
mirtarbase	MIMAT0000083	hsa-miR-26b-5p	ABCF1	23	ENSG00000236342	Microarray	Functional MTI (Weak)	19088304	validated
mirtarbase	MIMAT0000083	hsa-miR-26b-5p	ABCF1	23	ENSG00000204574	Microarray	Functional MTI (Weak)	19088304	validated
mirtarbase	MIMAT0000083	hsa-miR-26b-5p	ABCF1	23	ENSG00000225989	Microarray	Functional MTI (Weak)	19088304	validated
mirtarbase	MIMAT0000083	hsa-miR-26b-5p	ABCF1	23	ENSG00000232169	Microarray	Functional MTI (Weak)	19088304	validated
mirtarbase	MIMAT0000083	hsa-miR-26b-5p	ABCF1	23	ENSG00000231129	Microarray	Functional MTI (Weak)	19088304	validated
mirtarbase	MIMAT0000418	hsa-miR-23b-3p	ABCF1	23	ENSG00000206490	CLASH	Functional MTI (Weak)	23622248	validated
mirtarbase	MIMAT0000418	hsa-miR-23b-3p	ABCF1	23	ENSG00000236149	CLASH	Functional MTI (Weak)	23622248	validated
mirtarbase	MIMAT0000418	hsa-miR-23b-3p	ABCF1	23	ENSG00000236342	CLASH	Functional MTI (Weak)	23622248	validated
mirtarbase	MIMAT0000418	hsa-miR-23b-3p	ABCF1	23	ENSG00000204574	CLASH	Functional MTI (Weak)	23622248	validated
mirtarbase	MIMAT0000418	hsa-miR-23b-3p	ABCF1	23	ENSG00000225989	CLASH	Functional MTI (Weak)	23622248	validated
mirtarbase	MIMAT0000418	hsa-miR-23b-3p	ABCF1	23	ENSG00000232169	CLASH	Functional MTI (Weak)	23622248	validated
mirtarbase	MIMAT0000418	hsa-miR-23b-3p	ABCF1	23	ENSG00000231129	CLASH	Functional MTI (Weak)	23622248	validated
mirtarbase	MIMAT0000417	hsa-miR-15b-5p	ABL2	27	ENSG00000143322	PAR-CLIP	Functional MTI (Weak)	23592263	validated
mirtarbase	MIMAT0000417	hsa-miR-15b-5p	ABL2	27	ENSG00000143322	PAR-CLIP	Functional MTI (Weak)	24398324	validated
mirtarbase	MIMAT0000417	hsa-miR-15b-5p	ABL2	27	ENSG00000143322	PAR-CLIP	Functional MTI (Weak)	23446348	validated
mirtarbase	MIMAT0000417	hsa-miR-15b-5p	ABL2	27	ENSG00000143322	PAR-CLIP	Functional MTI (Weak)	21572407	validated
mirtarbase	MIMAT0000417	hsa-miR-15b-5p	ABL2	27	ENSG00000143322	PAR-CLIP	Functional MTI (Weak)	20371350	validated
mirtarbase	MIMAT0000080	hsa-miR-24-3p	ACACA	31	ENSG00000275176	Microarray	Functional MTI (Weak)	19748357	validated
mirtarbase	MIMAT0000080	hsa-miR-24-3p	ACACA	31	ENSG00000278540	Microarray	Functional MTI (Weak)	19748357	validated
mirtarbase	MIMAT0000083	hsa-miR-26b-5p	ACADM	34	ENSG00000117054	Microarray	Functional MTI (Weak)	19088304	validated
mirtarbase	MIMAT0000083	hsa-miR-26b-5p	ACADS	35	ENSG00000122971	Microarray	Functional MTI (Weak)	19088304	validated
mirtarbase	MIMAT0000083	hsa-miR-26b-5p	ACADSB	36	ENSG00000196177	Microarray	Functional MTI (Weak)	19088304	validated
mirtarbase	MIMAT0000418	hsa-miR-23b-3p	ACAT1	38	ENSG00000075239	Sequencing	Functional MTI (Weak)	20371350	validated
mirtarbase	MIMAT0000076	hsa-miR-21-5p	ACAT1	38	ENSG00000075239	Microarray	Functional MTI (Weak)	18591254	validated
mirtarbase	MIMAT0000080	hsa-miR-24-3p	ACOX1	51	ENSG00000161533	HITS-CLIP	Functional MTI (Weak)	19536157	validated
mirtarbase	MIMAT0000417	hsa-miR-15b-5p	ACOX1	51	ENSG00000161533	HITS-CLIP	Functional MTI (Weak)	22473208	validated
mirtarbase	MIMAT0000414	hsa-let-7g-5p	ACTA1	58	ENSG00000143632	PAR-CLIP	Functional MTI (Weak)	21572407	validated
mirtarbase	MIMAT0000067	hsa-let-7f-5p	ACTA1	58	ENSG00000143632	PAR-CLIP	Functional MTI (Weak)	21572407	validated
mirtarbase	MIMAT0000278	hsa-miR-221-3p	ACTB	60	ENSG00000075624	CLASH	Functional MTI (Weak)	23622248	validated
mirtarbase	MIMAT0000437	hsa-miR-145-5p	ACTB	60	ENSG00000075624	qRT-PCR//Western blot	Non-Functional MTI	19439999	validated
mirtarbase	MIMAT0000437	hsa-miR-145-5p	ACTB	60	ENSG00000075624	PAR-CLIP	Functional MTI (Weak)	23592263	validated
mirtarbase	MIMAT0000437	hsa-miR-145-5p	ACTB	60	ENSG00000075624	PAR-CLIP	Functional MTI (Weak)	26701625	validated
mirtarbase	MIMAT0000437	hsa-miR-145-5p	ACTB	60	ENSG00000075624	PAR-CLIP	Functional MTI (Weak)	27292025	validated
mirtarbase	MIMAT0000074	hsa-miR-19b-3p	ACTB	60	ENSG00000075624	PAR-CLIP	Functional MTI (Weak)	23592263	validated
mirtarbase	MIMAT0000074	hsa-miR-19b-3p	ACTB	60	ENSG00000075624	PAR-CLIP	Functional MTI (Weak)	21572407	validated
mirtarbase	MIMAT0000073	hsa-miR-19a-3p	ACTB	60	ENSG00000075624	PAR-CLIP	Functional MTI (Weak)	23592263	validated
mirtarbase	MIMAT0000073	hsa-miR-19a-3p	ACTB	60	ENSG00000075624	PAR-CLIP	Functional MTI (Weak)	21572407	validated
mirtarbase	MIMAT0000420	hsa-miR-30b-5p	ACTC1	70	ENSG00000159251	HITS-CLIP	Functional MTI (Weak)	27418678	validated
mirtarbase	MIMAT0000692	hsa-miR-30e-5p	ACTC1	70	ENSG00000159251	HITS-CLIP	Functional MTI (Weak)	27418678	validated
mirtarbase	MIMAT0000252	hsa-miR-7-5p	ACTC1	70	ENSG00000159251	HITS-CLIP	Functional MTI (Weak)	27418678	validated
mirtarbase	MIMAT0000278	hsa-miR-221-3p	ACTG1	71	ENSG00000184009	CLASH	Functional MTI (Weak)	23622248	validated
mirtarbase	MIMAT0000418	hsa-miR-23b-3p	ACTN4	81	ENSG00000130402	CLASH	Functional MTI (Weak)	23622248	validated
mirtarbase	MIMAT0000418	hsa-miR-23b-3p	ACTN4	81	ENSG00000282844	CLASH	Functional MTI (Weak)	23622248	validated
mirtarbase	MIMAT0000082	hsa-miR-26a-5p	ACTN4	81	ENSG00000130402	CLASH	Functional MTI (Weak)	23622248	validated
mirtarbase	MIMAT0000082	hsa-miR-26a-5p	ACTN4	81	ENSG00000282844	CLASH	Functional MTI (Weak)	23622248	validated
mirtarbase	MIMAT0000080	hsa-miR-24-3p	ACTL6A	86	ENSG00000136518	Microarray	Functional MTI (Weak)	19748357	validated
mirtarbase	MIMAT0000252	hsa-miR-7-5p	ACTN2	88	ENSG00000077522	Microarray	Functional MTI (Weak)	17612493	validated
mirtarbase	MIMAT0000074	hsa-miR-19b-3p	ACVR1	90	ENSG00000115170	Sequencing	Functional MTI (Weak)	20371350	validated
mirtarbase	MIMAT0000082	hsa-miR-26a-5p	ACVR1	90	ENSG00000115170	Luciferase reporter assay//qRT-PCR	Functional MTI	23227223	validated
mirtarbase	MIMAT0000080	hsa-miR-24-3p	ACVR1B	91	ENSG00000135503	Western blot//Luciferase reporter assay//Reporter assay;Other	Functional MTI	17906079	validated
mirtarbase	MIMAT0000080	hsa-miR-24-3p	ACVR1B	91	ENSG00000135503	PAR-CLIP	Functional MTI (Weak)	23592263	validated
mirtarbase	MIMAT0000080	hsa-miR-24-3p	ACVR1B	91	ENSG00000135503	PAR-CLIP	Functional MTI (Weak)	20371350	validated
mirtarbase	MIMAT0000252	hsa-miR-7-5p	ACVR1B	91	ENSG00000135503	Microarray	Functional MTI (Weak)	17612493	validated
mirtarbase	MIMAT0000083	hsa-miR-26b-5p	ACVR1B	91	ENSG00000135503	CLASH	Functional MTI (Weak)	23622248	validated
mirtarbase	MIMAT0000417	hsa-miR-15b-5p	ACVR2A	92	ENSG00000121989	PAR-CLIP	Functional MTI (Weak)	20371350	validated
mirtarbase	MIMAT0000460	hsa-miR-194-5p	ACVR2B	93	ENSG00000114739	Luciferase reporter assay//Western blot	Functional MTI	22431721	validated
mirtarbase	MIMAT0000432	hsa-miR-141-3p	ACVR2B	93	ENSG00000114739	Luciferase reporter assay//Western blot	Functional MTI	22431721	validated
mirtarbase	MIMAT0000278	hsa-miR-221-3p	ACVR2B	93	ENSG00000114739	Microarray	Functional MTI (Weak)	22942087	validated
mirtarbase	MIMAT0000445	hsa-miR-126-3p	ACVR2B	93	ENSG00000114739	HITS-CLIP	Functional MTI (Weak)	23824327	validated
mirtarbase	MIMAT0000418	hsa-miR-23b-3p	ACVR2B	93	ENSG00000114739	qRT-PCR//Immunofluorescence//Immunohistochemistry	Functional MTI (Weak)	25518011	validated
mirtarbase	MIMAT0000083	hsa-miR-26b-5p	ADARB1	104	ENSG00000197381	Sequencing	Functional MTI (Weak)	20371350	validated
mirtarbase	MIMAT0000252	hsa-miR-7-5p	ADCY9	115	ENSG00000162104	Microarray	Functional MTI (Weak)	19073608	validated
mirtarbase	MIMAT0000080	hsa-miR-24-3p	ADD1	118	ENSG00000087274	Microarray	Functional MTI (Weak)	19748357	validated
mirtarbase	MIMAT0000278	hsa-miR-221-3p	ADD1	118	ENSG00000087274	CLASH	Functional MTI (Weak)	23622248	validated
mirtarbase	MIMAT0000080	hsa-miR-24-3p	ADD3	120	ENSG00000148700	Microarray	Functional MTI (Weak)	19748357	validated
mirtarbase	MIMAT0000418	hsa-miR-23b-3p	ADD3	120	ENSG00000148700	PAR-CLIP	Functional MTI (Weak)	20371350	validated
mirtarbase	MIMAT0000437	hsa-miR-145-5p	ADD3	120	ENSG00000148700	Flow//Luciferase reporter assay//qRT-PCR//Western blot	Functional MTI	23814265	validated
mirtarbase	MIMAT0000435	hsa-miR-143-3p	ADH5	128	ENSG00000197894	HITS-CLIP	Functional MTI (Weak)	23824327	validated
mirtarbase	MIMAT0000414	hsa-let-7g-5p	ADH5	128	ENSG00000197894	HITS-CLIP	Functional MTI (Weak)	23313552	validated
mirtarbase	MIMAT0000414	hsa-let-7g-5p	ADH5	128	ENSG00000197894	PAR-CLIP	Functional MTI (Weak)	26701625	validated
mirtarbase	MIMAT0000414	hsa-let-7g-5p	ADH5	128	ENSG00000197894	PAR-CLIP	Functional MTI (Weak)	27292025	validated
mirtarbase	MIMAT0000067	hsa-let-7f-5p	ADH5	128	ENSG00000197894	HITS-CLIP	Functional MTI (Weak)	23313552	validated
mirtarbase	MIMAT0000067	hsa-let-7f-5p	ADH5	128	ENSG00000197894	PAR-CLIP	Functional MTI (Weak)	26701625	validated
mirtarbase	MIMAT0000067	hsa-let-7f-5p	ADH5	128	ENSG00000197894	PAR-CLIP	Functional MTI (Weak)	27292025	validated
mirtarbase	MIMAT0000083	hsa-miR-26b-5p	ADM	133	ENSG00000148926	Sequencing//PAR-CLIP	Functional MTI (Weak)	20371350	validated
mirtarbase	MIMAT0000083	hsa-miR-26b-5p	ADM	133	ENSG00000148926	PAR-CLIP	Functional MTI (Weak)	23592263	validated
mirtarbase	MIMAT0000083	hsa-miR-26b-5p	ADM	133	ENSG00000148926	PAR-CLIP	Functional MTI (Weak)	23446348	validated
mirtarbase	MIMAT0000083	hsa-miR-26b-5p	ADM	133	ENSG00000148926	PAR-CLIP	Functional MTI (Weak)	22012620	validated
mirtarbase	MIMAT0000083	hsa-miR-26b-5p	ADM	133	ENSG00000148926	PAR-CLIP	Functional MTI (Weak)	21572407	validated
mirtarbase	MIMAT0000083	hsa-miR-26b-5p	ADM	133	ENSG00000148926	PAR-CLIP	Functional MTI (Weak)	26701625	validated
mirtarbase	MIMAT0000082	hsa-miR-26a-5p	ADM	133	ENSG00000148926	CLASH	Functional MTI (Weak)	23622248	validated
mirtarbase	MIMAT0000082	hsa-miR-26a-5p	ADM	133	ENSG00000148926	PAR-CLIP	Functional MTI (Weak)	23592263	validated
mirtarbase	MIMAT0000082	hsa-miR-26a-5p	ADM	133	ENSG00000148926	PAR-CLIP	Functional MTI (Weak)	23446348	validated
mirtarbase	MIMAT0000082	hsa-miR-26a-5p	ADM	133	ENSG00000148926	PAR-CLIP	Functional MTI (Weak)	22012620	validated
mirtarbase	MIMAT0000082	hsa-miR-26a-5p	ADM	133	ENSG00000148926	PAR-CLIP	Functional MTI (Weak)	21572407	validated
mirtarbase	MIMAT0000082	hsa-miR-26a-5p	ADM	133	ENSG00000148926	PAR-CLIP	Functional MTI (Weak)	20371350	validated
mirtarbase	MIMAT0000082	hsa-miR-26a-5p	ADM	133	ENSG00000148926	PAR-CLIP	Functional MTI (Weak)	26701625	validated
mirtarbase	MIMAT0000445	hsa-miR-126-3p	ADM	133	ENSG00000148926	Luciferase reporter assay	Functional MTI	24037526	validated
mirtarbase	MIMAT0000417	hsa-miR-15b-5p	ADORA3	140	ENSG00000282608	HITS-CLIP	Functional MTI (Weak)	19536157	validated
mirtarbase	MIMAT0000076	hsa-miR-21-5p	PARP1	142	ENSG00000143799	Microarray	Functional MTI (Weak)	18591254	validated
mirtarbase	MIMAT0000420	hsa-miR-30b-5p	PARP1	142	ENSG00000143799	CLASH	Functional MTI (Weak)	23622248	validated
mirtarbase	MIMAT0000252	hsa-miR-7-5p	PARP1	142	ENSG00000143799	PAR-CLIP	Functional MTI (Weak)	21572407	validated
mirtarbase	MIMAT0000083	hsa-miR-26b-5p	PARP4	143	ENSG00000102699	Microarray	Functional MTI (Weak)	19088304	validated
mirtarbase	MIMAT0000083	hsa-miR-26b-5p	ADRA2A	150	ENSG00000150594	Microarray	Functional MTI (Weak)	19088304	validated
mirtarbase	MIMAT0000417	hsa-miR-15b-5p	ADRA2B	151	ENSG00000274286	HITS-CLIP	Functional MTI (Weak)	23824327	validated
mirtarbase	MIMAT0000073	hsa-miR-19a-3p	ADRB1	153	ENSG00000043591	Luciferase reporter assay//qRT-PCR//Western blot	Functional MTI	25785039	validated
mirtarbase	MIMAT0000418	hsa-miR-23b-3p	GRK2	156	ENSG00000173020	PAR-CLIP	Functional MTI (Weak)	26701625	validated
mirtarbase	MIMAT0000082	hsa-miR-26a-5p	GRK2	156	ENSG00000173020	PAR-CLIP	Functional MTI (Weak)	27292025	validated
mirtarbase	MIMAT0000083	hsa-miR-26b-5p	GRK2	156	ENSG00000173020	PAR-CLIP	Functional MTI (Weak)	27292025	validated
mirtarbase	MIMAT0000074	hsa-miR-19b-3p	ADSS2	159	ENSG00000035687	HITS-CLIP	Functional MTI (Weak)	22473208	validated
mirtarbase	MIMAT0000074	hsa-miR-19b-3p	ADSS2	159	ENSG00000035687	PAR-CLIP	Functional MTI (Weak)	22012620	validated
mirtarbase	MIMAT0000074	hsa-miR-19b-3p	ADSS2	159	ENSG00000035687	PAR-CLIP	Functional MTI (Weak)	21572407	validated
mirtarbase	MIMAT0000074	hsa-miR-19b-3p	ADSS2	159	ENSG00000035687	PAR-CLIP	Functional MTI (Weak)	20371350	validated
mirtarbase	MIMAT0000073	hsa-miR-19a-3p	ADSS2	159	ENSG00000035687	HITS-CLIP	Functional MTI (Weak)	22473208	validated
mirtarbase	MIMAT0000073	hsa-miR-19a-3p	ADSS2	159	ENSG00000035687	PAR-CLIP	Functional MTI (Weak)	22012620	validated
mirtarbase	MIMAT0000073	hsa-miR-19a-3p	ADSS2	159	ENSG00000035687	PAR-CLIP	Functional MTI (Weak)	21572407	validated
mirtarbase	MIMAT0000073	hsa-miR-19a-3p	ADSS2	159	ENSG00000035687	PAR-CLIP	Functional MTI (Weak)	20371350	validated
mirtarbase	MIMAT0000420	hsa-miR-30b-5p	AP2A1	160	ENSG00000196961	Sequencing	Functional MTI (Weak)	20371350	validated
mirtarbase	MIMAT0000278	hsa-miR-221-3p	AP2A1	160	ENSG00000196961	CLASH	Functional MTI (Weak)	23622248	validated
mirtarbase	MIMAT0000074	hsa-miR-19b-3p	AP2B1	163	ENSG00000006125	CLASH	Functional MTI (Weak)	23622248	validated
mirtarbase	MIMAT0000417	hsa-miR-15b-5p	AP2B1	163	ENSG00000006125	PAR-CLIP	Functional MTI (Weak)	26701625	validated
mirtarbase	MIMAT0000437	hsa-miR-145-5p	AP1G1	164	ENSG00000166747	Reporter assay;Microarray	Functional MTI	21351259	validated
mirtarbase	MIMAT0000083	hsa-miR-26b-5p	AGL	178	ENSG00000162688	Microarray	Functional MTI (Weak)	19088304	validated
mirtarbase	MIMAT0000076	hsa-miR-21-5p	JAG1	182	ENSG00000101384	Flow//Immunoblot//Luciferase reporter assay//Microarray//qRT-PCR	Functional MTI	19398721	validated
mirtarbase	MIMAT0000076	hsa-miR-21-5p	JAG1	182	ENSG00000101384	Luciferase reporter assay	Functional MTI	22618231	validated
mirtarbase	MIMAT0000076	hsa-miR-21-5p	JAG1	182	ENSG00000101384	Microarray	Functional MTI (Weak)	18591254	validated
mirtarbase	MIMAT0000435	hsa-miR-143-3p	JAG1	182	ENSG00000101384	Immunoprecipitaion//Luciferase reporter assay//Microarray//qRT-PCR//Western blot	Non-Functional MTI	21685392	validated
mirtarbase	MIMAT0000437	hsa-miR-145-5p	JAG1	182	ENSG00000101384	Immunoprecipitaion//Luciferase reporter assay//Microarray//qRT-PCR//Western blot	Non-Functional MTI	21685392	validated
mirtarbase	MIMAT0000082	hsa-miR-26a-5p	JAG1	182	ENSG00000101384	Luciferase reporter assay//qRT-PCR//Western blot	Functional MTI	27270422	validated
mirtarbase	MIMAT0000083	hsa-miR-26b-5p	JAG1	182	ENSG00000101384	Luciferase reporter assay	Functional MTI	28203521	validated
mirtarbase	MIMAT0000083	hsa-miR-26b-5p	AGT	183	ENSG00000135744	Microarray	Functional MTI (Weak)	19088304	validated
mirtarbase	MIMAT0000083	hsa-miR-26b-5p	AGTR1	185	ENSG00000144891	Microarray	Functional MTI (Weak)	19088304	validated
mirtarbase	MIMAT0000082	hsa-miR-26a-5p	AHR	196	ENSG00000106546	CLASH	Functional MTI (Weak)	23622248	validated
mirtarbase	MIMAT0000414	hsa-let-7g-5p	AHR	196	ENSG00000106546	PAR-CLIP	Functional MTI (Weak)	23592263	validated
mirtarbase	MIMAT0000067	hsa-let-7f-5p	AHR	196	ENSG00000106546	PAR-CLIP	Functional MTI (Weak)	23592263	validated
mirtarbase	MIMAT0000076	hsa-miR-21-5p	CRYBG1	202	ENSG00000112297	Microarray	Functional MTI (Weak)	18591254	validated
mirtarbase	MIMAT0000100	hsa-miR-29b-3p	CRYBG1	202	ENSG00000112297	Microarray//qRT-PCR	Functional MTI (Weak)	22815788	validated
mirtarbase	MIMAT0000437	hsa-miR-145-5p	CRYBG1	202	ENSG00000112297	Microarray//qRT-PCR	Functional MTI (Weak)	22815788	validated
mirtarbase	MIMAT0000083	hsa-miR-26b-5p	AK4	205	ENSG00000162433	Microarray	Functional MTI (Weak)	19088304	validated
mirtarbase	MIMAT0000080	hsa-miR-24-3p	AK4	205	ENSG00000162433	Sequencing	Functional MTI (Weak)	20371350	validated
mirtarbase	MIMAT0000414	hsa-let-7g-5p	AK4	205	ENSG00000162433	PAR-CLIP	Functional MTI (Weak)	23446348	validated
mirtarbase	MIMAT0000414	hsa-let-7g-5p	AK4	205	ENSG00000162433	PAR-CLIP	Functional MTI (Weak)	20371350	validated
mirtarbase	MIMAT0000067	hsa-let-7f-5p	AK4	205	ENSG00000162433	PAR-CLIP	Functional MTI (Weak)	23446348	validated
mirtarbase	MIMAT0000067	hsa-let-7f-5p	AK4	205	ENSG00000162433	PAR-CLIP	Functional MTI (Weak)	20371350	validated
mirtarbase	MIMAT0000435	hsa-miR-143-3p	AKT1	207	ENSG00000142208	Luciferase reporter assay//qRT-PCR//Western blot	Functional MTI	23104321	validated
mirtarbase	MIMAT0000083	hsa-miR-26b-5p	AKT1	207	ENSG00000142208	Microarray	Functional MTI (Weak)	19088304	validated
mirtarbase	MIMAT0000073	hsa-miR-19a-3p	AKT1	207	ENSG00000142208	qRT-PCR//Western blot	Functional MTI	25400827	validated
mirtarbase	MIMAT0000073	hsa-miR-19a-3p	AKT1	207	ENSG00000142208	qRT-PCR//Western blot	Functional MTI	25914465	validated
mirtarbase	MIMAT0000445	hsa-miR-126-3p	AKT1	207	ENSG00000142208	qRT-PCR//Western blot	Functional MTI	26659078	validated
mirtarbase	MIMAT0000076	hsa-miR-21-5p	AKT2	208	ENSG00000105221	Western blot;Other	Functional MTI	20048743	validated
mirtarbase	MIMAT0000100	hsa-miR-29b-3p	AKT2	208	ENSG00000105221	Immunofluorescence//Immunohistochemistry//Luciferase reporter assay//Northern blot//qRT-PCR//Western blot	Functional MTI	25428377	validated
mirtarbase	MIMAT0000100	hsa-miR-29b-3p	AKT2	208	ENSG00000105221	Immunofluorescence//Luciferase reporter assay//qRT-PCR//Microarray//Western blot	Functional MTI	25263462	validated
mirtarbase	MIMAT0000414	hsa-let-7g-5p	AKT2	208	ENSG00000105221	Luciferase reporter assay//qRT-PCR//Western blot	Functional MTI	25288334	validated
mirtarbase	MIMAT0000445	hsa-miR-126-3p	AKT2	208	ENSG00000105221	PAR-CLIP	Functional MTI (Weak)	20371350	validated
mirtarbase	MIMAT0000435	hsa-miR-143-3p	AKT2	208	ENSG00000105221	Luciferase reporter assay//Microarray//qRT-PCR//Western blot	Functional MTI	28404925	validated
mirtarbase	MIMAT0000074	hsa-miR-19b-3p	ALAD	210	ENSG00000148218	CLASH	Functional MTI (Weak)	23622248	validated
mirtarbase	MIMAT0000083	hsa-miR-26b-5p	ABCD1	215	ENSG00000101986	Microarray	Functional MTI (Weak)	19088304	validated
mirtarbase	MIMAT0000437	hsa-miR-145-5p	ALDH3A1	218	ENSG00000108602	Reporter assay;Microarray	Functional MTI	21351259	validated
mirtarbase	MIMAT0000252	hsa-miR-7-5p	ALDH1A3	220	ENSG00000184254	Microarray	Functional MTI (Weak)	17612493	validated
mirtarbase	MIMAT0000417	hsa-miR-15b-5p	ALDH3B1	221	ENSG00000006534	PAR-CLIP	Functional MTI (Weak)	23592263	validated
mirtarbase	MIMAT0000252	hsa-miR-7-5p	ALDH3B2	222	ENSG00000132746	Microarray	Functional MTI (Weak)	17612493	validated
mirtarbase	MIMAT0000252	hsa-miR-7-5p	ALDH3A2	224	ENSG00000072210	Microarray	Functional MTI (Weak)	19073608	validated
mirtarbase	MIMAT0000418	hsa-miR-23b-3p	ALDOA	226	ENSG00000149925	CLASH	Functional MTI (Weak)	23622248	validated
mirtarbase	MIMAT0000080	hsa-miR-24-3p	ALDOA	226	ENSG00000149925	HITS-CLIP	Functional MTI (Weak)	23824327	validated
mirtarbase	MIMAT0000073	hsa-miR-19a-3p	ALOX5	240	ENSG00000012779	Luciferase reporter assay//qRT-PCR//Western blot	Functional MTI	25589070	validated
mirtarbase	MIMAT0000073	hsa-miR-19a-3p	ALOX5	240	ENSG00000275565	Luciferase reporter assay//qRT-PCR//Western blot	Functional MTI	25589070	validated
mirtarbase	MIMAT0000080	hsa-miR-24-3p	ALOX5AP	241	ENSG00000132965	PAR-CLIP	Functional MTI (Weak)	27292025	validated
mirtarbase	MIMAT0000083	hsa-miR-26b-5p	ALPI	248	ENSG00000163295	Microarray	Functional MTI (Weak)	19088304	validated
mirtarbase	MIMAT0000437	hsa-miR-145-5p	ALPG	251	ENSG00000163286	Reporter assay;Microarray	Functional MTI	21351259	validated
mirtarbase	MIMAT0000414	hsa-let-7g-5p	AMD1	262	ENSG00000123505	HITS-CLIP	Functional MTI (Weak)	23313552	validated
mirtarbase	MIMAT0000067	hsa-let-7f-5p	AMD1	262	ENSG00000123505	HITS-CLIP	Functional MTI (Weak)	23313552	validated
mirtarbase	MIMAT0000100	hsa-miR-29b-3p	AMFR	267	ENSG00000159461	Microarray//qRT-PCR	Functional MTI (Weak)	22815788	validated
mirtarbase	MIMAT0000080	hsa-miR-24-3p	AMPD2	271	ENSG00000116337	CLASH	Functional MTI (Weak)	23622248	validated
mirtarbase	MIMAT0000437	hsa-miR-145-5p	ANGPT2	285	ENSG00000091879	Luciferase reporter assay//qRT-PCR	Functional MTI	24384875	validated
mirtarbase	MIMAT0000080	hsa-miR-24-3p	ANPEP	290	ENSG00000166825	Microarray	Functional MTI (Weak)	19748357	validated
mirtarbase	MIMAT0000082	hsa-miR-26a-5p	SLC25A5	292	ENSG00000005022	CLASH	Functional MTI (Weak)	23622248	validated
mirtarbase	MIMAT0000083	hsa-miR-26b-5p	ANXA1	301	ENSG00000135046	Microarray	Functional MTI (Weak)	19088304	validated
mirtarbase	MIMAT0000278	hsa-miR-221-3p	ANXA1	301	ENSG00000135046	Luciferase reporter assay//QRTPCR//Western blot	Functional MTI	23630541	validated
mirtarbase	MIMAT0000083	hsa-miR-26b-5p	ANXA3	306	ENSG00000138772	Microarray	Functional MTI (Weak)	19088304	validated
mirtarbase	MIMAT0000083	hsa-miR-26b-5p	ANXA5	308	ENSG00000164111	Microarray	Functional MTI (Weak)	19088304	validated
mirtarbase	MIMAT0000252	hsa-miR-7-5p	ANXA11	311	ENSG00000122359	Microarray	Functional MTI (Weak)	19073608	validated
mirtarbase	MIMAT0000083	hsa-miR-26b-5p	AOX1	316	ENSG00000138356	Microarray	Functional MTI (Weak)	19088304	validated
mirtarbase	MIMAT0000076	hsa-miR-21-5p	APAF1	317	ENSG00000120868	Luciferase reporter assay//qRT-PCR//Western blot	Functional MTI	18829576	validated
mirtarbase	MIMAT0000076	hsa-miR-21-5p	APAF1	317	ENSG00000120868	Microarray	Functional MTI (Weak)	18591254	validated
mirtarbase	MIMAT0000076	hsa-miR-21-5p	APAF1	317	ENSG00000120868	Luciferase reporter assay//qRT-PCR//Western blot	Functional MTI	27021436	validated
mirtarbase	MIMAT0000278	hsa-miR-221-3p	APAF1	317	ENSG00000120868	Luciferase reporter assay//QRTPCR//Western blot	Functional MTI	23630541	validated
mirtarbase	MIMAT0000278	hsa-miR-221-3p	APAF1	317	ENSG00000120868	Western blot//Immunohistochemistry//Luciferase reporter assay	Functional MTI	25586265	validated
mirtarbase	MIMAT0000080	hsa-miR-24-3p	APAF1	317	ENSG00000120868	HITS-CLIP	Functional MTI (Weak)	23824327	validated
mirtarbase	MIMAT0000083	hsa-miR-26b-5p	APOF	319	ENSG00000175336	Microarray	Functional MTI (Weak)	19088304	validated
mirtarbase	MIMAT0000083	hsa-miR-26b-5p	APBB2	323	ENSG00000163697	Microarray	Functional MTI (Weak)	19088304	validated
mirtarbase	MIMAT0000076	hsa-miR-21-5p	APC	324	ENSG00000134982	Microarray	Functional MTI (Weak)	18591254	validated
mirtarbase	MIMAT0000435	hsa-miR-143-3p	AIRE	326	ENSG00000160224	HITS-CLIP	Functional MTI (Weak)	28735896	validated
mirtarbase	MIMAT0000318	hsa-miR-200b-3p	XIAP	331	ENSG00000101966	Luciferase reporter assay//qRT-PCR//Western blot	Functional MTI	21993663	validated
mirtarbase	MIMAT0000080	hsa-miR-24-3p	XIAP	331	ENSG00000101966	qRT-PCR//Western blot//Reporter assay	Functional MTI	22733138	validated
mirtarbase	MIMAT0000080	hsa-miR-24-3p	XIAP	331	ENSG00000101966	HITS-CLIP	Functional MTI (Weak)	23824327	validated
mirtarbase	MIMAT0000252	hsa-miR-7-5p	XIAP	331	ENSG00000101966	qRT-PCR//Western blot	Functional MTI	23742934	validated
mirtarbase	MIMAT0000435	hsa-miR-143-3p	XIAP	331	ENSG00000101966	PAR-CLIP	Functional MTI (Weak)	23446348	validated
mirtarbase	MIMAT0000435	hsa-miR-143-3p	XIAP	331	ENSG00000101966	HITS-CLIP	Functional MTI (Weak)	23824327	validated
mirtarbase	MIMAT0000074	hsa-miR-19b-3p	XIAP	331	ENSG00000101966	HITS-CLIP	Functional MTI (Weak)	22473208	validated
mirtarbase	MIMAT0000073	hsa-miR-19a-3p	XIAP	331	ENSG00000101966	HITS-CLIP	Functional MTI (Weak)	22473208	validated
mirtarbase	MIMAT0000252	hsa-miR-7-5p	APLP2	334	ENSG00000084234	Microarray	Functional MTI (Weak)	17612493	validated
mirtarbase	MIMAT0000252	hsa-miR-7-5p	APLP2	334	ENSG00000084234	Microarray	Functional MTI (Weak)	19073608	validated
mirtarbase	MIMAT0000692	hsa-miR-30e-5p	APLP2	334	ENSG00000084234	HITS-CLIP	Functional MTI (Weak)	23313552	validated
mirtarbase	MIMAT0000420	hsa-miR-30b-5p	APLP2	334	ENSG00000084234	HITS-CLIP	Functional MTI (Weak)	23313552	validated
mirtarbase	MIMAT0000417	hsa-miR-15b-5p	APP	351	ENSG00000142192	PAR-CLIP	Functional MTI (Weak)	21572407	validated
mirtarbase	MIMAT0000417	hsa-miR-15b-5p	APRT	353	ENSG00000198931	CLASH	Functional MTI (Weak)	23622248	validated
mirtarbase	MIMAT0000076	hsa-miR-21-5p	FAS	355	ENSG00000026103	Microarray	Functional MTI (Weak)	20048743	validated
mirtarbase	MIMAT0000073	hsa-miR-19a-3p	FAS	355	ENSG00000026103	HITS-CLIP	Functional MTI (Weak)	22473208	validated
mirtarbase	MIMAT0000074	hsa-miR-19b-3p	FAS	355	ENSG00000026103	HITS-CLIP	Functional MTI (Weak)	22473208	validated
mirtarbase	MIMAT0000076	hsa-miR-21-5p	FASLG	356	ENSG00000117560	Luciferase reporter assay//Western blot	Functional MTI	21820586	validated
mirtarbase	MIMAT0000076	hsa-miR-21-5p	FASLG	356	ENSG00000117560	Luciferase reporter assay//qRT-PCR//Western blot	Functional MTI	23177026	validated
mirtarbase	MIMAT0000076	hsa-miR-21-5p	FASLG	356	ENSG00000117560	Reporter assay;Western blot;Other	Functional MTI	20371612	validated
mirtarbase	MIMAT0000076	hsa-miR-21-5p	FASLG	356	ENSG00000117560	Luciferase reporter assay//Western blot	Functional MTI	23504349	validated
mirtarbase	MIMAT0000076	hsa-miR-21-5p	FASLG	356	ENSG00000117560	Luciferase reporter assay//qRT-PCR//Western blot	Functional MTI	24821435	validated
mirtarbase	MIMAT0000076	hsa-miR-21-5p	FASLG	356	ENSG00000117560	Luciferase reporter assay	Functional MTI	25118289	validated
mirtarbase	MIMAT0000083	hsa-miR-26b-5p	FASLG	356	ENSG00000117560	Microarray	Functional MTI (Weak)	19088304	validated
mirtarbase	MIMAT0000100	hsa-miR-29b-3p	AQP4	361	ENSG00000171885	Immunofluorescence//Luciferase reporter assay//qRT-PCR//Western blot	Functional MTI	26126866	validated
mirtarbase	MIMAT0000067	hsa-let-7f-5p	AQP6	363	ENSG00000086159	PAR-CLIP	Functional MTI (Weak)	27292025	validated
mirtarbase	MIMAT0000414	hsa-let-7g-5p	AQP6	363	ENSG00000086159	PAR-CLIP	Functional MTI (Weak)	27292025	validated
mirtarbase	MIMAT0000460	hsa-miR-194-5p	AQP6	363	ENSG00000086159	PAR-CLIP	Functional MTI (Weak)	27292025	validated
mirtarbase	MIMAT0000417	hsa-miR-15b-5p	ABCC6	368	ENSG00000091262	PAR-CLIP	Functional MTI (Weak)	23592263	validated
mirtarbase	MIMAT0000417	hsa-miR-15b-5p	ABCC6	368	ENSG00000275331	PAR-CLIP	Functional MTI (Weak)	23592263	validated
mirtarbase	MIMAT0000417	hsa-miR-15b-5p	ABCC6	368	ENSG00000091262	PAR-CLIP	Functional MTI (Weak)	20371350	validated
mirtarbase	MIMAT0000417	hsa-miR-15b-5p	ABCC6	368	ENSG00000275331	PAR-CLIP	Functional MTI (Weak)	20371350	validated
mirtarbase	MIMAT0000082	hsa-miR-26a-5p	ARCN1	372	ENSG00000095139	CLASH	Functional MTI (Weak)	23622248	validated
mirtarbase	MIMAT0000417	hsa-miR-15b-5p	ARCN1	372	ENSG00000095139	HITS-CLIP	Functional MTI (Weak)	22473208	validated
mirtarbase	MIMAT0000692	hsa-miR-30e-5p	TRIM23	373	ENSG00000113595	HITS-CLIP	Functional MTI (Weak)	22473208	validated
mirtarbase	MIMAT0000420	hsa-miR-30b-5p	TRIM23	373	ENSG00000113595	HITS-CLIP	Functional MTI (Weak)	22473208	validated
mirtarbase	MIMAT0000682	hsa-miR-200a-3p	AREG	374	ENSG00000109321	ELISA//Immunohistochemistry//Immunoprecipitaion//Luciferase reporter assay//Microarray//qRT-PCR//Western blot	Functional MTI	24762440	validated
mirtarbase	MIMAT0000420	hsa-miR-30b-5p	ARF1	375	ENSG00000143761	CLASH	Functional MTI (Weak)	23622248	validated
mirtarbase	MIMAT0000083	hsa-miR-26b-5p	ARF1	375	ENSG00000143761	PAR-CLIP	Functional MTI (Weak)	20371350	validated
mirtarbase	MIMAT0000082	hsa-miR-26a-5p	ARF1	375	ENSG00000143761	PAR-CLIP	Functional MTI (Weak)	20371350	validated
mirtarbase	MIMAT0000252	hsa-miR-7-5p	ARF4	378	ENSG00000168374	Microarray//Microarray;Other	Functional MTI (Weak)	19073608	validated
mirtarbase	MIMAT0000278	hsa-miR-221-3p	ARF4	378	ENSG00000168374	Luciferase reporter assay	Functional MTI	28057486	validated
mirtarbase	MIMAT0000278	hsa-miR-221-3p	ARF4	378	ENSG00000168374	Luciferase reporter assay//qRT-PCR//Western blot	Functional MTI	28025995	validated
mirtarbase	MIMAT0000437	hsa-miR-145-5p	ARF6	382	ENSG00000165527	PAR-CLIP	Functional MTI (Weak)	22291592	validated
mirtarbase	MIMAT0000437	hsa-miR-145-5p	ARF6	382	ENSG00000165527	qRT-PCR//Western blot//In situ hybridization//Luciferase reporter assay	Functional MTI	25253741	validated
mirtarbase	MIMAT0000252	hsa-miR-7-5p	ARG1	383	ENSG00000118520	Microarray	Functional MTI (Weak)	17612493	validated
mirtarbase	MIMAT0000278	hsa-miR-221-3p	RHOA	387	ENSG00000067560	CLASH	Functional MTI (Weak)	23622248	validated
mirtarbase	MIMAT0000318	hsa-miR-200b-3p	RHOA	387	ENSG00000067560	Luciferase reporter assay	Functional MTI	26903801	validated
mirtarbase	MIMAT0000076	hsa-miR-21-5p	RHOB	388	ENSG00000143878	Luciferase reporter assay//qRT-PCR//Western blot	Functional MTI	20460403	validated
mirtarbase	MIMAT0000076	hsa-miR-21-5p	RHOB	388	ENSG00000143878	Luciferase reporter assay//qRT-PCR//Western blot	Functional MTI	21347332	validated
mirtarbase	MIMAT0000076	hsa-miR-21-5p	RHOB	388	ENSG00000143878	Luciferase reporter assay//qRT-PCR//Western blot	Functional MTI	21872591	validated
mirtarbase	MIMAT0000076	hsa-miR-21-5p	RHOB	388	ENSG00000143878	qRT-PCR//Western blot	Functional MTI	23313253	validated
mirtarbase	MIMAT0000074	hsa-miR-19b-3p	RHOB	388	ENSG00000143878	PAR-CLIP	Functional MTI (Weak)	23592263	validated
mirtarbase	MIMAT0000074	hsa-miR-19b-3p	RHOB	388	ENSG00000143878	PAR-CLIP	Functional MTI (Weak)	23446348	validated
mirtarbase	MIMAT0000074	hsa-miR-19b-3p	RHOB	388	ENSG00000143878	PAR-CLIP//HITS-CLIP	Functional MTI (Weak)	21572407	validated
mirtarbase	MIMAT0000074	hsa-miR-19b-3p	RHOB	388	ENSG00000143878	PAR-CLIP	Functional MTI (Weak)	20371350	validated
mirtarbase	MIMAT0000073	hsa-miR-19a-3p	RHOB	388	ENSG00000143878	PAR-CLIP	Functional MTI (Weak)	23592263	validated
mirtarbase	MIMAT0000073	hsa-miR-19a-3p	RHOB	388	ENSG00000143878	PAR-CLIP	Functional MTI (Weak)	23446348	validated
mirtarbase	MIMAT0000073	hsa-miR-19a-3p	RHOB	388	ENSG00000143878	PAR-CLIP//HITS-CLIP	Functional MTI (Weak)	21572407	validated
mirtarbase	MIMAT0000073	hsa-miR-19a-3p	RHOB	388	ENSG00000143878	PAR-CLIP	Functional MTI (Weak)	20371350	validated
mirtarbase	MIMAT0000073	hsa-miR-19a-3p	RHOB	388	ENSG00000143878	Luciferase reporter assay//qRT-PCR//Western blot	Functional MTI	27329239	validated
mirtarbase	MIMAT0000073	hsa-miR-19a-3p	RHOB	388	ENSG00000143878	Luciferase reporter assay//qRT-PCR//Western blot	Functional MTI	26041879	validated
mirtarbase	MIMAT0000318	hsa-miR-200b-3p	RND3	390	ENSG00000115963	Luciferase reporter assay	Functional MTI	20683643	validated
mirtarbase	MIMAT0000318	hsa-miR-200b-3p	RND3	390	ENSG00000115963	qRT-PCR//Luciferase reporter assay//Western blot	Functional MTI	24667864	validated
mirtarbase	MIMAT0000318	hsa-miR-200b-3p	RND3	390	ENSG00000115963	Luciferase reporter assay	Functional MTI	24151081	validated
mirtarbase	MIMAT0000318	hsa-miR-200b-3p	RND3	390	ENSG00000115963	Luciferase reporter assay//qRT-PCR	Functional MTI	26254780	validated
mirtarbase	MIMAT0000318	hsa-miR-200b-3p	RND3	390	ENSG00000115963	Luciferase reporter assay//qRT-PCR	Functional MTI	26935796	validated
mirtarbase	MIMAT0000074	hsa-miR-19b-3p	ARHGAP1	392	ENSG00000175220	Sequencing//PAR-CLIP	Functional MTI (Weak)	20371350	validated
mirtarbase	MIMAT0000074	hsa-miR-19b-3p	ARHGAP1	392	ENSG00000175220	HITS-CLIP	Functional MTI (Weak)	22473208	validated
mirtarbase	MIMAT0000074	hsa-miR-19b-3p	ARHGAP1	392	ENSG00000175220	PAR-CLIP	Functional MTI (Weak)	23592263	validated
mirtarbase	MIMAT0000074	hsa-miR-19b-3p	ARHGAP1	392	ENSG00000175220	PAR-CLIP	Functional MTI (Weak)	21572407	validated
mirtarbase	MIMAT0000073	hsa-miR-19a-3p	ARHGAP1	392	ENSG00000175220	HITS-CLIP	Functional MTI (Weak)	22473208	validated
mirtarbase	MIMAT0000073	hsa-miR-19a-3p	ARHGAP1	392	ENSG00000175220	PAR-CLIP	Functional MTI (Weak)	23592263	validated
mirtarbase	MIMAT0000073	hsa-miR-19a-3p	ARHGAP1	392	ENSG00000175220	PAR-CLIP	Functional MTI (Weak)	21572407	validated
mirtarbase	MIMAT0000073	hsa-miR-19a-3p	ARHGAP1	392	ENSG00000175220	PAR-CLIP	Functional MTI (Weak)	20371350	validated
mirtarbase	MIMAT0000417	hsa-miR-15b-5p	ARHGDIA	396	ENSG00000141522	HITS-CLIP	Functional MTI (Weak)	22473208	validated
mirtarbase	MIMAT0000417	hsa-miR-15b-5p	ARHGDIA	396	ENSG00000141522	PAR-CLIP	Functional MTI (Weak)	23446348	validated
mirtarbase	MIMAT0000417	hsa-miR-15b-5p	ARHGDIA	396	ENSG00000141522	PAR-CLIP	Functional MTI (Weak)	21572407	validated
mirtarbase	MIMAT0000417	hsa-miR-15b-5p	ARHGDIA	396	ENSG00000141522	PAR-CLIP	Functional MTI (Weak)	20371350	validated
mirtarbase	MIMAT0000318	hsa-miR-200b-3p	ARHGDIA	396	ENSG00000141522	PAR-CLIP	Functional MTI (Weak)	26701625	validated
mirtarbase	MIMAT0000080	hsa-miR-24-3p	ARL1	400	ENSG00000120805	Microarray	Functional MTI (Weak)	19748357	validated
mirtarbase	MIMAT0000278	hsa-miR-221-3p	ARNT	405	ENSG00000143437	qRT-PCR//Western blot	Functional MTI	24329418	validated
mirtarbase	MIMAT0000083	hsa-miR-26b-5p	ARRB1	408	ENSG00000137486	Microarray	Functional MTI (Weak)	19088304	validated
mirtarbase	MIMAT0000418	hsa-miR-23b-3p	STS	412	ENSG00000101846	PAR-CLIP	Functional MTI (Weak)	23592263	validated
mirtarbase	MIMAT0000417	hsa-miR-15b-5p	ASGR2	433	ENSG00000161944	PAR-CLIP	Functional MTI (Weak)	23446348	validated
mirtarbase	MIMAT0000417	hsa-miR-15b-5p	ASGR2	433	ENSG00000161944	PAR-CLIP	Functional MTI (Weak)	21572407	validated
mirtarbase	MIMAT0000417	hsa-miR-15b-5p	ASGR2	433	ENSG00000161944	PAR-CLIP	Functional MTI (Weak)	20371350	validated
mirtarbase	MIMAT0000083	hsa-miR-26b-5p	GET3	439	ENSG00000198356	Microarray	Functional MTI (Weak)	19088304	validated
mirtarbase	MIMAT0000073	hsa-miR-19a-3p	GET3	439	ENSG00000198356	HITS-CLIP	Functional MTI (Weak)	22473208	validated
mirtarbase	MIMAT0000074	hsa-miR-19b-3p	GET3	439	ENSG00000198356	HITS-CLIP	Functional MTI (Weak)	22473208	validated
mirtarbase	MIMAT0000083	hsa-miR-26b-5p	ASNS	440	ENSG00000070669	Microarray	Functional MTI (Weak)	19088304	validated
mirtarbase	MIMAT0000692	hsa-miR-30e-5p	SERPINC1	462	ENSG00000117601	HITS-CLIP	Functional MTI (Weak)	23824327	validated
mirtarbase	MIMAT0000420	hsa-miR-30b-5p	SERPINC1	462	ENSG00000117601	HITS-CLIP	Functional MTI (Weak)	23824327	validated
mirtarbase	MIMAT0000083	hsa-miR-26b-5p	ATF3	467	ENSG00000162772	Microarray	Functional MTI (Weak)	19088304	validated
mirtarbase	MIMAT0000080	hsa-miR-24-3p	ATF3	467	ENSG00000162772	PAR-CLIP	Functional MTI (Weak)	22012620	validated
mirtarbase	MIMAT0000074	hsa-miR-19b-3p	ATM	472	ENSG00000149311	Sequencing	Functional MTI (Weak)	20371350	validated
mirtarbase	MIMAT0000082	hsa-miR-26a-5p	ATM	472	ENSG00000149311	Luciferase reporter assay//qRT-PCR//Western blot	Functional MTI	24211747	validated
mirtarbase	MIMAT0000692	hsa-miR-30e-5p	ATM	472	ENSG00000149311	HITS-CLIP	Functional MTI (Weak)	22473208	validated
mirtarbase	MIMAT0000420	hsa-miR-30b-5p	ATM	472	ENSG00000149311	HITS-CLIP	Functional MTI (Weak)	22473208	validated
mirtarbase	MIMAT0000318	hsa-miR-200b-3p	RERE	473	ENSG00000142599	Luciferase reporter assay	Functional MTI	17923093	validated
mirtarbase	MIMAT0000083	hsa-miR-26b-5p	ATP1A1	476	ENSG00000163399	Microarray	Functional MTI (Weak)	19088304	validated
mirtarbase	MIMAT0000418	hsa-miR-23b-3p	ATP1A1	476	ENSG00000163399	CLASH	Functional MTI (Weak)	23622248	validated
mirtarbase	MIMAT0000082	hsa-miR-26a-5p	ATP1A1	476	ENSG00000163399	CLASH	Functional MTI (Weak)	23622248	validated
mirtarbase	MIMAT0000083	hsa-miR-26b-5p	ATP1A3	478	ENSG00000105409	Microarray	Functional MTI (Weak)	19088304	validated
mirtarbase	MIMAT0000252	hsa-miR-7-5p	ATP1B3	483	ENSG00000069849	Microarray	Functional MTI (Weak)	19073608	validated
mirtarbase	MIMAT0000083	hsa-miR-26b-5p	ATP2A2	488	ENSG00000174437	Microarray	Functional MTI (Weak)	19088304	validated
mirtarbase	MIMAT0000417	hsa-miR-15b-5p	ATP2A2	488	ENSG00000174437	CLASH	Functional MTI (Weak)	23622248	validated
mirtarbase	MIMAT0000278	hsa-miR-221-3p	ATP2A2	488	ENSG00000174437	CLASH	Functional MTI (Weak)	23622248	validated
mirtarbase	MIMAT0000067	hsa-let-7f-5p	ATP2A2	488	ENSG00000174437	CLASH	Functional MTI (Weak)	23622248	validated
mirtarbase	MIMAT0000420	hsa-miR-30b-5p	ATP2A2	488	ENSG00000174437	HITS-CLIP	Functional MTI (Weak)	23313552	validated
mirtarbase	MIMAT0000692	hsa-miR-30e-5p	ATP2A2	488	ENSG00000174437	HITS-CLIP	Functional MTI (Weak)	23313552	validated
mirtarbase	MIMAT0000083	hsa-miR-26b-5p	ATP2B1	490	ENSG00000070961	PAR-CLIP	Functional MTI (Weak)	20371350	validated
mirtarbase	MIMAT0000082	hsa-miR-26a-5p	ATP2B1	490	ENSG00000070961	PAR-CLIP	Functional MTI (Weak)	20371350	validated
mirtarbase	MIMAT0000076	hsa-miR-21-5p	ATP2B4	493	ENSG00000058668	Microarray	Functional MTI (Weak)	18591254	validated
mirtarbase	MIMAT0000418	hsa-miR-23b-3p	ATP5F1A	498	ENSG00000152234	CLASH	Functional MTI (Weak)	23622248	validated
mirtarbase	MIMAT0000082	hsa-miR-26a-5p	ATP5F1A	498	ENSG00000152234	CLASH	Functional MTI (Weak)	23622248	validated
mirtarbase	MIMAT0000067	hsa-let-7f-5p	ALDH7A1	501	ENSG00000164904	CLASH	Functional MTI (Weak)	23622248	validated
mirtarbase	MIMAT0000080	hsa-miR-24-3p	ATP5F1B	506	ENSG00000110955	CLASH	Functional MTI (Weak)	23622248	validated
mirtarbase	MIMAT0000067	hsa-let-7f-5p	ATP5F1B	506	ENSG00000110955	CLASH	Functional MTI (Weak)	23622248	validated
mirtarbase	MIMAT0000420	hsa-miR-30b-5p	ATP5F1C	509	ENSG00000165629	CLASH	Functional MTI (Weak)	23622248	validated
mirtarbase	MIMAT0000417	hsa-miR-15b-5p	ATP5MC3	518	ENSG00000154518	PAR-CLIP	Functional MTI (Weak)	21572407	validated
mirtarbase	MIMAT0000318	hsa-miR-200b-3p	ATP5MC3	518	ENSG00000154518	PAR-CLIP	Functional MTI (Weak)	21572407	validated
mirtarbase	MIMAT0000083	hsa-miR-26b-5p	ATP6V1A	523	ENSG00000114573	Microarray	Functional MTI (Weak)	19088304	validated
mirtarbase	MIMAT0000080	hsa-miR-24-3p	ATP6V1A	523	ENSG00000114573	HITS-CLIP	Functional MTI (Weak)	23824327	validated
mirtarbase	MIMAT0000073	hsa-miR-19a-3p	ATP6V1B2	526	ENSG00000147416	HITS-CLIP	Functional MTI (Weak)	22473208	validated
mirtarbase	MIMAT0000073	hsa-miR-19a-3p	ATP6V1B2	526	ENSG00000147416	PAR-CLIP	Functional MTI (Weak)	23592263	validated
mirtarbase	MIMAT0000073	hsa-miR-19a-3p	ATP6V1B2	526	ENSG00000147416	PAR-CLIP	Functional MTI (Weak)	23446348	validated
mirtarbase	MIMAT0000073	hsa-miR-19a-3p	ATP6V1B2	526	ENSG00000147416	PAR-CLIP	Functional MTI (Weak)	22012620	validated
mirtarbase	MIMAT0000073	hsa-miR-19a-3p	ATP6V1B2	526	ENSG00000147416	PAR-CLIP	Functional MTI (Weak)	21572407	validated
mirtarbase	MIMAT0000073	hsa-miR-19a-3p	ATP6V1B2	526	ENSG00000147416	PAR-CLIP	Functional MTI (Weak)	20371350	validated
mirtarbase	MIMAT0000074	hsa-miR-19b-3p	ATP6V1B2	526	ENSG00000147416	HITS-CLIP	Functional MTI (Weak)	22473208	validated
mirtarbase	MIMAT0000074	hsa-miR-19b-3p	ATP6V1B2	526	ENSG00000147416	PAR-CLIP	Functional MTI (Weak)	23592263	validated
mirtarbase	MIMAT0000074	hsa-miR-19b-3p	ATP6V1B2	526	ENSG00000147416	PAR-CLIP	Functional MTI (Weak)	23446348	validated
mirtarbase	MIMAT0000074	hsa-miR-19b-3p	ATP6V1B2	526	ENSG00000147416	PAR-CLIP	Functional MTI (Weak)	22012620	validated
mirtarbase	MIMAT0000074	hsa-miR-19b-3p	ATP6V1B2	526	ENSG00000147416	PAR-CLIP	Functional MTI (Weak)	21572407	validated
mirtarbase	MIMAT0000074	hsa-miR-19b-3p	ATP6V1B2	526	ENSG00000147416	PAR-CLIP	Functional MTI (Weak)	20371350	validated
mirtarbase	MIMAT0000074	hsa-miR-19b-3p	ATP6V1C1	528	ENSG00000155097	Sequencing	Functional MTI (Weak)	20371350	validated
mirtarbase	MIMAT0000278	hsa-miR-221-3p	ATP6V1E1	529	ENSG00000131100	CLASH	Functional MTI (Weak)	23622248	validated
mirtarbase	MIMAT0000318	hsa-miR-200b-3p	ATP6V1E1	529	ENSG00000131100	PAR-CLIP	Functional MTI (Weak)	27292025	validated
mirtarbase	MIMAT0000083	hsa-miR-26b-5p	ATP6AP1	537	ENSG00000071553	Microarray	Functional MTI (Weak)	19088304	validated
mirtarbase	MIMAT0000692	hsa-miR-30e-5p	ATP5PO	539	ENSG00000241837	CLASH	Functional MTI (Weak)	23622248	validated
mirtarbase	MIMAT0000083	hsa-miR-26b-5p	ATP7B	540	ENSG00000123191	Microarray	Functional MTI (Weak)	19088304	validated
mirtarbase	MIMAT0000082	hsa-miR-26a-5p	ATP7B	540	ENSG00000123191	CLASH	Functional MTI (Weak)	23622248	validated
mirtarbase	MIMAT0000067	hsa-let-7f-5p	ATR	545	ENSG00000175054	CLASH	Functional MTI (Weak)	23622248	validated
mirtarbase	MIMAT0000076	hsa-miR-21-5p	ATRX	546	ENSG00000085224	Microarray	Functional MTI (Weak)	18591254	validated
mirtarbase	MIMAT0000682	hsa-miR-200a-3p	ATRX	546	ENSG00000085224	Western blot//qRT-PCR	Functional MTI	23708087	validated
mirtarbase	MIMAT0000252	hsa-miR-7-5p	AUP1	550	ENSG00000115307	Microarray	Functional MTI (Weak)	19073608	validated
mirtarbase	MIMAT0000083	hsa-miR-26b-5p	AUP1	550	ENSG00000115307	Microarray	Functional MTI (Weak)	19088304	validated
mirtarbase	MIMAT0000318	hsa-miR-200b-3p	AVPR1A	552	ENSG00000166148	PAR-CLIP	Functional MTI (Weak)	24398324	validated
mirtarbase	MIMAT0000318	hsa-miR-200b-3p	AVPR1A	552	ENSG00000166148	PAR-CLIP	Functional MTI (Weak)	22012620	validated
mirtarbase	MIMAT0000318	hsa-miR-200b-3p	AVPR1A	552	ENSG00000166148	PAR-CLIP	Functional MTI (Weak)	27292025	validated
mirtarbase	MIMAT0000067	hsa-let-7f-5p	BACH1	571	ENSG00000156273	PAR-CLIP	Functional MTI (Weak)	20371350	validated
mirtarbase	MIMAT0000414	hsa-let-7g-5p	BACH1	571	ENSG00000156273	PAR-CLIP	Functional MTI (Weak)	20371350	validated
mirtarbase	MIMAT0000083	hsa-miR-26b-5p	NKX3-2	579	ENSG00000109705	Microarray	Functional MTI (Weak)	19088304	validated
mirtarbase	MIMAT0000252	hsa-miR-7-5p	BAX	581	ENSG00000087088	Luciferase reporter assay	Functional MTI	27158385	validated
mirtarbase	MIMAT0000417	hsa-miR-15b-5p	BAX	581	ENSG00000087088	Western blot	Functional MTI	27499071	validated
mirtarbase	MIMAT0000076	hsa-miR-21-5p	BCAT1	586	ENSG00000060982	Microarray	Functional MTI (Weak)	18591254	validated
mirtarbase	MIMAT0000252	hsa-miR-7-5p	BCAT1	586	ENSG00000060982	PAR-CLIP	Functional MTI (Weak)	23592263	validated
mirtarbase	MIMAT0000252	hsa-miR-7-5p	BCAT1	586	ENSG00000060982	PAR-CLIP	Functional MTI (Weak)	20371350	validated
mirtarbase	MIMAT0000083	hsa-miR-26b-5p	BCHE	590	ENSG00000114200	Microarray	Functional MTI (Weak)	19088304	validated
mirtarbase	MIMAT0000073	hsa-miR-19a-3p	CCND1	595	ENSG00000110092	flow//Luciferase reporter assay//Microarray//qRT-PCR//Western blot	Functional MTI	20133739	validated
mirtarbase	MIMAT0000417	hsa-miR-15b-5p	CCND1	595	ENSG00000110092	qRT-PCR//Western blot	Non-Functional MTI	19135980	validated
mirtarbase	MIMAT0000417	hsa-miR-15b-5p	CCND1	595	ENSG00000110092	PAR-CLIP	Functional MTI (Weak)	24398324	validated
mirtarbase	MIMAT0000417	hsa-miR-15b-5p	CCND1	595	ENSG00000110092	Luciferase reporter assay//QRTPCR//Western blot	Functional MTI	24995320	validated
mirtarbase	MIMAT0000083	hsa-miR-26b-5p	CCND1	595	ENSG00000110092	Microarray	Functional MTI (Weak)	19088304	validated
mirtarbase	MIMAT0000067	hsa-let-7f-5p	CCND1	595	ENSG00000110092	qRT-PCR	Functional MTI (Weak)	19956384	validated
mirtarbase	MIMAT0000067	hsa-let-7f-5p	CCND1	595	ENSG00000110092	Luciferase reporter assay	Functional MTI	22894925	validated
mirtarbase	MIMAT0000067	hsa-let-7f-5p	CCND1	595	ENSG00000110092	PAR-CLIP	Functional MTI (Weak)	23592263	validated
mirtarbase	MIMAT0000067	hsa-let-7f-5p	CCND1	595	ENSG00000110092	PAR-CLIP	Functional MTI (Weak)	26701625	validated
mirtarbase	MIMAT0000080	hsa-miR-24-3p	CCND1	595	ENSG00000110092	Luciferase reporter assay//Microarray//qRT-PCR//Western blot	Functional MTI	23174883	validated
mirtarbase	MIMAT0000414	hsa-let-7g-5p	CCND1	595	ENSG00000110092	PAR-CLIP	Functional MTI (Weak)	23592263	validated
mirtarbase	MIMAT0000414	hsa-let-7g-5p	CCND1	595	ENSG00000110092	PAR-CLIP	Functional MTI (Weak)	26701625	validated
mirtarbase	MIMAT0000076	hsa-miR-21-5p	BCL2	596	ENSG00000171791	Luciferase reporter assay	Functional MTI	17072344	validated
mirtarbase	MIMAT0000076	hsa-miR-21-5p	BCL2	596	ENSG00000171791	Luciferase reporter assay//Western blot	Functional MTI	21376256	validated
mirtarbase	MIMAT0000076	hsa-miR-21-5p	BCL2	596	ENSG00000171791	qRT-PCR//Western blot	Non-Functional MTI	22528454	validated
mirtarbase	MIMAT0000076	hsa-miR-21-5p	BCL2	596	ENSG00000171791	Luciferase reporter assay	Functional MTI	22710123	validated
mirtarbase	MIMAT0000076	hsa-miR-21-5p	BCL2	596	ENSG00000171791	Western blot	Functional MTI	21468550	validated
mirtarbase	MIMAT0000076	hsa-miR-21-5p	BCL2	596	ENSG00000171791	Western blot;Other	Functional MTI	20048743	validated
mirtarbase	MIMAT0000076	hsa-miR-21-5p	BCL2	596	ENSG00000171791	ChIP-seq//Immunofluorescence//Western blot	Functional MTI	24606718	validated
mirtarbase	MIMAT0000076	hsa-miR-21-5p	BCL2	596	ENSG00000171791	Luciferase reporter assay//Western blot	Functional MTI	25327529	validated
mirtarbase	MIMAT0000417	hsa-miR-15b-5p	BCL2	596	ENSG00000171791	Luciferase reporter assay//qRT-PCR//Western blot//Reporter assay//Reporter assay;Other	Functional MTI	18449891	validated
mirtarbase	MIMAT0000417	hsa-miR-15b-5p	BCL2	596	ENSG00000171791	Luciferase reporter assay//qRT-PCR//Western blot	Functional MTI	23907579	validated
mirtarbase	MIMAT0000417	hsa-miR-15b-5p	BCL2	596	ENSG00000171791	HITS-CLIP	Functional MTI (Weak)	22473208	validated
mirtarbase	MIMAT0000417	hsa-miR-15b-5p	BCL2	596	ENSG00000171791	qRT-PCR//Western blot	Functional MTI	26884837	validated
mirtarbase	MIMAT0000100	hsa-miR-29b-3p	BCL2	596	ENSG00000171791	Luciferase reporter assay//qRT-PCR//Western blot	Functional MTI	20041405	validated
mirtarbase	MIMAT0000100	hsa-miR-29b-3p	BCL2	596	ENSG00000171791	Luciferase reporter assay	Functional MTI	23894561	validated
mirtarbase	MIMAT0000100	hsa-miR-29b-3p	BCL2	596	ENSG00000171791	qRT-PCR	Functional MTI (Weak)	25006537	validated
mirtarbase	MIMAT0000318	hsa-miR-200b-3p	BCL2	596	ENSG00000171791	Luciferase reporter assay//qRT-PCR//Western blot	Functional MTI	21993663	validated
mirtarbase	MIMAT0000252	hsa-miR-7-5p	BCL2	596	ENSG00000171791	GFP reporter assay//Luciferase reporter assay//qRT-PCR//Western blot//Reporter assay;Western blot;qRT-PCR;Other	Functional MTI	21750649	validated
mirtarbase	MIMAT0000252	hsa-miR-7-5p	BCL2	596	ENSG00000171791	qRT-PCR//Western blot	Functional MTI	26464649	validated
mirtarbase	MIMAT0000435	hsa-miR-143-3p	BCL2	596	ENSG00000171791	Western blot	Functional MTI	23276710	validated
mirtarbase	MIMAT0000435	hsa-miR-143-3p	BCL2	596	ENSG00000171791	Western blot	Functional MTI	19843160	validated
mirtarbase	MIMAT0000435	hsa-miR-143-3p	BCL2	596	ENSG00000171791	Luciferase reporter assay//Microarray//qRT-PCR//Western blot	Functional MTI	22160209	validated
mirtarbase	MIMAT0000435	hsa-miR-143-3p	BCL2	596	ENSG00000171791	Immunofluorescence//Immunohistochemistry//Luciferase reporter assay//qRT-PCR//Western blot	Functional MTI	25492481	validated
mirtarbase	MIMAT0000445	hsa-miR-126-3p	BCL2	596	ENSG00000171791	In situ hybridization//Luciferase reporter assay//Microarray//Northern blot//qRT-PCR//Western blot	Functional MTI	23603512	validated
mirtarbase	MIMAT0000420	hsa-miR-30b-5p	BCL2	596	ENSG00000171791	Luciferase reporter assay	Functional MTI	24178239	validated
mirtarbase	MIMAT0000414	hsa-let-7g-5p	BCL2L1	598	ENSG00000171552	Luciferase reporter assay//qRT-PCR//Western blot	Functional MTI	20347499	validated
mirtarbase	MIMAT0000418	hsa-miR-23b-3p	BCL2L1	598	ENSG00000171552	CLASH	Functional MTI (Weak)	23622248	validated
mirtarbase	MIMAT0000080	hsa-miR-24-3p	BCL2L2	599	ENSG00000129473	Microarray	Functional MTI (Weak)	19748357	validated
mirtarbase	MIMAT0000083	hsa-miR-26b-5p	BCL3	602	ENSG00000069399	Microarray	Functional MTI (Weak)	19088304	validated
mirtarbase	MIMAT0000073	hsa-miR-19a-3p	BCL3	602	ENSG00000069399	HITS-CLIP	Functional MTI (Weak)	22473208	validated
mirtarbase	MIMAT0000074	hsa-miR-19b-3p	BCL3	602	ENSG00000069399	HITS-CLIP	Functional MTI (Weak)	22473208	validated
mirtarbase	MIMAT0000074	hsa-miR-19b-3p	BCL3	602	ENSG00000069399	Immunohistochemistry//Luciferase reporter assay//qRT-PCR//Western blot	Functional MTI	27572553	validated
mirtarbase	MIMAT0000420	hsa-miR-30b-5p	BCL6	604	ENSG00000113916	Luciferase reporter assay//qRT-PCR//Western blot	Functional MTI	22387553	validated
mirtarbase	MIMAT0000076	hsa-miR-21-5p	BCL6	604	ENSG00000113916	Luciferase reporter assay	Functional MTI	23416424	validated
mirtarbase	MIMAT0000080	hsa-miR-24-3p	BCL7A	605	ENSG00000110987	CLASH	Functional MTI (Weak)	23622248	validated
mirtarbase	MIMAT0000080	hsa-miR-24-3p	BCL7A	605	ENSG00000282873	CLASH	Functional MTI (Weak)	23622248	validated
mirtarbase	MIMAT0000076	hsa-miR-21-5p	BCL7A	605	ENSG00000110987	HITS-CLIP	Functional MTI (Weak)	22473208	validated
mirtarbase	MIMAT0000076	hsa-miR-21-5p	BCL7A	605	ENSG00000282873	HITS-CLIP	Functional MTI (Weak)	22473208	validated
mirtarbase	MIMAT0000417	hsa-miR-15b-5p	BCL7A	605	ENSG00000110987	HITS-CLIP	Functional MTI (Weak)	22473208	validated
mirtarbase	MIMAT0000417	hsa-miR-15b-5p	BCL7A	605	ENSG00000282873	HITS-CLIP	Functional MTI (Weak)	22473208	validated
mirtarbase	MIMAT0000073	hsa-miR-19a-3p	BCL7A	605	ENSG00000110987	HITS-CLIP	Functional MTI (Weak)	22473208	validated
mirtarbase	MIMAT0000073	hsa-miR-19a-3p	BCL7A	605	ENSG00000282873	HITS-CLIP	Functional MTI (Weak)	22473208	validated
mirtarbase	MIMAT0000074	hsa-miR-19b-3p	BCL7A	605	ENSG00000110987	HITS-CLIP	Functional MTI (Weak)	22473208	validated
mirtarbase	MIMAT0000074	hsa-miR-19b-3p	BCL7A	605	ENSG00000282873	HITS-CLIP	Functional MTI (Weak)	22473208	validated
mirtarbase	MIMAT0000420	hsa-miR-30b-5p	BCL9	607	ENSG00000116128	Immunofluorescence//Immunohistochemistry//In situ hybridization//Luciferase reporter assay//qRT-PCR//Western blot	Functional MTI	24599134	validated
mirtarbase	MIMAT0000418	hsa-miR-23b-3p	BCS1L	617	ENSG00000074582	CLASH	Functional MTI (Weak)	23622248	validated
mirtarbase	MIMAT0000083	hsa-miR-26b-5p	BGLAP	632	ENSG00000242252	Microarray	Functional MTI (Weak)	19088304	validated
mirtarbase	MIMAT0000083	hsa-miR-26b-5p	BID	637	ENSG00000015475	HITS-CLIP	Functional MTI (Weak)	22473208	validated
mirtarbase	MIMAT0000082	hsa-miR-26a-5p	BID	637	ENSG00000015475	HITS-CLIP	Functional MTI (Weak)	22473208	validated
mirtarbase	MIMAT0000067	hsa-let-7f-5p	PRDM1	639	ENSG00000057657	Immunohistochemistry//Luciferase reporter assay//qRT-PCR//Western blot	Functional MTI	20651244	validated
mirtarbase	MIMAT0000067	hsa-let-7f-5p	PRDM1	639	ENSG00000057657	qRT-PCR	Functional MTI (Weak)	24405266	validated
mirtarbase	MIMAT0000420	hsa-miR-30b-5p	PRDM1	639	ENSG00000057657	HITS-CLIP	Functional MTI (Weak)	22473208	validated
mirtarbase	MIMAT0000692	hsa-miR-30e-5p	PRDM1	639	ENSG00000057657	HITS-CLIP	Functional MTI (Weak)	22473208	validated
mirtarbase	MIMAT0000083	hsa-miR-26b-5p	BLVRB	645	ENSG00000090013	Microarray	Functional MTI (Weak)	19088304	validated
mirtarbase	MIMAT0000083	hsa-miR-26b-5p	BNC1	646	ENSG00000169594	Microarray	Functional MTI (Weak)	19088304	validated
mirtarbase	MIMAT0000318	hsa-miR-200b-3p	BMI1	648	ENSG00000168283	Luciferase reporter assay//Microarray//qRT-PCR//Western blot	Functional MTI	21840484	validated
mirtarbase	MIMAT0000318	hsa-miR-200b-3p	BMI1	648	ENSG00000168283	Immunohistochemistry//qRT-PCR//Western blot	Functional MTI	24317363	validated
mirtarbase	MIMAT0000318	hsa-miR-200b-3p	BMI1	648	ENSG00000168283	Luciferase reporter assay	Functional MTI	26919246	validated
mirtarbase	MIMAT0000318	hsa-miR-200b-3p	BMI1	648	ENSG00000168283	Immunoblot//Luciferase reporter assay//qRT-PCR	Functional MTI	28383782	validated
mirtarbase	MIMAT0000460	hsa-miR-194-5p	BMI1	648	ENSG00000168283	Luciferase reporter assay//qRT-PCR//Western blot	Functional MTI	21851624	validated
mirtarbase	MIMAT0000460	hsa-miR-194-5p	BMI1	648	ENSG00000168283	Immunohistochemistry//Microarray//qRT-PCR//Western blot	Functional MTI	26717043	validated
mirtarbase	MIMAT0000414	hsa-let-7g-5p	BMI1	648	ENSG00000168283	Western blot;qRT-PCR	Functional MTI	20309945	validated
mirtarbase	MIMAT0000692	hsa-miR-30e-5p	BMI1	648	ENSG00000168283	Immunohistochemistry//Luciferase reporter assay//Microarray//qRT-PCR//Western blot	Functional MTI	24312366	validated
mirtarbase	MIMAT0000076	hsa-miR-21-5p	BMI1	648	ENSG00000168283	ChIP-seq//Immunofluorescence//Immunohistochemistry//Luciferase reporter assay//qRT-PCR//Western blot	Functional MTI	27644439	validated
mirtarbase	MIMAT0000100	hsa-miR-29b-3p	BMP1	649	ENSG00000168487	ELISA//GFP reporter assay//qRT-PCR	Functional MTI	21273536	validated
mirtarbase	MIMAT0000100	hsa-miR-29b-3p	BMP1	649	ENSG00000168487	Luciferase reporter assay//Microarray//qRT-PCR	Functional MTI	19956414	validated
mirtarbase	MIMAT0000460	hsa-miR-194-5p	BMP1	649	ENSG00000168487	Immunohistochemistry//Immunoprecipitation//Luciferase reporter assay//QRTPCR//Western Blot	Functional MTI	23584484	validated
mirtarbase	MIMAT0000083	hsa-miR-26b-5p	BMP2	650	ENSG00000125845	Microarray	Functional MTI (Weak)	19088304	validated
mirtarbase	MIMAT0000074	hsa-miR-19b-3p	BMP3	651	ENSG00000152785	PAR-CLIP	Functional MTI (Weak)	21572407	validated
mirtarbase	MIMAT0000073	hsa-miR-19a-3p	BMP3	651	ENSG00000152785	PAR-CLIP	Functional MTI (Weak)	21572407	validated
mirtarbase	MIMAT0000080	hsa-miR-24-3p	BMP7	655	ENSG00000101144	HITS-CLIP	Functional MTI (Weak)	23824327	validated
mirtarbase	MIMAT0000083	hsa-miR-26b-5p	BMP8B	656	ENSG00000116985	Microarray	Functional MTI (Weak)	19088304	validated
mirtarbase	MIMAT0000083	hsa-miR-26b-5p	BMPR1A	657	ENSG00000107779	HITS-CLIP	Functional MTI (Weak)	23824327	validated
mirtarbase	MIMAT0000083	hsa-miR-26b-5p	BMPR1A	657	ENSG00000107779	PAR-CLIP	Functional MTI (Weak)	27292025	validated
mirtarbase	MIMAT0000082	hsa-miR-26a-5p	BMPR1A	657	ENSG00000107779	HITS-CLIP	Functional MTI (Weak)	23824327	validated
mirtarbase	MIMAT0000082	hsa-miR-26a-5p	BMPR1A	657	ENSG00000107779	PAR-CLIP	Functional MTI (Weak)	27292025	validated
mirtarbase	MIMAT0000076	hsa-miR-21-5p	BMPR2	659	ENSG00000204217	Luciferase reporter assay//qRT-PCR//Western blot	Functional MTI	19578724	validated
mirtarbase	MIMAT0000076	hsa-miR-21-5p	BMPR2	659	ENSG00000204217	Luciferase reporter assay//qRT-PCR	Functional MTI	18829576	validated
mirtarbase	MIMAT0000076	hsa-miR-21-5p	BMPR2	659	ENSG00000204217	Microarray	Functional MTI (Weak)	18591254	validated
mirtarbase	MIMAT0000076	hsa-miR-21-5p	BMPR2	659	ENSG00000204217	qRT-PCR//Western blot	Functional MTI	22227207	validated
mirtarbase	MIMAT0000074	hsa-miR-19b-3p	BMPR2	659	ENSG00000204217	Luciferase reporter assay//qRT-PCR//Western blot	Non-Functional MTI	19390056	validated
mirtarbase	MIMAT0000074	hsa-miR-19b-3p	BMPR2	659	ENSG00000204217	HITS-CLIP	Functional MTI (Weak)	22473208	validated
mirtarbase	MIMAT0000074	hsa-miR-19b-3p	BMPR2	659	ENSG00000204217	Luciferase reporter assay	Functional MTI	24145352	validated
mirtarbase	MIMAT0000073	hsa-miR-19a-3p	BMPR2	659	ENSG00000204217	Luciferase reporter assay//qRT-PCR//Western blot	Non-Functional MTI	19390056	validated
mirtarbase	MIMAT0000073	hsa-miR-19a-3p	BMPR2	659	ENSG00000204217	HITS-CLIP	Functional MTI (Weak)	22473208	validated
mirtarbase	MIMAT0000073	hsa-miR-19a-3p	BMPR2	659	ENSG00000204217	Luciferase reporter assay	Functional MTI	24145352	validated
mirtarbase	MIMAT0000252	hsa-miR-7-5p	BMPR2	659	ENSG00000204217	Microarray	Functional MTI (Weak)	17612493	validated
mirtarbase	MIMAT0000083	hsa-miR-26b-5p	BMPR2	659	ENSG00000204217	Sequencing	Functional MTI (Weak)	20371350	validated
mirtarbase	MIMAT0000083	hsa-miR-26b-5p	BMPR2	659	ENSG00000204217	Microarray	Functional MTI (Weak)	19088304	validated
mirtarbase	MIMAT0000067	hsa-let-7f-5p	POLR3D	661	ENSG00000168495	HITS-CLIP	Functional MTI (Weak)	23313552	validated
mirtarbase	MIMAT0000080	hsa-miR-24-3p	POLR3D	661	ENSG00000168495	HITS-CLIP	Functional MTI (Weak)	23824327	validated
mirtarbase	MIMAT0000414	hsa-let-7g-5p	POLR3D	661	ENSG00000168495	HITS-CLIP	Functional MTI (Weak)	23313552	validated
mirtarbase	MIMAT0000076	hsa-miR-21-5p	BNIP2	663	ENSG00000140299	HITS-CLIP	Functional MTI (Weak)	22473208	validated
mirtarbase	MIMAT0000460	hsa-miR-194-5p	BNIP2	663	ENSG00000140299	PAR-CLIP	Functional MTI (Weak)	24398324	validated
mirtarbase	MIMAT0000460	hsa-miR-194-5p	BNIP2	663	ENSG00000140299	PAR-CLIP	Functional MTI (Weak)	21572407	validated
mirtarbase	MIMAT0000437	hsa-miR-145-5p	BNIP3	664	ENSG00000176171	Luciferase reporter assay//qRT-PCR//Western blot	Functional MTI	20332243	validated
mirtarbase	MIMAT0000437	hsa-miR-145-5p	BNIP3	664	ENSG00000176171	Microarray//qRT-PCR	Functional MTI (Weak)	22815788	validated
mirtarbase	MIMAT0000278	hsa-miR-221-3p	BNIP3	664	ENSG00000176171	Luciferase reporter assay//Microarray//qRT-PCR//Western blot	Functional MTI	20018759	validated
mirtarbase	MIMAT0000278	hsa-miR-221-3p	BNIP3L	665	ENSG00000104765	Reporter assay;Western blot;qRT-PCR;Microarray	Functional MTI	20018759	validated
mirtarbase	MIMAT0000082	hsa-miR-26a-5p	DST	667	ENSG00000151914	CLASH	Functional MTI (Weak)	23622248	validated
mirtarbase	MIMAT0000080	hsa-miR-24-3p	BRCA1	672	ENSG00000012048	Luciferase reporter assay//Microarray//qRT-PCR//Western blot	Functional MTI	19748357	validated
mirtarbase	MIMAT0000080	hsa-miR-24-3p	BRCA1	672	ENSG00000012048	Reporter assay;Western blot;qRT-PCR	Functional MTI	20018894	validated
mirtarbase	MIMAT0000076	hsa-miR-21-5p	BRCA1	672	ENSG00000012048	Microarray	Functional MTI (Weak)	18591254	validated
mirtarbase	MIMAT0000083	hsa-miR-26b-5p	BRCA1	672	ENSG00000012048	PAR-CLIP	Functional MTI (Weak)	23446348	validated
mirtarbase	MIMAT0000082	hsa-miR-26a-5p	BRCA1	672	ENSG00000012048	PAR-CLIP	Functional MTI (Weak)	23446348	validated
mirtarbase	MIMAT0000435	hsa-miR-143-3p	BRAF	673	ENSG00000157764	Luciferase reporter assay//qRT-PCR//Western blot	Functional MTI	23128394	validated
mirtarbase	MIMAT0000437	hsa-miR-145-5p	BRAF	673	ENSG00000157764	Luciferase reporter assay//qRT-PCR//Western blot	Functional MTI	23128394	validated
mirtarbase	MIMAT0000083	hsa-miR-26b-5p	BRDT	676	ENSG00000137948	Microarray	Functional MTI (Weak)	19088304	validated
mirtarbase	MIMAT0000420	hsa-miR-30b-5p	ZFP36L1	677	ENSG00000185650	PAR-CLIP	Functional MTI (Weak)	26701625	validated
mirtarbase	MIMAT0000692	hsa-miR-30e-5p	ZFP36L1	677	ENSG00000185650	PAR-CLIP	Functional MTI (Weak)	26701625	validated
mirtarbase	MIMAT0000417	hsa-miR-15b-5p	BSG	682	ENSG00000172270	HITS-CLIP	Functional MTI (Weak)	22473208	validated
mirtarbase	MIMAT0000318	hsa-miR-200b-3p	BTC	685	ENSG00000174808	ELISA//Immunohistochemistry//Immunoprecipitaion//Luciferase reporter assay//Microarray//qRT-PCR//Western blot	Functional MTI	24762440	validated
mirtarbase	MIMAT0000278	hsa-miR-221-3p	KLF9	687	ENSG00000119138	Sequencing	Functional MTI (Weak)	20371350	validated
mirtarbase	MIMAT0000076	hsa-miR-21-5p	KLF9	687	ENSG00000119138	Sequencing	Functional MTI (Weak)	20371350	validated
mirtarbase	MIMAT0000437	hsa-miR-145-5p	KLF5	688	ENSG00000102554	Luciferase reporter assay//qRT-PCR//Western blot	Functional MTI	23128394	validated
mirtarbase	MIMAT0000437	hsa-miR-145-5p	KLF5	688	ENSG00000102554	qRT-PCR//Western blot	Functional MTI	25273883	validated
mirtarbase	MIMAT0000432	hsa-miR-141-3p	KLF5	688	ENSG00000102554	Luciferase reporter assay//Reporter assay;Other	Non-Functional MTI	15131085	validated
mirtarbase	MIMAT0000076	hsa-miR-21-5p	KLF5	688	ENSG00000102554	Microarray	Functional MTI (Weak)	18591254	validated
mirtarbase	MIMAT0000435	hsa-miR-143-3p	KLF5	688	ENSG00000102554	Luciferase reporter assay//qRT-PCR//Western blot	Functional MTI	23128394	validated
mirtarbase	MIMAT0000083	hsa-miR-26b-5p	BTG1	694	ENSG00000133639	Microarray	Functional MTI (Weak)	19088304	validated
mirtarbase	MIMAT0000073	hsa-miR-19a-3p	BTG1	694	ENSG00000133639	HITS-CLIP	Functional MTI (Weak)	23313552	validated
mirtarbase	MIMAT0000074	hsa-miR-19b-3p	BTG1	694	ENSG00000133639	HITS-CLIP	Functional MTI (Weak)	23313552	validated
mirtarbase	MIMAT0000437	hsa-miR-145-5p	BTG1	694	ENSG00000133639	PAR-CLIP	Functional MTI (Weak)	22012620	validated
mirtarbase	MIMAT0000420	hsa-miR-30b-5p	C1QBP	708	ENSG00000108561	CLASH	Functional MTI (Weak)	23622248	validated
mirtarbase	MIMAT0000083	hsa-miR-26b-5p	C1QB	713	ENSG00000173369	Microarray	Functional MTI (Weak)	19088304	validated
mirtarbase	MIMAT0000083	hsa-miR-26b-5p	C3	718	ENSG00000125730	Microarray	Functional MTI (Weak)	19088304	validated
mirtarbase	MIMAT0000083	hsa-miR-26b-5p	C3	718	ENSG00000125730	PAR-CLIP	Functional MTI (Weak)	27292025	validated
mirtarbase	MIMAT0000082	hsa-miR-26a-5p	C3	718	ENSG00000125730	PAR-CLIP	Functional MTI (Weak)	27292025	validated
mirtarbase	MIMAT0000083	hsa-miR-26b-5p	C5AR1	728	ENSG00000197405	Microarray	Functional MTI (Weak)	19088304	validated
mirtarbase	MIMAT0000437	hsa-miR-145-5p	VPS51	738	ENSG00000149823	ELISA//Immunohistochemistry//Luciferase reporter assay//qRT-PCR//Western blot	Functional MTI	27570490	validated
mirtarbase	MIMAT0000083	hsa-miR-26b-5p	ZNHIT2	741	ENSG00000174276	Microarray	Functional MTI (Weak)	19088304	validated
mirtarbase	MIMAT0000437	hsa-miR-145-5p	MYRF	745	ENSG00000124920	Luciferase reporter assay	Non-Functional MTI	20737575	validated
mirtarbase	MIMAT0000083	hsa-miR-26b-5p	TMEM50B	757	ENSG00000263160	Microarray	Functional MTI (Weak)	19088304	validated
mirtarbase	MIMAT0000083	hsa-miR-26b-5p	TMEM50B	757	ENSG00000142188	Microarray	Functional MTI (Weak)	19088304	validated
mirtarbase	MIMAT0000083	hsa-miR-26b-5p	CA1	759	ENSG00000133742	Microarray	Functional MTI (Weak)	19088304	validated
mirtarbase	MIMAT0000083	hsa-miR-26b-5p	CA2	760	ENSG00000104267	Sequencing	Functional MTI (Weak)	20371350	validated
mirtarbase	MIMAT0000083	hsa-miR-26b-5p	CA2	760	ENSG00000104267	Microarray	Functional MTI (Weak)	19088304	validated
mirtarbase	MIMAT0000082	hsa-miR-26a-5p	CA2	760	ENSG00000104267	CLASH	Functional MTI (Weak)	23622248	validated
mirtarbase	MIMAT0000418	hsa-miR-23b-3p	CA2	760	ENSG00000104267	Luciferase reporter assay//qRT-PCR//Western blot	Functional MTI	24670789	validated
mirtarbase	MIMAT0000417	hsa-miR-15b-5p	CA8	767	ENSG00000178538	PAR-CLIP	Functional MTI (Weak)	21572407	validated
mirtarbase	MIMAT0000083	hsa-miR-26b-5p	CA9	768	ENSG00000107159	Microarray	Functional MTI (Weak)	19088304	validated
mirtarbase	MIMAT0000083	hsa-miR-26b-5p	CA11	770	ENSG00000063180	Microarray	Functional MTI (Weak)	19088304	validated
mirtarbase	MIMAT0000083	hsa-miR-26b-5p	CACNA1S	779	ENSG00000081248	Microarray	Functional MTI (Weak)	19088304	validated
mirtarbase	MIMAT0000414	hsa-let-7g-5p	DDR1	780	ENSG00000234078	Luciferase reporter assay//qRT-PCR//Western blot	Non-Functional MTI	25972194	validated
mirtarbase	MIMAT0000414	hsa-let-7g-5p	DDR1	780	ENSG00000215522	Luciferase reporter assay//qRT-PCR//Western blot	Non-Functional MTI	25972194	validated
mirtarbase	MIMAT0000414	hsa-let-7g-5p	DDR1	780	ENSG00000137332	Luciferase reporter assay//qRT-PCR//Western blot	Non-Functional MTI	25972194	validated
mirtarbase	MIMAT0000414	hsa-let-7g-5p	DDR1	780	ENSG00000223680	Luciferase reporter assay//qRT-PCR//Western blot	Non-Functional MTI	25972194	validated
mirtarbase	MIMAT0000414	hsa-let-7g-5p	DDR1	780	ENSG00000229767	Luciferase reporter assay//qRT-PCR//Western blot	Non-Functional MTI	25972194	validated
mirtarbase	MIMAT0000414	hsa-let-7g-5p	DDR1	780	ENSG00000204580	Luciferase reporter assay//qRT-PCR//Western blot	Non-Functional MTI	25972194	validated
mirtarbase	MIMAT0000414	hsa-let-7g-5p	DDR1	780	ENSG00000230456	Luciferase reporter assay//qRT-PCR//Western blot	Non-Functional MTI	25972194	validated
mirtarbase	MIMAT0000083	hsa-miR-26b-5p	CACNB2	783	ENSG00000165995	Microarray	Functional MTI (Weak)	19088304	validated
mirtarbase	MIMAT0000083	hsa-miR-26b-5p	CACNB4	785	ENSG00000182389	Sequencing	Functional MTI (Weak)	20371350	validated
mirtarbase	MIMAT0000083	hsa-miR-26b-5p	CAD	790	ENSG00000084774	Microarray	Functional MTI (Weak)	19088304	validated
mirtarbase	MIMAT0000076	hsa-miR-21-5p	CALD1	800	ENSG00000122786	Microarray	Functional MTI (Weak)	18591254	validated
mirtarbase	MIMAT0000067	hsa-let-7f-5p	CALM1	801	ENSG00000198668	Microarray	Functional MTI (Weak)	22942087	validated
mirtarbase	MIMAT0000073	hsa-miR-19a-3p	CALM1	801	ENSG00000198668	PAR-CLIP	Functional MTI (Weak)	21572407	validated
mirtarbase	MIMAT0000074	hsa-miR-19b-3p	CALM1	801	ENSG00000198668	PAR-CLIP	Functional MTI (Weak)	21572407	validated
mirtarbase	MIMAT0000252	hsa-miR-7-5p	CALM3	808	ENSG00000160014	Microarray	Functional MTI (Weak)	19073608	validated
mirtarbase	MIMAT0000252	hsa-miR-7-5p	CALM3	808	ENSG00000160014	PAR-CLIP	Functional MTI (Weak)	23592263	validated
mirtarbase	MIMAT0000252	hsa-miR-7-5p	CALM3	808	ENSG00000160014	PAR-CLIP	Functional MTI (Weak)	24398324	validated
mirtarbase	MIMAT0000252	hsa-miR-7-5p	CALM3	808	ENSG00000160014	PAR-CLIP	Functional MTI (Weak)	23446348	validated
mirtarbase	MIMAT0000252	hsa-miR-7-5p	CALM3	808	ENSG00000160014	PAR-CLIP	Functional MTI (Weak)	21572407	validated
mirtarbase	MIMAT0000252	hsa-miR-7-5p	CALM3	808	ENSG00000160014	PAR-CLIP	Functional MTI (Weak)	20371350	validated
mirtarbase	MIMAT0000252	hsa-miR-7-5p	CALM3	808	ENSG00000160014	PAR-CLIP	Functional MTI (Weak)	26701625	validated
mirtarbase	MIMAT0000100	hsa-miR-29b-3p	CALM3	808	ENSG00000160014	PAR-CLIP	Functional MTI (Weak)	23592263	validated
mirtarbase	MIMAT0000435	hsa-miR-143-3p	CALM3	808	ENSG00000160014	PAR-CLIP	Functional MTI (Weak)	23446348	validated
mirtarbase	MIMAT0000435	hsa-miR-143-3p	CALM3	808	ENSG00000160014	PAR-CLIP	Functional MTI (Weak)	26701625	validated
mirtarbase	MIMAT0000252	hsa-miR-7-5p	CALU	813	ENSG00000128595	Microarray	Functional MTI (Weak)	17612493	validated
mirtarbase	MIMAT0000100	hsa-miR-29b-3p	CALU	813	ENSG00000128595	CLASH	Functional MTI (Weak)	23622248	validated
mirtarbase	MIMAT0000417	hsa-miR-15b-5p	CALU	813	ENSG00000128595	HITS-CLIP	Functional MTI (Weak)	22473208	validated
mirtarbase	MIMAT0000417	hsa-miR-15b-5p	CALU	813	ENSG00000128595	PAR-CLIP	Functional MTI (Weak)	23592263	validated
mirtarbase	MIMAT0000067	hsa-let-7f-5p	CALU	813	ENSG00000128595	PAR-CLIP	Functional MTI (Weak)	20371350	validated
mirtarbase	MIMAT0000414	hsa-let-7g-5p	CALU	813	ENSG00000128595	PAR-CLIP	Functional MTI (Weak)	20371350	validated
mirtarbase	MIMAT0000083	hsa-miR-26b-5p	CAMK4	814	ENSG00000152495	Microarray	Functional MTI (Weak)	19088304	validated
mirtarbase	MIMAT0000252	hsa-miR-7-5p	CAMK2D	817	ENSG00000145349	Microarray	Functional MTI (Weak)	19073608	validated
mirtarbase	MIMAT0000692	hsa-miR-30e-5p	CANX	821	ENSG00000127022	CLASH	Functional MTI (Weak)	23622248	validated
mirtarbase	MIMAT0000692	hsa-miR-30e-5p	CANX	821	ENSG00000283777	CLASH	Functional MTI (Weak)	23622248	validated
mirtarbase	MIMAT0000417	hsa-miR-15b-5p	CANX	821	ENSG00000127022	PAR-CLIP	Functional MTI (Weak)	21572407	validated
mirtarbase	MIMAT0000417	hsa-miR-15b-5p	CANX	821	ENSG00000283777	PAR-CLIP	Functional MTI (Weak)	21572407	validated
mirtarbase	MIMAT0000252	hsa-miR-7-5p	CANX	821	ENSG00000127022	PAR-CLIP	Functional MTI (Weak)	23592263	validated
mirtarbase	MIMAT0000252	hsa-miR-7-5p	CANX	821	ENSG00000283777	PAR-CLIP	Functional MTI (Weak)	23592263	validated
mirtarbase	MIMAT0000252	hsa-miR-7-5p	CANX	821	ENSG00000127022	PAR-CLIP	Functional MTI (Weak)	24398324	validated
mirtarbase	MIMAT0000252	hsa-miR-7-5p	CANX	821	ENSG00000283777	PAR-CLIP	Functional MTI (Weak)	24398324	validated
mirtarbase	MIMAT0000252	hsa-miR-7-5p	CANX	821	ENSG00000127022	PAR-CLIP	Functional MTI (Weak)	20371350	validated
mirtarbase	MIMAT0000252	hsa-miR-7-5p	CANX	821	ENSG00000283777	PAR-CLIP	Functional MTI (Weak)	20371350	validated
mirtarbase	MIMAT0000252	hsa-miR-7-5p	CAPN2	824	ENSG00000162909	Sequencing	Functional MTI (Weak)	20371350	validated
mirtarbase	MIMAT0000252	hsa-miR-7-5p	CAPZA1	829	ENSG00000116489	Microarray//Microarray;Other	Functional MTI (Weak)	19073608	validated
mirtarbase	MIMAT0000252	hsa-miR-7-5p	CAPZA1	829	ENSG00000116489	Microarray	Functional MTI (Weak)	17612493	validated
mirtarbase	MIMAT0000460	hsa-miR-194-5p	CAPZA1	829	ENSG00000116489	PAR-CLIP	Functional MTI (Weak)	20371350	validated
mirtarbase	MIMAT0000082	hsa-miR-26a-5p	CAPZA1	829	ENSG00000116489	PAR-CLIP	Functional MTI (Weak)	27292025	validated
mirtarbase	MIMAT0000083	hsa-miR-26b-5p	CAPZA1	829	ENSG00000116489	PAR-CLIP	Functional MTI (Weak)	27292025	validated
mirtarbase	MIMAT0000417	hsa-miR-15b-5p	CAPZA2	830	ENSG00000198898	PAR-CLIP	Functional MTI (Weak)	20371350	validated
mirtarbase	MIMAT0000252	hsa-miR-7-5p	CAPZB	832	ENSG00000077549	PAR-CLIP	Functional MTI (Weak)	23592263	validated
mirtarbase	MIMAT0000318	hsa-miR-200b-3p	CASP2	835	ENSG00000106144	PAR-CLIP	Functional MTI (Weak)	24398324	validated
mirtarbase	MIMAT0000278	hsa-miR-221-3p	CASP3	836	ENSG00000164305	Sequencing	Functional MTI (Weak)	20371350	validated
mirtarbase	MIMAT0000083	hsa-miR-26b-5p	CASP3	836	ENSG00000164305	Microarray	Functional MTI (Weak)	19088304	validated
mirtarbase	MIMAT0000414	hsa-let-7g-5p	CASP3	836	ENSG00000164305	Immunoblot//Luciferase reporter assay//qRT-PCR	Functional MTI	24252910	validated
mirtarbase	MIMAT0000692	hsa-miR-30e-5p	CASP3	836	ENSG00000164305	HITS-CLIP	Functional MTI (Weak)	22473208	validated
mirtarbase	MIMAT0000692	hsa-miR-30e-5p	CASP3	836	ENSG00000164305	Luciferase reporter assay	Functional MTI	26895377	validated
mirtarbase	MIMAT0000420	hsa-miR-30b-5p	CASP3	836	ENSG00000164305	HITS-CLIP	Functional MTI (Weak)	22473208	validated
mirtarbase	MIMAT0000083	hsa-miR-26b-5p	CASP4	837	ENSG00000196954	Microarray	Functional MTI (Weak)	19088304	validated
mirtarbase	MIMAT0000435	hsa-miR-143-3p	CASP5	838	ENSG00000137757	PAR-CLIP	Functional MTI (Weak)	22100165	validated
mirtarbase	MIMAT0000083	hsa-miR-26b-5p	CASP7	840	ENSG00000165806	Microarray	Functional MTI (Weak)	19088304	validated
mirtarbase	MIMAT0000083	hsa-miR-26b-5p	CASP8	841	ENSG00000064012	Microarray	Functional MTI (Weak)	19088304	validated
mirtarbase	MIMAT0000100	hsa-miR-29b-3p	CASP8	841	ENSG00000064012	PAR-CLIP	Functional MTI (Weak)	22012620	validated
mirtarbase	MIMAT0000076	hsa-miR-21-5p	CASP8	841	ENSG00000064012	In situ hybridization//Luciferase reporter assay//Northern blot//qRT-PCR//Western blot	Functional MTI	26080425	validated
mirtarbase	MIMAT0000252	hsa-miR-7-5p	CASP9	842	ENSG00000132906	Microarray	Functional MTI (Weak)	19073608	validated
mirtarbase	MIMAT0000083	hsa-miR-26b-5p	CASP9	842	ENSG00000132906	Microarray	Functional MTI (Weak)	19088304	validated
mirtarbase	MIMAT0000080	hsa-miR-24-3p	CASP10	843	ENSG00000003400	HITS-CLIP	Functional MTI (Weak)	19536157	validated
mirtarbase	MIMAT0000083	hsa-miR-26b-5p	CASQ1	844	ENSG00000143318	Microarray	Functional MTI (Weak)	19088304	validated
mirtarbase	MIMAT0000074	hsa-miR-19b-3p	CASQ1	844	ENSG00000143318	Immunoprecipitaion	Functional MTI (Weak)	22382630	validated
mirtarbase	MIMAT0000420	hsa-miR-30b-5p	CAT	847	ENSG00000121691	Luciferase reporter assay//qRT-PCR//Western blot	Functional MTI	22880027	validated
mirtarbase	MIMAT0000252	hsa-miR-7-5p	CAV1	857	ENSG00000105974	Microarray	Functional MTI (Weak)	19073608	validated
mirtarbase	MIMAT0000252	hsa-miR-7-5p	CAV1	857	ENSG00000105974	PAR-CLIP	Functional MTI (Weak)	20371350	validated
mirtarbase	MIMAT0000083	hsa-miR-26b-5p	CAV1	857	ENSG00000105974	Microarray	Functional MTI (Weak)	19088304	validated
mirtarbase	MIMAT0000460	hsa-miR-194-5p	CAV1	857	ENSG00000105974	PAR-CLIP	Functional MTI (Weak)	20371350	validated
mirtarbase	MIMAT0000083	hsa-miR-26b-5p	CAV2	858	ENSG00000105971	Microarray	Functional MTI (Weak)	19088304	validated
mirtarbase	MIMAT0000420	hsa-miR-30b-5p	RUNX2	860	ENSG00000124813	CLASH	Functional MTI (Weak)	23622248	validated
mirtarbase	MIMAT0000420	hsa-miR-30b-5p	RUNX2	860	ENSG00000124813	Microarray//qRT-PCR//Luciferase reporter assay	Functional MTI	23316327	validated
mirtarbase	MIMAT0000418	hsa-miR-23b-3p	RUNX2	860	ENSG00000124813	In situ hybridization//Luciferase reporter assay//qRT-PCR//Western blot	Functional MTI	24613919	validated
mirtarbase	MIMAT0000278	hsa-miR-221-3p	RUNX1	861	ENSG00000159216	qRT-PCR//Western blot	Functional MTI	24329418	validated
mirtarbase	MIMAT0000417	hsa-miR-15b-5p	RUNX1T1	862	ENSG00000079102	PAR-CLIP	Functional MTI (Weak)	21572407	validated
mirtarbase	MIMAT0000417	hsa-miR-15b-5p	CBFA2T3	863	ENSG00000129993	HITS-CLIP	Functional MTI (Weak)	22473208	validated
mirtarbase	MIMAT0000437	hsa-miR-145-5p	CBFB	865	ENSG00000067955	qRT-PCR//Luciferase reporter assay//Microarray//Reporter assay;Other	Functional MTI	19915607	validated
mirtarbase	MIMAT0000437	hsa-miR-145-5p	CBFB	865	ENSG00000067955	Luciferase reporter assay	Non-Functional MTI	20737575	validated
mirtarbase	MIMAT0000083	hsa-miR-26b-5p	SERPINH1	871	ENSG00000149257	Microarray	Functional MTI (Weak)	19088304	validated
mirtarbase	MIMAT0000100	hsa-miR-29b-3p	SERPINH1	871	ENSG00000149257	Microarray	Functional MTI (Weak)	22942087	validated
mirtarbase	MIMAT0000100	hsa-miR-29b-3p	SERPINH1	871	ENSG00000149257	Luciferase reporter assay	Functional MTI	22745231	validated
mirtarbase	MIMAT0000100	hsa-miR-29b-3p	SERPINH1	871	ENSG00000149257	Luciferase reporter assay//qRT-PCR//Western blot	Functional MTI	25744716	validated
mirtarbase	MIMAT0000100	hsa-miR-29b-3p	SERPINH1	871	ENSG00000149257	Immunofluorescence//Luciferase reporter assay//qRT-PCR//Western blot	Functional MTI	27477081	validated
mirtarbase	MIMAT0000318	hsa-miR-200b-3p	SERPINH1	871	ENSG00000149257	PAR-CLIP	Functional MTI (Weak)	24398324	validated
mirtarbase	MIMAT0000278	hsa-miR-221-3p	SERPINH1	871	ENSG00000149257	HITS-CLIP	Functional MTI (Weak)	23824327	validated
mirtarbase	MIMAT0000252	hsa-miR-7-5p	CBS	875	ENSG00000160200	PAR-CLIP	Functional MTI (Weak)	23592263	validated
mirtarbase	MIMAT0000252	hsa-miR-7-5p	CBS	875	ENSG00000160200	PAR-CLIP	Functional MTI (Weak)	20371350	validated
mirtarbase	MIMAT0000076	hsa-miR-21-5p	KRIT1	889	ENSG00000001631	HITS-CLIP	Functional MTI (Weak)	22473208	validated
mirtarbase	MIMAT0000080	hsa-miR-24-3p	CCNA2	890	ENSG00000145386	Luciferase reporter assay//Microarray//qRT-PCR//Western blot//Reporter assay;Western blot;qRT-PCR;Other	Functional MTI	19748357	validated
mirtarbase	MIMAT0000073	hsa-miR-19a-3p	CCNA2	890	ENSG00000145386	HITS-CLIP	Functional MTI (Weak)	22473208	validated
mirtarbase	MIMAT0000073	hsa-miR-19a-3p	CCNA2	890	ENSG00000145386	PAR-CLIP	Functional MTI (Weak)	23592263	validated
mirtarbase	MIMAT0000073	hsa-miR-19a-3p	CCNA2	890	ENSG00000145386	PAR-CLIP	Functional MTI (Weak)	21572407	validated
mirtarbase	MIMAT0000073	hsa-miR-19a-3p	CCNA2	890	ENSG00000145386	PAR-CLIP	Functional MTI (Weak)	20371350	validated
mirtarbase	MIMAT0000074	hsa-miR-19b-3p	CCNA2	890	ENSG00000145386	HITS-CLIP	Functional MTI (Weak)	22473208	validated
mirtarbase	MIMAT0000074	hsa-miR-19b-3p	CCNA2	890	ENSG00000145386	PAR-CLIP	Functional MTI (Weak)	23592263	validated
mirtarbase	MIMAT0000074	hsa-miR-19b-3p	CCNA2	890	ENSG00000145386	PAR-CLIP	Functional MTI (Weak)	21572407	validated
mirtarbase	MIMAT0000074	hsa-miR-19b-3p	CCNA2	890	ENSG00000145386	PAR-CLIP	Functional MTI (Weak)	20371350	validated
mirtarbase	MIMAT0000100	hsa-miR-29b-3p	CCNA2	890	ENSG00000145386	PAR-CLIP	Functional MTI (Weak)	23592263	validated
mirtarbase	MIMAT0000100	hsa-miR-29b-3p	CCNA2	890	ENSG00000145386	PAR-CLIP	Functional MTI (Weak)	23446348	validated
mirtarbase	MIMAT0000100	hsa-miR-29b-3p	CCNA2	890	ENSG00000145386	PAR-CLIP	Functional MTI (Weak)	21572407	validated
mirtarbase	MIMAT0000100	hsa-miR-29b-3p	CCNA2	890	ENSG00000145386	PAR-CLIP	Functional MTI (Weak)	20371350	validated
mirtarbase	MIMAT0000080	hsa-miR-24-3p	CCNB1	891	ENSG00000134057	Microarray	Functional MTI (Weak)	19748357	validated
mirtarbase	MIMAT0000082	hsa-miR-26a-5p	CCND2	894	ENSG00000118971	Luciferase reporter assay//Western blot	Functional MTI	19524505	validated
mirtarbase	MIMAT0000082	hsa-miR-26a-5p	CCND2	894	ENSG00000118971	PAR-CLIP	Functional MTI (Weak)	23446348	validated
mirtarbase	MIMAT0000082	hsa-miR-26a-5p	CCND2	894	ENSG00000118971	PAR-CLIP	Functional MTI (Weak)	22012620	validated
mirtarbase	MIMAT0000082	hsa-miR-26a-5p	CCND2	894	ENSG00000118971	PAR-CLIP	Functional MTI (Weak)	21572407	validated
mirtarbase	MIMAT0000082	hsa-miR-26a-5p	CCND2	894	ENSG00000118971	PAR-CLIP	Functional MTI (Weak)	20371350	validated
mirtarbase	MIMAT0000074	hsa-miR-19b-3p	CCND2	894	ENSG00000118971	Sequencing//PAR-CLIP	Functional MTI (Weak)	20371350	validated
mirtarbase	MIMAT0000074	hsa-miR-19b-3p	CCND2	894	ENSG00000118971	HITS-CLIP	Functional MTI (Weak)	22473208	validated
mirtarbase	MIMAT0000074	hsa-miR-19b-3p	CCND2	894	ENSG00000118971	PAR-CLIP	Functional MTI (Weak)	23592263	validated
mirtarbase	MIMAT0000074	hsa-miR-19b-3p	CCND2	894	ENSG00000118971	PAR-CLIP	Functional MTI (Weak)	22012620	validated
mirtarbase	MIMAT0000074	hsa-miR-19b-3p	CCND2	894	ENSG00000118971	PAR-CLIP	Functional MTI (Weak)	21572407	validated
mirtarbase	MIMAT0000100	hsa-miR-29b-3p	CCND2	894	ENSG00000118971	Immunofluorescence//Immunohistochemistry//Luciferase reporter assay//Northern blot//qRT-PCR//Western blot	Functional MTI	24130168	validated
mirtarbase	MIMAT0000100	hsa-miR-29b-3p	CCND2	894	ENSG00000118971	PAR-CLIP	Functional MTI (Weak)	23592263	validated
mirtarbase	MIMAT0000100	hsa-miR-29b-3p	CCND2	894	ENSG00000118971	qRT-PCR//Western blot	Functional MTI	26393798	validated
mirtarbase	MIMAT0000417	hsa-miR-15b-5p	CCND2	894	ENSG00000118971	PAR-CLIP	Functional MTI (Weak)	21572407	validated
mirtarbase	MIMAT0000417	hsa-miR-15b-5p	CCND2	894	ENSG00000118971	PAR-CLIP	Functional MTI (Weak)	20371350	validated
mirtarbase	MIMAT0000083	hsa-miR-26b-5p	CCND2	894	ENSG00000118971	PAR-CLIP	Functional MTI (Weak)	23446348	validated
mirtarbase	MIMAT0000083	hsa-miR-26b-5p	CCND2	894	ENSG00000118971	PAR-CLIP	Functional MTI (Weak)	22012620	validated
mirtarbase	MIMAT0000083	hsa-miR-26b-5p	CCND2	894	ENSG00000118971	PAR-CLIP	Functional MTI (Weak)	21572407	validated
mirtarbase	MIMAT0000083	hsa-miR-26b-5p	CCND2	894	ENSG00000118971	PAR-CLIP	Functional MTI (Weak)	20371350	validated
mirtarbase	MIMAT0000073	hsa-miR-19a-3p	CCND2	894	ENSG00000118971	HITS-CLIP	Functional MTI (Weak)	22473208	validated
mirtarbase	MIMAT0000073	hsa-miR-19a-3p	CCND2	894	ENSG00000118971	PAR-CLIP	Functional MTI (Weak)	23592263	validated
mirtarbase	MIMAT0000073	hsa-miR-19a-3p	CCND2	894	ENSG00000118971	PAR-CLIP	Functional MTI (Weak)	22012620	validated
mirtarbase	MIMAT0000073	hsa-miR-19a-3p	CCND2	894	ENSG00000118971	PAR-CLIP	Functional MTI (Weak)	21572407	validated
mirtarbase	MIMAT0000073	hsa-miR-19a-3p	CCND2	894	ENSG00000118971	PAR-CLIP	Functional MTI (Weak)	20371350	validated
mirtarbase	MIMAT0000417	hsa-miR-15b-5p	CCND3	896	ENSG00000112576	Luciferase reporter assay//Microarray//qRT-PCR//Western blot	Functional MTI	26144250	validated
mirtarbase	MIMAT0000417	hsa-miR-15b-5p	CCNE1	898	ENSG00000105173	Luciferase reporter assay//qRT-PCR//Western blot	Functional MTI	19135980	validated
mirtarbase	MIMAT0000417	hsa-miR-15b-5p	CCNE1	898	ENSG00000105173	Luciferase reporter assay	Functional MTI	18794849	validated
mirtarbase	MIMAT0000417	hsa-miR-15b-5p	CCNE1	898	ENSG00000105173	qRT-PCR//Western blot	Non-Functional MTI	22045185	validated
mirtarbase	MIMAT0000417	hsa-miR-15b-5p	CCNE1	898	ENSG00000105173	HITS-CLIP	Functional MTI (Weak)	22473208	validated
mirtarbase	MIMAT0000417	hsa-miR-15b-5p	CCNE1	898	ENSG00000105173	PAR-CLIP	Functional MTI (Weak)	21572407	validated
mirtarbase	MIMAT0000417	hsa-miR-15b-5p	CCNE1	898	ENSG00000105173	PAR-CLIP	Functional MTI (Weak)	20371350	validated
mirtarbase	MIMAT0000083	hsa-miR-26b-5p	CCNE1	898	ENSG00000105173	Luciferase reporter assay//Western blot	Functional MTI	22210897	validated
mirtarbase	MIMAT0000083	hsa-miR-26b-5p	CCNE1	898	ENSG00000105173	HITS-CLIP	Functional MTI (Weak)	22473208	validated
mirtarbase	MIMAT0000082	hsa-miR-26a-5p	CCNE1	898	ENSG00000105173	Luciferase reporter assay//Western blot	Functional MTI	22210897	validated
mirtarbase	MIMAT0000082	hsa-miR-26a-5p	CCNE1	898	ENSG00000105173	HITS-CLIP	Functional MTI (Weak)	22473208	validated
mirtarbase	MIMAT0000252	hsa-miR-7-5p	CCNE1	898	ENSG00000105173	Flow//Luciferase reporter assay//qRT-PCR//Western blot	Functional MTI	24370822	validated
mirtarbase	MIMAT0000252	hsa-miR-7-5p	CCNE1	898	ENSG00000105173	qRT-PCR//Western blot	Functional MTI	27391479	validated
mirtarbase	MIMAT0000420	hsa-miR-30b-5p	CCNF	899	ENSG00000162063	PAR-CLIP	Functional MTI (Weak)	23592263	validated
mirtarbase	MIMAT0000692	hsa-miR-30e-5p	CCNF	899	ENSG00000162063	PAR-CLIP	Functional MTI (Weak)	23592263	validated
mirtarbase	MIMAT0000076	hsa-miR-21-5p	CCNG1	900	ENSG00000113328	Microarray	Functional MTI (Weak)	18591254	validated
mirtarbase	MIMAT0000080	hsa-miR-24-3p	CCNG1	900	ENSG00000113328	CLASH	Functional MTI (Weak)	23622248	validated
mirtarbase	MIMAT0000067	hsa-let-7f-5p	CCNG1	900	ENSG00000113328	CLASH	Functional MTI (Weak)	23622248	validated
mirtarbase	MIMAT0000418	hsa-miR-23b-3p	CCNG1	900	ENSG00000113328	Luciferase reporter assay	Functional MTI	26872615	validated
mirtarbase	MIMAT0000417	hsa-miR-15b-5p	CCNT1	904	ENSG00000129315	PAR-CLIP	Functional MTI (Weak)	20371350	validated
mirtarbase	MIMAT0000417	hsa-miR-15b-5p	CCNT2	905	ENSG00000082258	HITS-CLIP	Functional MTI (Weak)	22473208	validated
mirtarbase	MIMAT0000073	hsa-miR-19a-3p	CCNT2	905	ENSG00000082258	HITS-CLIP	Functional MTI (Weak)	22473208	validated
mirtarbase	MIMAT0000074	hsa-miR-19b-3p	CCNT2	905	ENSG00000082258	HITS-CLIP	Functional MTI (Weak)	22473208	validated
mirtarbase	MIMAT0000100	hsa-miR-29b-3p	CCNT2	905	ENSG00000082258	PAR-CLIP	Functional MTI (Weak)	23592263	validated
mirtarbase	MIMAT0000100	hsa-miR-29b-3p	CCNT2	905	ENSG00000082258	PAR-CLIP	Functional MTI (Weak)	21572407	validated
mirtarbase	MIMAT0000100	hsa-miR-29b-3p	CCNT2	905	ENSG00000082258	PAR-CLIP	Functional MTI (Weak)	20371350	validated
mirtarbase	MIMAT0000318	hsa-miR-200b-3p	CCNT2	905	ENSG00000082258	PAR-CLIP	Functional MTI (Weak)	24398324	validated
mirtarbase	MIMAT0000252	hsa-miR-7-5p	CCNT2	905	ENSG00000082258	PAR-CLIP	Functional MTI (Weak)	21572407	validated
mirtarbase	MIMAT0000414	hsa-let-7g-5p	CCNT2	905	ENSG00000082258	PAR-CLIP	Functional MTI (Weak)	21572407	validated
mirtarbase	MIMAT0000067	hsa-let-7f-5p	CCNT2	905	ENSG00000082258	PAR-CLIP	Functional MTI (Weak)	21572407	validated
mirtarbase	MIMAT0000692	hsa-miR-30e-5p	CCT6A	908	ENSG00000146731	CLASH	Functional MTI (Weak)	23622248	validated
mirtarbase	MIMAT0000080	hsa-miR-24-3p	CD3D	915	ENSG00000167286	PAR-CLIP	Functional MTI (Weak)	21572407	validated
mirtarbase	MIMAT0000080	hsa-miR-24-3p	CD3D	915	ENSG00000167286	HITS-CLIP	Functional MTI (Weak)	23824327	validated
mirtarbase	MIMAT0000073	hsa-miR-19a-3p	CD22	933	ENSG00000012124	qRT-PCR//Western blot	Functional MTI	24169826	validated
mirtarbase	MIMAT0000083	hsa-miR-26b-5p	CD28	940	ENSG00000178562	Microarray	Functional MTI (Weak)	19088304	validated
mirtarbase	MIMAT0000437	hsa-miR-145-5p	CD28	940	ENSG00000178562	Luciferase reporter assay	Functional MTI	24043548	validated
mirtarbase	MIMAT0000080	hsa-miR-24-3p	CD34	947	ENSG00000174059	qRT-PCR	Functional MTI (Weak)	19748357	validated
mirtarbase	MIMAT0000083	hsa-miR-26b-5p	CD36	948	ENSG00000135218	Microarray	Functional MTI (Weak)	19088304	validated
mirtarbase	MIMAT0000252	hsa-miR-7-5p	SCARB2	950	ENSG00000138760	Microarray	Functional MTI (Weak)	17612493	validated
mirtarbase	MIMAT0000252	hsa-miR-7-5p	SCARB2	950	ENSG00000138760	Microarray	Functional MTI (Weak)	19073608	validated
mirtarbase	MIMAT0000417	hsa-miR-15b-5p	ENTPD1	953	ENSG00000138185	HITS-CLIP	Functional MTI (Weak)	22473208	validated
mirtarbase	MIMAT0000417	hsa-miR-15b-5p	ENTPD1	953	ENSG00000138185	PAR-CLIP	Functional MTI (Weak)	21572407	validated
mirtarbase	MIMAT0000100	hsa-miR-29b-3p	ENTPD1	953	ENSG00000138185	HITS-CLIP	Functional MTI (Weak)	23824327	validated
mirtarbase	MIMAT0000692	hsa-miR-30e-5p	ENTPD1	953	ENSG00000138185	HITS-CLIP	Functional MTI (Weak)	22473208	validated
mirtarbase	MIMAT0000420	hsa-miR-30b-5p	ENTPD1	953	ENSG00000138185	HITS-CLIP	Functional MTI (Weak)	22473208	validated
mirtarbase	MIMAT0000252	hsa-miR-7-5p	ENTPD6	955	ENSG00000197586	Microarray	Functional MTI (Weak)	19073608	validated
mirtarbase	MIMAT0000417	hsa-miR-15b-5p	ENTPD6	955	ENSG00000197586	HITS-CLIP	Functional MTI (Weak)	22473208	validated
mirtarbase	MIMAT0000437	hsa-miR-145-5p	CD40	958	ENSG00000101017	Luciferase reporter assay	Functional MTI	27731400	validated
mirtarbase	MIMAT0000417	hsa-miR-15b-5p	CD44	960	ENSG00000026508	CLASH	Functional MTI (Weak)	23622248	validated
mirtarbase	MIMAT0000435	hsa-miR-143-3p	CD44	960	ENSG00000026508	Luciferase reporter assay//qRT-PCR//Western blot	Functional MTI	23128394	validated
mirtarbase	MIMAT0000435	hsa-miR-143-3p	CD44	960	ENSG00000026508	Luciferase reporter assay//qRT-PCR//Western blot	Functional MTI	27121210	validated
mirtarbase	MIMAT0000435	hsa-miR-143-3p	CD44	960	ENSG00000026508	qRT-PCR//Western blot	Functional MTI	26722463	validated
mirtarbase	MIMAT0000437	hsa-miR-145-5p	CD44	960	ENSG00000026508	Luciferase reporter assay//qRT-PCR//Western blot	Functional MTI	23128394	validated
mirtarbase	MIMAT0000437	hsa-miR-145-5p	CD44	960	ENSG00000026508	Luciferase reporter assay//qRT-PCR//Western blot	Functional MTI	28428713	validated
mirtarbase	MIMAT0000076	hsa-miR-21-5p	CD47	961	ENSG00000196776	Microarray	Functional MTI (Weak)	18591254	validated
mirtarbase	MIMAT0000414	hsa-let-7g-5p	CD59	966	ENSG00000085063	PAR-CLIP	Functional MTI (Weak)	23446348	validated
mirtarbase	MIMAT0000414	hsa-let-7g-5p	CD59	966	ENSG00000085063	PAR-CLIP	Functional MTI (Weak)	20371350	validated
mirtarbase	MIMAT0000067	hsa-let-7f-5p	CD59	966	ENSG00000085063	PAR-CLIP	Functional MTI (Weak)	23446348	validated
mirtarbase	MIMAT0000067	hsa-let-7f-5p	CD59	966	ENSG00000085063	PAR-CLIP	Functional MTI (Weak)	20371350	validated
mirtarbase	MIMAT0000083	hsa-miR-26b-5p	ADGRE5	976	ENSG00000123146	Microarray	Functional MTI (Weak)	19088304	validated
mirtarbase	MIMAT0000445	hsa-miR-126-3p	ADGRE5	976	ENSG00000123146	FACS//Flow//GFP reporter assay//Luciferase reporter assay//qRT-PCR	Functional MTI	24274104	validated
mirtarbase	MIMAT0000080	hsa-miR-24-3p	CDK1	983	ENSG00000170312	Microarray//Reporter assay;Western blot;qRT-PCR;Microarray;Other	Functional MTI	19748357	validated
mirtarbase	MIMAT0000417	hsa-miR-15b-5p	CDK1	983	ENSG00000170312	PAR-CLIP	Functional MTI (Weak)	23446348	validated
mirtarbase	MIMAT0000417	hsa-miR-15b-5p	CDK1	983	ENSG00000170312	PAR-CLIP	Functional MTI (Weak)	21572407	validated
mirtarbase	MIMAT0000417	hsa-miR-15b-5p	CDK1	983	ENSG00000170312	PAR-CLIP	Functional MTI (Weak)	20371350	validated
mirtarbase	MIMAT0000682	hsa-miR-200a-3p	SEPTIN7	989	ENSG00000122545	Reporter assay	Functional MTI	20005803	validated
mirtarbase	MIMAT0000432	hsa-miR-141-3p	SEPTIN7	989	ENSG00000122545	Reporter assay	Functional MTI	20005803	validated
mirtarbase	MIMAT0000318	hsa-miR-200b-3p	SEPTIN7	989	ENSG00000122545	Reporter assay	Functional MTI	20005803	validated
mirtarbase	MIMAT0000083	hsa-miR-26b-5p	SEPTIN7	989	ENSG00000122545	Microarray	Functional MTI (Weak)	19088304	validated
mirtarbase	MIMAT0000082	hsa-miR-26a-5p	CDC6	990	ENSG00000094804	Western blot	Non-Functional MTI	18713946	validated
mirtarbase	MIMAT0000082	hsa-miR-26a-5p	CDC6	990	ENSG00000094804	Luciferase reporter assay	Functional MTI	27158389	validated
mirtarbase	MIMAT0000418	hsa-miR-23b-3p	CDC20	991	ENSG00000117399	CLASH	Functional MTI (Weak)	23622248	validated
mirtarbase	MIMAT0000076	hsa-miR-21-5p	CDC25A	993	ENSG00000164045	Microarray//Northern blot//qRT-PCR	Functional MTI (Weak)	19826040	validated
mirtarbase	MIMAT0000076	hsa-miR-21-5p	CDC25A	993	ENSG00000164045	Luciferase reporter assay	Functional MTI	23496142	validated
mirtarbase	MIMAT0000076	hsa-miR-21-5p	CDC25A	993	ENSG00000164045	Microarray	Functional MTI (Weak)	18591254	validated
mirtarbase	MIMAT0000076	hsa-miR-21-5p	CDC25A	993	ENSG00000164045	HITS-CLIP	Functional MTI (Weak)	22473208	validated
mirtarbase	MIMAT0000076	hsa-miR-21-5p	CDC25A	993	ENSG00000164045	Luciferase reporter assay//Western blot	Functional MTI	25378484	validated
mirtarbase	MIMAT0000432	hsa-miR-141-3p	CDC25A	993	ENSG00000164045	Luciferase reporter assay//Immunoblot//Western blot	Functional MTI	24937190	validated
mirtarbase	MIMAT0000417	hsa-miR-15b-5p	CDC25A	993	ENSG00000164045	HITS-CLIP	Functional MTI (Weak)	22473208	validated
mirtarbase	MIMAT0000417	hsa-miR-15b-5p	CDC25A	993	ENSG00000164045	PAR-CLIP	Functional MTI (Weak)	23592263	validated
mirtarbase	MIMAT0000252	hsa-miR-7-5p	CDC25B	994	ENSG00000101224	Microarray	Functional MTI (Weak)	19073608	validated
mirtarbase	MIMAT0000083	hsa-miR-26b-5p	CDC25B	994	ENSG00000101224	Microarray	Functional MTI (Weak)	19088304	validated
mirtarbase	MIMAT0000435	hsa-miR-143-3p	CDC25B	994	ENSG00000101224	PAR-CLIP	Functional MTI (Weak)	26701625	validated
mirtarbase	MIMAT0000278	hsa-miR-221-3p	CDC25C	995	ENSG00000158402	CLASH	Functional MTI (Weak)	23622248	validated
mirtarbase	MIMAT0000432	hsa-miR-141-3p	CDC25C	995	ENSG00000158402	Luciferase reporter assay//Western blot	Functional MTI	23596351	validated
mirtarbase	MIMAT0000278	hsa-miR-221-3p	CDC27	996	ENSG00000004897	PAR-CLIP	Functional MTI (Weak)	20371350	validated
mirtarbase	MIMAT0000417	hsa-miR-15b-5p	CDC27	996	ENSG00000004897	HITS-CLIP	Functional MTI (Weak)	22473208	validated
mirtarbase	MIMAT0000100	hsa-miR-29b-3p	CDC42	998	ENSG00000070831	Luciferase reporter assay//Western blot	Functional MTI	19079265	validated
mirtarbase	MIMAT0000100	hsa-miR-29b-3p	CDC42	998	ENSG00000070831	qRT-PCR//Western blot	Functional MTI	20507733	validated
mirtarbase	MIMAT0000083	hsa-miR-26b-5p	CDH1	999	ENSG00000039068	Microarray	Functional MTI (Weak)	19088304	validated
mirtarbase	MIMAT0000460	hsa-miR-194-5p	CDH2	1000	ENSG00000170558	Luciferase reporter assay//qRT-PCR//Western blot	Functional MTI	20979124	validated
mirtarbase	MIMAT0000460	hsa-miR-194-5p	CDH2	1000	ENSG00000170558	qRT-PCR//Western blot	Functional MTI	21845495	validated
mirtarbase	MIMAT0000437	hsa-miR-145-5p	CDH2	1000	ENSG00000170558	Luciferase reporter assay//Western blot	Functional MTI	22370644	validated
mirtarbase	MIMAT0000437	hsa-miR-145-5p	CDH2	1000	ENSG00000170558	Microarray	Functional MTI (Weak)	22942087	validated
mirtarbase	MIMAT0000083	hsa-miR-26b-5p	CDH5	1003	ENSG00000179776	Microarray	Functional MTI (Weak)	19088304	validated
mirtarbase	MIMAT0000080	hsa-miR-24-3p	CDH7	1005	ENSG00000081138	HITS-CLIP	Functional MTI (Weak)	23824327	validated
mirtarbase	MIMAT0000083	hsa-miR-26b-5p	CDH9	1007	ENSG00000113100	Microarray	Functional MTI (Weak)	19088304	validated
mirtarbase	MIMAT0000083	hsa-miR-26b-5p	CDK2	1017	ENSG00000123374	Microarray	Functional MTI (Weak)	19088304	validated
mirtarbase	MIMAT0000418	hsa-miR-23b-3p	CDK2	1017	ENSG00000123374	CLASH	Functional MTI (Weak)	23622248	validated
mirtarbase	MIMAT0000080	hsa-miR-24-3p	CDK4	1019	ENSG00000135446	Luciferase reporter assay//Microarray//qRT-PCR//Western blot//Reporter assay;Western blot;qRT-PCR;Other	Functional MTI	19748357	validated
mirtarbase	MIMAT0000437	hsa-miR-145-5p	CDK4	1019	ENSG00000135446	Luciferase reporter assay//qRT-PCR//Western blot	Functional MTI	21092188	validated
mirtarbase	MIMAT0000417	hsa-miR-15b-5p	CDK4	1019	ENSG00000135446	CLASH	Functional MTI (Weak)	23622248	validated
mirtarbase	MIMAT0000100	hsa-miR-29b-3p	CDK6	1021	ENSG00000105810	qRT-PCR//Luciferase reporter assay//Western blot	Functional MTI	19850741	validated
mirtarbase	MIMAT0000100	hsa-miR-29b-3p	CDK6	1021	ENSG00000105810	Luciferase reporter assay//qRT-PCR//Western blot//Reporter assay;Western blot;qRT-PCR	Functional MTI	20086245	validated
mirtarbase	MIMAT0000100	hsa-miR-29b-3p	CDK6	1021	ENSG00000105810	Immunohistochemistry//Luciferase reporter assay//qRT-PCR	Functional MTI	23591808	validated
mirtarbase	MIMAT0000100	hsa-miR-29b-3p	CDK6	1021	ENSG00000105810	HITS-CLIP	Functional MTI (Weak)	23313552	validated
mirtarbase	MIMAT0000100	hsa-miR-29b-3p	CDK6	1021	ENSG00000105810	GFP reporter assay	Functional MTI	28368401	validated
mirtarbase	MIMAT0000100	hsa-miR-29b-3p	CDK6	1021	ENSG00000105810	Luciferase reporter assay//Western blot	Functional MTI	27230400	validated
mirtarbase	MIMAT0000100	hsa-miR-29b-3p	CDK6	1021	ENSG00000105810	PAR-CLIP	Functional MTI (Weak)	26701625	validated
mirtarbase	MIMAT0000076	hsa-miR-21-5p	CDK6	1021	ENSG00000105810	Sequencing	Functional MTI (Weak)	20371350	validated
mirtarbase	MIMAT0000082	hsa-miR-26a-5p	CDK6	1021	ENSG00000105810	Luciferase reporter assay//Western blot	Functional MTI	22210897	validated
mirtarbase	MIMAT0000083	hsa-miR-26b-5p	CDK6	1021	ENSG00000105810	Luciferase reporter assay//Western blot	Functional MTI	22210897	validated
mirtarbase	MIMAT0000437	hsa-miR-145-5p	CDK6	1021	ENSG00000105810	Immunohistochemistry//Luciferase reporter assay//qRT-PCR//Western blot	Functional MTI	24510775	validated
mirtarbase	MIMAT0000437	hsa-miR-145-5p	CDK6	1021	ENSG00000105810	HITS-CLIP	Functional MTI (Weak)	23313552	validated
mirtarbase	MIMAT0000437	hsa-miR-145-5p	CDK6	1021	ENSG00000105810	ChIP-seq//Immunohistochemistry//Luciferase reporter assay//qRT-PCR//Western blot	Functional MTI	25762621	validated
mirtarbase	MIMAT0000682	hsa-miR-200a-3p	CDK6	1021	ENSG00000105810	Luciferase reporter assay//qRT-PCR//Western blot	Functional MTI	24009066	validated
mirtarbase	MIMAT0000417	hsa-miR-15b-5p	CDK6	1021	ENSG00000105810	PAR-CLIP	Functional MTI (Weak)	23592263	validated
mirtarbase	MIMAT0000278	hsa-miR-221-3p	CDK6	1021	ENSG00000105810	PAR-CLIP	Functional MTI (Weak)	20371350	validated
mirtarbase	MIMAT0000082	hsa-miR-26a-5p	CDK8	1024	ENSG00000132964	Western blot	Non-Functional MTI	18713946	validated
mirtarbase	MIMAT0000083	hsa-miR-26b-5p	CDK9	1025	ENSG00000136807	HITS-CLIP	Functional MTI (Weak)	23824327	validated
mirtarbase	MIMAT0000082	hsa-miR-26a-5p	CDK9	1025	ENSG00000136807	HITS-CLIP	Functional MTI (Weak)	23824327	validated
mirtarbase	MIMAT0000437	hsa-miR-145-5p	CDKN1A	1026	ENSG00000124762	qRT-PCR//Luciferase reporter assay//Western blot	Non-Functional MTI	20190813	validated
mirtarbase	MIMAT0000437	hsa-miR-145-5p	CDKN1A	1026	ENSG00000124762	Microarray//qRT-PCR//Western blot	Functional MTI	26540468	validated
mirtarbase	MIMAT0000067	hsa-let-7f-5p	CDKN1A	1026	ENSG00000124762	qRT-PCR	Functional MTI (Weak)	19956384	validated
mirtarbase	MIMAT0000067	hsa-let-7f-5p	CDKN1A	1026	ENSG00000124762	PAR-CLIP	Functional MTI (Weak)	21572407	validated
mirtarbase	MIMAT0000417	hsa-miR-15b-5p	CDKN1A	1026	ENSG00000124762	HITS-CLIP	Functional MTI (Weak)	22473208	validated
mirtarbase	MIMAT0000414	hsa-let-7g-5p	CDKN1A	1026	ENSG00000124762	PAR-CLIP	Functional MTI (Weak)	21572407	validated
mirtarbase	MIMAT0000278	hsa-miR-221-3p	CDKN1B	1027	ENSG00000111276	Luciferase reporter assay//Western blot//Northern blot;Western blot	Functional MTI	17569667	validated
mirtarbase	MIMAT0000278	hsa-miR-221-3p	CDKN1B	1027	ENSG00000111276	Luciferase reporter assay//qRT-PCR//Western blot	Functional MTI	19088079	validated
mirtarbase	MIMAT0000278	hsa-miR-221-3p	CDKN1B	1027	ENSG00000111276	Luciferase reporter assay//Western blot	Functional MTI	18155131	validated
mirtarbase	MIMAT0000278	hsa-miR-221-3p	CDKN1B	1027	ENSG00000111276	Luciferase reporter assay//Reporter assay	Functional MTI	17914108	validated
mirtarbase	MIMAT0000278	hsa-miR-221-3p	CDKN1B	1027	ENSG00000111276	Luciferase reporter assay//Western blot//Reporter assay	Functional MTI	18413744	validated
mirtarbase	MIMAT0000278	hsa-miR-221-3p	CDKN1B	1027	ENSG00000111276	qRT-PCR//Luciferase reporter assay//Western blot	Functional MTI	19153141	validated
mirtarbase	MIMAT0000278	hsa-miR-221-3p	CDKN1B	1027	ENSG00000111276	Western blot//Northern blot	Functional MTI	19107213	validated
mirtarbase	MIMAT0000278	hsa-miR-221-3p	CDKN1B	1027	ENSG00000111276	Luciferase reporter assay//Western blot	Functional MTI	19859555	validated
mirtarbase	MIMAT0000278	hsa-miR-221-3p	CDKN1B	1027	ENSG00000111276	Luciferase reporter assay	Functional MTI	18246122	validated
mirtarbase	MIMAT0000278	hsa-miR-221-3p	CDKN1B	1027	ENSG00000111276	Luciferase reporter assay	Functional MTI	19150885	validated
mirtarbase	MIMAT0000278	hsa-miR-221-3p	CDKN1B	1027	ENSG00000111276	Luciferase reporter assay	Functional MTI	18521080	validated
mirtarbase	MIMAT0000278	hsa-miR-221-3p	CDKN1B	1027	ENSG00000111276	Luciferase reporter assay	Functional MTI	18834855	validated
mirtarbase	MIMAT0000278	hsa-miR-221-3p	CDKN1B	1027	ENSG00000111276	Luciferase reporter assay	Functional MTI	18983236	validated
mirtarbase	MIMAT0000278	hsa-miR-221-3p	CDKN1B	1027	ENSG00000111276	Luciferase reporter assay	Functional MTI	19749093	validated
mirtarbase	MIMAT0000278	hsa-miR-221-3p	CDKN1B	1027	ENSG00000111276	Luciferase reporter assay//qRT-PCR//Western blot	Functional MTI	18417445	validated
mirtarbase	MIMAT0000278	hsa-miR-221-3p	CDKN1B	1027	ENSG00000111276	immunohistochemistry//Microarray//qRT-PCR	Functional MTI (Weak)	20012062	validated
mirtarbase	MIMAT0000278	hsa-miR-221-3p	CDKN1B	1027	ENSG00000111276	Northern blot//qRT-PCR//Western blot	Functional MTI	20018759	validated
mirtarbase	MIMAT0000278	hsa-miR-221-3p	CDKN1B	1027	ENSG00000111276	Immunohistochemistry//In situ hybridization//Luciferase reporter assay//Northern blot//Western blot//Reporter assay;Western blot	Functional MTI	19424584	validated
mirtarbase	MIMAT0000278	hsa-miR-221-3p	CDKN1B	1027	ENSG00000111276	Luciferase reporter assay//qRT-PCR//Western blot//Reporter assay	Functional MTI	17721077	validated
mirtarbase	MIMAT0000278	hsa-miR-221-3p	CDKN1B	1027	ENSG00000111276	Luciferase reporter assay//Western blot	Functional MTI	17627278	validated
mirtarbase	MIMAT0000278	hsa-miR-221-3p	CDKN1B	1027	ENSG00000111276	qRT-PCR//Western blot	Functional MTI	18708351	validated
mirtarbase	MIMAT0000278	hsa-miR-221-3p	CDKN1B	1027	ENSG00000111276	Sequencing//PAR-CLIP	Functional MTI (Weak)	20371350	validated
mirtarbase	MIMAT0000278	hsa-miR-221-3p	CDKN1B	1027	ENSG00000111276	Immunohistochemistry//Luciferase reporter assay//qRT-PCR//Western blot	Functional MTI	24586944	validated
mirtarbase	MIMAT0000278	hsa-miR-221-3p	CDKN1B	1027	ENSG00000111276	PAR-CLIP	Functional MTI (Weak)	23592263	validated
mirtarbase	MIMAT0000278	hsa-miR-221-3p	CDKN1B	1027	ENSG00000111276	PAR-CLIP	Functional MTI (Weak)	23446348	validated
mirtarbase	MIMAT0000278	hsa-miR-221-3p	CDKN1B	1027	ENSG00000111276	PAR-CLIP	Functional MTI (Weak)	22012620	validated
mirtarbase	MIMAT0000278	hsa-miR-221-3p	CDKN1B	1027	ENSG00000111276	PAR-CLIP	Functional MTI (Weak)	21572407	validated
mirtarbase	MIMAT0000278	hsa-miR-221-3p	CDKN1B	1027	ENSG00000111276	Flow//Luciferase reporter assay//qRT-PCR//Western blot	Functional MTI	25436097	validated
mirtarbase	MIMAT0000080	hsa-miR-24-3p	CDKN1B	1027	ENSG00000111276	Luciferase reporter assay	Non-Functional MTI	17627278	validated
mirtarbase	MIMAT0000080	hsa-miR-24-3p	CDKN1B	1027	ENSG00000111276	Luciferase reporter assay//qRT-PCR//Western blot	Functional MTI	20816961	validated
mirtarbase	MIMAT0000080	hsa-miR-24-3p	CDKN1B	1027	ENSG00000111276	Sequencing	Functional MTI (Weak)	20371350	validated
mirtarbase	MIMAT0000080	hsa-miR-24-3p	CDKN1B	1027	ENSG00000111276	Microarray	Functional MTI (Weak)	19748357	validated
mirtarbase	MIMAT0000080	hsa-miR-24-3p	CDKN1B	1027	ENSG00000111276	Flow//Luciferase reporter assay//qRT-PCR//Western blot	Functional MTI	23553486	validated
mirtarbase	MIMAT0000080	hsa-miR-24-3p	CDKN1B	1027	ENSG00000111276	Luciferase reporter assay	Functional MTI	26847530	validated
mirtarbase	MIMAT0000080	hsa-miR-24-3p	CDKN1B	1027	ENSG00000111276	Luciferase reporter assay//qRT-PCR//Western blot	Functional MTI	26044523	validated
mirtarbase	MIMAT0000460	hsa-miR-194-5p	CDKN1B	1027	ENSG00000111276	Immunohistochemistry//Immunoprecipitation//Luciferase reporter assay//QRTPCR//Westren Blot	Functional MTI	23584484	validated
mirtarbase	MIMAT0000318	hsa-miR-200b-3p	CDKN1B	1027	ENSG00000111276	PAR-CLIP	Functional MTI (Weak)	20371350	validated
mirtarbase	MIMAT0000318	hsa-miR-200b-3p	CDKN1B	1027	ENSG00000111276	qRT-PCR//Luciferase reporter assay//Western blot	Functional MTI	24667864	validated
mirtarbase	MIMAT0000318	hsa-miR-200b-3p	CDKN1B	1027	ENSG00000111276	Luciferase reporter assay	Functional MTI	24151081	validated
mirtarbase	MIMAT0000278	hsa-miR-221-3p	CDKN1C	1028	ENSG00000129757	Reporter assay//Luciferase reporter assay//qRT-PCR//Western blot//Northern blot	Functional MTI	18521080	validated
mirtarbase	MIMAT0000278	hsa-miR-221-3p	CDKN1C	1028	ENSG00000273707	Reporter assay//Luciferase reporter assay//qRT-PCR//Western blot//Northern blot	Functional MTI	18521080	validated
mirtarbase	MIMAT0000278	hsa-miR-221-3p	CDKN1C	1028	ENSG00000129757	Luciferase reporter assay//Western blot//Reporter assay	Functional MTI	18413744	validated
mirtarbase	MIMAT0000278	hsa-miR-221-3p	CDKN1C	1028	ENSG00000273707	Luciferase reporter assay//Western blot//Reporter assay	Functional MTI	18413744	validated
mirtarbase	MIMAT0000278	hsa-miR-221-3p	CDKN1C	1028	ENSG00000129757	qRT-PCR//Luciferase reporter assay//Western blot	Functional MTI	19153141	validated
mirtarbase	MIMAT0000278	hsa-miR-221-3p	CDKN1C	1028	ENSG00000273707	qRT-PCR//Luciferase reporter assay//Western blot	Functional MTI	19153141	validated
mirtarbase	MIMAT0000278	hsa-miR-221-3p	CDKN1C	1028	ENSG00000129757	Luciferase reporter assay//qRT-PCR//Western blot	Functional MTI	21278784	validated
mirtarbase	MIMAT0000278	hsa-miR-221-3p	CDKN1C	1028	ENSG00000273707	Luciferase reporter assay//qRT-PCR//Western blot	Functional MTI	21278784	validated
mirtarbase	MIMAT0000278	hsa-miR-221-3p	CDKN1C	1028	ENSG00000129757	Reporter assay;Microarray	Functional MTI	20018759	validated
mirtarbase	MIMAT0000278	hsa-miR-221-3p	CDKN1C	1028	ENSG00000273707	Reporter assay;Microarray	Functional MTI	20018759	validated
mirtarbase	MIMAT0000080	hsa-miR-24-3p	CDKN2A	1029	ENSG00000147889	qRT-PCR//Western blot//Reporter assay;Other	Functional MTI	18365017	validated
mirtarbase	MIMAT0000414	hsa-let-7g-5p	CDKN2A	1029	ENSG00000147889	qRT-PCR//Luciferase reporter assay//Western blot//Western blot;qRT-PCR;Proteomics;Other	Functional MTI	20309945	validated
mirtarbase	MIMAT0000083	hsa-miR-26b-5p	CDKN2D	1032	ENSG00000129355	Microarray	Functional MTI (Weak)	19088304	validated
mirtarbase	MIMAT0000076	hsa-miR-21-5p	CEBPB	1051	ENSG00000172216	Luciferase reporter assay//Western blot	Functional MTI	25327529	validated
mirtarbase	MIMAT0000073	hsa-miR-19a-3p	CFL2	1073	ENSG00000165410	PAR-CLIP	Functional MTI (Weak)	21572407	validated
mirtarbase	MIMAT0000074	hsa-miR-19b-3p	CFL2	1073	ENSG00000165410	PAR-CLIP	Functional MTI (Weak)	21572407	validated
mirtarbase	MIMAT0000437	hsa-miR-145-5p	CFTR	1080	ENSG00000001626	Luciferase reporter assay//qRT-PCR	Functional MTI	23436935	validated
mirtarbase	MIMAT0000083	hsa-miR-26b-5p	RCBTB2	1102	ENSG00000136161	Microarray	Functional MTI (Weak)	19088304	validated
mirtarbase	MIMAT0000420	hsa-miR-30b-5p	CHAT	1103	ENSG00000070748	CLASH	Functional MTI (Weak)	23622248	validated
mirtarbase	MIMAT0000420	hsa-miR-30b-5p	CHD1	1105	ENSG00000153922	Sequencing	Functional MTI (Weak)	20371350	validated
mirtarbase	MIMAT0000420	hsa-miR-30b-5p	CHD1	1105	ENSG00000153922	HITS-CLIP	Functional MTI (Weak)	22473208	validated
mirtarbase	MIMAT0000082	hsa-miR-26a-5p	CHD1	1105	ENSG00000153922	Luciferase reporter assay//Western blot	Functional MTI	24735615	validated
mirtarbase	MIMAT0000692	hsa-miR-30e-5p	CHD1	1105	ENSG00000153922	HITS-CLIP	Functional MTI (Weak)	22473208	validated
mirtarbase	MIMAT0000460	hsa-miR-194-5p	CHD1	1105	ENSG00000153922	Luciferase reporter assay//Microarray//qRT-PCR	Functional MTI	28217257	validated
mirtarbase	MIMAT0000080	hsa-miR-24-3p	CHEK1	1111	ENSG00000149554	Reporter assay;Western blot;qRT-PCR;Other	Functional MTI	19748357	validated
mirtarbase	MIMAT0000417	hsa-miR-15b-5p	CHEK1	1111	ENSG00000149554	CLASH	Functional MTI (Weak)	23622248	validated
mirtarbase	MIMAT0000417	hsa-miR-15b-5p	CHEK1	1111	ENSG00000149554	HITS-CLIP	Functional MTI (Weak)	22473208	validated
mirtarbase	MIMAT0000417	hsa-miR-15b-5p	CHEK1	1111	ENSG00000149554	HITS-CLIP	Functional MTI (Weak)	23313552	validated
mirtarbase	MIMAT0000417	hsa-miR-15b-5p	CHEK1	1111	ENSG00000149554	Luciferase reporter assay//qRT-PCR//Western blot	Functional MTI	25594541	validated
mirtarbase	MIMAT0000073	hsa-miR-19a-3p	CHEK1	1111	ENSG00000149554	HITS-CLIP	Functional MTI (Weak)	22473208	validated
mirtarbase	MIMAT0000074	hsa-miR-19b-3p	CHEK1	1111	ENSG00000149554	HITS-CLIP	Functional MTI (Weak)	22473208	validated
mirtarbase	MIMAT0000082	hsa-miR-26a-5p	CHEK1	1111	ENSG00000149554	Luciferase reporter assay//Western blot	Functional MTI	24336073	validated
mirtarbase	MIMAT0000076	hsa-miR-21-5p	FOXN3	1112	ENSG00000053254	Microarray	Functional MTI (Weak)	18591254	validated
mirtarbase	MIMAT0000083	hsa-miR-26b-5p	CHM	1121	ENSG00000188419	Microarray	Functional MTI (Weak)	19088304	validated
mirtarbase	MIMAT0000682	hsa-miR-200a-3p	CHML	1122	ENSG00000203668	PAR-CLIP	Functional MTI (Weak)	22100165	validated
mirtarbase	MIMAT0000432	hsa-miR-141-3p	CHML	1122	ENSG00000203668	PAR-CLIP	Functional MTI (Weak)	22100165	validated
mirtarbase	MIMAT0000082	hsa-miR-26a-5p	LYST	1130	ENSG00000143669	CLASH	Functional MTI (Weak)	23622248	validated
mirtarbase	MIMAT0000252	hsa-miR-7-5p	CHRNA2	1135	ENSG00000120903	Microarray	Functional MTI (Weak)	17612493	validated
mirtarbase	MIMAT0000418	hsa-miR-23b-3p	CHUK	1147	ENSG00000213341	Luciferase reporter assay	Functional MTI	22660635	validated
mirtarbase	MIMAT0000080	hsa-miR-24-3p	CIRBP	1153	ENSG00000099622	Microarray	Functional MTI (Weak)	19748357	validated
mirtarbase	MIMAT0000083	hsa-miR-26b-5p	CISH	1154	ENSG00000114737	Microarray	Functional MTI (Weak)	19088304	validated
mirtarbase	MIMAT0000083	hsa-miR-26b-5p	ERCC8	1161	ENSG00000049167	Microarray	Functional MTI (Weak)	19088304	validated
mirtarbase	MIMAT0000252	hsa-miR-7-5p	ERCC8	1161	ENSG00000049167	PAR-CLIP	Functional MTI (Weak)	20371350	validated
mirtarbase	MIMAT0000082	hsa-miR-26a-5p	CKS2	1164	ENSG00000123975	Flow//Western blot	Functional MTI	23861775	validated
mirtarbase	MIMAT0000082	hsa-miR-26a-5p	CKS2	1164	ENSG00000123975	PAR-CLIP	Functional MTI (Weak)	23592263	validated
mirtarbase	MIMAT0000083	hsa-miR-26b-5p	CKS2	1164	ENSG00000123975	PAR-CLIP	Functional MTI (Weak)	23592263	validated
mirtarbase	MIMAT0000252	hsa-miR-7-5p	CKS2	1164	ENSG00000123975	HITS-CLIP	Functional MTI (Weak)	19536157	validated
mirtarbase	MIMAT0000417	hsa-miR-15b-5p	AP2M1	1173	ENSG00000161203	CLASH	Functional MTI (Weak)	23622248	validated
mirtarbase	MIMAT0000067	hsa-let-7f-5p	AP1S1	1174	ENSG00000106367	PAR-CLIP	Functional MTI (Weak)	23592263	validated
mirtarbase	MIMAT0000067	hsa-let-7f-5p	AP1S1	1174	ENSG00000106367	PAR-CLIP	Functional MTI (Weak)	26701625	validated
mirtarbase	MIMAT0000414	hsa-let-7g-5p	AP1S1	1174	ENSG00000106367	PAR-CLIP	Functional MTI (Weak)	23592263	validated
mirtarbase	MIMAT0000414	hsa-let-7g-5p	AP1S1	1174	ENSG00000106367	PAR-CLIP	Functional MTI (Weak)	26701625	validated
mirtarbase	MIMAT0000076	hsa-miR-21-5p	CLCN5	1184	ENSG00000171365	Microarray	Functional MTI (Weak)	18591254	validated
mirtarbase	MIMAT0000417	hsa-miR-15b-5p	CLCN6	1185	ENSG00000011021	CLASH	Functional MTI (Weak)	23622248	validated
mirtarbase	MIMAT0000076	hsa-miR-21-5p	CLU	1191	ENSG00000120885	Luciferase reporter assay	Functional MTI	24327270	validated
mirtarbase	MIMAT0000417	hsa-miR-15b-5p	CLU	1191	ENSG00000120885	PAR-CLIP	Functional MTI (Weak)	26701625	validated
mirtarbase	MIMAT0000278	hsa-miR-221-3p	CLIC1	1192	ENSG00000223639	CLASH	Functional MTI (Weak)	23622248	validated
mirtarbase	MIMAT0000278	hsa-miR-221-3p	CLIC1	1192	ENSG00000213719	CLASH	Functional MTI (Weak)	23622248	validated
mirtarbase	MIMAT0000278	hsa-miR-221-3p	CLIC1	1192	ENSG00000226417	CLASH	Functional MTI (Weak)	23622248	validated
mirtarbase	MIMAT0000278	hsa-miR-221-3p	CLIC1	1192	ENSG00000230685	CLASH	Functional MTI (Weak)	23622248	validated
mirtarbase	MIMAT0000278	hsa-miR-221-3p	CLIC1	1192	ENSG00000206394	CLASH	Functional MTI (Weak)	23622248	validated
mirtarbase	MIMAT0000278	hsa-miR-221-3p	CLIC1	1192	ENSG00000226651	CLASH	Functional MTI (Weak)	23622248	validated
mirtarbase	MIMAT0000278	hsa-miR-221-3p	CLIC1	1192	ENSG00000226248	CLASH	Functional MTI (Weak)	23622248	validated
mirtarbase	MIMAT0000083	hsa-miR-26b-5p	CLIC2	1193	ENSG00000155962	Microarray	Functional MTI (Weak)	19088304	validated
mirtarbase	MIMAT0000252	hsa-miR-7-5p	CLK3	1198	ENSG00000179335	Sequencing	Functional MTI (Weak)	20371350	validated
mirtarbase	MIMAT0000252	hsa-miR-7-5p	TPP1	1200	ENSG00000166340	Microarray	Functional MTI (Weak)	22995316	validated
mirtarbase	MIMAT0000252	hsa-miR-7-5p	CLN3	1201	ENSG00000188603	Microarray	Functional MTI (Weak)	19073608	validated
mirtarbase	MIMAT0000083	hsa-miR-26b-5p	CLTA	1211	ENSG00000122705	Microarray	Functional MTI (Weak)	19088304	validated
mirtarbase	MIMAT0000418	hsa-miR-23b-3p	CLTA	1211	ENSG00000122705	CLASH	Functional MTI (Weak)	23622248	validated
mirtarbase	MIMAT0000076	hsa-miR-21-5p	CCR1	1230	ENSG00000163823	Luciferase reporter assay	Non-Functional MTI	21131358	validated
mirtarbase	MIMAT0000083	hsa-miR-26b-5p	CCR6	1235	ENSG00000112486	Microarray	Functional MTI (Weak)	19088304	validated
mirtarbase	MIMAT0000435	hsa-miR-143-3p	CCR6	1235	ENSG00000112486	HITS-CLIP	Functional MTI (Weak)	23824327	validated
mirtarbase	MIMAT0000435	hsa-miR-143-3p	CCR6	1235	ENSG00000112486	HITS-CLIP	Functional MTI (Weak)	27418678	validated
mirtarbase	MIMAT0000076	hsa-miR-21-5p	CCR7	1236	ENSG00000126353	HITS-CLIP	Functional MTI (Weak)	22473208	validated
mirtarbase	MIMAT0000418	hsa-miR-23b-3p	CNN2	1265	ENSG00000064666	PAR-CLIP	Functional MTI (Weak)	23592263	validated
mirtarbase	MIMAT0000252	hsa-miR-7-5p	CNN3	1266	ENSG00000117519	Microarray//Microarray;Other	Functional MTI (Weak)	19073608	validated
mirtarbase	MIMAT0000252	hsa-miR-7-5p	CNN3	1266	ENSG00000117519	PAR-CLIP	Functional MTI (Weak)	21572407	validated
mirtarbase	MIMAT0000083	hsa-miR-26b-5p	CNTFR	1271	ENSG00000122756	Microarray	Functional MTI (Weak)	19088304	validated
mirtarbase	MIMAT0000100	hsa-miR-29b-3p	COL1A1	1277	ENSG00000108821	Immunoblot//Luciferase reporter assay//qRT-PCR	Functional MTI	19913496	validated
mirtarbase	MIMAT0000100	hsa-miR-29b-3p	COL1A1	1277	ENSG00000108821	Luciferase reporter assay//qRT-PCR//Western blot	Functional MTI	20657750	validated
mirtarbase	MIMAT0000100	hsa-miR-29b-3p	COL1A1	1277	ENSG00000108821	Microarray//qRT-PCR//Western blot	Functional MTI	22297492	validated
mirtarbase	MIMAT0000100	hsa-miR-29b-3p	COL1A1	1277	ENSG00000108821	Luciferase reporter assay	Functional MTI	23478036	validated
mirtarbase	MIMAT0000100	hsa-miR-29b-3p	COL1A1	1277	ENSG00000108821	Reporter assay	Functional MTI	21769867	validated
mirtarbase	MIMAT0000100	hsa-miR-29b-3p	COL1A1	1277	ENSG00000108821	Luciferase reporter assay//qRT-PCR//Western blot	Functional MTI	23221517	validated
mirtarbase	MIMAT0000100	hsa-miR-29b-3p	COL1A1	1277	ENSG00000108821	ELISA//Immunohistochemistry//Luciferase reporter assay//qRT-PCR//Western blot	Functional MTI	27895107	validated
mirtarbase	MIMAT0000100	hsa-miR-29b-3p	COL1A1	1277	ENSG00000108821	qRT-PCR	Functional MTI (Weak)	25744716	validated
mirtarbase	MIMAT0000435	hsa-miR-143-3p	COL1A1	1277	ENSG00000108821	Immunoblot//Luciferase reporter assay//qRT-PCR	Non-Functional MTI	19913496	validated
mirtarbase	MIMAT0000435	hsa-miR-143-3p	COL1A1	1277	ENSG00000108821	Microarray	Functional MTI (Weak)	22942087	validated
mirtarbase	MIMAT0000414	hsa-let-7g-5p	COL1A2	1278	ENSG00000164692	qRT-PCR//Luciferase reporter assay//Western blot	Functional MTI	20338660	validated
mirtarbase	MIMAT0000083	hsa-miR-26b-5p	COL1A2	1278	ENSG00000164692	Luciferase reporter assay//qRT-PCR//Western blot	Functional MTI	28079129	validated
mirtarbase	MIMAT0000100	hsa-miR-29b-3p	COL2A1	1280	ENSG00000139219	Microarray	Functional MTI (Weak)	22942087	validated
mirtarbase	MIMAT0000100	hsa-miR-29b-3p	COL3A1	1281	ENSG00000168542	Luciferase reporter assay//qRT-PCR//Western blot	Functional MTI	20657750	validated
mirtarbase	MIMAT0000100	hsa-miR-29b-3p	COL3A1	1281	ENSG00000168542	Microarray	Functional MTI (Weak)	22942087	validated
mirtarbase	MIMAT0000100	hsa-miR-29b-3p	COL3A1	1281	ENSG00000168542	Luciferase reporter assay	Functional MTI	22745231	validated
mirtarbase	MIMAT0000100	hsa-miR-29b-3p	COL3A1	1281	ENSG00000168542	qRT-PCR	Functional MTI (Weak)	25744716	validated
mirtarbase	MIMAT0000435	hsa-miR-143-3p	COL3A1	1281	ENSG00000168542	In situ hybridization//qRT-PCR//Western blot	Functional MTI	24283360	validated
mirtarbase	MIMAT0000100	hsa-miR-29b-3p	COL4A1	1282	ENSG00000187498	Luciferase reporter assay//qRT-PCR//Western blot	Functional MTI	20657750	validated
mirtarbase	MIMAT0000100	hsa-miR-29b-3p	COL4A1	1282	ENSG00000187498	Microarray	Functional MTI (Weak)	22942087	validated
mirtarbase	MIMAT0000100	hsa-miR-29b-3p	COL4A1	1282	ENSG00000187498	PAR-CLIP	Functional MTI (Weak)	23592263	validated
mirtarbase	MIMAT0000100	hsa-miR-29b-3p	COL4A1	1282	ENSG00000187498	PAR-CLIP	Functional MTI (Weak)	23446348	validated
mirtarbase	MIMAT0000100	hsa-miR-29b-3p	COL4A1	1282	ENSG00000187498	PAR-CLIP	Functional MTI (Weak)	20371350	validated
mirtarbase	MIMAT0000100	hsa-miR-29b-3p	COL4A1	1282	ENSG00000187498	Luciferase reporter assay	Functional MTI	22745231	validated
mirtarbase	MIMAT0000100	hsa-miR-29b-3p	COL4A1	1282	ENSG00000187498	Luciferase reporter assay	Functional MTI	27666438	validated
mirtarbase	MIMAT0000076	hsa-miR-21-5p	COL4A1	1282	ENSG00000187498	Luciferase reporter assay//qRT-PCR	Functional MTI	22573493	validated
mirtarbase	MIMAT0000100	hsa-miR-29b-3p	COL4A2	1284	ENSG00000134871	Luciferase reporter assay	Functional MTI	22745231	validated
mirtarbase	MIMAT0000100	hsa-miR-29b-3p	COL4A2	1284	ENSG00000134871	qRT-PCR	Functional MTI (Weak)	25744716	validated
mirtarbase	MIMAT0000083	hsa-miR-26b-5p	COL4A2	1284	ENSG00000134871	Microarray	Functional MTI (Weak)	19088304	validated
mirtarbase	MIMAT0000083	hsa-miR-26b-5p	COL4A4	1286	ENSG00000081052	Microarray	Functional MTI (Weak)	19088304	validated
mirtarbase	MIMAT0000083	hsa-miR-26b-5p	COL4A5	1287	ENSG00000188153	Microarray	Functional MTI (Weak)	19088304	validated
mirtarbase	MIMAT0000100	hsa-miR-29b-3p	COL4A5	1287	ENSG00000188153	Microarray	Functional MTI (Weak)	22942087	validated
mirtarbase	MIMAT0000100	hsa-miR-29b-3p	COL4A6	1288	ENSG00000197565	Microarray	Functional MTI (Weak)	22942087	validated
mirtarbase	MIMAT0000083	hsa-miR-26b-5p	COL5A1	1289	ENSG00000130635	Microarray	Functional MTI (Weak)	19088304	validated
mirtarbase	MIMAT0000437	hsa-miR-145-5p	COL5A1	1289	ENSG00000130635	Immunohistochemistry//Microarray//qRT-PCR//Western blot	Functional MTI	23108408	validated
mirtarbase	MIMAT0000435	hsa-miR-143-3p	COL5A1	1289	ENSG00000130635	Microarray	Functional MTI (Weak)	22942087	validated
mirtarbase	MIMAT0000100	hsa-miR-29b-3p	COL5A1	1289	ENSG00000130635	qRT-PCR	Functional MTI (Weak)	25744716	validated
mirtarbase	MIMAT0000076	hsa-miR-21-5p	COL5A2	1290	ENSG00000204262	Microarray	Functional MTI (Weak)	18591254	validated
mirtarbase	MIMAT0000435	hsa-miR-143-3p	COL5A2	1290	ENSG00000204262	Microarray	Functional MTI (Weak)	22942087	validated
mirtarbase	MIMAT0000100	hsa-miR-29b-3p	COL5A2	1290	ENSG00000204262	Luciferase reporter assay	Functional MTI	22745231	validated
mirtarbase	MIMAT0000100	hsa-miR-29b-3p	COL5A2	1290	ENSG00000204262	qRT-PCR	Functional MTI (Weak)	25744716	validated
mirtarbase	MIMAT0000100	hsa-miR-29b-3p	COL6A3	1293	ENSG00000163359	qRT-PCR	Functional MTI (Weak)	25744716	validated
mirtarbase	MIMAT0000100	hsa-miR-29b-3p	COL7A1	1294	ENSG00000114270	Microarray	Functional MTI (Weak)	22942087	validated
mirtarbase	MIMAT0000414	hsa-let-7g-5p	COL8A1	1295	ENSG00000144810	PAR-CLIP	Functional MTI (Weak)	23592263	validated
mirtarbase	MIMAT0000067	hsa-let-7f-5p	COL8A1	1295	ENSG00000144810	PAR-CLIP	Functional MTI (Weak)	23592263	validated
mirtarbase	MIMAT0000080	hsa-miR-24-3p	COL8A1	1295	ENSG00000144810	HITS-CLIP	Functional MTI (Weak)	23824327	validated
mirtarbase	MIMAT0000100	hsa-miR-29b-3p	COL10A1	1300	ENSG00000123500	Luciferase reporter assay	Functional MTI	22745231	validated
mirtarbase	MIMAT0000083	hsa-miR-26b-5p	COL12A1	1303	ENSG00000111799	pSILAC	Functional MTI (Weak)	23939832	validated
mirtarbase	MIMAT0000083	hsa-miR-26b-5p	COL15A1	1306	ENSG00000204291	Microarray	Functional MTI (Weak)	19088304	validated
mirtarbase	MIMAT0000100	hsa-miR-29b-3p	COL15A1	1306	ENSG00000204291	Microarray	Functional MTI (Weak)	22942087	validated
mirtarbase	MIMAT0000100	hsa-miR-29b-3p	COL15A1	1306	ENSG00000204291	qRT-PCR	Functional MTI (Weak)	25744716	validated
mirtarbase	MIMAT0000418	hsa-miR-23b-3p	COPA	1314	ENSG00000122218	CLASH	Functional MTI (Weak)	23622248	validated
mirtarbase	MIMAT0000082	hsa-miR-26a-5p	COPB1	1315	ENSG00000129083	CLASH	Functional MTI (Weak)	23622248	validated
mirtarbase	MIMAT0000076	hsa-miR-21-5p	SLC31A1	1317	ENSG00000136868	Microarray	Functional MTI (Weak)	18591254	validated
mirtarbase	MIMAT0000083	hsa-miR-26b-5p	SLC31A1	1317	ENSG00000136868	HITS-CLIP	Functional MTI (Weak)	23824327	validated
mirtarbase	MIMAT0000082	hsa-miR-26a-5p	SLC31A1	1317	ENSG00000136868	HITS-CLIP	Functional MTI (Weak)	23824327	validated
mirtarbase	MIMAT0000414	hsa-let-7g-5p	COX6B1	1340	ENSG00000126267	HITS-CLIP	Functional MTI (Weak)	23706177	validated
mirtarbase	MIMAT0000067	hsa-let-7f-5p	COX6B1	1340	ENSG00000126267	HITS-CLIP	Functional MTI (Weak)	23706177	validated
mirtarbase	MIMAT0000080	hsa-miR-24-3p	COX6B1	1340	ENSG00000126267	HITS-CLIP	Functional MTI (Weak)	23313552	validated
mirtarbase	MIMAT0000682	hsa-miR-200a-3p	COX6B1	1340	ENSG00000126267	HITS-CLIP	Functional MTI (Weak)	23313552	validated
mirtarbase	MIMAT0000432	hsa-miR-141-3p	COX6B1	1340	ENSG00000126267	HITS-CLIP	Functional MTI (Weak)	23313552	validated
mirtarbase	MIMAT0000435	hsa-miR-143-3p	COX6B1	1340	ENSG00000126267	HITS-CLIP	Functional MTI (Weak)	27418678	validated
mirtarbase	MIMAT0000083	hsa-miR-26b-5p	COX8A	1351	ENSG00000176340	Microarray	Functional MTI (Weak)	19088304	validated
mirtarbase	MIMAT0000074	hsa-miR-19b-3p	COX10	1352	ENSG00000006695	Sequencing	Functional MTI (Weak)	20371350	validated
mirtarbase	MIMAT0000074	hsa-miR-19b-3p	COX10	1352	ENSG00000006695	HITS-CLIP	Functional MTI (Weak)	22473208	validated
mirtarbase	MIMAT0000074	hsa-miR-19b-3p	COX10	1352	ENSG00000006695	PAR-CLIP	Functional MTI (Weak)	23592263	validated
mirtarbase	MIMAT0000074	hsa-miR-19b-3p	COX10	1352	ENSG00000006695	PAR-CLIP	Functional MTI (Weak)	22012620	validated
mirtarbase	MIMAT0000074	hsa-miR-19b-3p	COX10	1352	ENSG00000006695	PAR-CLIP	Functional MTI (Weak)	21572407	validated
mirtarbase	MIMAT0000073	hsa-miR-19a-3p	COX10	1352	ENSG00000006695	HITS-CLIP	Functional MTI (Weak)	22473208	validated
mirtarbase	MIMAT0000073	hsa-miR-19a-3p	COX10	1352	ENSG00000006695	PAR-CLIP	Functional MTI (Weak)	23592263	validated
mirtarbase	MIMAT0000073	hsa-miR-19a-3p	COX10	1352	ENSG00000006695	PAR-CLIP	Functional MTI (Weak)	22012620	validated
mirtarbase	MIMAT0000073	hsa-miR-19a-3p	COX10	1352	ENSG00000006695	PAR-CLIP	Functional MTI (Weak)	21572407	validated
mirtarbase	MIMAT0000083	hsa-miR-26b-5p	CPA1	1357	ENSG00000091704	Microarray	Functional MTI (Weak)	19088304	validated
mirtarbase	MIMAT0000083	hsa-miR-26b-5p	CPB2	1361	ENSG00000080618	Microarray	Functional MTI (Weak)	19088304	validated
mirtarbase	MIMAT0000074	hsa-miR-19b-3p	CPD	1362	ENSG00000108582	Sequencing	Functional MTI (Weak)	20371350	validated
mirtarbase	MIMAT0000080	hsa-miR-24-3p	CPE	1363	ENSG00000109472	HITS-CLIP	Functional MTI (Weak)	23824327	validated
mirtarbase	MIMAT0000083	hsa-miR-26b-5p	CPM	1368	ENSG00000135678	Microarray	Functional MTI (Weak)	19088304	validated
mirtarbase	MIMAT0000083	hsa-miR-26b-5p	CPN2	1370	ENSG00000178772	Microarray	Functional MTI (Weak)	19088304	validated
mirtarbase	MIMAT0000417	hsa-miR-15b-5p	CPOX	1371	ENSG00000080819	CLASH	Functional MTI (Weak)	23622248	validated
mirtarbase	MIMAT0000080	hsa-miR-24-3p	CPT1A	1374	ENSG00000110090	HITS-CLIP	Functional MTI (Weak)	19536157	validated
mirtarbase	MIMAT0000318	hsa-miR-200b-3p	CREB1	1385	ENSG00000118260	Luciferase reporter assay//qRT-PCR//Western blot	Functional MTI	23543137	validated
mirtarbase	MIMAT0000318	hsa-miR-200b-3p	CREB1	1385	ENSG00000118260	Luciferase reporter assay//qRT-PCR//Western blot	Functional MTI	23546867	validated
mirtarbase	MIMAT0000318	hsa-miR-200b-3p	CREB1	1385	ENSG00000118260	Immunohistochemistry//Luciferase reporter assay//qRT-PCR//Western blot	Functional MTI	25825983	validated
mirtarbase	MIMAT0000074	hsa-miR-19b-3p	CREB1	1385	ENSG00000118260	qRT-PCR	Non-Functional MTI (Weak)	23433743	validated
mirtarbase	MIMAT0000076	hsa-miR-21-5p	ATF2	1386	ENSG00000115966	Microarray	Functional MTI (Weak)	18591254	validated
mirtarbase	MIMAT0000074	hsa-miR-19b-3p	ATF2	1386	ENSG00000115966	Sequencing	Functional MTI (Weak)	20371350	validated
mirtarbase	MIMAT0000074	hsa-miR-19b-3p	CREBL2	1389	ENSG00000111269	Sequencing//PAR-CLIP	Functional MTI (Weak)	20371350	validated
mirtarbase	MIMAT0000074	hsa-miR-19b-3p	CREBL2	1389	ENSG00000111269	HITS-CLIP	Functional MTI (Weak)	22473208	validated
mirtarbase	MIMAT0000074	hsa-miR-19b-3p	CREBL2	1389	ENSG00000111269	PAR-CLIP	Functional MTI (Weak)	23446348	validated
mirtarbase	MIMAT0000074	hsa-miR-19b-3p	CREBL2	1389	ENSG00000111269	PAR-CLIP	Functional MTI (Weak)	22012620	validated
mirtarbase	MIMAT0000074	hsa-miR-19b-3p	CREBL2	1389	ENSG00000111269	PAR-CLIP	Functional MTI (Weak)	21572407	validated
mirtarbase	MIMAT0000073	hsa-miR-19a-3p	CREBL2	1389	ENSG00000111269	HITS-CLIP	Functional MTI (Weak)	22473208	validated
mirtarbase	MIMAT0000073	hsa-miR-19a-3p	CREBL2	1389	ENSG00000111269	PAR-CLIP	Functional MTI (Weak)	23446348	validated
mirtarbase	MIMAT0000073	hsa-miR-19a-3p	CREBL2	1389	ENSG00000111269	PAR-CLIP	Functional MTI (Weak)	22012620	validated
mirtarbase	MIMAT0000073	hsa-miR-19a-3p	CREBL2	1389	ENSG00000111269	PAR-CLIP	Functional MTI (Weak)	21572407	validated
mirtarbase	MIMAT0000073	hsa-miR-19a-3p	CREBL2	1389	ENSG00000111269	PAR-CLIP	Functional MTI (Weak)	20371350	validated
mirtarbase	MIMAT0000417	hsa-miR-15b-5p	CREBL2	1389	ENSG00000111269	PAR-CLIP	Functional MTI (Weak)	21572407	validated
mirtarbase	MIMAT0000417	hsa-miR-15b-5p	CREBL2	1389	ENSG00000111269	PAR-CLIP	Functional MTI (Weak)	20371350	validated
mirtarbase	MIMAT0000692	hsa-miR-30e-5p	CREM	1390	ENSG00000095794	HITS-CLIP	Functional MTI (Weak)	23313552	validated
mirtarbase	MIMAT0000420	hsa-miR-30b-5p	CREM	1390	ENSG00000095794	HITS-CLIP	Functional MTI (Weak)	23313552	validated
mirtarbase	MIMAT0000083	hsa-miR-26b-5p	CRIP2	1397	ENSG00000182809	Microarray	Functional MTI (Weak)	19088304	validated
mirtarbase	MIMAT0000445	hsa-miR-126-3p	CRK	1398	ENSG00000167193	Luciferase reporter assay//Western blot//qRT-PCR	Functional MTI	18602365	validated
mirtarbase	MIMAT0000445	hsa-miR-126-3p	CRK	1398	ENSG00000167193	Western blot	Functional MTI	19767772	validated
mirtarbase	MIMAT0000445	hsa-miR-126-3p	CRK	1398	ENSG00000167193	Immunohistochemistry//Luciferase reporter assay//Western blot	Functional MTI	20619534	validated
mirtarbase	MIMAT0000445	hsa-miR-126-3p	CRK	1398	ENSG00000167193	Sequencing	Functional MTI (Weak)	20371350	validated
mirtarbase	MIMAT0000445	hsa-miR-126-3p	CRK	1398	ENSG00000167193	qRT-PCR//Western blot	Functional MTI	24969300	validated
mirtarbase	MIMAT0000445	hsa-miR-126-3p	CRK	1398	ENSG00000167193	qRT-PCR//Western blot	Functional MTI	25027343	validated
mirtarbase	MIMAT0000445	hsa-miR-126-3p	CRK	1398	ENSG00000167193	qRT-PCR	Functional MTI (Weak)	27785060	validated
mirtarbase	MIMAT0000417	hsa-miR-15b-5p	CRK	1398	ENSG00000167193	CLASH	Functional MTI (Weak)	23622248	validated
mirtarbase	MIMAT0000417	hsa-miR-15b-5p	CRK	1398	ENSG00000167193	PAR-CLIP	Functional MTI (Weak)	21572407	validated
mirtarbase	MIMAT0000445	hsa-miR-126-3p	CRKL	1399	ENSG00000099942	Immunohistochemistry//Luciferase reporter assay//qRT-PCR//Western blot	Functional MTI	24055140	validated
mirtarbase	MIMAT0000418	hsa-miR-23b-3p	CRKL	1399	ENSG00000099942	CLASH	Functional MTI (Weak)	23622248	validated
mirtarbase	MIMAT0000252	hsa-miR-7-5p	CRKL	1399	ENSG00000099942	PAR-CLIP	Functional MTI (Weak)	23446348	validated
mirtarbase	MIMAT0000252	hsa-miR-7-5p	CRKL	1399	ENSG00000099942	PAR-CLIP	Functional MTI (Weak)	21572407	validated
mirtarbase	MIMAT0000252	hsa-miR-7-5p	CRKL	1399	ENSG00000099942	PAR-CLIP	Functional MTI (Weak)	20371350	validated
mirtarbase	MIMAT0000417	hsa-miR-15b-5p	CRKL	1399	ENSG00000099942	PAR-CLIP	Functional MTI (Weak)	21572407	validated
mirtarbase	MIMAT0000318	hsa-miR-200b-3p	CRKL	1399	ENSG00000099942	Luciferase reporter assay//qRT-PCR//Western blot	Functional MTI	26079153	validated
mirtarbase	MIMAT0000318	hsa-miR-200b-3p	CRKL	1399	ENSG00000099942	Luciferase reporter assay	Functional MTI	26728244	validated
mirtarbase	MIMAT0000076	hsa-miR-21-5p	HAPLN1	1404	ENSG00000145681	Microarray	Functional MTI (Weak)	18591254	validated
mirtarbase	MIMAT0000418	hsa-miR-23b-3p	HAPLN1	1404	ENSG00000145681	HITS-CLIP	Functional MTI (Weak)	23824327	validated
mirtarbase	MIMAT0000080	hsa-miR-24-3p	CRX	1406	ENSG00000105392	HITS-CLIP	Functional MTI (Weak)	23824327	validated
mirtarbase	MIMAT0000067	hsa-let-7f-5p	CRX	1406	ENSG00000105392	PAR-CLIP	Functional MTI (Weak)	26701625	validated
mirtarbase	MIMAT0000414	hsa-let-7g-5p	CRX	1406	ENSG00000105392	PAR-CLIP	Functional MTI (Weak)	26701625	validated
mirtarbase	MIMAT0000067	hsa-let-7f-5p	CRY2	1408	ENSG00000121671	PAR-CLIP	Functional MTI (Weak)	23592263	validated
mirtarbase	MIMAT0000067	hsa-let-7f-5p	CRY2	1408	ENSG00000121671	PAR-CLIP	Functional MTI (Weak)	26701625	validated
mirtarbase	MIMAT0000414	hsa-let-7g-5p	CRY2	1408	ENSG00000121671	PAR-CLIP	Functional MTI (Weak)	23592263	validated
mirtarbase	MIMAT0000414	hsa-let-7g-5p	CRY2	1408	ENSG00000121671	PAR-CLIP	Functional MTI (Weak)	26701625	validated
mirtarbase	MIMAT0000080	hsa-miR-24-3p	CRY2	1408	ENSG00000121671	HITS-CLIP	Functional MTI (Weak)	23824327	validated
mirtarbase	MIMAT0000083	hsa-miR-26b-5p	CRYAA	1409	ENSG00000160202	Microarray	Functional MTI (Weak)	19088304	validated
mirtarbase	MIMAT0000083	hsa-miR-26b-5p	CRYGC	1420	ENSG00000163254	Microarray	Functional MTI (Weak)	19088304	validated
mirtarbase	MIMAT0000083	hsa-miR-26b-5p	CRYGC	1420	ENSG00000285011	Microarray	Functional MTI (Weak)	19088304	validated
mirtarbase	MIMAT0000083	hsa-miR-26b-5p	CRYZ	1429	ENSG00000116791	Microarray	Functional MTI (Weak)	19088304	validated
mirtarbase	MIMAT0000080	hsa-miR-24-3p	MAPK14	1432	ENSG00000112062	Luciferase reporter assay//Reporter assay;Other	Functional MTI	15131085	validated
mirtarbase	MIMAT0000682	hsa-miR-200a-3p	MAPK14	1432	ENSG00000112062	Luciferase reporter assay//Microarray//Western blot	Functional MTI	22101765	validated
mirtarbase	MIMAT0000682	hsa-miR-200a-3p	MAPK14	1432	ENSG00000112062	HITS-CLIP	Functional MTI (Weak)	23824327	validated
mirtarbase	MIMAT0000432	hsa-miR-141-3p	MAPK14	1432	ENSG00000112062	Luciferase reporter assay//Microarray//Western blot	Functional MTI	22101765	validated
mirtarbase	MIMAT0000432	hsa-miR-141-3p	MAPK14	1432	ENSG00000112062	HITS-CLIP	Functional MTI (Weak)	23824327	validated
mirtarbase	MIMAT0000073	hsa-miR-19a-3p	MAPK14	1432	ENSG00000112062	HITS-CLIP	Functional MTI (Weak)	22473208	validated
mirtarbase	MIMAT0000074	hsa-miR-19b-3p	MAPK14	1432	ENSG00000112062	HITS-CLIP	Functional MTI (Weak)	22473208	validated
mirtarbase	MIMAT0000420	hsa-miR-30b-5p	CSF1	1435	ENSG00000184371	CLASH	Functional MTI (Weak)	23622248	validated
mirtarbase	MIMAT0000080	hsa-miR-24-3p	CSK	1445	ENSG00000103653	Microarray	Functional MTI (Weak)	19748357	validated
mirtarbase	MIMAT0000083	hsa-miR-26b-5p	CSN3	1448	ENSG00000171209	Microarray	Functional MTI (Weak)	19088304	validated
mirtarbase	MIMAT0000076	hsa-miR-21-5p	CSNK1A1	1452	ENSG00000113712	Microarray	Functional MTI (Weak)	18591254	validated
mirtarbase	MIMAT0000083	hsa-miR-26b-5p	CSNK1A1	1452	ENSG00000113712	HITS-CLIP	Functional MTI (Weak)	19536157	validated
mirtarbase	MIMAT0000082	hsa-miR-26a-5p	CSNK1A1	1452	ENSG00000113712	HITS-CLIP	Functional MTI (Weak)	19536157	validated
mirtarbase	MIMAT0000417	hsa-miR-15b-5p	CSNK1E	1454	ENSG00000213923	PAR-CLIP	Functional MTI (Weak)	23592263	validated
mirtarbase	MIMAT0000073	hsa-miR-19a-3p	CSNK2A1	1457	ENSG00000101266	PAR-CLIP	Functional MTI (Weak)	26701625	validated
mirtarbase	MIMAT0000074	hsa-miR-19b-3p	CSNK2A1	1457	ENSG00000101266	PAR-CLIP	Functional MTI (Weak)	26701625	validated
mirtarbase	MIMAT0000418	hsa-miR-23b-3p	VCAN	1462	ENSG00000038427	Luciferase reporter assay//Western blot	Functional MTI	28035060	validated
mirtarbase	MIMAT0000080	hsa-miR-24-3p	NCAN	1463	ENSG00000130287	Luciferase reporter assay//qRT-PCR//Western blot	Functional MTI	27349868	validated
mirtarbase	MIMAT0000083	hsa-miR-26b-5p	CST2	1470	ENSG00000170369	Microarray	Functional MTI (Weak)	19088304	validated
mirtarbase	MIMAT0000083	hsa-miR-26b-5p	CST3	1471	ENSG00000101439	Microarray	Functional MTI (Weak)	19088304	validated
mirtarbase	MIMAT0000080	hsa-miR-24-3p	CSTF1	1477	ENSG00000101138	HITS-CLIP	Functional MTI (Weak)	23824327	validated
mirtarbase	MIMAT0000083	hsa-miR-26b-5p	CSTF2	1478	ENSG00000101811	PAR-CLIP	Functional MTI (Weak)	20371350	validated
mirtarbase	MIMAT0000082	hsa-miR-26a-5p	CSTF2	1478	ENSG00000101811	PAR-CLIP	Functional MTI (Weak)	20371350	validated
mirtarbase	MIMAT0000080	hsa-miR-24-3p	CSTF3	1479	ENSG00000176102	Microarray	Functional MTI (Weak)	19748357	validated
mirtarbase	MIMAT0000083	hsa-miR-26b-5p	NKX2-5	1482	ENSG00000183072	Microarray	Functional MTI (Weak)	19088304	validated
mirtarbase	MIMAT0000082	hsa-miR-26a-5p	NKX2-5	1482	ENSG00000183072	CLASH	Functional MTI (Weak)	23622248	validated
mirtarbase	MIMAT0000082	hsa-miR-26a-5p	CTBP1	1487	ENSG00000159692	CLASH	Functional MTI (Weak)	23622248	validated
mirtarbase	MIMAT0000432	hsa-miR-141-3p	CTBP2	1488	ENSG00000175029	Luciferase reporter assay//Western blot	Functional MTI	21867514	validated
mirtarbase	MIMAT0000082	hsa-miR-26a-5p	CCN2	1490	ENSG00000118523	Western blot	Non-Functional MTI	18713946	validated
mirtarbase	MIMAT0000082	hsa-miR-26a-5p	CCN2	1490	ENSG00000118523	Microarray//qRT-PCR	Functional MTI (Weak)	26063197	validated
mirtarbase	MIMAT0000437	hsa-miR-145-5p	CCN2	1490	ENSG00000118523	Luciferase reporter assay	Functional MTI	23390502	validated
mirtarbase	MIMAT0000435	hsa-miR-143-3p	CCN2	1490	ENSG00000118523	Luciferase reporter assay	Functional MTI	27075467	validated
mirtarbase	MIMAT0000435	hsa-miR-143-3p	CCN2	1490	ENSG00000118523	Luciferase reporter assay//qRT-PCR//Western blot	Functional MTI	27398154	validated
mirtarbase	MIMAT0000083	hsa-miR-26b-5p	CCN2	1490	ENSG00000118523	Luciferase reporter assay//qRT-PCR//Western blot	Functional MTI	28079129	validated
mirtarbase	MIMAT0000083	hsa-miR-26b-5p	CTH	1491	ENSG00000116761	Microarray	Functional MTI (Weak)	19088304	validated
mirtarbase	MIMAT0000083	hsa-miR-26b-5p	CTNS	1497	ENSG00000040531	Microarray	Functional MTI (Weak)	19088304	validated
mirtarbase	MIMAT0000083	hsa-miR-26b-5p	CTNS	1497	ENSG00000040531	PAR-CLIP	Functional MTI (Weak)	23592263	validated
mirtarbase	MIMAT0000082	hsa-miR-26a-5p	CTNS	1497	ENSG00000040531	PAR-CLIP	Functional MTI (Weak)	23592263	validated
mirtarbase	MIMAT0000682	hsa-miR-200a-3p	CTNNB1	1499	ENSG00000168036	qRT-PCR//Luciferase reporter assay//Western blot	Functional MTI	19703993	validated
mirtarbase	MIMAT0000682	hsa-miR-200a-3p	CTNNB1	1499	ENSG00000168036	Luciferase reporter assay//qRT-PCR//Western blot//Reporter assay;Western blot;qRT-PCR	Functional MTI	19931509	validated
mirtarbase	MIMAT0000682	hsa-miR-200a-3p	CTNNB1	1499	ENSG00000168036	Luciferase reporter assay//qRT-PCR//Western blot//Flow	Functional MTI	22211245	validated
mirtarbase	MIMAT0000682	hsa-miR-200a-3p	CTNNB1	1499	ENSG00000168036	Luciferase reporter assay	Functional MTI	26878281	validated
mirtarbase	MIMAT0000682	hsa-miR-200a-3p	CTNNB1	1499	ENSG00000168036	Immunocytochemistry//Luciferase reporter assay//qRT-PCR//Western blot	Functional MTI	28302418	validated
mirtarbase	MIMAT0000278	hsa-miR-221-3p	CTNNB1	1499	ENSG00000168036	Sequencing	Functional MTI (Weak)	20371350	validated
mirtarbase	MIMAT0000435	hsa-miR-143-3p	CTNND1	1500	ENSG00000198561	Microarray	Functional MTI (Weak)	22942087	validated
mirtarbase	MIMAT0000437	hsa-miR-145-5p	CTNND1	1500	ENSG00000198561	Microarray	Functional MTI (Weak)	22942087	validated
mirtarbase	MIMAT0000437	hsa-miR-145-5p	CTNND1	1500	ENSG00000198561	Immunohistochemistry//Luciferase reporter assay//qRT-PCR//Western blot	Functional MTI	25470111	validated
mirtarbase	MIMAT0000067	hsa-let-7f-5p	CTPS1	1503	ENSG00000171793	HITS-CLIP	Functional MTI (Weak)	23313552	validated
mirtarbase	MIMAT0000414	hsa-let-7g-5p	CTPS1	1503	ENSG00000171793	HITS-CLIP	Functional MTI (Weak)	23313552	validated
mirtarbase	MIMAT0000083	hsa-miR-26b-5p	CTSD	1509	ENSG00000117984	Microarray	Functional MTI (Weak)	19088304	validated
mirtarbase	MIMAT0000083	hsa-miR-26b-5p	CTSV	1515	ENSG00000136943	Microarray	Functional MTI (Weak)	19088304	validated
mirtarbase	MIMAT0000083	hsa-miR-26b-5p	CTSZ	1522	ENSG00000101160	Microarray	Functional MTI (Weak)	19088304	validated
mirtarbase	MIMAT0000083	hsa-miR-26b-5p	CXADR	1525	ENSG00000154639	Microarray	Functional MTI (Weak)	19088304	validated
mirtarbase	MIMAT0000417	hsa-miR-15b-5p	CYBA	1535	ENSG00000051523	CLASH	Functional MTI (Weak)	23622248	validated
mirtarbase	MIMAT0000083	hsa-miR-26b-5p	CYLC2	1539	ENSG00000155833	Microarray	Functional MTI (Weak)	19088304	validated
mirtarbase	MIMAT0000417	hsa-miR-15b-5p	CYLD	1540	ENSG00000083799	HITS-CLIP	Functional MTI (Weak)	22473208	validated
mirtarbase	MIMAT0000318	hsa-miR-200b-3p	CYP1A1	1543	ENSG00000140465	PAR-CLIP	Functional MTI (Weak)	22291592	validated
mirtarbase	MIMAT0000278	hsa-miR-221-3p	CYP1B1	1545	ENSG00000138061	Sequencing	Functional MTI (Weak)	20371350	validated
mirtarbase	MIMAT0000682	hsa-miR-200a-3p	CYP1B1	1545	ENSG00000138061	PAR-CLIP	Functional MTI (Weak)	23592263	validated
mirtarbase	MIMAT0000432	hsa-miR-141-3p	CYP1B1	1545	ENSG00000138061	PAR-CLIP	Functional MTI (Weak)	23592263	validated
mirtarbase	MIMAT0000437	hsa-miR-145-5p	CYP2C19	1557	ENSG00000165841	PAR-CLIP	Functional MTI (Weak)	22012620	validated
mirtarbase	MIMAT0000437	hsa-miR-145-5p	CYP2C19	1557	ENSG00000165841	PAR-CLIP	Functional MTI (Weak)	20371350	validated
mirtarbase	MIMAT0000437	hsa-miR-145-5p	CYP2C19	1557	ENSG00000165841	PAR-CLIP	Functional MTI (Weak)	26701625	validated
mirtarbase	MIMAT0000437	hsa-miR-145-5p	CYP2C19	1557	ENSG00000165841	PAR-CLIP	Functional MTI (Weak)	27292025	validated
mirtarbase	MIMAT0000435	hsa-miR-143-3p	CYP2C9	1559	ENSG00000138109	EMSA//Luciferase reporter assay//qRT-PCR//Western blot	Functional MTI	25704921	validated
mirtarbase	MIMAT0000083	hsa-miR-26b-5p	CYP2D7	1564	ENSG00000278088	Microarray	Functional MTI (Weak)	19088304	validated
mirtarbase	MIMAT0000083	hsa-miR-26b-5p	CYP2D7	1564	ENSG00000205702	Microarray	Functional MTI (Weak)	19088304	validated
mirtarbase	MIMAT0000083	hsa-miR-26b-5p	CYP2D7	1564	ENSG00000263181	Microarray	Functional MTI (Weak)	19088304	validated
mirtarbase	MIMAT0000083	hsa-miR-26b-5p	CYP2D7	1564	ENSG00000283008	Microarray	Functional MTI (Weak)	19088304	validated
mirtarbase	MIMAT0000083	hsa-miR-26b-5p	CYP2D7	1564	ENSG00000283373	Microarray	Functional MTI (Weak)	19088304	validated
mirtarbase	MIMAT0000083	hsa-miR-26b-5p	CYP2D6	1565	ENSG00000272532	Microarray	Functional MTI (Weak)	19088304	validated
mirtarbase	MIMAT0000083	hsa-miR-26b-5p	CYP2D6	1565	ENSG00000275211	Microarray	Functional MTI (Weak)	19088304	validated
mirtarbase	MIMAT0000083	hsa-miR-26b-5p	CYP2D6	1565	ENSG00000100197	Microarray	Functional MTI (Weak)	19088304	validated
mirtarbase	MIMAT0000083	hsa-miR-26b-5p	CYP2D6	1565	ENSG00000280905	Microarray	Functional MTI (Weak)	19088304	validated
mirtarbase	MIMAT0000083	hsa-miR-26b-5p	CYP2D6	1565	ENSG00000282966	Microarray	Functional MTI (Weak)	19088304	validated
mirtarbase	MIMAT0000083	hsa-miR-26b-5p	CYP2D6	1565	ENSG00000283284	Microarray	Functional MTI (Weak)	19088304	validated
mirtarbase	MIMAT0000083	hsa-miR-26b-5p	CYP2F1	1572	ENSG00000197446	Microarray	Functional MTI (Weak)	19088304	validated
mirtarbase	MIMAT0000083	hsa-miR-26b-5p	CYP4A11	1579	ENSG00000187048	Microarray	Functional MTI (Weak)	19088304	validated
mirtarbase	MIMAT0000083	hsa-miR-26b-5p	CYP4A11	1579	ENSG00000187048	Microarray	Functional MTI (Weak)	27756246	validated
mirtarbase	MIMAT0000083	hsa-miR-26b-5p	CYP11B2	1585	ENSG00000179142	Microarray	Functional MTI (Weak)	19088304	validated
mirtarbase	MIMAT0000080	hsa-miR-24-3p	CYP11B2	1585	ENSG00000179142	Luciferase reporter assay//qRT-PCR	Functional MTI	23836801	validated
mirtarbase	MIMAT0000067	hsa-let-7f-5p	CYP19A1	1588	ENSG00000137869	Luciferase reporter assay	Functional MTI	22407818	validated
mirtarbase	MIMAT0000074	hsa-miR-19b-3p	CYP19A1	1588	ENSG00000137869	Luciferase reporter assay	Functional MTI	23438603	validated
mirtarbase	MIMAT0000083	hsa-miR-26b-5p	CYP24A1	1591	ENSG00000019186	Microarray	Functional MTI (Weak)	19088304	validated
mirtarbase	MIMAT0000083	hsa-miR-26b-5p	CYP27B1	1594	ENSG00000111012	Microarray	Functional MTI (Weak)	19088304	validated
mirtarbase	MIMAT0000417	hsa-miR-15b-5p	CYP51A1	1595	ENSG00000001630	CLASH	Functional MTI (Weak)	23622248	validated
mirtarbase	MIMAT0000080	hsa-miR-24-3p	CYP51A1	1595	ENSG00000001630	HITS-CLIP	Functional MTI (Weak)	23824327	validated
mirtarbase	MIMAT0000083	hsa-miR-26b-5p	DAB2	1601	ENSG00000153071	Microarray	Functional MTI (Weak)	19088304	validated
mirtarbase	MIMAT0000074	hsa-miR-19b-3p	DAD1	1603	ENSG00000129562	HITS-CLIP	Functional MTI (Weak)	22473208	validated
mirtarbase	MIMAT0000074	hsa-miR-19b-3p	DAD1	1603	ENSG00000129562	PAR-CLIP	Functional MTI (Weak)	21572407	validated
mirtarbase	MIMAT0000074	hsa-miR-19b-3p	DAD1	1603	ENSG00000129562	PAR-CLIP	Functional MTI (Weak)	27292025	validated
mirtarbase	MIMAT0000073	hsa-miR-19a-3p	DAD1	1603	ENSG00000129562	HITS-CLIP	Functional MTI (Weak)	22473208	validated
mirtarbase	MIMAT0000073	hsa-miR-19a-3p	DAD1	1603	ENSG00000129562	PAR-CLIP	Functional MTI (Weak)	21572407	validated
mirtarbase	MIMAT0000073	hsa-miR-19a-3p	DAD1	1603	ENSG00000129562	PAR-CLIP	Functional MTI (Weak)	27292025	validated
mirtarbase	MIMAT0000083	hsa-miR-26b-5p	CD55	1604	ENSG00000196352	PAR-CLIP	Functional MTI (Weak)	23592263	validated
mirtarbase	MIMAT0000082	hsa-miR-26a-5p	CD55	1604	ENSG00000196352	PAR-CLIP	Functional MTI (Weak)	23592263	validated
mirtarbase	MIMAT0000080	hsa-miR-24-3p	DARS1	1615	ENSG00000115866	HITS-CLIP	Functional MTI (Weak)	23824327	validated
mirtarbase	MIMAT0000076	hsa-miR-21-5p	DAXX	1616	ENSG00000204209	Luciferase reporter assay//qRT-PCR//Western blot	Functional MTI	18829576	validated
mirtarbase	MIMAT0000076	hsa-miR-21-5p	DAXX	1616	ENSG00000206206	Luciferase reporter assay//qRT-PCR//Western blot	Functional MTI	18829576	validated
mirtarbase	MIMAT0000076	hsa-miR-21-5p	DAXX	1616	ENSG00000227046	Luciferase reporter assay//qRT-PCR//Western blot	Functional MTI	18829576	validated
mirtarbase	MIMAT0000076	hsa-miR-21-5p	DAXX	1616	ENSG00000229396	Luciferase reporter assay//qRT-PCR//Western blot	Functional MTI	18829576	validated
mirtarbase	MIMAT0000076	hsa-miR-21-5p	DAXX	1616	ENSG00000206279	Luciferase reporter assay//qRT-PCR//Western blot	Functional MTI	18829576	validated
mirtarbase	MIMAT0000076	hsa-miR-21-5p	DAXX	1616	ENSG00000231617	Luciferase reporter assay//qRT-PCR//Western blot	Functional MTI	18829576	validated
mirtarbase	MIMAT0000074	hsa-miR-19b-3p	DBN1	1627	ENSG00000113758	PAR-CLIP	Functional MTI (Weak)	21572407	validated
mirtarbase	MIMAT0000073	hsa-miR-19a-3p	DBN1	1627	ENSG00000113758	PAR-CLIP	Functional MTI (Weak)	21572407	validated
mirtarbase	MIMAT0000435	hsa-miR-143-3p	DBT	1629	ENSG00000137992	PAR-CLIP	Functional MTI (Weak)	23446348	validated
mirtarbase	MIMAT0000074	hsa-miR-19b-3p	DCC	1630	ENSG00000187323	PAR-CLIP	Functional MTI (Weak)	23446348	validated
mirtarbase	MIMAT0000074	hsa-miR-19b-3p	DCC	1630	ENSG00000187323	PAR-CLIP	Functional MTI (Weak)	22012620	validated
mirtarbase	MIMAT0000073	hsa-miR-19a-3p	DCC	1630	ENSG00000187323	PAR-CLIP	Functional MTI (Weak)	23446348	validated
mirtarbase	MIMAT0000073	hsa-miR-19a-3p	DCC	1630	ENSG00000187323	PAR-CLIP	Functional MTI (Weak)	22012620	validated
mirtarbase	MIMAT0000252	hsa-miR-7-5p	DCTD	1635	ENSG00000129187	Sequencing	Functional MTI (Weak)	20371350	validated
mirtarbase	MIMAT0000083	hsa-miR-26b-5p	DCTD	1635	ENSG00000129187	Microarray	Functional MTI (Weak)	19088304	validated
mirtarbase	MIMAT0000082	hsa-miR-26a-5p	DDB1	1642	ENSG00000167986	CLASH	Functional MTI (Weak)	23622248	validated
mirtarbase	MIMAT0000083	hsa-miR-26b-5p	DDB2	1643	ENSG00000134574	Microarray	Functional MTI (Weak)	19088304	validated
mirtarbase	MIMAT0000437	hsa-miR-145-5p	DDC	1644	ENSG00000132437	qRT-PCR//Western blot	Functional MTI	25445287	validated
mirtarbase	MIMAT0000083	hsa-miR-26b-5p	GADD45A	1647	ENSG00000116717	Microarray	Functional MTI (Weak)	19088304	validated
mirtarbase	MIMAT0000083	hsa-miR-26b-5p	DDX3X	1654	ENSG00000215301	Sequencing	Functional MTI (Weak)	20371350	validated
mirtarbase	MIMAT0000083	hsa-miR-26b-5p	DDX3X	1654	ENSG00000215301	PAR-CLIP	Functional MTI (Weak)	21572407	validated
mirtarbase	MIMAT0000076	hsa-miR-21-5p	DDX3X	1654	ENSG00000215301	Microarray	Functional MTI (Weak)	18591254	validated
mirtarbase	MIMAT0000417	hsa-miR-15b-5p	DDX3X	1654	ENSG00000215301	PAR-CLIP	Functional MTI (Weak)	24398324	validated
mirtarbase	MIMAT0000417	hsa-miR-15b-5p	DDX3X	1654	ENSG00000215301	PAR-CLIP	Functional MTI (Weak)	23446348	validated
mirtarbase	MIMAT0000417	hsa-miR-15b-5p	DDX3X	1654	ENSG00000215301	PAR-CLIP	Functional MTI (Weak)	21572407	validated
mirtarbase	MIMAT0000417	hsa-miR-15b-5p	DDX3X	1654	ENSG00000215301	PAR-CLIP	Functional MTI (Weak)	20371350	validated
mirtarbase	MIMAT0000074	hsa-miR-19b-3p	DDX3X	1654	ENSG00000215301	PAR-CLIP	Functional MTI (Weak)	23446348	validated
mirtarbase	MIMAT0000074	hsa-miR-19b-3p	DDX3X	1654	ENSG00000215301	PAR-CLIP	Functional MTI (Weak)	21572407	validated
mirtarbase	MIMAT0000074	hsa-miR-19b-3p	DDX3X	1654	ENSG00000215301	PAR-CLIP	Functional MTI (Weak)	20371350	validated
mirtarbase	MIMAT0000073	hsa-miR-19a-3p	DDX3X	1654	ENSG00000215301	PAR-CLIP	Functional MTI (Weak)	23446348	validated
mirtarbase	MIMAT0000073	hsa-miR-19a-3p	DDX3X	1654	ENSG00000215301	PAR-CLIP	Functional MTI (Weak)	21572407	validated
mirtarbase	MIMAT0000073	hsa-miR-19a-3p	DDX3X	1654	ENSG00000215301	PAR-CLIP	Functional MTI (Weak)	20371350	validated
mirtarbase	MIMAT0000082	hsa-miR-26a-5p	DDX3X	1654	ENSG00000215301	PAR-CLIP	Functional MTI (Weak)	21572407	validated
mirtarbase	MIMAT0000417	hsa-miR-15b-5p	DDX5	1655	ENSG00000108654	CLASH	Functional MTI (Weak)	23622248	validated
mirtarbase	MIMAT0000080	hsa-miR-24-3p	DDX5	1655	ENSG00000108654	CLASH	Functional MTI (Weak)	23622248	validated
mirtarbase	MIMAT0000083	hsa-miR-26b-5p	DDX6	1656	ENSG00000110367	Sequencing	Functional MTI (Weak)	20371350	validated
mirtarbase	MIMAT0000074	hsa-miR-19b-3p	DDX6	1656	ENSG00000110367	Sequencing	Functional MTI (Weak)	20371350	validated
mirtarbase	MIMAT0000074	hsa-miR-19b-3p	DDX6	1656	ENSG00000110367	CLASH	Functional MTI (Weak)	23622248	validated
mirtarbase	MIMAT0000074	hsa-miR-19b-3p	DDX6	1656	ENSG00000110367	HITS-CLIP	Functional MTI (Weak)	22473208	validated
mirtarbase	MIMAT0000074	hsa-miR-19b-3p	DDX6	1656	ENSG00000110367	PAR-CLIP	Functional MTI (Weak)	23592263	validated
mirtarbase	MIMAT0000074	hsa-miR-19b-3p	DDX6	1656	ENSG00000110367	PAR-CLIP	Functional MTI (Weak)	26701625	validated
mirtarbase	MIMAT0000437	hsa-miR-145-5p	DDX6	1656	ENSG00000110367	Immunofluorescence//Luciferase reporter assay//qRT-PCR//Western blot	Functional MTI	23932921	validated
mirtarbase	MIMAT0000435	hsa-miR-143-3p	DDX6	1656	ENSG00000110367	Immunofluorescence//Luciferase reporter assay//qRT-PCR//Western blot	Functional MTI	23932921	validated
mirtarbase	MIMAT0000278	hsa-miR-221-3p	DDX6	1656	ENSG00000110367	PAR-CLIP	Functional MTI (Weak)	23592263	validated
mirtarbase	MIMAT0000278	hsa-miR-221-3p	DDX6	1656	ENSG00000110367	PAR-CLIP	Functional MTI (Weak)	22012620	validated
mirtarbase	MIMAT0000278	hsa-miR-221-3p	DDX6	1656	ENSG00000110367	PAR-CLIP	Functional MTI (Weak)	20371350	validated
mirtarbase	MIMAT0000073	hsa-miR-19a-3p	DDX6	1656	ENSG00000110367	HITS-CLIP	Functional MTI (Weak)	22473208	validated
mirtarbase	MIMAT0000073	hsa-miR-19a-3p	DDX6	1656	ENSG00000110367	PAR-CLIP	Functional MTI (Weak)	23592263	validated
mirtarbase	MIMAT0000073	hsa-miR-19a-3p	DDX6	1656	ENSG00000110367	PAR-CLIP	Functional MTI (Weak)	26701625	validated
mirtarbase	MIMAT0000100	hsa-miR-29b-3p	DDX6	1656	ENSG00000110367	PAR-CLIP	Functional MTI (Weak)	22012620	validated
mirtarbase	MIMAT0000437	hsa-miR-145-5p	DMXL1	1657	ENSG00000172869	HITS-CLIP	Functional MTI (Weak)	27418678	validated
mirtarbase	MIMAT0000278	hsa-miR-221-3p	DHX15	1665	ENSG00000109606	CLASH	Functional MTI (Weak)	23622248	validated
mirtarbase	MIMAT0000082	hsa-miR-26a-5p	DHX15	1665	ENSG00000109606	CLASH	Functional MTI (Weak)	23622248	validated
mirtarbase	MIMAT0000417	hsa-miR-15b-5p	DECR1	1666	ENSG00000104325	PAR-CLIP	Functional MTI (Weak)	21572407	validated
mirtarbase	MIMAT0000083	hsa-miR-26b-5p	DEFA1	1667	ENSG00000206047	Microarray	Functional MTI (Weak)	19088304	validated
mirtarbase	MIMAT0000083	hsa-miR-26b-5p	DEFA1	1667	ENSG00000284983	Microarray	Functional MTI (Weak)	19088304	validated
mirtarbase	MIMAT0000083	hsa-miR-26b-5p	DEFA3	1668	ENSG00000239839	Microarray	Functional MTI (Weak)	19088304	validated
mirtarbase	MIMAT0000083	hsa-miR-26b-5p	DEFA3	1668	ENSG00000284835	Microarray	Functional MTI (Weak)	19088304	validated
mirtarbase	MIMAT0000252	hsa-miR-7-5p	DEFA5	1670	ENSG00000164816	Microarray	Functional MTI (Weak)	17612493	validated
mirtarbase	MIMAT0000252	hsa-miR-7-5p	DEFA5	1670	ENSG00000285251	Microarray	Functional MTI (Weak)	17612493	validated
mirtarbase	MIMAT0000083	hsa-miR-26b-5p	DEFB4B	1673	ENSG00000275444	Microarray	Functional MTI (Weak)	19088304	validated
mirtarbase	MIMAT0000083	hsa-miR-26b-5p	DEFB4A	1673	ENSG00000171711	Microarray	Functional MTI (Weak)	19088304	validated
mirtarbase	MIMAT0000083	hsa-miR-26b-5p	DEFB4B	1673	ENSG00000177257	Microarray	Functional MTI (Weak)	19088304	validated
mirtarbase	MIMAT0000083	hsa-miR-26b-5p	DEFB4B	1673	ENSG00000285433	Microarray	Functional MTI (Weak)	19088304	validated
mirtarbase	MIMAT0000083	hsa-miR-26b-5p	DEFB4A	1673	ENSG00000285181	Microarray	Functional MTI (Weak)	19088304	validated
mirtarbase	MIMAT0000437	hsa-miR-145-5p	DFFA	1676	ENSG00000160049	Luciferase reporter assay//qRT-PCR//Western blot	Functional MTI	20687965	validated
mirtarbase	MIMAT0000435	hsa-miR-143-3p	TIMM8A	1678	ENSG00000126953	HITS-CLIP	Functional MTI (Weak)	23824327	validated
mirtarbase	MIMAT0000083	hsa-miR-26b-5p	GSDME	1687	ENSG00000105928	Microarray	Functional MTI (Weak)	19088304	validated
mirtarbase	MIMAT0000252	hsa-miR-7-5p	DHCR7	1717	ENSG00000172893	PAR-CLIP	Functional MTI (Weak)	21572407	validated
mirtarbase	MIMAT0000080	hsa-miR-24-3p	DHCR24	1718	ENSG00000116133	Microarray	Functional MTI (Weak)	19748357	validated
mirtarbase	MIMAT0000080	hsa-miR-24-3p	DHFR	1719	ENSG00000228716	Western blot//Luciferase reporter assay	Functional MTI	17686970	validated
mirtarbase	MIMAT0000080	hsa-miR-24-3p	DHFR	1719	ENSG00000228716	Microarray	Functional MTI (Weak)	19748357	validated
mirtarbase	MIMAT0000417	hsa-miR-15b-5p	DHFR	1719	ENSG00000228716	CLASH	Functional MTI (Weak)	23622248	validated
mirtarbase	MIMAT0000083	hsa-miR-26b-5p	DHODH	1723	ENSG00000102967	Microarray	Functional MTI (Weak)	19088304	validated
mirtarbase	MIMAT0000418	hsa-miR-23b-3p	DIAPH1	1729	ENSG00000131504	CLASH	Functional MTI (Weak)	23622248	validated
mirtarbase	MIMAT0000417	hsa-miR-15b-5p	DIAPH1	1729	ENSG00000131504	PAR-CLIP	Functional MTI (Weak)	26701625	validated
mirtarbase	MIMAT0000076	hsa-miR-21-5p	DLG1	1739	ENSG00000075711	Microarray	Functional MTI (Weak)	18591254	validated
mirtarbase	MIMAT0000682	hsa-miR-200a-3p	DLX5	1749	ENSG00000105880	Luciferase reporter assay	Functional MTI	19454767	validated
mirtarbase	MIMAT0000432	hsa-miR-141-3p	DLX5	1749	ENSG00000105880	Luciferase reporter assay	Functional MTI	19454767	validated
mirtarbase	MIMAT0000076	hsa-miR-21-5p	DMD	1756	ENSG00000198947	Microarray	Functional MTI (Weak)	18591254	validated
mirtarbase	MIMAT0000417	hsa-miR-15b-5p	DMPK	1760	ENSG00000104936	PAR-CLIP	Functional MTI (Weak)	23446348	validated
mirtarbase	MIMAT0000417	hsa-miR-15b-5p	DMPK	1760	ENSG00000104936	PAR-CLIP	Functional MTI (Weak)	21572407	validated
mirtarbase	MIMAT0000417	hsa-miR-15b-5p	DMPK	1760	ENSG00000104936	HITS-CLIP	Functional MTI (Weak)	24906430	validated
mirtarbase	MIMAT0000417	hsa-miR-15b-5p	DMPK	1760	ENSG00000104936	HITS-CLIP	Functional MTI (Weak)	23824327	validated
mirtarbase	MIMAT0000417	hsa-miR-15b-5p	DMPK	1760	ENSG00000104936	HITS-CLIP	Functional MTI (Weak)	22927820	validated
mirtarbase	MIMAT0000417	hsa-miR-15b-5p	DMPK	1760	ENSG00000104936	PAR-CLIP	Functional MTI (Weak)	27292025	validated
mirtarbase	MIMAT0000417	hsa-miR-15b-5p	DMPK	1760	ENSG00000104936	HITS-CLIP	Functional MTI (Weak)	27418678	validated
mirtarbase	MIMAT0000417	hsa-miR-15b-5p	DMPK	1760	ENSG00000104936	HITS-CLIP	Functional MTI (Weak)	28735896	validated
mirtarbase	MIMAT0000067	hsa-let-7f-5p	DNA2	1763	ENSG00000138346	PAR-CLIP	Functional MTI (Weak)	23446348	validated
mirtarbase	MIMAT0000414	hsa-let-7g-5p	DNA2	1763	ENSG00000138346	PAR-CLIP	Functional MTI (Weak)	23446348	validated
mirtarbase	MIMAT0000080	hsa-miR-24-3p	DNA2	1763	ENSG00000138346	HITS-CLIP	Functional MTI (Weak)	23824327	validated
mirtarbase	MIMAT0000080	hsa-miR-24-3p	DNA2	1763	ENSG00000138346	HITS-CLIP	Functional MTI (Weak)	23313552	validated
mirtarbase	MIMAT0000414	hsa-let-7g-5p	DNAH9	1770	ENSG00000007174	HITS-CLIP	Functional MTI (Weak)	23706177	validated
mirtarbase	MIMAT0000067	hsa-let-7f-5p	DNAH9	1770	ENSG00000007174	HITS-CLIP	Functional MTI (Weak)	23706177	validated
mirtarbase	MIMAT0000278	hsa-miR-221-3p	DYNC1H1	1778	ENSG00000197102	CLASH	Functional MTI (Weak)	23622248	validated
mirtarbase	MIMAT0000076	hsa-miR-21-5p	DYNC1LI2	1783	ENSG00000135720	Microarray	Functional MTI (Weak)	18591254	validated
mirtarbase	MIMAT0000067	hsa-let-7f-5p	DYNC1LI2	1783	ENSG00000135720	CLASH	Functional MTI (Weak)	23622248	validated
mirtarbase	MIMAT0000073	hsa-miR-19a-3p	DYNC1LI2	1783	ENSG00000135720	PAR-CLIP	Functional MTI (Weak)	21572407	validated
mirtarbase	MIMAT0000074	hsa-miR-19b-3p	DYNC1LI2	1783	ENSG00000135720	PAR-CLIP	Functional MTI (Weak)	21572407	validated
mirtarbase	MIMAT0000100	hsa-miR-29b-3p	DNMT1	1786	ENSG00000130816	immunoblot//Luciferase reporter assay//qRT-PCR	Non-Functional MTI	19211935	validated
mirtarbase	MIMAT0000100	hsa-miR-29b-3p	DNMT1	1786	ENSG00000130816	qRT-PCR//Western blot	Functional MTI	23179556	validated
mirtarbase	MIMAT0000445	hsa-miR-126-3p	DNMT1	1786	ENSG00000130816	Flow//Luciferase reporter assay//Microarray//qRT-PCR//Western blot	Functional MTI	21538319	validated
mirtarbase	MIMAT0000420	hsa-miR-30b-5p	DNMT1	1786	ENSG00000130816	CLASH	Functional MTI (Weak)	23622248	validated
mirtarbase	MIMAT0000420	hsa-miR-30b-5p	DNMT1	1786	ENSG00000130816	qRT-PCR//Western blot	Functional MTI	24913034	validated
mirtarbase	MIMAT0000082	hsa-miR-26a-5p	DNMT1	1786	ENSG00000130816	CLASH	Functional MTI (Weak)	23622248	validated
mirtarbase	MIMAT0000682	hsa-miR-200a-3p	DNMT1	1786	ENSG00000130816	ChIP-seq//qRT-PCR//Western blot	Functional MTI	25595591	validated
mirtarbase	MIMAT0000318	hsa-miR-200b-3p	DNMT1	1786	ENSG00000130816	ChIP-seq//qRT-PCR//Western blot	Functional MTI	25595591	validated
mirtarbase	MIMAT0000074	hsa-miR-19b-3p	DNMT1	1786	ENSG00000130816	Luciferase reporter assay	Functional MTI	23306545	validated
mirtarbase	MIMAT0000073	hsa-miR-19a-3p	DNMT1	1786	ENSG00000130816	Luciferase reporter assay	Functional MTI	23306545	validated
mirtarbase	MIMAT0000435	hsa-miR-143-3p	DNMT3A	1788	ENSG00000119772	qRT-PCR//Luciferase reporter assay//Western blot	Functional MTI	19638978	validated
mirtarbase	MIMAT0000435	hsa-miR-143-3p	DNMT3A	1788	ENSG00000119772	Luciferase reporter assay//qRT-PCR//Western blot	Functional MTI	24218337	validated
mirtarbase	MIMAT0000100	hsa-miR-29b-3p	DNMT3A	1788	ENSG00000119772	Luciferase reporter assay//Western blot//qRT-PCR//Reporter assay;Other	Functional MTI	17890317	validated
mirtarbase	MIMAT0000100	hsa-miR-29b-3p	DNMT3A	1788	ENSG00000119772	Luciferase reporter assay	Functional MTI	19211935	validated
mirtarbase	MIMAT0000100	hsa-miR-29b-3p	DNMT3A	1788	ENSG00000119772	Immunohistochemistry//Microarray//Western blot	Functional MTI	20643754	validated
mirtarbase	MIMAT0000100	hsa-miR-29b-3p	DNMT3A	1788	ENSG00000119772	qRT-PCR//Western blot	Functional MTI	21266537	validated
mirtarbase	MIMAT0000100	hsa-miR-29b-3p	DNMT3A	1788	ENSG00000119772	qRT-PCR//Western blot	Functional MTI	23179556	validated
mirtarbase	MIMAT0000100	hsa-miR-29b-3p	DNMT3A	1788	ENSG00000119772	Immunohistochemistry//Luciferase reporter assay//qRT-PCR//Western blot	Functional MTI	23100393	validated
mirtarbase	MIMAT0000100	hsa-miR-29b-3p	DNMT3A	1788	ENSG00000119772	Luciferase reporter assay//qRT-PCR//Western blot	Functional MTI	25874772	validated
mirtarbase	MIMAT0000100	hsa-miR-29b-3p	DNMT3A	1788	ENSG00000119772	Immunohistochemistry//Luciferase reporter assay//qRT-PCR//Western blot	Functional MTI	27832631	validated
mirtarbase	MIMAT0000460	hsa-miR-194-5p	DNMT3A	1788	ENSG00000119772	Luciferase reporter assay//qRT-PCR//Western blot	Functional MTI	20979124	validated
mirtarbase	MIMAT0000318	hsa-miR-200b-3p	DNMT3A	1788	ENSG00000119772	In situ hybridization//Luciferase reporter assay//qRT-PCR//Western blot	Functional MTI	23995857	validated
mirtarbase	MIMAT0000318	hsa-miR-200b-3p	DNMT3A	1788	ENSG00000119772	Luciferase reporter assay//qRT-PCR//Western blot	Functional MTI	28345813	validated
mirtarbase	MIMAT0000100	hsa-miR-29b-3p	DNMT3B	1789	ENSG00000088305	Luciferase reporter assay//Western blot//qRT-PCR//Reporter assay;Other	Functional MTI	17890317	validated
mirtarbase	MIMAT0000100	hsa-miR-29b-3p	DNMT3B	1789	ENSG00000088305	Luciferase reporter assay	Functional MTI	18996365	validated
mirtarbase	MIMAT0000100	hsa-miR-29b-3p	DNMT3B	1789	ENSG00000088305	Luciferase reporter assay	Functional MTI	19211935	validated
mirtarbase	MIMAT0000100	hsa-miR-29b-3p	DNMT3B	1789	ENSG00000088305	qRT-PCR//Western blot	Functional MTI	21266537	validated
mirtarbase	MIMAT0000100	hsa-miR-29b-3p	DNMT3B	1789	ENSG00000088305	qRT-PCR//Western blot	Functional MTI	23179556	validated
mirtarbase	MIMAT0000100	hsa-miR-29b-3p	DNMT3B	1789	ENSG00000088305	Immunohistochemistry//Luciferase reporter assay//qRT-PCR//Western blot	Functional MTI	23100393	validated
mirtarbase	MIMAT0000100	hsa-miR-29b-3p	DNMT3B	1789	ENSG00000088305	Immunohistochemistry//Luciferase reporter assay//qRT-PCR//Western blot	Functional MTI	27832631	validated
mirtarbase	MIMAT0000100	hsa-miR-29b-3p	DNMT3B	1789	ENSG00000088305	Luciferase reporter assay//qRT-PCR//Western blot	Functional MTI	26404322	validated
mirtarbase	MIMAT0000100	hsa-miR-29b-3p	DNMT3B	1789	ENSG00000088305	Luciferase reporter assay	Functional MTI	25784815	validated
mirtarbase	MIMAT0000318	hsa-miR-200b-3p	DNMT3B	1789	ENSG00000088305	In situ hybridization//Luciferase reporter assay//qRT-PCR//Western blot	Functional MTI	23995857	validated
mirtarbase	MIMAT0000082	hsa-miR-26a-5p	DNMT3B	1789	ENSG00000088305	Luciferase reporter assay//Microarray//qRT-PCR//Western blot	Functional MTI	24343426	validated
mirtarbase	MIMAT0000073	hsa-miR-19a-3p	DPYSL2	1808	ENSG00000092964	Reporter assay	Functional MTI	21654684	validated
mirtarbase	MIMAT0000083	hsa-miR-26b-5p	DPYSL3	1809	ENSG00000113657	Microarray	Functional MTI (Weak)	19088304	validated
mirtarbase	MIMAT0000252	hsa-miR-7-5p	SLC26A3	1811	ENSG00000091138	Microarray	Functional MTI (Weak)	17612493	validated
mirtarbase	MIMAT0000083	hsa-miR-26b-5p	DRD3	1814	ENSG00000151577	Microarray	Functional MTI (Weak)	19088304	validated
mirtarbase	MIMAT0000420	hsa-miR-30b-5p	ARID3A	1820	ENSG00000116017	Sequencing	Functional MTI (Weak)	20371350	validated
mirtarbase	MIMAT0000420	hsa-miR-30b-5p	ARID3A	1820	ENSG00000116017	HITS-CLIP	Functional MTI (Weak)	22473208	validated
mirtarbase	MIMAT0000420	hsa-miR-30b-5p	ARID3A	1820	ENSG00000116017	PAR-CLIP	Functional MTI (Weak)	23592263	validated
mirtarbase	MIMAT0000692	hsa-miR-30e-5p	ARID3A	1820	ENSG00000116017	HITS-CLIP	Functional MTI (Weak)	22473208	validated
mirtarbase	MIMAT0000692	hsa-miR-30e-5p	ARID3A	1820	ENSG00000116017	PAR-CLIP	Functional MTI (Weak)	23592263	validated
mirtarbase	MIMAT0000067	hsa-let-7f-5p	ARID3A	1820	ENSG00000116017	PAR-CLIP	Functional MTI (Weak)	23592263	validated
mirtarbase	MIMAT0000414	hsa-let-7g-5p	ARID3A	1820	ENSG00000116017	PAR-CLIP	Functional MTI (Weak)	23592263	validated
mirtarbase	MIMAT0000083	hsa-miR-26b-5p	DSC1	1823	ENSG00000134765	Microarray	Functional MTI (Weak)	19088304	validated
mirtarbase	MIMAT0000252	hsa-miR-7-5p	DSC2	1824	ENSG00000134755	Microarray	Functional MTI (Weak)	17612493	validated
mirtarbase	MIMAT0000080	hsa-miR-24-3p	DSC2	1824	ENSG00000134755	Microarray	Functional MTI (Weak)	19748357	validated
mirtarbase	MIMAT0000100	hsa-miR-29b-3p	DSC2	1824	ENSG00000134755	Microarray//qRT-PCR	Functional MTI (Weak)	22815788	validated
mirtarbase	MIMAT0000417	hsa-miR-15b-5p	DSG2	1829	ENSG00000046604	CLASH	Functional MTI (Weak)	23622248	validated
mirtarbase	MIMAT0000074	hsa-miR-19b-3p	TSC22D3	1831	ENSG00000157514	CLASH	Functional MTI (Weak)	23622248	validated
mirtarbase	MIMAT0000076	hsa-miR-21-5p	SLC26A2	1836	ENSG00000155850	Microarray	Functional MTI (Weak)	18591254	validated
mirtarbase	MIMAT0000083	hsa-miR-26b-5p	SLC26A2	1836	ENSG00000155850	PAR-CLIP	Functional MTI (Weak)	23592263	validated
mirtarbase	MIMAT0000082	hsa-miR-26a-5p	SLC26A2	1836	ENSG00000155850	PAR-CLIP	Functional MTI (Weak)	23592263	validated
mirtarbase	MIMAT0000437	hsa-miR-145-5p	SLC26A2	1836	ENSG00000155850	HITS-CLIP	Functional MTI (Weak)	23824327	validated
mirtarbase	MIMAT0000083	hsa-miR-26b-5p	DTNB	1838	ENSG00000138101	Microarray	Functional MTI (Weak)	19088304	validated
mirtarbase	MIMAT0000435	hsa-miR-143-3p	DTNB	1838	ENSG00000138101	Luciferase reporter assay//qRT-PCR//Western blot	Functional MTI	27223470	validated
mirtarbase	MIMAT0000460	hsa-miR-194-5p	HBEGF	1839	ENSG00000113070	Luciferase reporter assay//qRT-PCR//Western blot	Functional MTI	20979124	validated
mirtarbase	MIMAT0000437	hsa-miR-145-5p	HBEGF	1839	ENSG00000113070	HITS-CLIP	Functional MTI (Weak)	23824327	validated
mirtarbase	MIMAT0000252	hsa-miR-7-5p	DTYMK	1841	ENSG00000168393	Microarray	Functional MTI (Weak)	19073608	validated
mirtarbase	MIMAT0000083	hsa-miR-26b-5p	DUSP1	1843	ENSG00000120129	Microarray	Functional MTI (Weak)	19088304	validated
mirtarbase	MIMAT0000414	hsa-let-7g-5p	DUSP1	1843	ENSG00000120129	PAR-CLIP	Functional MTI (Weak)	21572407	validated
mirtarbase	MIMAT0000067	hsa-let-7f-5p	DUSP1	1843	ENSG00000120129	PAR-CLIP	Functional MTI (Weak)	21572407	validated
mirtarbase	MIMAT0000100	hsa-miR-29b-3p	DUSP2	1844	ENSG00000158050	Luciferase reporter assay	Functional MTI	23478036	validated
mirtarbase	MIMAT0000100	hsa-miR-29b-3p	DUSP2	1844	ENSG00000158050	PAR-CLIP	Functional MTI (Weak)	23592263	validated
mirtarbase	MIMAT0000082	hsa-miR-26a-5p	DUSP4	1846	ENSG00000120875	Luciferase reporter assay//qRT-PCR//Western blot	Functional MTI	25877859	validated
mirtarbase	MIMAT0000082	hsa-miR-26a-5p	DUSP5	1847	ENSG00000138166	Luciferase reporter assay//qRT-PCR//Western blot	Functional MTI	25877859	validated
mirtarbase	MIMAT0000437	hsa-miR-145-5p	DUSP6	1848	ENSG00000139318	HITS-CLIP	Functional MTI (Weak)	23824327	validated
mirtarbase	MIMAT0000083	hsa-miR-26b-5p	DUSP7	1849	ENSG00000164086	Microarray	Functional MTI (Weak)	19088304	validated
mirtarbase	MIMAT0000080	hsa-miR-24-3p	DUSP7	1849	ENSG00000164086	PAR-CLIP	Functional MTI (Weak)	23592263	validated
mirtarbase	MIMAT0000076	hsa-miR-21-5p	DUSP8	1850	ENSG00000273793	Microarray	Functional MTI (Weak)	18591254	validated
mirtarbase	MIMAT0000076	hsa-miR-21-5p	DUSP8	1850	ENSG00000278165	Microarray	Functional MTI (Weak)	18591254	validated
mirtarbase	MIMAT0000076	hsa-miR-21-5p	DUSP8	1850	ENSG00000184545	Microarray	Functional MTI (Weak)	18591254	validated
mirtarbase	MIMAT0000083	hsa-miR-26b-5p	DUT	1854	ENSG00000128951	Microarray	Functional MTI (Weak)	19088304	validated
mirtarbase	MIMAT0000074	hsa-miR-19b-3p	DUT	1854	ENSG00000128951	HITS-CLIP	Functional MTI (Weak)	22473208	validated
mirtarbase	MIMAT0000073	hsa-miR-19a-3p	DUT	1854	ENSG00000128951	HITS-CLIP	Functional MTI (Weak)	22473208	validated
mirtarbase	MIMAT0000278	hsa-miR-221-3p	DVL2	1856	ENSG00000004975	Western blot;qRT-PCR	Functional MTI	21487968	validated
mirtarbase	MIMAT0000083	hsa-miR-26b-5p	DVL3	1857	ENSG00000161202	Microarray	Functional MTI (Weak)	19088304	validated
mirtarbase	MIMAT0000080	hsa-miR-24-3p	DVL3	1857	ENSG00000161202	PAR-CLIP	Functional MTI (Weak)	23592263	validated
mirtarbase	MIMAT0000080	hsa-miR-24-3p	DVL3	1857	ENSG00000161202	PAR-CLIP	Functional MTI (Weak)	21572407	validated
mirtarbase	MIMAT0000067	hsa-let-7f-5p	DVL3	1857	ENSG00000161202	PAR-CLIP	Functional MTI (Weak)	23446348	validated
mirtarbase	MIMAT0000414	hsa-let-7g-5p	DVL3	1857	ENSG00000161202	PAR-CLIP	Functional MTI (Weak)	23446348	validated
mirtarbase	MIMAT0000082	hsa-miR-26a-5p	DYRK1A	1859	ENSG00000157540	HITS-CLIP	Functional MTI (Weak)	22473208	validated
mirtarbase	MIMAT0000083	hsa-miR-26b-5p	DYRK1A	1859	ENSG00000157540	HITS-CLIP	Functional MTI (Weak)	22473208	validated
mirtarbase	MIMAT0000076	hsa-miR-21-5p	E2F1	1869	ENSG00000101412	qRT-PCR//Western blot	Functional MTI	19906824	validated
mirtarbase	MIMAT0000076	hsa-miR-21-5p	E2F1	1869	ENSG00000101412	Luciferase reporter assay	Non-Functional MTI	19528081	validated
mirtarbase	MIMAT0000418	hsa-miR-23b-3p	E2F1	1869	ENSG00000101412	flow//Microarray	Functional MTI (Weak)	20133741	validated
mirtarbase	MIMAT0000445	hsa-miR-126-3p	E2F1	1869	ENSG00000101412	qRT-PCR	Non-Functional MTI (Weak)	18521848	validated
mirtarbase	MIMAT0000080	hsa-miR-24-3p	E2F1	1869	ENSG00000101412	qRT-PCR	Functional MTI (Weak)	19748357	validated
[truncated: 52,520 more rows]
