# Supplementary material for: Human pancreatic islet miRNA-mRNA networks of altered miRNAs due to glycemic status
Source: iScience. 2022 Feb 26;25(4):103995. doi: 10.1016/j.isci.2022.103995 (PMC8927907; doi:10.1016/j.isci.2022.103995)
Supplement: Table S6. Differentially expressed miRNA gene targets expressed in human islets, related to Figure 3B [file mmc7.xlsx]

## Sheet: Log2_Normalized_counts
ensembl_gene_id	hgnc_symbol	description	gene_biotype	chromosome_name	start_position	Donor_1	Donor_2	Donor_3	Donor_4	Donor_5	Donor_6	Donor_7	Donor_8	Donor_9	Donor_10	Donor_11	Donor_12	Donor_13	Donor_14	Donor_15	Donor_16	Donor_17	Donor_18	Donor_19	Donor_20	Donor_21	Donor_22	Donor_23	Donor_24	Donor_25	Donor_26	Donor_27	Donor_28	Donor_29	Donor_30	Donor_31	Donor_32	Donor_33	Donor_34	Donor_35	Donor_36	Donor_37	Donor_38	Donor_39	Donor_40	Donor_41	Donor_42	Donor_43	Donor_44
ENSG00000000003	TSPAN6	tetraspanin 6 [Source:HGNC Symbol;Acc:HGNC:11858]	protein_coding	X	100627109	5.08731	5.00848	4.98766	4.44855	5.32619	4.05445	3.99026	3.60063	5.40939	5.59005	4.1521	3.84454	4.92346	4.2662	5.95377	5.05596	6.12826	4.08528	4.20777	4.18748	4.30624	5.16939	5.17975	5.44766	5.51611	4.8501	5.4861	5.46168	4.40591	5.72172	4.61909	4.61897	4.57167	5.04045	3.88815	4.36905	3.94294	4.32994	6.14584	5.55725	3.77364	3.87782	5.32562	4.86573
ENSG00000000419	DPM1	dolichyl-phosphate mannosyltransferase polypeptide 1, catalytic subunit [Source:HGNC Symbol;Acc:HGNC:3005]	protein_coding	20	50934867	5.07526	5.11096	5.3557	4.78678	5.85764	6.31218	5.46679	4.72268	5.65918	5.27825	4.88418	5.2447	5.35673	4.98002	5.29475	5.28456	5.77312	4.97313	6.02264	4.89524	4.90404	5.05401	4.70984	5.49254	5.85797	4.98613	5.01775	5.83481	5.03184	5.83947	5.36907	5.02532	5.47126	5.52027	5.8366	5.35792	5.56424	4.96602	5.31075	5.08829	4.7616	5.36088	5.18473	5.7733
ENSG00000000457	SCYL3	SCY1-like 3 (S. cerevisiae) [Source:HGNC Symbol;Acc:HGNC:19285]	protein_coding	1	169849631	4.23051	4.01639	3.63144	3.95027	4.59092	3.288	4.40194	3.69309	3.93606	3.84307	3.91257	3.9458	4.16847	4.15771	4.11984	4.3282	4.1352	3.78853	3.60874	3.67878	3.93142	4.11847	4.05165	4.33685	4.19821	3.88769	4.08487	4.24904	3.81678	4.58481	4.01071	3.87071	3.98985	3.13242	4.0176	4.10025	3.38129	3.96083	4.18186	3.87227	3.79157	4.04634	3.82012	3.85788
ENSG00000000971	CFH	complement factor H [Source:HGNC Symbol;Acc:HGNC:4883]	protein_coding	1	196651878	6.06545	4.37077	4.46252	4.24933	5.6735	5.3609	3.49224	2.94214	4.98597	4.90583	4.68576	5.28076	5.30016	5.04947	5.76635	4.52974	4.46715	4.53994	4.68898	3.68586	3.41843	5.65375	4.91816	4.59726	3.97124	4.75393	4.51361	5.10663	3.4366	5.05801	4.88575	3.23348	3.81342	4.93336	4.89987	3.2854	4.49867	5.98335	4.69351	3.93819	3.08962	3.34625	3.37951	4.81018
ENSG00000001036	FUCA2	fucosidase, alpha-L- 2, plasma [Source:HGNC Symbol;Acc:HGNC:4008]	protein_coding	6	143494811	6.26833	6.82843	6.67945	6.12994	7.08307	6.8657	7.08303	6.42292	6.77239	6.77435	6.32599	5.96869	6.50533	6.3055	6.17909	6.8848	6.90322	6.42747	7.0558	6.36405	6.34773	6.22193	6.116	6.39093	6.14296	6.35802	5.97101	6.93895	6.10918	7.03669	6.76006	6.41603	6.87486	6.6028	7.29598	6.14333	6.75306	6.17452	6.21213	6.32275	6.67053	6.5685	6.73299	6.17911
ENSG00000001084	GCLC	glutamate-cysteine ligase, catalytic subunit [Source:HGNC Symbol;Acc:HGNC:4311]	protein_coding	6	53497341	7.0996	6.66221	7.08519	6.65044	8.65689	7.34869	7.14416	6.39701	7.6277	7.32588	6.36766	7.18808	7.11491	6.90887	7.28984	7.36946	8.05622	6.97604	7.26782	6.82777	6.69796	6.97816	7.04611	7.01189	6.00807	7.01529	7.27434	7.49735	6.55158	7.6404	6.78618	6.59661	7.31077	6.73151	7.34474	6.63418	6.85935	6.91792	7.18301	6.36218	6.22577	7.11898	6.84567	7.05952
ENSG00000001167	NFYA	nuclear transcription factor Y, alpha [Source:HGNC Symbol;Acc:HGNC:7804]	protein_coding	6	41072945	5.7409	5.63498	4.8318	5.47031	5.82892	4.49639	5.68739	5.20487	4.96835	5.84892	5.39791	6.13861	6.09643	5.60579	5.74025	5.26944	4.97151	5.58422	4.28016	5.8317	5.91608	5.70315	5.19544	6.15301	5.78205	5.71962	5.76674	5.94175	5.48164	5.87782	5.53287	4.75466	5.99434	3.94535	4.45739	5.49785	4.47039	5.61624	5.34579	5.14015	5.12513	4.98234	5.20351	5.645
ENSG00000001460	STPG1	sperm-tail PG-rich repeat containing 1 [Source:HGNC Symbol;Acc:HGNC:28070]	protein_coding	1	24356999	3.69591	4.22258	3.68598	4.23393	3.96959	4.39817	3.86978	4.01194	3.246	4.1982	3.73524	3.2743	3.77094	3.99337	3.50386	3.99116	3.47668	4.16468	2.88219	3.80381	3.95844	3.64974	4.03032	3.42201	3.45306	3.7514	3.61256	3.64085	3.96265	3.56283	4.13045	4.58688	4.19024	2.73734	3.39773	3.44413	4.02198	3.84307	3.73792	4.08069	4.31023	3.8561	4.48926	3.47441
ENSG00000001461	NIPAL3	NIPA-like domain containing 3 [Source:HGNC Symbol;Acc:HGNC:25233]	protein_coding	1	24415794	6.06478	5.89917	5.06516	5.86382	6.20806	4.60099	5.55847	5.31565	5.548	6.18242	5.31469	5.05186	5.56502	5.45936	5.98198	5.89017	5.79633	5.47825	4.76107	5.15075	5.46455	5.68698	5.83477	5.28894	4.80469	5.53672	5.7698	5.74808	5.12171	5.8703	5.54257	5.94856	5.51503	4.81183	5.241	5.22677	4.65322	5.10802	5.95516	5.53688	5.41706	5.02259	5.84687	5.26565
ENSG00000001497	LAS1L	LAS1-like (S. cerevisiae) [Source:HGNC Symbol;Acc:HGNC:25726]	protein_coding	X	65512582	5.06023	5.06016	5.24665	5.08937	5.11131	5.49764	5.36262	5.28498	5.31373	5.05035	5.19047	5.93036	5.416	5.29163	5.28752	4.85021	5.76188	5.40601	5.34491	5.37583	5.35775	5.06232	5.17014	5.16581	4.77226	5.17236	5.13591	4.99499	5.30609	4.47241	5.02044	5.07504	5.29427	5.5084	5.11952	5.00392	5.77969	5.24982	5.03403	4.71664	5.22328	5.43923	5.25483	5.43568
ENSG00000001561	ENPP4	ectonucleotide pyrophosphatase/phosphodiesterase 4 (putative) [Source:HGNC Symbol;Acc:HGNC:3359]	protein_coding	6	46129993	6.36942	6.69108	6.01602	6.30615	6.85165	6.86532	6.3729	6.2966	6.37277	6.74798	6.29346	5.86324	5.94018	6.53476	6.09662	6.81552	6.16649	6.57097	6.72193	5.95166	6.55747	6.23979	6.46857	5.94509	6.20583	6.32323	6.19335	6.61545	6.45062	7.21783	6.82352	6.49987	6.29529	6.161	6.599	6.77253	5.50118	6.10491	6.66704	6.98464	6.91832	6.93588	6.58594	5.87212
ENSG00000001617	SEMA3F	sema domain, immunoglobulin domain (Ig), short basic domain, secreted, (semaphorin) 3F [Source:HGNC Symbol;Acc:HGNC:10728]	protein_coding	3	50155045	3.81453	4.04333	3.72216	3.46418	0.976471	3.86995	2.9518	4.99553	2.57641	2.92831	4.51445	3.64149	4.13984	4.48114	3.35173	2.43306	3.0629	4.33462	4.06105	4.78391	3.84418	4.15041	4.23789	3.66594	2.87187	4.0529	3.65172	1.91185	4.10631	1.57344	2.93657	3.73566	2.70777	4.00331	2.57283	3.17677	4.46252	3.78018	3.26186	3.72917	3.53317	3.18829	3.45798	3.52096
ENSG00000001626	CFTR	cystic fibrosis transmembrane conductance regulator (ATP-binding cassette sub-family C, member 7) [Source:HGNC Symbol;Acc:HGNC:1884]	protein_coding	7	117465784	9.39609	8.44526	7.85518	7.50538	9.80365	2.82943	7.42644	7.10331	9.42662	10.1361	8.36341	7.29804	8.1347	8.10326	10.6482	9.30756	10.3524	7.14501	4.65063	7.00847	8.96182	8.58096	9.03359	8.78537	7.5136	8.9915	10.3458	9.47483	8.88357	9.41316	7.31643	7.71926	8.60833	8.53996	5.18132	7.40148	4.94317	7.48025	9.96438	8.47252	4.9988	5.51115	8.4589	8.33854
ENSG00000001629	ANKIB1	ankyrin repeat and IBR domain containing 1 [Source:HGNC Symbol;Acc:HGNC:22215]	protein_coding	7	92246234	6.45047	6.48107	5.5471	6.46906	6.76043	6.46111	6.51301	6.22539	6.47453	6.47045	6.18376	6.46532	6.3875	6.35413	6.28969	6.76	6.25991	6.332	5.45634	6.2128	6.45707	6.45682	6.55187	6.33589	6.20624	6.2012	6.19005	6.45142	6.21682	6.72231	6.31888	6.38118	6.50871	6.14681	5.66488	6.4272	5.13414	6.01706	6.21078	6.01509	6.07615	6.29733	5.94415	5.96232
ENSG00000001631	KRIT1	KRIT1, ankyrin repeat containing [Source:HGNC Symbol;Acc:HGNC:1573]	protein_coding	7	92198969	5.31135	5.4446	4.75909	5.51863	5.68298	4.39059	5.62246	5.08963	4.85461	5.18551	5.26476	4.91674	5.32809	5.38522	4.92569	5.40736	4.54992	5.47537	3.47616	5.48071	5.52437	5.13915	5.07065	5.53221	5.68963	5.27754	5.11426	5.35642	5.17198	5.8968	5.61418	5.15994	5.53374	3.97069	4.06471	5.59111	3.84842	5.13619	4.82847	4.77731	5.26965	4.97836	5.13672	4.83721
ENSG00000002016	RAD52	RAD52 homolog (S. cerevisiae) [Source:HGNC Symbol;Acc:HGNC:9824]	protein_coding	12	912077	3.49424	3.36264	3.03895	3.97578	3.39447	1.57444	3.12041	2.79707	2.34071	2.5886	3.36407	2.71116	3.34008	2.43394	3.46799	2.72115	2.51952	2.86832	2.16631	3.42891	3.48816	3.47369	3.18736	3.75664	4.31743	3.58122	3.22929	3.23301	2.87328	3.29524	3.0078	3.48742	3.74042	1.25362	3.66611	3.21459	1.59111	3.81444	2.54487	2.67505	2.50999	2.45558	2.77378	3.53604
ENSG00000002549	LAP3	leucine aminopeptidase 3 [Source:HGNC Symbol;Acc:HGNC:18449]	protein_coding	4	17577192	5.98415	5.95219	5.92963	5.6875	6.54625	6.58911	6.33814	5.46822	6.26312	6.17484	5.69986	6.3325	6.42686	5.83882	6.29766	6.16318	6.40943	5.76099	5.99023	5.71293	5.65792	5.82652	5.30314	5.76442	5.4419	5.82879	5.62875	6.29129	5.72022	6.05344	5.95322	5.71107	6.1901	6.14367	6.02038	5.63674	6.0671	5.57904	5.93758	5.24632	5.35263	5.97856	5.9088	6.28131
ENSG00000002822	MAD1L1	MAD1 mitotic arrest deficient-like 1 (yeast) [Source:HGNC Symbol;Acc:HGNC:6762]	protein_coding	7	1815793	3.22719	3.1175	3.68666	3.30932	1.98396	2.1501	2.46287	4.07539	2.83559	2.57112	3.61745	4.08451	3.25693	3.67782	3.35104	2.78176	3.80858	3.99594	2.21044	4.0217	3.62436	3.39247	3.86028	3.30129	2.86588	3.51952	3.62356	2.20008	3.82625	1.71647	2.75263	3.58329	2.39402	3.8585	1.89952	2.94704	4.24911	3.61955	3.41952	3.32455	3.81492	3.29017	3.59874	3.19277
ENSG00000002834	LASP1	LIM and SH3 protein 1 [Source:HGNC Symbol;Acc:HGNC:6513]	protein_coding	17	38869859	8.35716	7.81642	8.0942	7.706	8.68991	6.77172	7.69729	7.6249	8.19413	8.32291	7.66963	7.45689	8.20905	7.64816	8.38639	7.81208	9.59058	7.89748	7.36469	7.7159	8.07784	8.05974	8.09268	7.91789	6.83363	7.92836	8.03967	8.11886	7.90675	7.20245	7.18256	7.82154	8.12211	7.8374	7.33126	7.44922	7.131	7.61997	8.1984	7.22104	7.14407	6.80907	8.17201	7.95478
ENSG00000002919	SNX11	sorting nexin 11 [Source:HGNC Symbol;Acc:HGNC:14975]	protein_coding	17	48103357	4.52002	4.76934	4.77669	4.72952	5.21673	5.45087	5.18076	4.70974	4.93097	4.95796	4.57385	4.80308	4.8139	4.92056	4.65096	4.83259	4.81484	4.82573	4.86028	4.7086	4.84377	4.79296	4.43975	4.9114	4.88665	4.78672	4.40394	5.14061	4.79656	4.84184	4.82688	4.71464	5.19297	4.45248	4.96345	4.98218	5.30045	4.65167	4.79067	4.8402	4.99232	5.27558	4.87154	4.90992
ENSG00000002933	TMEM176A	transmembrane protein 176A [Source:HGNC Symbol;Acc:HGNC:24930]	protein_coding	7	150800403	5.81132	7.05577	6.95318	5.91073	4.77157	5.76315	5.81323	6.31274	5.1418	4.94367	6.94559	5.36186	5.36809	6.32227	4.44922	5.88826	4.4275	5.98744	6.5678	6.23502	6.12965	5.80163	6.32176	5.07703	5.16696	5.92897	5.59564	5.08432	6.28516	5.58062	7.16517	6.79988	5.81402	6.49886	6.85479	6.63454	7.42977	6.11583	6.0823	7.32904	7.25103	6.40594	6.09035	5.15506
ENSG00000003056	M6PR	mannose-6-phosphate receptor (cation dependent) [Source:HGNC Symbol;Acc:HGNC:6752]	protein_coding	12	8940363	6.94321	7.16407	6.31862	6.78108	7.28247	7.19946	7.15801	6.64486	7.05029	7.24776	6.72042	6.72889	7.01971	6.83259	7.04769	7.1451	7.11195	6.74848	6.25281	6.55225	6.7897	6.9493	6.70617	6.86681	6.76545	6.70024	6.7866	7.22685	6.5935	7.11379	6.9409	6.93109	7.19102	6.47536	6.09851	6.67837	6.32084	6.57459	6.81167	6.8174	6.97477	7.0567	7.18007	6.76546
ENSG00000003096	KLHL13	kelch-like family member 13 [Source:HGNC Symbol;Acc:HGNC:22931]	protein_coding	X	117897813	2.17896	2.71895	2.42726	2.72295	3.2904	2.60321	1.79574	1.85823	2.75043	2.04379	2.78749	2.48715	2.44041	2.56829	2.97908	3.49365	3.94647	2.04461	1.88942	1.92394	2.41455	2.6953	3.26555	2.4573	2.11466	2.96901	2.65738	3.44685	2.558	3.45684	2.67455	2.9657	2.54754	2.7684	2.25355	2.56524	2.08416	2.354	3.46586	2.65629	2.12533	1.71685	3.2143	2.61003
ENSG00000003137	CYP26B1	cytochrome P450, family 26, subfamily B, polypeptide 1 [Source:HGNC Symbol;Acc:HGNC:20581]	protein_coding	2	72129238	2.70361	2.94551	1.94764	2.95855	0.690313	3.35026	1.82179	2.7721	2.20893	2.5927	3.26367	3.91935	3.74795	3.08229	2.23257	0.712909	0.596959	3.18427	2.41247	3.15587	2.78879	2.44604	2.3148	2.43819	2.40692	2.60691	1.41062	1.10285	2.41406	0.992175	2.32683	3.47121	2.45936	2.50239	2.14575	2.53265	3.19948	2.64355	1.64666	2.19396	2.50437	1.34903	2.57538	3.16917
ENSG00000003147	ICA1	islet cell autoantigen 1, 69kDa [Source:HGNC Symbol;Acc:HGNC:5343]	protein_coding	7	8113184	5.59231	6.00844	6.12463	5.84719	6.17158	6.13571	6.21712	6.08522	5.87773	5.93045	5.6798	5.7111	5.57867	6.00187	5.62807	6.14992	6.2278	5.84101	5.33052	5.74163	6.00471	5.62632	5.81819	5.78584	5.63847	5.66629	5.5554	6.02574	5.77877	5.94903	6.12082	6.14882	6.2206	5.74006	5.61121	6.25968	6.29612	5.68309	5.80099	5.86032	6.10957	6.32477	6.06003	5.63958
ENSG00000003249	DBNDD1	dysbindin (dystrobrevin binding protein 1) domain containing 1 [Source:HGNC Symbol;Acc:HGNC:28455]	protein_coding	16	90004865	3.80676	3.48714	5.19652	3.30815	2.26622	2.76476	3.07942	4.54444	3.77917	3.01996	4.00931	4.54145	3.93434	4.0784	4.17203	3.22108	5.07144	4.36334	3.83442	4.14417	4.29754	3.28056	4.62159	4.05318	2.85994	4.39975	4.46163	3.32443	5.14123	2.44527	3.54	3.63461	2.72047	4.81516	4.01158	3.99914	4.5259	4.39567	4.5574	3.96171	3.99434	4.12864	4.34532	4.417
ENSG00000003393	ALS2	amyotrophic lateral sclerosis 2 (juvenile) [Source:HGNC Symbol;Acc:HGNC:443]	protein_coding	2	201700554	5.67609	5.88962	5.03375	5.96023	6.22081	5.69733	5.9721	5.45966	5.58113	6.03342	5.66261	5.50778	5.79943	5.66272	5.85459	6.02361	5.44029	5.70206	5.53199	5.63481	5.79198	5.72702	5.83897	5.60048	5.67314	5.56105	5.79852	5.82597	5.53956	5.94673	5.68307	5.74676	5.69197	5.1727	5.76403	5.51795	4.67568	5.53327	5.61157	5.70269	5.46951	5.5211	5.6866	5.43468
ENSG00000003400	CASP10	caspase 10, apoptosis-related cysteine peptidase [Source:HGNC Symbol;Acc:HGNC:1500]	protein_coding	2	201182881	4.34272	3.72309	3.46025	3.54086	5.16865	1.2005	3.41933	2.86753	3.74321	4.62492	3.57876	3.85224	4.18	3.787	5.07325	4.07702	4.86141	3.03777	1.95736	3.31715	3.89603	4.39083	4.06999	3.90886	3.23458	3.93374	5.9509	4.39555	3.32201	4.58237	3.4081	3.23145	4.07779	2.88915	2.21334	2.90633	2.89966	3.76582	4.66178	3.20912	1.73988	2.50197	4.09361	4.3968
ENSG00000003402	CFLAR	CASP8 and FADD-like apoptosis regulator [Source:HGNC Symbol;Acc:HGNC:1876]	protein_coding	2	201116104	7.05235	6.4931	6.50576	6.66401	7.51581	6.89499	6.83089	6.18832	7.06413	7.13003	6.60998	7.309	6.74652	6.43873	7.50499	6.87934	7.31715	6.27416	6.97506	6.49251	6.64473	6.69184	6.59873	6.72077	6.33745	6.69083	7.51301	6.98498	6.51664	7.01193	6.34358	6.23489	6.92847	7.06937	6.78833	6.18261	6.10972	6.78298	6.53396	5.82298	5.57959	6.29773	6.06531	7.13958
ENSG00000003436	TFPI	tissue factor pathway inhibitor (lipoprotein-associated coagulation inhibitor) [Source:HGNC Symbol;Acc:HGNC:11760]	protein_coding	2	187464230	7.28092	5.9069	6.56909	5.61424	7.92566	7.07343	6.94659	5.98046	6.96824	7.17204	6.54171	7.96862	6.74431	6.62124	7.01722	6.60719	7.50558	6.39896	7.89635	6.48723	6.34352	6.55276	6.33343	6.544	6.36488	6.87664	7.21834	7.07351	6.33771	7.52674	6.81586	5.76926	6.69172	7.45517	7.47091	6.52151	6.86011	7.33084	6.91464	6.62282	5.70556	6.35499	5.45423	7.23684
ENSG00000003509	NDUFAF7	NADH dehydrogenase (ubiquinone) complex I, assembly factor 7 [Source:HGNC Symbol;Acc:HGNC:28816]	protein_coding	2	37231631	3.35142	3.41648	3.75763	3.69984	3.60612	3.06572	3.44828	3.12067	3.311	3.6192	3.48748	3.65339	3.14729	3.38882	3.25694	2.94797	3.61615	3.39325	2.70539	3.1341	3.34118	3.43128	3.32082	4.0426	4.28301	3.62241	3.52215	3.43525	3.14509	3.69917	3.55598	2.56687	3.64612	3.07094	3.22165	3.56304	3.4036	3.74651	3.6371	3.32178	3.41314	3.5793	3.00425	3.73217
ENSG00000003756	RBM5	RNA binding motif protein 5 [Source:HGNC Symbol;Acc:HGNC:9902]	protein_coding	3	50088908	6.24279	6.16902	6.0153	6.50698	6.52895	5.21152	6.05666	5.50698	5.60746	6.03588	5.92364	6.08879	6.17464	5.55154	6.28709	6.29575	5.31499	5.72347	4.84556	5.81645	6.04659	6.34318	5.73836	6.41824	6.43903	5.79635	6.1408	6.07814	5.63764	6.25671	5.67616	5.8383	6.22458	4.48987	4.63545	5.89414	5.83802	6.22845	5.38498	5.24279	5.60514	5.23574	5.70364	6.08125
ENSG00000003987	MTMR7	myotubularin related protein 7 [Source:HGNC Symbol;Acc:HGNC:7454]	protein_coding	8	17298030	5.28618	6.32814	4.51025	5.87682	5.1267	5.17148	5.73673	5.46891	4.86161	5.41385	5.63204	3.57957	4.8472	5.26147	4.34238	6.2002	3.4138	4.93712	4.32957	5.06199	5.325	5.39314	5.42668	4.53723	5.07742	5.13156	4.5021	5.06249	5.39197	5.9237	6.02321	6.16977	5.21907	4.73217	4.3916	6.02747	3.73498	4.57166	4.74799	6.02141	6.13074	5.67366	5.79997	3.76092
ENSG00000003989	SLC7A2	solute carrier family 7 (cationic amino acid transporter, y+ system), member 2 [Source:HGNC Symbol;Acc:HGNC:11060]	protein_coding	8	17497088	9.33511	10.4689	9.04729	9.78158	9.63333	10.1396	10.8986	10.0498	9.35625	9.86776	10.174	9.0755	9.84668	10.1933	9.19833	10.4619	9.12133	9.78539	9.45157	9.94526	10.0482	9.74777	10.1417	9.61028	9.22809	9.62817	9.4782	10.0132	10.0837	10.3141	10.3834	10.375	9.88776	9.62726	9.86479	10.6769	9.1171	9.34951	9.65105	10.8114	10.605	10.393	9.87122	8.73515
ENSG00000004059	ARF5	ADP-ribosylation factor 5 [Source:HGNC Symbol;Acc:HGNC:658]	protein_coding	7	127588345	5.91308	5.46463	6.49755	5.57836	4.47775	5.31851	5.61665	6.68917	5.44953	5.18829	6.08026	6.12316	5.42424	6.19664	5.71972	5.28709	6.11418	6.27285	6.80111	6.19669	5.97058	5.65606	6.36589	5.81846	6.12898	6.28916	6.26028	5.20936	6.29539	5.07439	5.99517	5.94303	4.89047	6.53482	6.79442	6.14273	6.64595	6.03284	6.55514	6.62331	6.82906	6.31262	6.42485	6.10056
ENSG00000004139	SARM1	sterile alpha and TIR motif containing 1 [Source:HGNC Symbol;Acc:HGNC:17074]	protein_coding	17	28364356	3.96966	4.08162	3.53144	4.36844	3.87102	4.25892	4.68278	4.26552	4.09834	3.75205	3.91181	3.53341	3.70495	3.76103	4.07009	3.87784	3.77142	3.9862	4.16494	4.05526	3.73375	3.91723	4.04487	3.49939	3.53441	3.5978	3.74107	3.55105	3.86687	3.60226	3.66313	4.13477	3.88165	3.7628	4.58179	3.51479	3.59723	3.64757	3.4924	3.8727	4.14761	3.69148	3.57736	3.70789
ENSG00000004142	POLDIP2	polymerase (DNA-directed), delta interacting protein 2 [Source:HGNC Symbol;Acc:HGNC:23781]	protein_coding	17	28347177	6.83165	6.7549	6.97734	6.49294	6.62554	7.01059	6.91987	6.74586	7.0128	6.54737	6.59936	6.97735	6.9529	6.93438	7.0577	6.34646	7.5426	6.91311	7.24973	6.95306	6.84186	6.76195	6.76246	6.69975	6.47796	6.78117	6.90538	6.81386	6.87733	6.20933	6.53037	6.63557	6.73934	7.10656	7.3521	6.52006	7.22021	6.72665	7.11794	6.53966	6.76016	6.95147	7.02057	7.0316
ENSG00000004399	PLXND1	plexin D1 [Source:HGNC Symbol;Acc:HGNC:9107]	protein_coding	3	129555175	5.88159	6.39878	6.07009	6.56288	3.69415	5.64746	5.04693	7.17243	4.82829	5.54535	7.2089	5.45492	6.1261	6.12137	6.19974	5.45998	5.48146	6.77736	5.89556	6.73474	6.12332	6.85805	6.59336	5.22689	5.32951	6.52354	6.72733	4.85123	6.40116	4.63993	5.26057	6.55375	5.39611	6.54755	5.45606	5.67345	6.02117	6.17276	6.09867	5.80112	6.8344	4.88792	6.23996	5.73431
ENSG00000004455	AK2	adenylate kinase 2 [Source:HGNC Symbol;Acc:HGNC:362]	protein_coding	1	33007940	6.72295	7.27891	7.07974	6.6647	6.99523	6.73695	7.04966	7.12497	6.99729	6.97961	6.96457	6.89063	6.90176	7.11628	6.69491	7.09779	7.07759	6.99937	6.36075	6.89715	7.02404	6.8222	6.97874	7.18928	7.25545	6.85958	6.66253	6.90055	6.75439	6.93026	7.24966	7.16019	7.13458	6.98219	6.43578	7.06494	7.3095	6.74638	6.99534	7.32446	7.41339	7.07616	7.21176	7.09735
ENSG00000004478	FKBP4	FK506 binding protein 4, 59kDa [Source:HGNC Symbol;Acc:HGNC:3720]	protein_coding	12	2794953	6.91249	7.26939	7.42706	7.23837	7.71568	8.17944	6.88308	7.25441	7.00025	7.52884	7.11318	7.46223	7.42158	7.3925	7.10278	7.06595	7.66153	7.33416	5.1669	7.53937	7.41173	7.08039	7.19787	7.31219	6.98496	7.20121	6.96952	7.00038	7.38484	6.7403	7.25896	7.26157	7.56415	6.63225	4.83976	7.20465	8.22189	7.29843	7.22673	6.85763	7.12735	7.30173	7.59629	7.09469
ENSG00000004487	KDM1A	lysine (K)-specific demethylase 1A [Source:HGNC Symbol;Acc:HGNC:29079]	protein_coding	1	23019448	6.64287	6.65541	6.6857	6.60424	6.99602	6.79846	6.8611	6.522	6.87944	6.87175	6.68743	6.74286	6.77538	6.59363	6.66529	6.89959	6.9369	6.62166	6.13601	6.63731	6.7223	6.56599	6.51973	6.67985	6.2633	6.57372	6.46051	6.90588	6.5421	6.76147	6.67183	6.75216	6.87676	6.59662	6.51201	6.70073	6.72883	6.3883	6.43551	6.35997	6.46788	6.53844	6.45439	6.53295
ENSG00000004534	RBM6	RNA binding motif protein 6 [Source:HGNC Symbol;Acc:HGNC:9903]	protein_coding	3	49940007	6.04725	6.19826	6.26968	6.83841	7.15063	5.99697	6.4084	5.86189	6.56107	6.08327	6.39253	6.8686	6.55548	5.71347	6.80628	6.70949	6.39944	6.13147	5.01618	6.22203	6.516	6.47752	6.2252	6.73813	6.62081	5.97294	6.4397	6.41455	6.14525	6.47428	5.95901	6.79478	6.6994	5.71169	4.40022	6.47488	6.51918	6.66632	5.54348	5.54402	5.62332	5.86304	5.7557	6.74653
ENSG00000004660	CAMKK1	calcium/calmodulin-dependent protein kinase kinase 1, alpha [Source:HGNC Symbol;Acc:HGNC:1469]	protein_coding	17	3860315	4.70495	4.5511	4.99597	5.19196	2.53555	5.62998	5.01608	5.7395	3.97133	3.3251	5.00745	4.05965	4.17814	4.41433	3.39389	4.92347	3.19505	5.18322	5.87535	5.12513	4.65328	4.44273	5.41624	3.89403	4.51741	5.31819	4.23415	3.62331	4.70638	3.404	4.42061	4.9456	3.96255	4.9777	5.82573	4.22323	5.54193	4.97069	3.96599	4.47411	5.70661	5.22658	5.326	3.86493
ENSG00000004700	RECQL	RecQ helicase-like [Source:HGNC Symbol;Acc:HGNC:9948]	protein_coding	12	21468911	5.52552	5.59839	4.78484	5.33218	5.68033	5.99152	5.82522	5.10772	5.71738	5.6977	5.43716	5.18568	5.93442	5.31166	5.5723	5.74831	5.21066	5.81315	5.27966	5.38056	5.40262	5.64408	4.91058	5.34623	4.95333	5.38289	4.87578	5.75388	5.16681	5.87603	5.37863	5.44415	5.62592	5.51278	5.44161	5.41182	3.77871	4.97496	4.98499	4.83645	5.29431	5.01351	5.40964	5.41253
ENSG00000004766	CCDC132	coiled-coil domain containing 132 [Source:HGNC Symbol;Acc:HGNC:25956]	protein_coding	7	93232340	4.64057	4.93225	4.62472	4.8121	5.27219	3.73737	4.64942	4.58695	4.23965	5.18067	4.71739	3.98906	4.81242	4.84049	4.76009	5.29407	4.42612	4.81621	2.48656	4.48334	4.90435	4.8201	4.89319	5.15194	5.14349	4.67431	4.94273	5.11709	4.69272	5.55532	5.24989	4.63018	4.8604	3.12772	2.58458	5.09669	4.14099	4.63054	4.98719	4.91566	5.04149	4.88275	5.09404	4.51387
ENSG00000004779	NDUFAB1	NADH dehydrogenase (ubiquinone) 1, alpha/beta subcomplex, 1, 8kDa [Source:HGNC Symbol;Acc:HGNC:7694]	protein_coding	16	23581002	4.34294	4.11365	6.13631	4.35573	3.80892	4.60451	4.93006	5.59996	4.59283	4.55263	5.57806	5.55573	4.45768	5.75244	4.31401	4.44993	4.73642	5.68923	6.05325	5.67981	5.4569	4.22034	5.31043	6.03217	7.24194	5.57615	5.28836	4.69477	5.52863	4.65036	5.97081	4.77723	4.72311	5.659	5.95822	5.85104	6.38433	5.46727	5.85575	6.09444	6.00276	5.87503	4.91719	5.10743
ENSG00000004799	PDK4	pyruvate dehydrogenase kinase, isozyme 4 [Source:HGNC Symbol;Acc:HGNC:8812]	protein_coding	7	95583499	8.51707	10.0992	8.99754	9.13262	8.72876	9.70399	10.4769	9.128	7.89185	8.87054	10.0838	9.15048	9.1902	9.65857	7.26028	9.65927	7.88782	8.93874	10.4768	9.47792	9.24352	8.4242	9.09114	8.54562	8.93468	9.28787	8.26178	8.58276	8.67499	9.98314	9.97053	8.7805	9.33135	10.2455	10.7447	9.432	9.25436	9.02689	8.61551	9.53983	10.2422	10.1791	9.38557	7.87859
ENSG00000004848	ARX	aristaless related homeobox [Source:HGNC Symbol;Acc:HGNC:18060]	protein_coding	X	25003694	3.44716	5.08279	4.97799	5.33075	2.92052	2.91894	4.38934	4.93658	2.81107	2.80805	5.26943	3.21284	4.26198	4.78452	2.37944	4.11491	1.44118	4.13024	4.48648	4.82524	4.74035	3.74289	5.49725	3.47587	3.62958	3.89414	3.89312	3.3345	4.75033	3.2217	5.09702	5.40681	3.92116	3.88799	5.15109	5.34826	5.0017	3.75771	4.11291	5.66623	5.74819	4.33818	4.27929	2.61318
ENSG00000004864	SLC25A13	solute carrier family 25 (aspartate/glutamate carrier), member 13 [Source:HGNC Symbol;Acc:HGNC:10983]	protein_coding	7	96120220	5.18355	5.0596	4.9698	4.91896	5.66332	4.61645	5.49245	4.92473	5.49575	5.52737	5.08526	5.51232	5.19082	5.05363	5.30881	5.44909	5.39584	4.84581	4.94882	4.99638	5.10808	5.12472	4.97765	4.9707	4.70297	5.18453	5.30278	5.33033	5.02179	5.4501	5.05186	4.94924	5.30513	5.09096	4.6876	4.95475	5.02948	4.82723	5.14979	5.17608	4.85719	5.35318	5.01223	4.88905
ENSG00000004866	ST7	suppression of tumorigenicity 7 [Source:HGNC Symbol;Acc:HGNC:11351]	protein_coding	7	116953238	4.80204	5.51428	5.12733	4.87127	5.44013	5.54838	5.42195	5.05512	5.03461	5.13952	5.13746	5.16753	5.05983	5.31839	4.87283	5.46882	5.30103	5.12127	5.45144	5.03129	5.08409	4.82988	5.01514	4.65549	4.43607	4.88502	4.86105	5.34065	5.05481	5.35326	5.47891	5.32149	5.46411	5.30351	5.28562	5.45158	5.61592	5.06331	5.05999	5.29334	5.41942	5.42271	5.17313	4.92306
ENSG00000004897	CDC27	cell division cycle 27 [Source:HGNC Symbol;Acc:HGNC:1728]	protein_coding	17	47117703	6.52753	6.65459	6.15477	6.27107	6.92525	7.20769	6.9877	6.49856	6.56256	6.83674	6.60629	6.59855	6.55989	6.8373	6.46554	7.03487	6.40382	6.66417	7.5385	6.55057	6.54329	6.5249	6.30582	6.33758	6.41318	6.63673	6.2438	6.73416	6.50793	7.13897	6.77879	6.39163	6.70246	6.67511	7.51056	6.77783	5.91543	6.36457	6.51285	6.6986	6.58164	6.81717	6.5384	6.36808
ENSG00000004961	HCCS	holocytochrome c synthase [Source:HGNC Symbol;Acc:HGNC:4837]	protein_coding	X	11111301	4.58988	4.48903	4.67768	4.34616	4.82456	5.02263	4.58537	4.29543	4.59935	4.67272	4.44857	4.89902	4.47886	4.76294	4.28048	4.4595	4.53599	4.55522	5.05077	4.50308	4.55548	4.22497	4.314	4.54986	4.68168	4.60503	4.66316	4.75244	4.48365	4.84369	4.96073	4.44234	4.67656	4.34624	5.13247	4.63417	4.85775	4.55466	4.70311	4.62501	4.56172	5.03732	4.58822	4.47171
ENSG00000004975	DVL2	dishevelled segment polarity protein 2 [Source:HGNC Symbol;Acc:HGNC:3086]	protein_coding	17	7225341	5.20833	5.2877	5.33367	5.3926	3.6907	4.86782	4.35906	5.78128	4.56498	3.66645	5.03679	5.03087	5.15026	5.06494	5.13314	4.39548	5.48844	5.63841	5.26823	5.53907	5.16899	5.32649	5.83686	4.67203	4.80481	5.21674	5.59848	4.1985	5.40593	3.45596	4.51739	5.69944	4.31979	5.44566	5.33765	4.74737	5.33534	5.41224	5.02907	5.08963	5.51952	4.67025	5.54748	5.3554
ENSG00000005001	PRSS22	protease, serine, 22 [Source:HGNC Symbol;Acc:HGNC:14368]	protein_coding	16	2852727	4.50819	2.71893	4.1855	3.3444	2.43021	2.7123	2.85141	3.96257	3.72288	2.66269	3.614	5.51394	3.79738	3.84334	5.09394	2.93914	4.23696	4.13259	4.40249	3.6084	3.69885	3.64119	4.10481	4.47942	3.62618	4.21682	5.26632	3.01554	4.09245	2.99834	3.21899	2.71686	2.57327	4.62149	3.98818	3.28673	4.32402	4.89832	4.29699	3.67763	3.63916	3.92412	3.95992	5.40427
ENSG00000005007	UPF1	UPF1 regulator of nonsense transcripts homolog (yeast) [Source:HGNC Symbol;Acc:HGNC:9962]	protein_coding	19	18831938	6.56798	6.32213	6.29223	6.55953	5.02124	5.92327	6.17402	6.88408	5.07157	5.60695	6.43185	6.92636	6.1215	6.64533	5.87081	5.33511	5.50663	6.60123	6.39854	6.80609	6.37404	6.00302	6.5958	5.52428	5.43284	6.49743	6.80222	4.87617	6.5928	4.79254	5.81448	6.1742	5.3167	6.00248	6.62186	5.81118	6.31854	6.40866	5.90858	6.00818	6.6921	6.20529	6.42639	6.15224
ENSG00000005020	SKAP2	src kinase associated phosphoprotein 2 [Source:HGNC Symbol;Acc:HGNC:15687]	protein_coding	7	26667062	4.4174	4.86492	4.55529	3.90487	4.33359	4.58512	3.16124	4.47767	4.90353	4.36127	5.01182	4.0683	5.04426	4.61332	4.40422	4.89057	4.57068	4.9573	1.95325	4.63601	4.42742	4.91568	4.51881	5.08139	5.0802	4.58168	4.64446	5.01019	4.16342	5.19681	5.06213	4.03439	4.29286	5.36507	0.21297	5.26645	3.2165	4.53804	4.6482	4.24707	4.51794	3.64962	4.05984	4.32151
ENSG00000005022	SLC25A5	solute carrier family 25 (mitochondrial carrier; adenine nucleotide translocator), member 5 [Source:HGNC Symbol;Acc:HGNC:10991]	protein_coding	X	119468400	7.67113	7.56988	8.20906	7.1989	7.94015	8.09527	7.59894	7.62822	7.81753	8.11233	7.7806	8.33559	7.70026	7.85814	7.89808	7.68539	8.57523	7.69122	7.8973	7.49828	7.8754	7.51556	7.69789	8.25645	8.13281	7.99996	8.01646	8.25834	7.85834	7.69298	7.91565	7.56398	7.8849	8.09867	7.66212	7.92768	8.58862	7.95905	8.50572	8.21644	7.77869	8.24807	8.06261	8.48049
ENSG00000005059	CCDC109B	coiled-coil domain containing 109B [Source:HGNC Symbol;Acc:HGNC:26076]	protein_coding	4	109560205	3.36116	4.17236	4.51887	3.84662	3.63273	4.69503	4.57985	4.71502	4.17613	4.29059	4.33983	4.30492	3.7912	4.41914	3.58653	4.61748	3.28092	4.41122	5.23257	4.08553	4.00001	4.20935	4.23236	4.08766	4.75083	4.27751	3.6329	4.38497	4.3071	4.21137	4.8233	4.75306	4.16499	4.39266	5.07146	4.83653	4.79345	3.90852	4.47368	4.77648	5.08403	4.86032	4.34196	4.18995
ENSG00000005075	POLR2J	polymerase (RNA) II (DNA directed) polypeptide J, 13.3kDa [Source:HGNC Symbol;Acc:HGNC:9197]	protein_coding	7	102473118	4.047	4.1076	4.77197	4.35407	2.93591	4.21961	4.31401	4.81281	4.09252	3.68313	4.27586	4.35549	4.49328	4.37889	4.11008	3.92428	4.69047	4.5893	4.63436	4.59428	4.26749	4.16409	4.57507	4.80768	5.22299	4.43859	4.30433	4.23478	4.44268	3.66515	4.24978	4.71488	4.09395	4.70515	4.78282	4.15911	5.11387	4.50794	4.48245	4.53155	5.05542	4.52323	5.11816	4.80041
ENSG00000005100	DHX33	DEAH (Asp-Glu-Ala-His) box polypeptide 33 [Source:HGNC Symbol;Acc:HGNC:16718]	protein_coding	17	5440912	4.94116	4.83212	4.5679	4.77836	5.18293	5.49024	5.24989	4.62775	5.06752	5.06508	4.77288	5.72738	5.36278	4.96885	5.20936	4.85866	5.47559	5.07501	5.07628	5.19544	5.0819	4.87514	4.76432	4.99663	4.62063	4.87859	4.91815	4.9789	4.94465	4.80672	4.55591	4.48008	5.16158	5.13512	5.13228	4.69435	4.60863	4.90521	4.59216	3.95209	4.21293	5.0325	4.42452	5.06268
ENSG00000005108	THSD7A	thrombospondin, type I, domain containing 7A [Source:HGNC Symbol;Acc:HGNC:22207]	protein_coding	7	11370357	3.0635	2.78337	2.04975	4.7669	2.84184	1.42617	3.24468	1.69111	3.11658	3.02695	3.05013	2.04372	3.04249	3.71964	2.70578	2.96008	3.03773	2.23775	0.233683	2.4579	2.37425	2.45557	3.37302	1.76188	3.70837	3.25835	4.28792	2.56746	2.79266	3.46461	4.16297	2.27183	2.75804	1.63572	0.848527	1.88131	-0.488999	2.42801	2.653	1.83441	2.43421	2.40921	2.0914	2.58138
ENSG00000005156	LIG3	ligase III, DNA, ATP-dependent [Source:HGNC Symbol;Acc:HGNC:6600]	protein_coding	17	34980494	4.88096	5.47517	4.96213	5.00814	5.31518	4.12644	5.43339	5.25179	4.79769	5.40637	5.12203	5.56541	5.10016	5.04308	4.62134	4.97934	5.30145	5.13854	2.65197	5.25048	5.32948	5.056	4.72011	5.36353	4.93961	5.06633	4.56741	4.89306	5.16485	4.686	5.01186	5.19939	5.72831	4.43833	3.24499	4.81729	5.02051	4.98206	4.45476	4.26625	4.88807	5.16876	5.02081	5.26897
ENSG00000005175	RPAP3	RNA polymerase II associated protein 3 [Source:HGNC Symbol;Acc:HGNC:26151]	protein_coding	12	47661249	4.93961	5.22626	5.10302	4.77973	5.69392	5.48494	5.43108	4.85597	5.20788	5.35443	5.12617	5.34848	5.43261	5.25788	4.94272	5.50723	5.31244	5.28586	4.43931	5.31859	5.39405	5.08887	5.07964	5.32269	5.06031	5.12011	5.07904	5.45235	5.23997	5.68894	5.49303	5.05436	5.44427	4.93727	4.336	5.4484	5.54638	4.90612	5.07934	4.77367	4.7213	5.34395	5.02757	5.00521
ENSG00000005187	ACSM3	acyl-CoA synthetase medium-chain family member 3 [Source:HGNC Symbol;Acc:HGNC:10522]	protein_coding	16	20610243	3.83009	3.83352	3.16376	3.43125	3.96143	1.78885	1.85344	1.85665	4.57167	4.51519	3.06564	2.8295	3.37284	2.34929	6.22806	4.20537	5.70708	2.71775	0.075361	2.03392	4.48675	5.56832	3.93172	4.46479	3.28034	3.62464	4.53593	4.85721	3.50318	4.52127	2.05377	3.58695	3.30953	2.85548	0.724635	3.78192	0.504714	2.99144	4.90471	3.47341	1.64854	1.32456	5.16583	3.56499
ENSG00000005194	CIAPIN1	cytokine induced apoptosis inhibitor 1 [Source:HGNC Symbol;Acc:HGNC:28050]	protein_coding	16	57428169	5.5816	5.54893	5.74964	5.42542	6.24867	6.31264	5.98439	5.3989	6.04098	5.9852	5.51422	5.78791	5.83948	5.7981	5.72593	5.88251	5.9675	5.6147	6.036	5.50039	5.69545	5.50067	5.3088	5.67961	5.59194	5.60935	5.38478	5.99402	5.60546	5.65982	5.71432	5.45178	5.97308	5.65253	6.16769	5.62505	6.07973	5.49999	5.83051	5.73435	5.58755	6.04054	5.87396	5.94252
ENSG00000005206	SPPL2B	signal peptide peptidase like 2B [Source:HGNC Symbol;Acc:HGNC:30627]	protein_coding	19	2328615	4.17739	3.51468	4.05781	4.79042	2.01526	2.69481	2.40272	4.48363	2.87979	2.02029	3.66322	4.1708	3.3578	3.49141	4.3136	2.97012	3.55601	4.04066	3.57164	4.12401	3.70317	3.62891	4.64324	4.51245	4.45729	3.94191	5.00748	2.47582	4.37139	2.49449	2.51475	3.93618	2.24636	4.17468	3.31801	3.57581	4.45573	4.66181	4.19294	4.07887	4.49802	3.40091	4.07882	5.01376
ENSG00000005238	FAM214B	family with sequence similarity 214, member B [Source:HGNC Symbol;Acc:HGNC:25666]	protein_coding	9	35104112	4.70727	4.03546	4.39963	3.941	3.43423	3.44018	3.63256	4.04583	3.72991	3.81684	4.02261	3.82462	3.99936	3.85746	4.45323	3.51269	4.10967	4.0283	3.89398	4.12347	4.0278	4.36297	4.13041	3.44836	3.46438	4.13227	4.51023	3.30194	3.78524	3.38585	3.44526	3.6346	3.44195	3.81773	4.28108	3.43751	4.32716	4.13354	3.9418	3.58795	3.78225	3.55117	3.79686	3.68187
ENSG00000005249	PRKAR2B	protein kinase, cAMP-dependent, regulatory, type II, beta [Source:HGNC Symbol;Acc:HGNC:9392]	protein_coding	7	107044649	4.18732	3.96657	4.11386	4.54508	3.96841	4.29828	3.86707	4.54095	4.22047	4.35246	4.39142	2.35856	3.62023	4.43166	4.32098	4.73004	3.94085	3.08919	4.71134	4.00762	4.43025	4.30964	4.32995	3.70948	3.76227	4.00833	3.94643	4.03189	4.21781	4.93584	4.8809	4.93769	3.93248	4.52117	4.49783	4.06006	2.47774	4.56332	4.48099	3.9226	4.33383	4.10656	4.35361	2.93593
ENSG00000005302	MSL3	male-specific lethal 3 homolog (Drosophila) [Source:HGNC Symbol;Acc:HGNC:7370]	protein_coding	X	11758159	4.04205	4.14778	4.35898	3.97917	4.4512	3.70297	3.99929	4.13862	4.39675	4.49862	4.48967	4.39189	4.99829	4.36221	4.52556	3.95939	4.65379	4.48787	2.78036	4.56777	4.55995	4.26374	3.96379	5.24195	5.13941	4.56131	4.32153	4.57416	4.42487	4.18815	4.49306	3.65001	4.76278	4.00204	2.49072	4.51459	4.54391	4.6971	4.4207	4.17605	4.30473	4.31719	4.08035	5.14843
ENSG00000005339	CREBBP	CREB binding protein [Source:HGNC Symbol;Acc:HGNC:2348]	protein_coding	16	3725054	6.75821	6.58611	5.84194	6.75216	6.46755	6.14623	6.64162	6.78171	6.41235	6.58292	6.71706	7.16641	6.61912	6.37849	6.62415	6.39922	6.38651	6.46962	6.85576	6.85358	6.61937	6.50777	6.65034	6.21994	5.79341	6.29871	6.62546	5.76276	6.56313	5.78317	5.82923	6.32949	6.29681	6.65033	6.57323	5.84726	5.71703	6.35291	5.9559	5.87527	5.95573	5.81296	5.95541	6.47587
ENSG00000005379	BZRAP1	benzodiazepine receptor (peripheral) associated protein 1 [Source:HGNC Symbol;Acc:HGNC:16831]	protein_coding	17	58301228	3.00079	2.98827	3.29645	4.75873	1.72433	2.48848	3.00531	3.73915	3.26666	1.04042	3.1581	2.61994	2.43315	2.90844	3.47891	3.05289	2.58525	3.55754	4.08983	3.44982	3.20796	2.93863	4.30668	3.28726	3.38971	3.39976	3.78149	0.901284	3.57502	1.86783	3.16515	4.02412	2.0948	3.81914	4.19024	3.62478	3.08516	4.0194	3.14248	3.52537	3.69063	2.47497	2.78846	3.39727
ENSG00000005436	GCFC2	GC-rich sequence DNA-binding factor 2 [Source:HGNC Symbol;Acc:HGNC:1317]	protein_coding	2	75652000	4.4495	3.94693	4.29861	3.99424	4.58256	4.93663	5.12547	4.15621	4.64242	4.55806	4.38641	4.72618	4.21098	4.6958	4.39265	5.05214	4.40731	4.53122	4.85697	4.28663	4.46009	3.99501	4.84751	4.43342	4.75906	4.42552	4.44733	4.55217	4.50795	4.89381	4.71825	4.33353	4.51467	4.71347	4.91111	5.03177	4.4734	4.14935	4.37684	4.61536	4.09497	4.76071	3.67913	4.02417
ENSG00000005448	WDR54	WD repeat domain 54 [Source:HGNC Symbol;Acc:HGNC:25770]	protein_coding	2	74421678	3.84801	3.98287	4.02057	3.68473	2.20201	3.18552	3.20207	3.88328	3.60251	2.90256	3.80484	2.83961	3.53835	3.53033	3.55157	2.99313	3.55575	3.63473	4.04062	3.6329	3.43226	3.66189	3.60475	3.28371	3.43123	3.54465	3.28814	2.79087	3.64754	2.55139	3.28296	3.8272	3.00795	3.76297	3.54001	3.75822	4.26211	3.33045	3.52889	4.0478	4.26002	3.45703	4.06323	3.19602
ENSG00000005469	CROT	carnitine O-octanoyltransferase [Source:HGNC Symbol;Acc:HGNC:2366]	protein_coding	7	87345681	3.94299	3.92223	3.83775	3.85295	4.63525	3.72787	4.1802	3.77891	3.83817	4.0398	3.83681	3.24509	4.44896	4.00771	3.65194	4.11659	3.77879	4.05075	2.35888	4.08555	3.82196	4.03697	3.99423	4.46489	4.36586	3.96183	3.54028	4.15734	3.77053	4.5815	4.10861	3.92353	4.01189	3.20692	2.82436	4.00455	3.5745	3.60903	3.85231	3.3724	3.79125	4.20033	4.22641	3.85431
ENSG00000005483	KMT2E	lysine (K)-specific methyltransferase 2E [Source:HGNC Symbol;Acc:HGNC:18541]	protein_coding	7	105014179	6.83907	6.63196	5.93645	6.72155	6.98408	6.6891	7.05255	6.57686	6.45383	6.92327	6.80187	6.74938	6.67994	6.59535	6.57086	6.75177	6.15468	6.54018	6.79211	6.63434	6.76041	6.61024	6.61228	6.60176	6.24006	6.60641	6.68795	6.58953	6.49229	6.79824	6.56227	6.56487	6.58845	6.33516	7.02536	6.52212	5.10821	6.53849	6.12234	6.12222	6.21332	6.02309	6.03656	6.24285
ENSG00000005486	RHBDD2	rhomboid domain containing 2 [Source:HGNC Symbol;Acc:HGNC:23082]	protein_coding	7	75842602	6.61968	6.45332	7.28684	6.38399	4.41092	6.68045	6.53273	7.46121	5.60164	5.47972	7.03008	6.40484	5.64939	7.06059	6.00326	6.01756	6.04794	7.28632	8.07905	6.96686	6.63999	5.93528	7.35465	5.15031	5.61551	6.99831	7.05779	5.18217	6.99545	5.45449	6.72739	6.89715	5.19767	7.20037	8.49879	6.80145	8.01226	6.63155	7.18345	7.47982	8.09331	7.45684	7.40318	5.71463
ENSG00000005700	IBTK	inhibitor of Bruton agammaglobulinemia tyrosine kinase [Source:HGNC Symbol;Acc:HGNC:17853]	protein_coding	6	82169983	7.55101	7.30978	6.85809	7.08432	7.78939	7.65455	7.96142	7.3968	7.62732	7.50526	7.13267	7.44838	7.12242	7.60022	7.22817	7.62409	7.4144	7.27715	6.41578	7.25463	7.38784	7.14271	7.34305	7.11035	7.10204	7.41541	7.35277	7.40332	7.33016	7.81652	7.54887	7.17474	7.60219	7.40925	6.64249	7.33264	6.59254	7.06259	7.17181	7.14886	7.19991	7.79925	7.06886	7.0109
ENSG00000005801	ZNF195	zinc finger protein 195 [Source:HGNC Symbol;Acc:HGNC:12986]	protein_coding	11	3339261	4.67285	4.24736	4.40794	4.57761	5.18735	4.60709	4.86053	4.42032	4.89375	4.7464	4.5733	4.84523	4.91002	4.75121	4.76135	4.60888	4.88197	4.61111	4.50882	4.58113	4.71073	4.43283	4.51213	5.39131	5.62811	4.67416	4.81945	5.1238	4.57271	5.20237	4.90919	4.30965	4.88009	4.33685	4.60688	5.03415	4.24091	4.91096	4.76332	4.67019	4.59776	4.86623	4.546	5.12692
ENSG00000005810	MYCBP2	MYC binding protein 2, E3 ubiquitin protein ligase [Source:HGNC Symbol;Acc:HGNC:23386]	protein_coding	13	77044655	7.11284	7.38961	6.00068	7.56837	7.16631	7.46389	7.64945	7.27563	6.84634	7.4832	7.2072	6.73042	6.99536	7.17236	6.77339	7.37819	6.632	7.28809	6.62164	7.27005	7.11332	7.16387	7.13635	6.44718	6.29656	6.86702	6.77466	6.49198	6.81454	6.84762	6.55781	6.97305	7.05822	6.46972	6.49102	6.87763	5.36647	6.72125	6.11426	6.44295	6.7407	6.42662	6.12956	6.42158
ENSG00000005812	FBXL3	F-box and leucine-rich repeat protein 3 [Source:HGNC Symbol;Acc:HGNC:13599]	protein_coding	13	76992598	6.08381	6.1632	5.90029	5.92078	6.41731	6.89799	6.10941	5.95002	6.20976	6.277	5.99283	6.11231	6.02873	6.22527	6.06914	6.38757	6.13717	5.99504	6.57748	5.96744	6.04794	6.01495	6.03762	6.10983	6.27535	6.22156	6.04733	6.37786	6.14612	6.72945	6.60539	6.01502	6.15377	6.3499	6.11113	6.41374	5.68736	5.92549	6.36498	6.43713	6.23987	6.37335	6.1059	5.82094
ENSG00000005882	PDK2	pyruvate dehydrogenase kinase, isozyme 2 [Source:HGNC Symbol;Acc:HGNC:8810]	protein_coding	17	50094737	3.39249	3.69465	3.01292	3.68246	2.36137	2.71894	2.89116	3.34578	2.89728	2.65166	3.11727	2.75368	3.12393	3.12576	3.78946	2.92622	3.49621	3.48696	2.50057	3.40556	3.13995	3.57135	4.08341	2.50444	2.56361	3.10723	3.64954	2.73481	3.15817	2.37914	2.77303	3.89372	2.3911	3.24091	3.34205	2.9776	3.42383	2.98386	3.76466	3.4328	3.68537	2.97997	3.8621	2.9293
ENSG00000005884	ITGA3	integrin, alpha 3 (antigen CD49C, alpha 3 subunit of VLA-3 receptor) [Source:HGNC Symbol;Acc:HGNC:6139]	protein_coding	17	50055968	8.25284	6.92344	7.71977	7.08738	6.59956	6.14489	6.83662	8.06342	7.02866	7.18731	7.75334	8.97617	7.51176	8.08122	8.02168	6.65431	8.2199	7.96901	7.46084	8.29701	7.97829	7.20061	7.77071	7.78804	6.88379	8.18257	8.42847	6.62584	8.28758	6.18272	7.10056	6.89877	6.90416	8.52124	7.75674	6.68454	8.10325	8.01614	7.86343	7.19028	7.39292	7.52666	7.42479	8.2821
ENSG00000005889	ZFX	zinc finger protein, X-linked [Source:HGNC Symbol;Acc:HGNC:12869]	protein_coding	X	24149173	5.36019	5.53405	5.16827	5.72849	6.1691	5.97905	5.53492	5.03663	5.42672	5.92243	5.4402	5.78152	5.32657	5.30957	5.47091	5.64293	5.70171	5.1452	5.29619	5.75041	5.37327	5.87808	5.67408	5.96826	5.82496	5.24328	5.09888	5.86719	5.3389	5.66331	5.95831	5.38718	5.61868	5.94848	4.91004	5.41943	4.10893	5.15464	5.70883	5.88526	5.77512	5.11699	5.13575	5.77885
ENSG00000005893	LAMP2	lysosomal-associated membrane protein 2 [Source:HGNC Symbol;Acc:HGNC:6501]	protein_coding	X	120427827	8.33836	8.50216	8.12999	8.05639	8.46973	8.53644	8.50274	8.11336	8.47827	8.6941	8.29149	7.77766	8.13626	8.3486	8.42808	8.81688	8.61033	8.2629	8.85404	8.12664	8.04587	8.3429	8.66857	7.89713	7.80576	8.45215	8.73627	8.57694	8.19096	9.06105	8.75045	8.33355	8.25771	8.44723	9.21411	8.44657	7.88045	7.78154	9.07861	8.98946	8.60745	8.44579	8.53121	7.7621
ENSG00000005981	ASB4	ankyrin repeat and SOCS box containing 4 [Source:HGNC Symbol;Acc:HGNC:16009]	protein_coding	7	95478444	2.67461	3.05618	2.45504	3.76265	2.5928	2.71119	3.49169	3.18923	2.18862	1.83509	2.3959	-0.326071	1.67503	3.01332	1.84198	3.10385	0.924684	2.97859	2.29468	3.09532	2.95485	1.8032	2.74689	2.24184	2.2614	3.06613	1.08719	1.46868	2.37941	2.5764	3.44961	3.69905	2.95442	2.12783	3.25674	2.81381	1.88115	2.34916	2.90519	2.84054	3.85266	3.78195	3.34088	1.38498
ENSG00000006007	GDE1	glycerophosphodiester phosphodiesterase 1 [Source:HGNC Symbol;Acc:HGNC:29644]	protein_coding	16	19501689	6.7203	6.35456	6.5753	6.00564	7.09146	7.18224	6.80749	6.40416	6.94604	7.13288	6.37799	6.65973	6.62086	6.75808	6.94803	6.83231	7.51584	6.61202	7.16108	6.23241	6.66	6.5728	6.52916	6.76181	6.52556	6.68506	6.82797	7.31263	6.68837	7.11579	6.73714	6.23988	7.00509	7.18562	7.85021	6.59844	6.59842	6.43994	7.11356	6.4831	6.4085	6.84714	6.52038	6.89424
ENSG00000006015	C19orf60	chromosome 19 open reading frame 60 [Source:HGNC Symbol;Acc:HGNC:26098]	protein_coding	19	18588685	2.42709	2.13632	3.22265	2.19677	0.637988	1.85664	1.85309	3.41569	2.23408	1.50143	2.78888	2.90937	1.89408	2.54177	2.39718	1.50069	2.17053	2.74684	2.34395	3.28069	2.38013	1.9276	2.53345	2.70063	2.9703	2.69291	2.92403	1.53268	2.82214	0.966984	2.25539	1.69984	1.97015	3.25086	2.19263	2.15639	3.06326	3.23348	2.58016	2.76685	3.17963	2.27392	1.59462	2.96331
ENSG00000006016	CRLF1	cytokine receptor-like factor 1 [Source:HGNC Symbol;Acc:HGNC:2364]	protein_coding	19	18572220	4.02953	4.21159	4.57895	3.45935	0.804207	3.62263	2.64002	5.42743	3.14193	1.77164	4.48891	4.00219	3.42222	3.66714	3.40737	2.62489	2.5442	4.70165	3.55059	5.02386	3.57003	3.65725	3.85516	3.25057	3.72429	3.63024	4.1128	2.16187	4.72714	2.56859	3.19601	3.7222	2.29756	5.48512	3.75067	3.113	3.38391	4.12871	3.96279	4.26619	5.07956	1.36467	3.56044	3.7269
ENSG00000006025	OSBPL7	oxysterol binding protein-like 7 [Source:HGNC Symbol;Acc:HGNC:16387]	protein_coding	17	47807372	3.1969	2.74533	3.02338	3.77109	1.69676	1.01926	2.13209	2.98689	2.71614	1.77017	2.73238	3.2166	2.30059	2.38451	3.66144	2.61316	3.04994	2.85724	2.36268	3.06752	3.22868	2.85712	4.11392	3.83891	3.50377	3.05828	3.78095	1.60298	3.03735	1.53514	2.3318	3.46552	1.55276	3.13424	2.034	2.83266	2.87936	3.79372	3.14326	3.33556	3.02266	2.12578	3.01514	3.79479
ENSG00000006042	TMEM98	transmembrane protein 98 [Source:HGNC Symbol;Acc:HGNC:24529]	protein_coding	17	32927910	5.21401	4.45273	5.28919	4.38257	4.2521	3.52809	3.20843	3.70538	4.84835	4.37186	4.34869	5.2546	5.16829	4.65744	5.50885	3.59738	6.09653	4.35816	4.10913	4.20372	4.70806	5.37145	4.61799	4.89005	4.55142	4.78877	4.65324	4.5547	4.56157	3.26408	3.81862	4.48708	4.03859	5.38592	3.2869	3.76737	4.62326	4.68515	5.37679	4.41763	3.97047	4.75309	5.28202	5.76234
ENSG00000006062	MAP3K14	mitogen-activated protein kinase kinase kinase 14 [Source:HGNC Symbol;Acc:HGNC:6853]	protein_coding	17	45263121	4.26003	3.38201	4.10003	3.73236	3.05125	3.61378	3.36819	3.96903	3.54851	3.21239	3.92235	4.67388	3.98201	3.67257	4.47207	2.31039	4.38933	4.02741	4.20989	4.29291	4.08875	3.61007	4.04759	3.7694	3.695	3.99743	4.49593	2.58797	4.26668	2.4814	2.86142	3.09404	3.17214	4.11484	4.61882	3.42846	4.24447	4.22495	3.55699	2.9203	3.93851	3.80231	3.65856	4.40038
ENSG00000006071	ABCC8	ATP-binding cassette, sub-family C (CFTR/MRP), member 8 [Source:HGNC Symbol;Acc:HGNC:59]	protein_coding	11	17392885	9.44205	10.5101	8.91431	10.7298	7.6248	7.64924	8.53866	9.76549	9.00525	8.76762	9.04929	5.68787	8.18311	8.95272	9.08186	9.31772	7.18719	8.8624	8.8521	8.75669	9.52015	9.87178	10.2445	9.09764	9.52794	9.06719	9.5476	8.26885	8.73518	8.37681	8.42887	10.3483	8.23946	8.36971	7.65823	8.84031	7.07458	8.56672	9.03633	9.5621	9.90725	7.87568	10.5599	8.09797
ENSG00000006118	TMEM132A	transmembrane protein 132A [Source:HGNC Symbol;Acc:HGNC:31092]	protein_coding	11	60924463	5.17058	4.76465	5.41856	5.34846	3.4676	4.64368	4.72546	6.72592	4.22481	4.23247	5.38692	5.75615	4.85131	5.27363	5.54788	4.80969	5.27425	5.66723	5.77224	5.83055	5.26192	5.13149	5.73735	4.58569	3.94083	5.63683	6.30716	4.5434	5.91159	3.73432	4.60659	5.16534	3.98897	6.22887	5.70494	4.84457	5.77248	5.36658	5.47012	5.00358	6.14257	4.81935	5.50467	5.38978
ENSG00000006125	AP2B1	adaptor-related protein complex 2, beta 1 subunit [Source:HGNC Symbol;Acc:HGNC:563]	protein_coding	17	35578046	8.65293	8.93843	8.26694	8.64133	9.13354	9.27179	9.23847	8.81853	8.77322	9.10209	8.69683	8.66896	8.60427	8.95614	8.60903	9.12731	8.83059	8.91267	8.85247	8.71975	8.84688	8.4685	8.72659	8.35484	7.82026	8.80044	8.43537	8.85776	8.7066	8.75824	8.88334	8.76824	8.90315	8.61511	8.83748	8.64868	8.52964	8.35535	8.44259	8.68268	8.98694	8.87169	8.59327	8.28698
ENSG00000006194	ZNF263	zinc finger protein 263 [Source:HGNC Symbol;Acc:HGNC:13056]	protein_coding	16	3263800	4.96572	5.06282	5.39451	5.09735	5.05012	6.23774	5.2614	5.07892	5.28766	4.93624	5.00743	5.41911	5.2439	5.27707	4.78773	5.00535	5.08164	5.4316	5.90835	5.59212	5.18656	5.09158	5.39584	4.85286	4.87677	5.24937	4.96904	4.7293	5.27043	5.1129	5.14512	5.13196	5.32465	5.33714	6.07393	5.37938	6.00041	5.13331	4.90525	4.87544	5.31251	5.31465	4.87308	4.84579
ENSG00000006210	CX3CL1	chemokine (C-X3-C motif) ligand 1 [Source:HGNC Symbol;Acc:HGNC:10647]	protein_coding	16	57372458	4.94337	4.65096	4.6428	4.15866	4.26026	3.48245	3.54741	3.823	4.9208	4.81915	4.1195	4.7865	4.31414	4.67554	6.284	3.9217	6.71238	4.36986	5.05428	4.48102	4.34866	5.09872	5.73425	4.06356	3.1654	5.42504	7.67026	4.52609	4.54241	3.84078	3.98946	4.44835	3.54772	5.34409	4.46286	3.4131	4.21749	4.45433	6.22842	4.84475	2.97116	3.24334	5.00319	4.78135
ENSG00000006282	SPATA20	spermatogenesis associated 20 [Source:HGNC Symbol;Acc:HGNC:26125]	protein_coding	17	50543058	4.8195	4.19829	4.93132	4.69019	2.77095	2.35693	3.53241	4.53501	3.30388	3.72666	4.47566	4.16934	3.91649	3.58686	5.20005	3.49764	4.39942	4.63132	4.4493	4.97672	4.62976	3.82913	5.43406	4.40711	3.92862	4.92328	5.65378	2.67566	4.17329	3.13231	2.9002	4.50516	2.8563	4.79365	4.38919	4.03825	4.37121	4.83326	5.41403	4.3474	4.13766	3.72663	5.03733	4.67378
ENSG00000006327	TNFRSF12A	tumor necrosis factor receptor superfamily, member 12A [Source:HGNC Symbol;Acc:HGNC:18152]	protein_coding	16	3018445	6.06439	4.77919	7.11825	4.90817	4.49745	5.65846	5.45185	6.88321	5.54057	5.01794	6.35405	7.73142	5.9715	6.62255	5.99741	4.4908	6.43017	6.629	6.43551	6.89284	6.49075	5.69373	6.33595	6.65509	6.63078	6.81904	6.81183	5.23101	7.20397	4.37989	6.1176	4.98207	5.26726	7.13436	6.30075	6.25566	7.83412	6.79918	6.6748	5.94236	6.52863	7.13014	5.92973	6.90419
ENSG00000006432	MAP3K9	mitogen-activated protein kinase kinase kinase 9 [Source:HGNC Symbol;Acc:HGNC:6861]	protein_coding	14	70722526	6.00938	6.15473	5.27886	6.65792	5.62909	5.46392	5.91517	5.90404	5.30255	6.0355	5.51678	5.0374	5.45689	5.63266	5.42836	5.99472	5.08015	5.48123	5.25786	5.64874	5.79768	5.83094	5.75639	4.83745	4.89132	5.42832	5.68195	5.10111	5.7963	5.38019	5.32712	5.99501	5.69685	5.04161	5.31267	5.50625	4.81803	5.36968	4.99902	5.44682	5.27308	5.07768	5.40801	4.89358
ENSG00000006451	RALA	v-ral simian leukemia viral oncogene homolog A (ras related) [Source:HGNC Symbol;Acc:HGNC:9839]	protein_coding	7	39623483	6.11375	6.1675	6.43898	5.77442	6.62151	5.77348	5.93397	5.81807	6.27288	6.45432	6.20278	6.34856	6.26765	6.25859	5.96226	6.54539	6.41068	6.14936	6.06199	6.21072	6.11088	6.04102	6.18553	6.4513	6.4827	6.40587	6.22474	6.42238	6.30137	6.72449	6.51276	6.06859	6.37147	5.89314	5.83244	6.44861	6.69045	5.94672	6.2128	6.15411	5.97694	6.09693	6.01631	6.05374
ENSG00000006453	BAIAP2L1	BAI1-associated protein 2-like 1 [Source:HGNC Symbol;Acc:HGNC:21649]	protein_coding	7	98291651	6.40055	5.2655	6.09296	5.52546	6.57128	4.71492	5.56218	5.61149	6.28108	6.40392	5.40114	7.22581	6.10739	5.53204	7.09413	5.5281	7.05435	5.63995	4.99173	5.38946	5.91421	6.35046	6.06767	6.41391	5.34065	5.82351	6.72813	6.25308	6.11464	5.67716	5.2373	5.26307	6.37391	6.12827	4.88933	5.59046	6.29597	6.63605	6.12878	5.16469	4.55527	5.69142	5.85295	7.03739
ENSG00000006459	KDM7A	lysine (K)-specific demethylase 7A [Source:HGNC Symbol;Acc:HGNC:22224]	protein_coding	7	140084746	5.99768	6.03488	5.10567	6.37578	5.98797	6.00495	6.18088	5.93023	5.42836	6.11349	5.6423	6.74046	5.59762	6.24446	5.45149	6.40556	4.66218	5.8366	5.26408	5.84338	5.66942	5.8079	6.11777	5.68369	5.64978	5.72998	5.84371	5.59728	5.92438	6.36318	5.80718	6.00616	5.96121	4.85125	5.45456	6.01868	4.40667	5.82979	5.47022	5.93723	5.69653	5.84981	5.73752	5.72166
ENSG00000006468	ETV1	ets variant 1 [Source:HGNC Symbol;Acc:HGNC:3490]	protein_coding	7	13891228	5.86258	6.73159	5.13041	7.1057	6.412	6.28216	6.40583	6.09582	6.22999	6.26626	6.74324	4.55016	5.85125	6.24979	4.99277	6.58995	4.44853	5.79301	5.73075	5.80189	6.00045	5.92868	5.89434	5.38903	6.45571	5.74304	5.74154	5.80005	5.70635	6.27422	7.06522	6.43441	6.42719	5.63684	5.89181	6.32196	5.19531	5.2694	5.1962	6.22454	6.84468	6.63803	5.99653	5.02364
ENSG00000006530	AGK	acylglycerol kinase [Source:HGNC Symbol;Acc:HGNC:21869]	protein_coding	7	141551189	3.79777	4.10102	3.24346	3.94843	4.32437	4.27528	4.22464	3.43057	4.2461	4.05861	3.58692	3.82652	4.02966	3.56906	3.91377	4.25589	4.2928	3.59599	3.67216	3.50259	3.76463	3.90276	3.68696	3.89475	3.55131	3.48212	3.4012	4.16066	3.58638	4.16198	3.73226	4.08654	4.163	3.71827	3.37465	3.73763	3.07848	3.35375	3.65776	3.6281	3.67085	3.80555	3.86663	3.52378
ENSG00000006534	ALDH3B1	aldehyde dehydrogenase 3 family, member B1 [Source:HGNC Symbol;Acc:HGNC:410]	protein_coding	11	68008578	3.79409	2.02437	3.1751	2.75036	3.16852	0.896997	2.11796	2.63527	2.88122	2.14153	2.51861	2.67466	2.97797	3.22378	2.07905	0.883335	3.74366	3.14348	3.10516	3.70274	2.09976	2.44011	2.69779	2.50897	2.00146	3.48868	2.39867	2.29548	2.51898	1.88923	2.54317	2.02237	1.49118	2.70294	2.22763	1.40208	3.64294	3.55988	2.75772	2.07032	2.75966	2.12715	2.20356	3.10474
ENSG00000006555	TTC22	tetratricopeptide repeat domain 22 [Source:HGNC Symbol;Acc:HGNC:26067]	protein_coding	1	54779712	4.50613	4.50696	4.7078	4.58908	4.81462	4.14169	4.41251	5.03579	4.21125	4.31994	4.17242	4.5084	4.34339	4.783	4.1135	4.42754	4.76792	4.90866	4.11055	4.96557	4.68251	4.56535	4.98449	4.2155	4.06168	4.31441	4.59573	4.12886	4.25175	3.70887	4.43317	4.80455	4.40148	3.71383	3.59805	4.43261	4.979	4.79316	4.40732	4.28593	4.67754	4.50908	4.50016	4.04452
ENSG00000006576	PHTF2	putative homeodomain transcription factor 2 [Source:HGNC Symbol;Acc:HGNC:13411]	protein_coding	7	77798792	6.2866	6.88893	6.14014	6.37451	5.60904	6.43409	7.14569	6.32802	5.67592	6.39958	6.06904	5.30906	6.19175	6.34144	5.58988	6.72806	4.59278	6.3069	5.80112	6.21494	6.49615	6.45383	6.36405	6.10997	6.50111	6.22395	6.06873	6.42665	6.31126	7.21442	6.77636	6.27987	6.61061	5.55115	6.39268	6.89789	5.35418	5.84143	5.99736	6.89854	6.84089	6.59498	6.25421	5.43978
ENSG00000006607	FARP2	FERM, RhoGEF and pleckstrin domain protein 2 [Source:HGNC Symbol;Acc:HGNC:16460]	protein_coding	2	241356243	6.04213	5.75506	5.15655	5.85149	5.86471	5.48472	5.24005	5.65072	5.63137	5.76912	5.5958	5.59802	5.62921	5.55838	5.94886	5.85031	5.89284	5.60729	5.36566	5.57125	5.72643	6.08146	5.79092	5.48353	4.96287	5.63548	6.05975	5.3642	5.51295	5.56919	5.23946	5.50271	5.54032	5.46771	5.23558	5.46738	4.39432	5.50013	5.80403	5.37152	5.34837	5.29562	5.72651	5.47663
ENSG00000006611	USH1C	Usher syndrome 1C (autosomal recessive, severe) [Source:HGNC Symbol;Acc:HGNC:12597]	protein_coding	11	17493895	5.72188	5.90242	5.36447	6.01599	4.6045	4.75633	5.02717	5.01109	5.08934	4.08849	4.98656	4.65514	4.735	5.31675	4.92227	4.74371	4.95619	5.4764	5.89554	5.43184	5.34817	5.18485	5.90728	4.29581	4.58464	5.35763	5.34386	4.28069	4.69104	4.49973	4.98079	5.99729	4.41982	5.31661	5.83127	5.45987	5.971	5.35469	5.39763	5.80703	5.77782	5.14792	5.16459	4.92583
ENSG00000006625	GGCT	gamma-glutamylcyclotransferase [Source:HGNC Symbol;Acc:HGNC:21705]	protein_coding	7	30496621	3.69102	3.88578	4.35151	3.59673	4.12426	4.25582	3.80996	3.73618	4.17093	4.05693	3.66172	3.76923	4.38248	3.68296	4.01693	3.77282	4.88463	3.56975	4.21276	3.67187	3.71596	3.7729	3.42433	4.52766	4.7961	3.84517	3.75426	4.11222	4.20158	3.82692	4.1925	3.88336	4.43731	4.3771	3.89417	4.09896	4.5491	3.9861	4.13137	3.76969	3.73108	4.07035	4.16694	4.78141
ENSG00000006634	DBF4	DBF4 zinc finger [Source:HGNC Symbol;Acc:HGNC:17364]	protein_coding	7	87876216	2.16992	2.42308	3.15976	2.3935	3.17699	4.13051	2.97573	2.67308	3.3758	2.94818	3.01007	3.51388	3.19037	3.21851	2.54711	2.97328	3.15839	2.95785	4.1627	3.12898	3.03204	2.79339	2.71177	3.55692	3.92144	3.13783	3.05193	3.35809	3.21384	3.25461	3.33964	2.51747	3.2226	3.79708	3.97662	3.49272	3.05807	3.04868	3.20994	2.8697	2.72534	3.38839	2.35503	3.27406
ENSG00000006652	IFRD1	interferon-related developmental regulator 1 [Source:HGNC Symbol;Acc:HGNC:5456]	protein_coding	7	112422968	5.38834	5.12956	5.86361	5.45015	6.0525	5.58535	5.81995	5.08567	5.92177	4.99969	5.4934	6.55528	6.2399	5.62371	4.96273	5.1165	4.75132	5.83248	4.89644	6.20885	5.8556	5.34917	5.09793	6.66856	7.21187	5.92747	5.70014	5.62799	5.55245	5.97808	5.8178	4.80826	5.80615	4.80864	5.14969	5.88663	6.10092	5.9191	5.41126	4.41412	4.60763	6.03664	4.60337	5.93913
ENSG00000006695	COX10	COX10 heme A:farnesyltransferase cytochrome c oxidase assembly factor [Source:HGNC Symbol;Acc:HGNC:2260]	protein_coding	17	14069496	3.96162	4.44763	4.1048	3.92969	4.36365	4.17388	4.17916	4.13714	4.33272	4.27118	4.2016	4.45504	4.23777	3.98936	4.68305	4.68318	5.06465	4.09879	3.65467	3.9687	4.29694	3.90128	4.14348	4.44638	3.95214	3.90692	4.64408	4.24812	4.0607	3.89304	4.11491	4.50208	4.47158	4.19961	3.90034	4.26965	4.38187	4.08492	4.45015	4.26329	4.03223	4.31	4.40675	4.10449
ENSG00000006704	GTF2IRD1	GTF2I repeat domain containing 1 [Source:HGNC Symbol;Acc:HGNC:4661]	protein_coding	7	74453790	5.00286	4.892	5.17566	5.02715	3.76794	4.82462	4.62215	5.64159	4.54735	3.97055	5.01264	5.15062	4.6588	5.02265	4.94726	4.29078	4.90647	5.44415	5.23776	5.4114	4.92762	4.82388	5.49748	4.03883	4.29065	5.24087	5.28417	4.18504	5.18208	3.70428	4.57369	4.9693	4.31795	5.13662	6.03855	4.81398	5.34228	5.45006	4.73294	4.88639	5.50568	4.62742	4.76501	4.65816
ENSG00000006712	PAF1	Paf1, RNA polymerase II associated factor, homolog (S. cerevisiae) [Source:HGNC Symbol;Acc:HGNC:25459]	protein_coding	19	39385852	5.78565	5.97951	6.06005	6.01834	5.73388	6.01606	5.87715	5.81618	5.64723	5.81123	5.85856	5.69253	5.88327	5.85316	5.78551	5.7727	6.06543	5.83641	4.66372	5.84135	5.86486	5.68437	5.78178	5.69491	5.42056	5.65252	5.38015	5.68774	5.81481	5.42002	5.63115	6.26144	5.90871	5.55975	4.0663	5.79425	6.59611	5.67994	5.58612	5.5642	5.93173	5.72352	6.03765	5.7104
ENSG00000006715	VPS41	vacuolar protein sorting 41 homolog (S. cerevisiae) [Source:HGNC Symbol;Acc:HGNC:12713]	protein_coding	7	38722963	7.01325	7.68822	6.69893	7.11093	7.43031	6.40762	6.67214	6.84087	7.0289	7.4215	6.81078	5.75825	6.85954	6.76511	7.04476	7.82438	6.87989	6.73021	4.23793	6.60267	6.98291	7.01035	7.22255	6.8314	6.73166	6.87512	6.95199	7.24322	6.75145	7.65743	7.2596	7.71989	6.93303	6.6369	3.9503	7.06345	5.51601	6.43066	6.8297	7.1424	7.06193	6.37822	7.17563	6.05508
ENSG00000006740	ARHGAP44	Rho GTPase activating protein 44 [Source:HGNC Symbol;Acc:HGNC:29096]	protein_coding	17	12789539	5.46386	5.42776	4.90476	5.83345	4.927	6.23473	5.74422	5.93814	4.84739	5.17154	5.34124	4.82669	5.16045	5.66365	5.10831	5.16372	5.0594	5.95236	5.8659	5.52533	5.43724	5.33629	5.81618	4.46153	4.68978	5.57709	5.39876	4.62147	5.53315	4.55525	5.42824	6.0207	5.09705	5.28379	6.54785	5.60025	5.48614	5.80592	5.08762	5.33945	5.71643	5.97034	5.46164	4.52315
ENSG00000006744	ELAC2	elaC ribonuclease Z 2 [Source:HGNC Symbol;Acc:HGNC:14198]	protein_coding	17	12992391	6.05724	6.21167	6.07284	5.90797	5.78773	6.08516	6.23646	6.1784	6.09678	5.89725	6.09339	6.3308	6.37469	6.20853	6.12378	5.70969	6.49957	6.38534	5.83332	6.32781	6.23107	6.01601	6.05736	5.95107	5.60606	6.07506	6.06143	5.74789	6.13141	5.33193	5.83277	6.01297	6.06244	5.94863	5.51682	5.96879	6.43453	6.16092	6.00314	5.58282	6.14834	6.19012	6.21008	6.12539
ENSG00000006747	SCIN	scinderin [Source:HGNC Symbol;Acc:HGNC:21695]	protein_coding	7	12570577	4.13614	4.70074	4.13972	4.71226	5.86917	3.99105	4.41295	4.2799	3.93698	4.79698	3.97389	1.95065	3.15024	4.34008	3.47785	4.66131	4.47458	4.47668	3.51422	3.85708	4.06287	5.0415	4.75341	3.56772	3.10705	4.38285	3.8603	4.57098	3.47591	5.3168	4.61511	4.96839	3.82371	2.66782	3.38627	4.64973	3.3985	4.0323	3.6016	4.34393	5.20746	3.81015	4.51332	2.80882
ENSG00000006756	ARSD	arylsulfatase D [Source:HGNC Symbol;Acc:HGNC:717]	protein_coding	X	2903970	5.93801	5.54934	6.01919	5.96442	7.05855	4.30347	5.89765	5.3581	5.48671	6.70605	5.00161	6.32882	5.44936	5.5414	6.0707	5.8019	7.49127	5.19005	4.01292	5.4365	5.45246	6.24146	6.32086	6.02036	5.21617	5.48979	5.98834	6.64328	5.47024	5.3878	5.64737	5.28575	5.61654	6.0492	3.35803	4.97241	5.50789	5.33805	6.61544	5.38271	5.11793	5.14894	5.18915	6.33346
ENSG00000006757	PNPLA4	patatin-like phospholipase domain containing 4 [Source:HGNC Symbol;Acc:HGNC:24887]	protein_coding	X	7898247	4.09036	4.85104	5.08654	4.90517	4.69981	4.8875	4.33029	4.5137	4.59143	4.69305	4.02777	3.79582	4.11782	4.19647	3.98701	4.66464	5.02821	4.6016	5.04029	4.45675	4.25255	4.45886	4.82455	4.8865	5.40249	4.07603	3.96551	4.95231	4.21005	4.29432	5.05398	4.83678	4.42629	4.80326	4.78732	4.54419	4.25426	3.92406	5.14912	5.34304	5.33678	4.55297	5.1333	4.69724
ENSG00000006831	ADIPOR2	adiponectin receptor 2 [Source:HGNC Symbol;Acc:HGNC:24041]	protein_coding	12	1688574	6.76727	6.61259	6.26281	6.52409	7.40665	6.82804	6.76716	6.28453	6.62755	7.00019	6.5272	6.78184	6.66337	6.66756	6.76153	6.74855	7.02156	6.46263	6.37703	6.4277	6.59447	6.68558	6.52901	6.62709	6.30353	6.47816	6.57102	6.9107	6.48859	6.91657	6.58701	6.66523	6.86761	6.35279	6.3136	6.53207	6.56637	6.6471	6.50023	6.43473	6.27178	6.78969	6.38499	6.53671
ENSG00000007047	MARK4	MAP/microtubule affinity-regulating kinase 4 [Source:HGNC Symbol;Acc:HGNC:13538]	protein_coding	19	45079288	5.03482	4.95361	5.1131	5.29006	3.50753	4.94998	4.91912	5.59625	4.48652	4.18743	5.04804	5.46138	4.80141	4.96459	5.03352	4.75585	5.21507	5.25569	5.87426	5.42938	5.07186	4.86139	5.68279	3.90653	3.98783	5.19294	5.42373	4.22667	5.45272	3.73369	4.46487	5.60337	4.1044	5.36735	6.29826	4.95604	5.50533	5.04756	5.13786	5.07367	5.37392	4.93877	5.25219	4.59606
ENSG00000007062	PROM1	prominin 1 [Source:HGNC Symbol;Acc:HGNC:9454]	protein_coding	4	15963076	6.87968	5.01869	5.60604	5.13566	7.02422	3.31175	4.71327	4.55486	6.83133	7.12175	5.20713	5.4761	6.18412	5.47835	7.35346	6.42156	7.4535	5.07152	3.92738	5.1466	5.84064	6.3755	6.14755	6.19963	5.42462	6.25407	7.24133	6.36717	5.6005	6.41799	5.43918	4.53663	5.87836	6.24021	3.77729	4.53433	4.15058	5.19077	6.59786	5.29601	2.79124	5.28552	5.93437	5.5509
ENSG00000007080	CCDC124	coiled-coil domain containing 124 [Source:HGNC Symbol;Acc:HGNC:25171]	protein_coding	19	17933016	3.66864	3.86587	5.07926	3.94738	2.93827	3.95058	3.87248	5.55213	3.32142	3.16114	4.4541	5.27341	4.12058	4.72139	3.96582	3.57928	4.04554	4.86499	4.66926	5.24135	4.55411	3.67309	4.71478	4.39045	4.01342	4.66115	4.83428	3.49885	5.10025	3.10326	3.89438	4.20136	3.46082	5.19026	4.39134	4.16401	5.62557	4.67378	4.54938	4.23266	5.30808	4.68817	4.74241	4.79672
ENSG00000007168	PAFAH1B1	platelet-activating factor acetylhydrolase 1b, regulatory subunit 1 (45kDa) [Source:HGNC Symbol;Acc:HGNC:8574]	protein_coding	17	2593210	7.80346	7.99072	7.51925	7.75441	8.01612	8.07195	8.0323	7.83647	7.82029	8.00515	7.79695	7.56302	7.67731	7.93642	7.61554	8.11332	7.56466	7.8216	7.90337	7.64215	7.80437	7.82101	7.70025	7.26502	7.07799	7.69137	7.54522	7.82757	7.75247	8.02318	7.76944	7.73493	7.74501	7.60844	7.83849	7.7943	7.54219	7.28257	7.44663	7.50195	7.86545	7.88426	7.60675	7.28605
ENSG00000007202	KIAA0100	KIAA0100 [Source:HGNC Symbol;Acc:HGNC:28960]	protein_coding	17	28614440	8.17632	8.45527	7.18503	8.13047	8.12857	8.20347	8.17648	7.82693	8.12798	8.34057	7.9239	7.84036	8.25388	8.04457	8.14193	8.14414	8.31721	7.93526	7.26519	7.83925	8.05397	8.14993	7.88915	7.84054	7.45793	7.73978	7.61515	7.88099	7.83699	7.63466	7.69097	8.21643	8.27954	7.77596	7.12072	7.5964	7.3447	7.70512	7.53807	7.54723	7.80721	7.6736	7.81944	7.26572
ENSG00000007237	GAS7	growth arrest-specific 7 [Source:HGNC Symbol;Acc:HGNC:4169]	protein_coding	17	9910609	4.47425	4.50751	4.25677	4.4458	3.73106	6.12607	4.32842	5.13814	4.98665	3.83273	5.58978	5.01672	5.58505	4.87063	3.97251	4.09355	4.62128	4.9278	4.75171	5.45209	4.42189	4.59286	3.5067	4.08186	4.039	4.50093	3.7458	4.36518	4.91425	4.05133	4.08051	4.0128	4.01044	6.28795	4.36811	4.53959	4.16842	3.54493	2.83018	3.01185	4.51609	2.65079	3.36404	4.57819
ENSG00000007306	CEACAM7	carcinoembryonic antigen-related cell adhesion molecule 7 [Source:HGNC Symbol;Acc:HGNC:1819]	protein_coding	19	41673307	6.75376	5.71832	4.1129	4.64228	6.85991	2.49994	4.37783	-0.388538	5.47727	7.20931	3.90386	6.15946	3.21012	3.25768	5.73581	5.47563	6.62338	3.64792	4.28891	3.67869	1.75508	7.69649	5.78026	4.85784	3.2347	4.53246	6.01709	6.04476	1.95426	7.391	3.82567	5.24681	1.49065	1.9509	2.85386	3.18085	2.56936	4.63211	5.16598	4.67916	-0.854536	2.97014	4.55263	4.75654
ENSG00000007341	ST7L	suppression of tumorigenicity 7 like [Source:HGNC Symbol;Acc:HGNC:18441]	protein_coding	1	112523518	3.52856	3.35929	3.56729	3.32406	4.03656	3.84015	4.25656	3.63789	3.72757	3.90782	3.46077	4.1451	3.53299	3.26119	2.99095	3.79086	3.62592	3.67418	2.88202	3.29241	3.73967	3.44141	3.34977	3.81559	3.8872	3.44645	3.22561	3.38157	3.71382	3.89052	4.11353	3.38333	3.70322	3.11981	3.42997	3.64	3.97343	3.55519	3.23261	3.70655	3.65648	4.11456	3.54635	3.27092
ENSG00000007372	PAX6	paired box 6 [Source:HGNC Symbol;Acc:HGNC:8620]	protein_coding	11	31784792	7.45507	8.04758	8.09609	9.08063	7.06989	6.99374	8.0973	8.1796	6.49935	7.0053	8.08205	6.81731	7.09407	7.84368	6.51858	8.02966	5.22439	7.6025	7.4487	7.64654	7.86281	7.5166	7.99514	7.80538	8.21812	7.64528	6.9613	7.14975	7.70248	7.50056	8.31372	8.3961	7.45655	6.26176	7.93094	8.49478	8.02364	7.57605	7.14269	8.1945	8.89354	7.98712	8.20132	6.7661
ENSG00000007376	RPUSD1	RNA pseudouridylate synthase domain containing 1 [Source:HGNC Symbol;Acc:HGNC:14173]	protein_coding	16	784974	2.19518	2.21849	2.93329	1.66298	0.449341	2.1515	1.56958	4.22821	1.58295	0.696475	2.26673	3.41063	2.42945	3.09207	2.3721	0.907721	2.44445	3.33171	3.35593	3.72732	2.52223	1.66577	3.14396	1.81112	1.96425	2.68562	3.69607	1.71834	3.5149	-0.131112	1.76744	1.88286	1.44825	3.84993	3.29396	1.97678	4.15651	2.65392	3.26726	2.13833	3.82351	2.44788	2.66111	3.09338
ENSG00000007384	RHBDF1	rhomboid 5 homolog 1 (Drosophila) [Source:HGNC Symbol;Acc:HGNC:20561]	protein_coding	16	58059	4.13795	2.8695	4.05388	2.88957	2.07714	1.28459	2.21254	3.52032	3.24617	2.54879	3.79358	4.63564	3.23229	3.39692	4.19849	2.97929	4.1405	3.62471	3.85258	3.87078	3.65831	2.96311	4.0693	3.77458	3.47829	3.74693	4.71007	2.37176	3.96361	2.36595	2.56121	2.55805	2.4884	4.38345	3.12838	2.6988	4.40932	4.31197	4.16409	2.9993	2.24392	2.66757	3.47974	4.31386
ENSG00000007392	LUC7L	LUC7-like (S. cerevisiae) [Source:HGNC Symbol;Acc:HGNC:6723]	protein_coding	16	188969	4.5424	3.99418	5.35678	4.94594	4.81172	3.14319	4.22314	4.93639	4.43502	4.28205	4.87435	5.63487	4.85146	4.88768	4.83926	4.19599	4.05659	4.72188	3.01445	4.94815	5.1761	4.50184	4.70963	5.58162	5.58104	4.8949	5.14689	4.45467	5.02837	4.6034	4.85624	3.81668	4.66284	4.22081	3.05162	5.04021	5.38535	5.66609	4.48751	4.60128	4.80827	4.75135	3.84566	5.40815
ENSG00000007402	CACNA2D2	calcium channel, voltage-dependent, alpha 2/delta subunit 2 [Source:HGNC Symbol;Acc:HGNC:1400]	protein_coding	3	50362799	6.14457	7.21705	5.37061	7.36337	4.69885	5.41702	6.2725	6.54412	5.57834	6.0226	6.3151	3.58147	5.79376	5.75813	5.66659	6.43576	4.08835	5.79775	5.77901	5.94015	6.03985	6.36224	6.331	5.03438	5.30823	5.77625	5.44216	5.12164	5.50019	5.28531	5.55191	7.30757	6.02898	5.69429	4.5034	6.10767	4.67874	5.52179	5.35622	6.36595	6.52516	5.45784	6.69595	4.72856
ENSG00000007516	BAIAP3	BAI1-associated protein 3 [Source:HGNC Symbol;Acc:HGNC:948]	protein_coding	16	1333601	6.00124	6.66883	6.83063	6.13866	3.93097	5.4982	5.59981	8.00967	5.16752	4.70795	6.87728	5.33776	5.31623	6.62888	5.32385	5.82655	4.5469	6.87351	7.10025	6.82173	6.5668	5.9568	7.66709	5.09523	5.90306	6.65264	6.14684	4.92009	6.92975	4.56484	6.08029	6.9214	4.86555	7.2401	6.65182	6.39844	6.41765	6.57683	6.24138	6.89451	8.42995	5.7792	6.85399	5.65262
ENSG00000007520	TSR3	TSR3, 20S rRNA accumulation, homolog (S. cerevisiae) [Source:HGNC Symbol;Acc:HGNC:14175]	protein_coding	16	1349240	3.14681	3.01124	4.64543	2.73544	1.84741	2.94406	2.70601	5.26066	2.37849	1.68575	3.97459	4.35263	3.00697	4.06317	3.04712	2.43008	3.40604	4.14801	4.02471	4.41975	3.86684	2.70368	4.28343	2.94374	2.78512	4.25221	4.37149	2.61017	4.6199	1.48232	3.39552	3.49688	2.10001	4.55711	4.03224	3.55683	4.7859	4.11273	4.28269	3.9752	4.89564	3.98287	3.79895	3.09566
ENSG00000007541	PIGQ	phosphatidylinositol glycan anchor biosynthesis, class Q [Source:HGNC Symbol;Acc:HGNC:14135]	protein_coding	16	566995	3.8923	3.59709	4.04902	3.8807	2.29674	2.72801	3.11261	4.97088	2.94827	2.29114	4.13995	4.59105	3.19017	3.9489	4.0578	2.88924	3.68296	4.329	3.77604	4.49334	3.93701	3.39259	4.87584	3.4831	3.49576	4.09199	5.04244	2.86618	4.49636	2.33742	3.15391	3.417	2.31255	4.63502	3.62726	3.30559	4.3304	4.15024	4.36372	3.94982	4.85287	3.59095	4.1166	4.15705
ENSG00000007545	CRAMP1L	Crm, cramped-like (Drosophila) [Source:HGNC Symbol;Acc:HGNC:14122]	protein_coding	16	1612325	3.9827	3.74494	3.87388	4.13211	3.60229	3.06762	3.45441	3.61872	3.50876	3.46576	3.70547	3.8996	3.92649	3.3984	3.87007	3.49321	3.60436	3.48636	3.74055	3.89461	3.86111	3.91141	3.70963	3.58053	3.53047	3.58763	3.95264	3.40974	3.69437	3.34401	3.42551	3.60777	3.65046	3.34199	3.73817	3.635	3.56316	3.91976	3.20413	3.18088	3.41699	2.9745	3.31876	3.88095
ENSG00000007866	TEAD3	TEA domain family member 3 [Source:HGNC Symbol;Acc:HGNC:11716]	protein_coding	6	35473597	3.77665	3.27615	3.70277	3.53351	3.1249	2.78032	2.67433	3.34074	3.44336	3.00783	3.71514	4.81393	4.01602	3.49494	4.34481	2.86265	3.86904	3.7481	3.87104	3.65387	3.4249	3.91695	3.77757	3.48417	2.8357	3.74422	4.41077	3.34218	3.55519	2.5985	3.0208	3.26048	2.91344	3.94002	3.95489	2.86617	3.7212	3.81453	3.8503	2.78715	2.74283	2.86615	3.44228	3.71168
ENSG00000007923	DNAJC11	DnaJ (Hsp40) homolog, subfamily C, member 11 [Source:HGNC Symbol;Acc:HGNC:25570]	protein_coding	1	6634168	5.49805	5.73947	5.18933	5.70941	6.18964	5.93324	5.91597	5.33667	5.92661	5.78572	5.4296	5.57178	5.96698	5.43566	5.7946	5.90962	6.06545	5.41329	5.40485	5.41655	5.57877	5.56192	5.23521	5.6088	5.27597	5.27675	5.31044	5.79153	5.44531	5.41632	5.26533	5.70352	5.96683	5.53142	5.08223	5.20424	5.29817	5.26657	5.16608	5.01048	5.28447	5.43306	5.65547	5.60265
ENSG00000007944	MYLIP	myosin regulatory light chain interacting protein [Source:HGNC Symbol;Acc:HGNC:21155]	protein_coding	6	16129125	5.39646	4.85492	4.74309	4.57522	4.51764	6.02786	4.97162	4.72588	5.48624	4.43289	4.89622	5.31569	4.45811	4.93005	5.44635	4.79743	4.99085	5.14318	5.32759	4.80627	4.76057	4.65362	4.82575	4.57289	4.34003	4.49863	4.76029	4.36352	4.54487	4.6177	4.73365	4.76874	4.70797	5.69597	5.03819	4.76005	5.373	4.52218	4.62504	4.54808	4.5382	4.95852	4.49527	4.36618
ENSG00000008018	PSMB1	proteasome (prosome, macropain) subunit, beta type, 1 [Source:HGNC Symbol;Acc:HGNC:9537]	protein_coding	6	170535117	7.34446	7.27164	7.85962	6.80523	7.01774	8.08229	7.4177	7.27325	7.35157	7.20424	7.17242	7.45487	7.35866	7.42419	7.13106	6.82032	8.11638	7.39827	8.35881	7.22481	7.18923	7.2079	6.84515	7.34043	7.424	7.39708	6.79065	7.45482	7.15253	6.70372	7.59684	7.07295	7.3365	7.80043	8.48415	7.38756	8.27811	7.1981	7.37444	7.36807	7.53443	7.77175	7.77427	8.05355
ENSG00000008056	SYN1	synapsin I [Source:HGNC Symbol;Acc:HGNC:11494]	protein_coding	X	47571898	5.00569	5.56116	5.46743	5.61146	3.98254	5.83636	5.20316	5.98815	4.81763	5.0629	5.78793	4.19187	4.37493	5.40467	4.13742	5.49563	3.65147	5.66633	5.7615	5.38278	5.53781	4.8868	5.77088	4.15448	4.31022	5.44002	4.54921	4.78759	5.52044	4.44947	5.60041	6.1611	4.97702	5.33376	4.99871	5.6843	6.03013	4.92373	4.79033	5.98767	6.09461	5.7094	5.55719	3.58405
ENSG00000008083	JARID2	jumonji, AT rich interactive domain 2 [Source:HGNC Symbol;Acc:HGNC:6196]	protein_coding	6	15246296	5.2623	5.20173	4.74396	5.47562	4.66062	6.27677	5.3465	5.36792	5.28224	5.22379	5.71711	5.68211	5.30122	5.20359	5.1879	5.29674	4.74638	5.4341	5.96362	5.53575	5.32191	5.47813	4.79433	4.71762	4.66767	5.18644	4.8402	4.68836	5.11437	4.69787	4.83505	5.12184	5.18262	6.31997	5.75599	5.13868	4.61527	5.10646	4.62472	4.7617	4.79282	4.27909	4.78831	5.05045
ENSG00000008086	CDKL5	cyclin-dependent kinase-like 5 [Source:HGNC Symbol;Acc:HGNC:11411]	protein_coding	X	18425583	5.12962	5.23443	4.22528	5.30537	5.01645	4.68348	5.02756	5.04284	4.7013	5.2938	4.84369	4.47613	4.60447	4.91495	4.93787	5.44095	4.50223	4.80126	4.80486	4.69907	5.03294	5.19995	5.26754	4.36168	3.80461	4.79074	5.07393	4.84221	4.79688	5.01706	4.41112	4.98097	4.81913	4.05064	4.77731	4.70481	3.45676	4.0235	4.80416	4.95662	4.71665	4.51062	4.7807	3.87567
ENSG00000008130	NADK	NAD kinase [Source:HGNC Symbol;Acc:HGNC:29831]	protein_coding	1	1751232	5.32414	5.01486	5.19919	5.0798	4.02859	4.7129	4.77025	5.65796	4.58818	3.93739	5.21563	5.97515	5.27389	5.06132	5.45048	4.40039	5.62612	5.52244	4.85056	5.55791	5.1839	5.12424	5.64346	5.36209	4.98688	5.23427	5.78727	4.03808	5.28933	4.04465	4.47002	5.13876	4.32591	5.5188	5.19673	4.78598	5.59277	5.35261	5.23964	5.02309	5.16202	5.27532	5.48912	5.61895
ENSG00000008256	CYTH3	cytohesin 3 [Source:HGNC Symbol;Acc:HGNC:9504]	protein_coding	7	6161776	4.777	4.77211	4.64755	4.70111	3.16149	4.43977	3.79483	5.0176	4.22478	4.29534	5.29465	5.0789	5.25908	4.82034	4.87395	3.97213	4.61791	5.02316	4.20959	5.24801	5.00865	4.99069	4.82964	4.5059	4.28686	4.90313	5.1153	3.82637	5.02081	3.74729	4.28175	4.76802	4.06846	5.54164	4.02466	4.57902	4.68692	4.66225	4.53882	4.19931	4.64853	3.91258	4.27229	4.51442
ENSG00000008277	ADAM22	ADAM metallopeptidase domain 22 [Source:HGNC Symbol;Acc:HGNC:201]	protein_coding	7	87934143	3.82603	4.65564	3.26284	4.84636	2.67746	3.9822	3.45496	2.67265	3.41607	3.45096	4.74981	2.5734	3.59301	3.69979	2.96542	5.49306	1.52368	3.60883	3.18337	3.22143	3.51105	4.1506	5.25662	3.28888	3.56895	2.92072	3.00311	3.39494	3.20117	4.37875	5.088	3.99557	4.10909	3.37919	1.89786	3.76077	2.60644	3.50405	3.837	4.00404	3.91063	3.94579	3.31673	2.07011
ENSG00000008282	SYPL1	synaptophysin-like 1 [Source:HGNC Symbol;Acc:HGNC:11507]	protein_coding	7	106090503	7.11101	6.92703	6.89397	6.37996	7.61828	7.29132	6.84798	6.44412	7.30756	7.43419	6.63103	7.24618	7.06861	6.85461	7.33714	7.13024	7.57586	6.95982	7.12546	6.69505	6.92017	6.94834	6.83377	7.07257	6.53248	6.99338	7.13996	7.45497	6.9159	7.50138	6.97536	6.64555	7.16465	7.04625	6.99666	6.89022	7.09131	6.75374	7.35403	6.86788	6.37055	7.18897	6.96461	6.95661
ENSG00000008283	CYB561	cytochrome b561 [Source:HGNC Symbol;Acc:HGNC:2571]	protein_coding	17	63432304	6.53985	6.58394	6.89721	6.46208	5.39502	6.74927	6.44498	7.26709	5.97369	6.16072	6.7178	6.38318	6.24018	7.00368	6.21229	5.96001	6.8364	6.96891	7.04095	6.90807	6.87036	6.35216	6.73755	5.91913	5.46971	6.75238	6.58454	5.84913	6.99848	5.40612	6.58995	6.61855	6.24198	6.63058	6.98662	6.66426	7.43283	6.63723	6.67976	6.72018	7.51895	7.18934	6.92931	6.24185
ENSG00000008294	SPAG9	sperm associated antigen 9 [Source:HGNC Symbol;Acc:HGNC:14524]	protein_coding	17	50962174	7.64289	7.31129	7.01623	7.32617	7.88481	7.86021	7.7891	7.25519	7.57702	7.7631	7.33844	7.89739	7.40529	7.30747	7.50783	7.55997	7.39214	7.31339	7.57515	7.50952	7.3652	7.39371	7.40739	7.01988	7.04992	7.40543	7.77207	7.47333	7.36807	7.77914	7.17063	6.98059	7.47459	7.18812	7.78205	7.09232	6.72316	7.22374	7.09617	6.64505	6.67216	7.23215	6.892	7.15611
ENSG00000008300	CELSR3	cadherin, EGF LAG seven-pass G-type receptor 3 [Source:HGNC Symbol;Acc:HGNC:3230]	protein_coding	3	48636469	5.63509	5.94741	4.99836	6.77068	4.25135	4.68878	5.60313	5.98467	4.65668	4.80947	5.77355	4.57612	4.74164	5.03192	4.36411	5.01747	2.57669	5.41312	4.68215	5.89326	5.27704	5.31769	5.95315	4.78987	5.54145	5.15572	5.19856	3.96888	5.15982	4.208	4.90733	5.61069	4.95031	4.07246	5.36206	5.15629	5.21339	5.60893	4.36571	5.59784	5.98419	4.41651	5.12207	4.65725
ENSG00000008311	AASS	aminoadipate-semialdehyde synthase [Source:HGNC Symbol;Acc:HGNC:17366]	protein_coding	7	122075647	3.61736	3.59831	2.05305	3.7009	3.80257	3.0557	3.74414	3.04522	3.19532	3.68038	2.87162	3.28081	3.25718	3.06068	3.78989	3.91819	3.20445	2.94716	3.05542	2.83505	3.31117	3.30899	3.16595	3.30478	3.39006	3.12237	3.34565	3.3987	3.14327	3.60614	2.81582	3.01494	3.43445	2.68464	2.27934	3.16663	0.636867	3.23591	3.00283	2.86343	3.27864	2.6903	2.55126	3.1539
ENSG00000008323	PLEKHG6	pleckstrin homology domain containing, family G (with RhoGef domain) member 6 [Source:HGNC Symbol;Acc:HGNC:25562]	protein_coding	12	6310436	3.8127	3.35934	3.80608	3.50821	2.42096	2.52051	2.69881	4.03313	3.21734	2.38435	3.58357	3.95584	2.6985	3.70352	3.95322	2.70026	4.04322	3.62181	3.43724	3.9031	3.53971	3.41358	4.42609	2.53695	2.35859	3.92949	4.21034	1.92189	4.06774	1.79773	2.87104	3.23811	1.94321	3.80969	3.42344	2.97446	4.02753	3.55026	3.94565	3.54583	4.15269	3.49817	3.84196	3.701
ENSG00000008324	SS18L2	synovial sarcoma translocation gene on chromosome 18-like 2 [Source:HGNC Symbol;Acc:HGNC:15593]	protein_coding	3	42581840	3.40592	3.72027	4.27147	3.46319	4.02793	4.33918	3.81705	3.35618	3.78942	3.92279	3.60723	3.78298	3.82926	3.70769	3.4326	3.50284	4.21771	3.69671	3.93035	3.66371	3.60694	3.78609	3.65835	4.50148	5.12339	3.8581	3.47648	4.23222	3.65718	3.87896	4.1533	4.1562	4.25541	3.82104	4.16619	4.13611	4.76631	3.80963	4.0394	4.23539	3.77311	4.08662	4.19436	4.18979
ENSG00000008394	MGST1	microsomal glutathione S-transferase 1 [Source:HGNC Symbol;Acc:HGNC:7061]	protein_coding	12	16347142	7.03221	5.60614	7.66385	5.79506	8.75151	5.32439	5.83153	6.16689	7.52185	7.32225	6.51071	7.77208	7.31607	6.59977	7.24442	6.75169	8.85965	6.50174	5.9802	6.06385	6.18528	7.49264	6.75372	7.87435	6.95919	6.97917	7.00024	7.68491	6.32644	8.12012	6.93262	5.87039	7.42601	7.16366	5.08098	6.66088	6.86262	7.79177	7.59556	6.73344	5.33111	6.53445	7.36522	8.20867
ENSG00000008405	CRY1	cryptochrome circadian clock 1 [Source:HGNC Symbol;Acc:HGNC:2384]	protein_coding	12	106991364	5.17772	5.25554	5.60493	5.4775	5.9932	6.78035	6.07548	5.40272	5.61664	5.42232	5.14729	5.8355	5.60384	5.46889	5.2979	5.67619	5.22384	5.78401	6.88374	5.7335	6.03182	5.29888	5.76547	5.36212	5.46445	5.80409	5.51404	5.76065	5.92728	6.0973	6.0464	5.57868	5.84793	5.67462	7.33521	5.7753	5.52798	5.65349	5.38492	5.47152	5.57964	5.77616	5.16319	5.85238
ENSG00000008441	NFIX	nuclear factor I/X (CCAAT-binding transcription factor) [Source:HGNC Symbol;Acc:HGNC:7788]	protein_coding	19	12995608	5.32901	4.26673	4.86602	4.80916	4.40267	4.28893	4.39085	5.43956	4.99676	4.80709	5.35194	6.09435	5.41598	5.32686	5.45182	4.53519	5.97195	5.3543	4.93046	5.62245	5.25816	4.92719	5.55325	5.0386	4.42073	5.30819	5.72818	4.29507	5.82444	3.67926	4.52859	4.41886	4.64903	6.1292	4.85102	4.01182	4.51971	5.16015	5.18249	4.30457	4.87506	4.80045	4.93162	5.49307
ENSG00000008513	ST3GAL1	ST3 beta-galactoside alpha-2,3-sialyltransferase 1 [Source:HGNC Symbol;Acc:HGNC:10862]	protein_coding	8	133454848	7.2686	7.02576	5.98848	6.58998	6.70907	6.7921	6.44886	6.45676	6.78639	7.10797	6.64539	8.30408	6.99971	7.09236	7.14805	6.40134	6.73508	6.40152	6.90754	6.7444	6.75585	6.74934	6.53975	6.23307	5.86481	6.62534	7.20457	6.18014	6.62828	6.02739	6.26216	6.60765	6.92995	6.85903	6.54763	6.0572	6.77241	6.99844	6.40609	5.95666	5.97209	6.7638	6.29126	7.13448
ENSG00000008517	IL32	interleukin 32 [Source:HGNC Symbol;Acc:HGNC:16830]	protein_coding	16	3065297	5.85726	5.67305	7.59262	5.8991	6.10968	3.16002	5.30319	5.48771	6.13155	6.01524	5.94496	8.0831	6.12708	5.66916	8.01677	6.45203	8.68254	5.90144	4.44758	6.1617	6.46593	5.98946	7.51447	7.26054	5.35928	6.52263	8.13344	7.13882	6.65028	5.47385	5.25954	6.35256	5.60094	7.35568	4.09757	7.00174	7.29426	6.50521	9.01595	6.39395	4.3756	5.93905	7.96733	7.08048
ENSG00000008710	PKD1	polycystic kidney disease 1 (autosomal dominant) [Source:HGNC Symbol;Acc:HGNC:9008]	protein_coding	16	2088710	4.97765	4.7563	5.36833	5.59504	2.54623	4.54399	4.27038	6.82476	3.8163	3.40423	5.58152	6.17786	4.29218	4.87734	4.88227	3.8179	3.60954	5.72909	5.6287	6.09908	5.26696	4.72539	6.17665	4.92559	5.55884	5.45018	6.11421	2.95742	5.93214	2.7262	4.02591	5.0377	3.30225	5.74166	5.52015	4.87767	5.88268	6.04425	5.05155	5.28327	6.38516	5.0942	5.0634	5.42025
ENSG00000008735	MAPK8IP2	mitogen-activated protein kinase 8 interacting protein 2 [Source:HGNC Symbol;Acc:HGNC:6883]	protein_coding	22	50600685	4.75641	5.38539	5.4404	5.74218	3.33379	5.21231	5.54168	6.69479	4.10861	3.73043	5.51676	5.10509	4.61748	5.57829	4.08428	4.69261	3.72312	5.94632	5.97467	6.07715	5.43229	4.49506	6.07828	3.81901	4.4267	5.53662	5.21824	3.72513	5.80464	3.66615	4.88921	5.90896	3.94386	5.45163	6.21066	5.21273	6.25044	5.13843	5.10424	5.6574	6.68771	5.55024	5.71506	4.28415
ENSG00000008838	MED24	mediator complex subunit 24 [Source:HGNC Symbol;Acc:HGNC:22963]	protein_coding	17	40019097	6.14802	6.0571	5.89895	6.09461	4.94164	5.57231	5.84648	6.34176	5.59553	5.21281	5.99012	6.10128	5.97964	6.01087	6.2007	5.38247	6.37985	6.36424	6.10451	6.32014	6.14713	5.85966	6.3597	5.92235	5.51314	6.13146	6.21507	5.33697	6.21609	4.92263	5.51642	6.08515	5.3236	6.40981	6.23109	5.84684	6.05245	6.01659	5.94887	5.93411	6.38053	5.82842	6.34691	6.10685
ENSG00000008853	RHOBTB2	Rho-related BTB domain containing 2 [Source:HGNC Symbol;Acc:HGNC:18756]	protein_coding	8	22987417	4.37774	4.57289	4.04925	4.68922	2.69273	3.96844	3.91539	4.50094	3.67014	3.46506	4.16328	3.84546	4.55403	4.09168	4.26135	3.42675	4.40856	4.44038	4.81309	4.66286	4.31027	4.44023	4.54863	3.02717	3.37862	4.15194	4.3067	3.5557	4.12069	2.97362	3.73998	4.53447	3.43513	4.29202	4.57197	3.82858	4.14519	4.16503	3.73287	3.8663	4.44935	3.46339	4.27898	3.75916
ENSG00000008869	HEATR5B	HEAT repeat containing 5B [Source:HGNC Symbol;Acc:HGNC:29273]	protein_coding	2	36968383	6.14642	6.20772	5.24133	6.06655	6.68268	5.29601	6.47709	5.92867	5.56515	6.21202	5.89431	5.96912	6.0063	6.05736	5.99158	6.19524	5.54555	5.85049	4.79439	5.84541	5.9872	5.83979	5.91905	6.22019	5.96472	5.69116	5.76618	5.86174	5.84832	5.98471	5.7796	5.98031	6.22304	4.89388	4.60336	5.658	4.38102	5.95268	5.39879	5.62557	5.97963	5.74735	5.85552	5.93493
ENSG00000008952	SEC62	SEC62 homolog (S. cerevisiae) [Source:HGNC Symbol;Acc:HGNC:11846]	protein_coding	3	169966635	7.76828	8.19357	8.03927	7.86775	8.24177	8.30726	8.16379	7.90974	7.89668	8.24444	7.91186	7.96519	7.79594	8.04596	7.84097	8.43903	7.99035	7.98157	8.07403	7.82684	7.96814	7.98416	8.13042	7.57431	7.4891	7.91033	7.92467	8.27602	7.97551	8.53539	8.33611	8.12588	7.98717	7.96828	7.90559	8.29041	7.95126	7.72977	8.19351	8.04685	8.09994	8.15523	8.1083	7.68017
ENSG00000008988	RPS20	ribosomal protein S20 [Source:HGNC Symbol;Acc:HGNC:10405]	protein_coding	8	56067295	8.56407	8.29353	9.6549	8.28888	7.10778	8.45758	8.18407	8.99539	8.23526	8.12832	8.77485	9.5449	8.80057	8.9161	8.66065	7.78489	10.0791	9.00077	9.23842	8.87323	8.85521	8.51908	8.88767	10.3669	11.0109	9.14073	8.94849	8.32568	9.14832	7.85944	9.12992	8.66875	8.51864	9.37523	9.61392	9.20901	9.99405	9.24804	9.74558	9.76365	9.19602	9.4594	9.6308	9.84764
ENSG00000009307	CSDE1	cold shock domain containing E1, RNA-binding [Source:HGNC Symbol;Acc:HGNC:29905]	protein_coding	1	114716913	9.65194	9.80893	9.44114	9.7239	10.3059	10.5984	10.24	9.75179	10.0188	10.0892	9.62853	9.74139	9.84791	9.98538	9.75306	10.0778	10.0705	9.88975	10.2289	9.73631	9.81653	9.67897	9.69921	9.47154	9.1407	9.82995	9.53025	10.2048	9.80988	10.1144	9.96516	9.7954	10.1161	9.83449	10.2017	10.0141	9.28626	9.76334	9.81505	9.64497	9.82719	10.0805	9.86663	9.72482
ENSG00000009335	UBE3C	ubiquitin protein ligase E3C [Source:HGNC Symbol;Acc:HGNC:16803]	protein_coding	7	157138913	7.91159	7.91344	7.2777	7.88243	7.45488	8.14873	8.07995	8.04075	7.51518	7.61005	7.64031	7.92721	7.62006	8.0223	7.69096	7.61854	7.76784	7.9218	7.65313	7.79079	7.81572	7.87447	7.85323	7.26913	7.20345	7.79522	7.69553	7.39942	7.93185	7.31945	7.77415	7.87604	7.74115	7.60358	7.96498	7.83878	7.41132	7.68559	7.74558	7.86677	8.08708	8.29881	7.99633	7.57006
ENSG00000009413	REV3L	REV3-like, polymerase (DNA directed), zeta, catalytic subunit [Source:HGNC Symbol;Acc:HGNC:9968]	protein_coding	6	111299028	6.00107	6.07503	5.15967	6.4397	6.03169	4.77226	6.36628	5.77856	5.9237	6.14056	6.20729	5.47544	5.82513	5.6909	5.69616	6.20299	5.2133	5.74543	4.76175	5.91694	5.98649	5.70899	5.96174	5.24995	5.34854	5.69133	5.8344	5.5281	5.58527	6.04673	5.5967	5.53049	5.77203	5.22425	5.57956	5.79064	3.86496	5.51646	5.05355	5.20393	5.43591	4.94069	4.95293	5.15583
ENSG00000009780	FAM76A	family with sequence similarity 76, member A [Source:HGNC Symbol;Acc:HGNC:28530]	protein_coding	1	27725979	3.71368	4.0111	4.36587	4.17202	4.42296	4.65277	4.49924	4.27441	4.11595	3.85495	4.06597	3.56968	4.15748	4.22714	3.42916	4.76602	3.90589	4.337	5.61993	4.20847	4.33521	4.14297	4.24708	4.37475	4.51941	4.32334	3.80928	4.44211	4.10811	4.79252	4.72371	4.44027	4.33752	3.93791	5.40361	4.57191	4.17813	4.01334	4.24054	4.49363	4.32671	4.4004	4.07379	4.03364
ENSG00000009830	POMT2	protein-O-mannosyltransferase 2 [Source:HGNC Symbol;Acc:HGNC:19743]	protein_coding	14	77274956	5.37201	5.82121	5.13748	5.68613	4.62927	4.81734	4.8775	5.27164	5.31122	5.15458	5.34392	5.05378	5.21578	5.1517	5.22765	5.27756	5.13619	5.33866	4.36651	5.17218	5.54272	5.25405	5.44406	5.39643	5.21592	5.16001	5.40337	4.83081	5.15727	4.50148	5.01952	5.46163	5.41092	5.15616	4.25652	5.16937	5.27805	5.34933	4.82403	5.05386	5.48035	4.66341	5.35557	5.23488
ENSG00000009844	VTA1	vesicle (multivesicular body) trafficking 1 [Source:HGNC Symbol;Acc:HGNC:20954]	protein_coding	6	142147162	5.96358	6.08759	6.11965	5.76564	6.59454	6.4989	6.20046	5.8824	6.28865	6.34228	5.98136	6.20648	6.16325	6.32214	6.06951	6.16956	6.37657	6.12347	6.1273	6.11163	6.12184	5.93189	5.93527	6.12149	5.91396	6.15004	5.90342	6.51231	6.24683	6.48187	6.54136	5.97404	6.22302	6.19769	6.40029	6.32969	6.08734	5.9295	6.35658	6.21741	6.09499	6.4641	6.09272	6.218
ENSG00000009950	MLXIPL	MLX interacting protein-like [Source:HGNC Symbol;Acc:HGNC:12744]	protein_coding	7	73593194	5.12953	5.22303	5.87473	7.22343	3.05145	4.02366	3.97355	6.42416	4.67418	2.87108	5.38165	4.40498	3.7325	5.05627	5.73666	4.71701	4.01083	5.54378	5.42021	5.42369	5.54205	5.34011	6.98897	5.32169	5.60423	5.4802	6.46944	3.85016	5.5849	3.75848	4.46235	6.3771	3.45532	5.22107	4.5909	5.50202	5.48975	6.56096	5.40567	6.11575	6.38889	4.61442	5.38446	5.91414
ENSG00000009954	BAZ1B	bromodomain adjacent to zinc finger domain, 1B [Source:HGNC Symbol;Acc:HGNC:961]	protein_coding	7	73440398	7.26252	7.4397	6.68882	7.55091	7.45383	7.13147	7.75492	7.32543	6.78039	7.44024	7.50657	7.27424	7.46768	7.249	7.08132	7.36671	6.68257	7.43175	6.09662	7.44759	7.52306	7.34648	7.19189	7.10204	6.95981	7.15073	6.97833	6.90032	7.1818	7.01808	7.1483	7.27109	7.47558	6.22768	6.04768	7.10485	6.61743	7.07694	6.52898	6.47874	6.98334	6.70574	6.66501	6.83724
ENSG00000010017	RANBP9	RAN binding protein 9 [Source:HGNC Symbol;Acc:HGNC:13727]	protein_coding	6	13621498	6.12493	6.1344	5.88821	6.07074	6.29664	6.76475	6.43711	5.85362	6.28617	6.30075	5.91375	5.89491	6.12342	5.9694	6.26437	6.52564	6.39979	6.15619	6.7609	6.10401	6.02118	6.23619	6.07511	5.65606	5.4685	5.98779	6.02038	6.39606	5.91841	6.56594	6.07845	6.16555	6.30102	6.06162	6.85109	6.18312	5.68173	5.85491	5.93903	5.77184	5.70103	5.84266	5.85894	5.64186
ENSG00000010072	SPRTN	SprT-like N-terminal domain [Source:HGNC Symbol;Acc:HGNC:25356]	protein_coding	1	231337104	3.67437	3.9793	3.86488	3.85802	3.87206	4.59108	3.9861	3.84677	3.88114	3.89908	3.99693	4.00157	3.81915	4.00419	3.61467	3.88662	3.56817	3.95142	4.27545	3.95313	4.0494	3.74285	3.51261	3.73383	3.82645	4.14338	3.76402	3.70013	3.91527	4.08217	4.35942	3.78728	3.92983	4.31525	4.15017	3.98121	3.45737	3.87368	3.855	3.93874	4.16093	4.04029	4.00897	3.8555
ENSG00000010165	METTL13	methyltransferase like 13 [Source:HGNC Symbol;Acc:HGNC:24248]	protein_coding	1	171781664	5.55809	5.51958	5.5036	5.43965	5.89162	5.12847	5.62979	5.37479	5.27823	5.51243	5.37688	5.74978	5.9481	5.46438	5.4098	5.14902	5.8147	5.4115	4.37516	5.61059	5.53079	5.52767	5.09254	5.50557	5.0237	5.30793	5.09292	5.51137	5.62048	4.87077	5.28491	5.43775	5.88734	4.82465	4.85131	5.07819	5.85324	5.37498	5.2478	4.66921	5.38656	5.32929	5.89695	5.76041
ENSG00000010219	DYRK4	dual-specificity tyrosine-(Y)-phosphorylation regulated kinase 4 [Source:HGNC Symbol;Acc:HGNC:3095]	protein_coding	12	4562204	3.26322	3.41122	3.91434	3.39907	2.77477	3.21133	2.96263	3.51357	3.22636	3.47691	3.46354	3.32143	3.19531	3.52461	3.01969	3.17189	4.10727	3.27184	3.08989	3.29905	3.26014	3.2611	3.57789	3.3419	3.56901	3.4277	3.44802	3.3646	3.38245	2.98676	3.55594	3.56837	3.33619	3.25355	3.31787	3.64733	3.90233	3.17986	3.80538	3.67651	3.73046	3.45133	3.67185	3.25135
ENSG00000010244	ZNF207	zinc finger protein 207 [Source:HGNC Symbol;Acc:HGNC:12998]	protein_coding	17	32350117	7.19256	6.89726	7.09923	6.89777	7.39645	8.41056	7.41718	6.81405	7.42225	7.08953	6.8853	7.68345	7.18321	7.12005	7.29778	7.1887	7.66184	7.1377	8.25801	7.04113	7.01433	6.98972	6.73855	7.34863	7.11731	7.06938	6.88812	7.54327	7.10587	7.22785	7.15424	6.84858	7.15442	7.5776	8.00062	7.12966	7.39312	7.03976	6.96876	6.78786	6.87327	7.36352	6.92243	7.46364
ENSG00000010256	UQCRC1	ubiquinol-cytochrome c reductase core protein I [Source:HGNC Symbol;Acc:HGNC:12585]	protein_coding	3	48599002	7.07947	6.84345	7.27422	6.51206	5.44366	6.69535	6.27199	7.03777	6.64979	6.39098	6.84713	6.8537	6.829	6.96592	7.06249	6.14502	7.51017	7.0043	6.601	6.90105	6.90146	6.86192	6.93562	6.8565	6.77827	7.09286	7.29939	6.38237	6.9241	5.77004	6.70648	6.72296	6.46865	7.1383	6.15691	6.77474	7.54121	6.787	7.43987	7.05873	7.20245	6.94057	7.33752	6.98463
ENSG00000010270	STARD3NL	STARD3 N-terminal like [Source:HGNC Symbol;Acc:HGNC:19169]	protein_coding	7	38178222	5.50208	5.69896	5.79334	5.39756	5.71593	6.44267	5.88087	5.68449	5.86938	5.66935	5.81032	5.56841	5.65718	5.80502	5.32686	6.08875	5.70298	5.92416	6.65905	5.71859	5.89445	5.56667	5.77174	6.16133	6.83485	5.71748	5.61803	5.9695	5.78886	6.15852	6.17396	5.72208	5.9073	6.10667	6.57311	6.33492	5.89207	5.50184	5.93213	6.46543	6.07621	6.24826	5.60651	5.98476
ENSG00000010278	CD9	CD9 molecule [Source:HGNC Symbol;Acc:HGNC:1709]	protein_coding	12	6199715	7.09552	6.48914	7.39387	5.98485	7.60408	6.31103	6.69718	6.7584	7.39278	7.25441	6.96841	7.42817	7.03332	7.17913	7.04104	6.62975	7.81961	6.93011	7.34599	6.72805	6.90548	6.80079	6.44808	6.93983	6.68681	7.50964	7.01917	7.13559	7.30494	6.63216	7.25329	6.00777	6.91471	7.49813	6.50125	6.97176	7.23231	6.97652	7.07092	6.95473	6.96123	7.32451	6.94231	7.24181
ENSG00000010292	NCAPD2	non-SMC condensin I complex, subunit D2 [Source:HGNC Symbol;Acc:HGNC:24305]	protein_coding	12	6493356	5.87689	5.84382	5.17742	5.80616	5.70544	3.40551	5.31045	5.28396	5.374	5.87389	5.56891	4.87343	5.96168	5.27586	6.01427	5.44789	5.81042	5.38739	3.37728	5.39851	5.6062	5.97853	5.6232	5.69299	5.20771	5.47071	5.73411	5.26676	5.22654	5.14981	5.12358	5.67461	5.52826	4.59161	4.30255	5.1036	4.46514	5.11804	5.46855	5.03289	5.13581	4.28365	5.49107	5.2832
ENSG00000010295	IFFO1	intermediate filament family orphan 1 [Source:HGNC Symbol;Acc:HGNC:24970]	protein_coding	12	6538375	3.16049	3.0168	3.88874	4.10867	1.30882	1.55013	3.13388	3.80432	2.28528	1.99753	3.89855	2.90842	2.80493	3.05637	2.8702	2.83015	1.77524	3.34569	2.84421	3.63495	3.28446	3.05476	3.87251	3.60194	4.39955	3.68493	3.69085	2.6102	3.49916	2.31404	2.75252	3.45861	1.86529	2.39031	2.47005	3.62203	3.83963	4.2004	2.79497	3.29105	3.80319	3.06181	3.0671	3.48344
ENSG00000010310	GIPR	gastric inhibitory polypeptide receptor [Source:HGNC Symbol;Acc:HGNC:4271]	protein_coding	19	45668244	4.29553	2.79636	3.86979	6.5183	3.16037	3.1641	3.20568	2.69311	3.85053	2.37397	3.1078	2.80025	2.3026	2.20272	4.52566	3.89012	2.40002	2.71435	4.41857	3.13879	2.73189	3.54121	4.07717	4.15263	4.62418	3.0148	4.50956	3.2713	3.17392	3.45066	2.81188	4.54084	3.22069	2.69827	4.27403	3.64261	2.84137	4.60135	2.54456	3.95039	3.65341	2.64364	2.88963	5.01216
ENSG00000010318	PHF7	PHD finger protein 7 [Source:HGNC Symbol;Acc:HGNC:18458]	protein_coding	3	52410561	2.54887	1.51876	2.21718	2.74455	2.73559	3.81015	4.01428	2.62912	3.13349	2.22435	2.35703	1.72441	2.56592	2.56469	2.40119	2.57303	2.52672	2.79685	3.91292	3.15953	2.57288	2.37873	2.44926	2.53423	2.93433	2.38474	2.52305	2.78443	2.47676	3.14798	2.91505	2.53507	2.87447	2.45577	5.0655	2.72285	2.35415	3.24994	2.73008	2.29494	2.50357	3.39529	2.46409	2.44821
ENSG00000010322	NISCH	nischarin [Source:HGNC Symbol;Acc:HGNC:18006]	protein_coding	3	52455118	6.20318	6.47653	6.13923	6.81033	5.15197	6.20783	5.97849	6.96045	5.55723	5.6726	6.8102	6.04079	5.60223	6.27019	6.16008	6.40031	5.42764	6.55214	6.11572	6.47115	6.34483	6.39986	6.97759	5.87407	6.17589	6.35829	6.57625	5.32704	6.22936	5.47819	6.0048	6.92414	5.48018	6.19477	6.1905	6.26911	6.47111	6.57027	6.10597	6.39202	7.29574	5.90395	6.74389	5.83141
ENSG00000010361	FUZ	fuzzy planar cell polarity protein [Source:HGNC Symbol;Acc:HGNC:26219]	protein_coding	19	49806869	2.21831	2.05252	3.21563	2.62809	1.42808	1.16645	1.47406	2.66626	1.8019	1.76566	2.5253	1.59483	1.98392	2.60144	2.6685	2.1752	2.3729	2.19428	1.06978	2.25103	2.54837	2.51376	3.18753	2.3843	2.4477	2.34051	2.72875	1.96938	2.69773	1.40834	1.90717	2.33566	1.72085	2.64494	0.956899	2.30651	2.38375	2.93495	2.75392	2.60997	2.96614	2.01161	2.18714	2.3033
ENSG00000010404	IDS	iduronate 2-sulfatase [Source:HGNC Symbol;Acc:HGNC:5389]	protein_coding	X	149476990	9.85043	10.1021	8.96016	9.70127	9.04903	10.3059	10.2982	9.32951	9.20759	9.48119	9.79097	8.2875	9.0424	9.47192	8.42765	10.0641	8.0371	9.3831	10.5194	9.16464	9.38062	9.40126	9.46376	8.31122	8.70359	9.20653	8.82807	9.1759	9.43879	9.54081	9.71212	9.74586	9.65718	9.56744	10.6874	9.86109	8.94184	8.82496	8.61596	9.69562	10.3438	9.81164	9.17563	8.34315
ENSG00000010438	PRSS3	protease, serine, 3 [Source:HGNC Symbol;Acc:HGNC:9486]	protein_coding	9	33750466	6.96946	3.8459	5.88372	4.21917	6.92448	4.02377	5.87422	6.85012	5.56193	5.72008	6.35974	7.25465	6.55907	4.62172	8.25831	5.14462	8.70217	5.38387	4.59661	4.58965	8.28596	4.86948	4.33701	6.64955	5.71842	6.71456	5.5908	7.54134	7.1659	5.75787	6.09972	5.24664	6.99789	6.49232	6.72252	9.03597	8.49094	7.28753	7.61234	5.98083	4.00757	7.44457	7.72708	8.27938
ENSG00000010539	ZNF200	zinc finger protein 200 [Source:HGNC Symbol;Acc:HGNC:12993]	protein_coding	16	3222325	2.90652	2.43554	3.00119	2.41132	2.94062	2.47086	2.66339	2.73775	2.69659	3.21981	3.03972	3.0089	3.03316	3.13564	2.78844	2.57099	2.5157	2.33646	3.06963	2.57697	3.06403	2.85203	2.20932	2.98953	2.81946	3.20234	2.82589	2.74377	2.26584	3.31559	3.12762	1.91145	3.06552	1.88241	3.07528	2.83462	2.31176	2.81286	2.9051	2.63762	2.91682	2.55781	2.66933	2.55873
ENSG00000010626	LRRC23	leucine rich repeat containing 23 [Source:HGNC Symbol;Acc:HGNC:19138]	protein_coding	12	6873569	3.19799	3.88534	4.09245	3.46331	3.84501	3.53778	4.38315	3.24157	3.58349	3.89755	3.30744	1.76299	3.57134	3.07356	2.83611	3.78589	2.92303	3.34607	3.11035	3.74428	3.27899	2.95718	3.16541	3.1289	3.79655	2.99869	2.61721	3.61876	2.95065	3.30459	3.79025	3.75669	3.3659	3.36102	4.15497	3.48893	4.10779	3.49047	3.10885	3.45934	3.88536	3.48919	3.39048	2.87771
ENSG00000010704	HFE	hemochromatosis [Source:HGNC Symbol;Acc:HGNC:4886]	protein_coding	6	26087281	3.56904	3.05574	3.09762	2.69404	3.36482	0.512005	2.4377	2.5072	2.99216	3.7922	2.88759	1.30097	3.10172	2.38685	3.95646	3.18599	3.52916	2.62777	1.65103	2.30688	2.681	3.34066	3.30763	2.75951	2.39804	3.06958	3.56602	3.52582	2.38281	3.19412	2.43464	2.69772	2.99162	2.35624	1.63863	2.54975	0.689906	2.73304	3.52206	2.76226	3.16083	2.26476	3.36974	3.03152
ENSG00000010803	SCMH1	sex comb on midleg homolog 1 (Drosophila) [Source:HGNC Symbol;Acc:HGNC:19003]	protein_coding	1	41027200	5.83535	5.98272	5.47479	6.03783	5.79653	5.99522	6.09896	5.89867	5.82807	5.86361	5.66529	6.2504	5.64371	5.49845	6.0477	5.80962	6.09562	5.80576	5.90686	5.73394	6.01894	5.73466	5.7505	5.4821	5.16887	5.64381	5.74758	5.51743	5.68694	5.05769	5.41691	5.96508	5.97326	5.55628	6.09442	5.63034	5.86029	5.80213	5.35351	5.39829	5.60776	5.88758	5.49278	6.03854
ENSG00000010810	FYN	FYN proto-oncogene, Src family tyrosine kinase [Source:HGNC Symbol;Acc:HGNC:4037]	protein_coding	6	111660332	5.42455	5.97608	5.72342	6.29096	5.44505	6.10504	5.73668	5.99347	5.68222	5.83	6.1436	5.72109	5.81343	5.63196	5.6661	6.17491	5.64777	5.80167	5.82184	5.85253	5.72251	6.16093	5.6	5.22586	5.37125	6.10541	5.50286	5.49233	5.80726	5.51567	5.69684	6.37015	5.83809	6.36891	5.74197	6.02467	6.20687	5.88684	5.28046	5.51247	5.65039	5.60526	5.70011	5.38498
ENSG00000010818	HIVEP2	human immunodeficiency virus type I enhancer binding protein 2 [Source:HGNC Symbol;Acc:HGNC:4921]	protein_coding	6	142751467	6.82675	6.83133	5.85142	6.83106	6.70961	7.13051	7.39449	7.05337	6.93114	7.13136	6.86459	7.60124	6.65457	6.98913	7.02391	6.95678	6.62035	6.86271	6.98844	6.96933	6.85809	6.92421	6.67749	6.34933	6.08483	6.66546	6.84394	6.31281	6.80888	6.66238	6.42628	6.59869	6.89786	6.55752	7.67494	6.54944	5.83852	6.71286	5.97431	6.07094	6.44691	6.82993	5.97087	6.66264
ENSG00000011007	TCEB3	transcription elongation factor B (SIII), polypeptide 3 (110kDa, elongin A) [Source:HGNC Symbol;Acc:HGNC:11620]	protein_coding	1	23743155	6.45853	6.4871	6.23337	6.33526	6.78396	7.1086	6.85561	6.56327	6.38055	6.53424	6.43971	7.16266	6.60381	6.59694	6.38133	6.5065	6.73611	6.50116	7.01248	6.56517	6.73315	6.29681	6.30137	6.24823	5.97535	6.29775	6.39622	6.31894	6.54724	6.32282	6.47018	6.40005	6.77047	6.71309	6.89869	6.44424	6.57026	6.33856	6.13866	5.97863	6.36763	6.66457	6.22069	6.42735
ENSG00000011009	LYPLA2	lysophospholipase II [Source:HGNC Symbol;Acc:HGNC:6738]	protein_coding	1	23790970	5.30793	4.84837	5.50693	4.83758	3.58003	4.01922	4.51161	5.88429	4.36395	4.03205	5.10184	5.596	5.00154	5.29021	5.21732	3.97194	5.68537	5.44746	4.21081	5.59141	5.18656	4.79368	5.41975	5.16344	4.56115	5.30732	5.58808	3.93512	5.52335	3.4322	4.41901	4.82048	4.12562	5.48325	4.2726	4.62765	5.98057	5.31285	5.34188	5.04625	5.70156	5.19539	5.93581	5.45615
ENSG00000011021	CLCN6	chloride channel, voltage-sensitive 6 [Source:HGNC Symbol;Acc:HGNC:2024]	protein_coding	1	11806096	5.16515	4.70295	4.70875	5.53699	4.57905	4.86941	4.42286	4.67581	4.62771	3.92139	5.05259	4.5111	4.85512	4.71644	4.70867	4.50429	4.32863	5.28547	4.34999	5.06265	4.80718	4.72654	4.89315	4.83059	4.88131	4.92655	5.02422	4.00899	4.78274	3.96243	4.16336	4.79268	4.53559	4.2386	4.55015	4.46101	3.87179	5.41886	4.02309	4.45769	4.49153	4.40274	4.68739	5.29909
ENSG00000011028	MRC2	mannose receptor, C type 2 [Source:HGNC Symbol;Acc:HGNC:16875]	protein_coding	17	62627401	5.53956	6.04366	5.73072	5.67508	1.51024	3.75323	2.95509	6.0525	3.93327	3.40132	6.0822	4.34109	5.27392	4.56345	5.76203	4.59934	4.52466	5.52655	4.49754	5.2427	4.68229	6.41909	5.72745	4.49629	5.021	5.51436	6.49864	3.37996	5.06092	3.85415	3.5323	5.29377	2.35933	6.52322	3.44481	3.44979	4.24907	5.15931	5.2951	5.21957	5.49373	2.0238	5.65193	4.91222
ENSG00000011105	TSPAN9	tetraspanin 9 [Source:HGNC Symbol;Acc:HGNC:21640]	protein_coding	12	3077355	5.55801	6.02295	5.20928	5.64139	3.3351	4.55063	5.0107	6.02382	4.76736	4.60725	5.45569	5.28258	5.48527	5.39104	5.71037	4.72877	5.231	5.59352	5.14535	5.18076	5.01391	5.8771	5.38912	4.47975	4.04681	5.45792	5.52204	4.47256	5.06404	3.99632	4.68563	5.2598	4.61982	5.542	5.48422	4.90838	5.08489	5.08751	5.39744	5.24918	5.62995	4.91852	6.24046	5.40137
ENSG00000011114	BTBD7	BTB (POZ) domain containing 7 [Source:HGNC Symbol;Acc:HGNC:18269]	protein_coding	14	93237550	3.774	3.50731	1.61582	3.53302	3.65956	3.76536	3.91036	3.23408	3.37174	3.61854	3.50862	3.71677	3.40879	3.52357	3.92125	3.43648	3.44624	3.29691	3.60968	3.38338	3.4625	3.60661	3.203	3.11263	2.54773	3.40205	3.3514	3.18634	3.3065	3.54634	3.05339	3.1135	3.62871	3.55468	3.41312	2.86111	1.20078	3.32401	3.1072	2.90241	2.92909	3.29533	3.08611	3.29792
ENSG00000011132	APBA3	amyloid beta (A4) precursor protein-binding, family A, member 3 [Source:HGNC Symbol;Acc:HGNC:580]	protein_coding	19	3750819	2.15671	1.82774	2.60283	2.78772	0.301228	1.69505	1.14487	3.72017	0.739833	1.01741	2.44577	3.23025	2.21603	2.47661	2.18745	0.0671867	1.95449	2.95121	2.03047	3.28064	2.45878	1.99935	2.99883	2.70885	3.0875	2.30272	3.1381	1.66571	3.14135	0.927035	1.4753	1.63605	1.4219	2.75461	2.53099	1.53424	3.05626	2.97641	2.61378	1.89712	3.22055	2.21473	2.57793	2.97974
ENSG00000011143	MKS1	Meckel syndrome, type 1 [Source:HGNC Symbol;Acc:HGNC:7121]	protein_coding	17	58205437	3.25535	3.61029	3.53925	3.84713	2.60809	2.05642	2.99835	3.25105	3.13654	2.78956	3.34207	2.66134	3.50265	2.84181	3.51055	2.86381	3.38798	3.50176	0.847234	3.34626	3.32222	3.12459	3.62704	3.63445	3.72103	3.28432	3.43978	2.60772	3.27195	2.49863	3.11809	3.43198	2.49443	2.3203	2.10638	3.08342	3.30901	3.31056	3.05643	3.07597	3.17178	2.86783	3.57508	3.24158
ENSG00000011198	ABHD5	abhydrolase domain containing 5 [Source:HGNC Symbol;Acc:HGNC:21396]	protein_coding	3	43690113	4.8426	4.7922	4.91317	4.48671	5.51467	5.45647	5.27343	4.86266	5.12639	5.59564	4.75676	5.22529	5.45471	5.43435	5.08716	5.09617	5.52855	5.36021	4.81384	4.88355	5.29825	4.87093	4.67616	5.64088	5.63141	5.06882	5.01263	5.56782	5.20903	5.63274	5.39751	4.52393	5.34506	4.916	5.25918	5.30063	5.10084	4.97309	5.20306	4.85911	4.83534	5.62044	5.13337	5.67315
ENSG00000011243	AKAP8L	A kinase (PRKA) anchor protein 8-like [Source:HGNC Symbol;Acc:HGNC:29857]	protein_coding	19	15380048	5.56292	5.60466	5.72022	6.26126	5.31178	7.06374	5.07883	5.51389	5.83561	5.30142	5.29517	5.00953	5.20035	5.21098	5.78055	5.49134	6.0103	5.64529	7.36654	5.45491	5.28635	5.67594	5.66208	5.14844	5.10924	5.31775	5.4278	4.84798	5.38474	4.76349	5.06226	6.19563	5.58304	5.75781	7.27488	5.36999	5.97765	5.57786	5.30637	5.1027	5.58902	5.27026	5.8374	5.37412
ENSG00000011258	MBTD1	mbt domain containing 1 [Source:HGNC Symbol;Acc:HGNC:19866]	protein_coding	17	51177425	4.7751	4.37703	4.32329	4.46907	5.1231	3.45885	4.45011	3.96464	4.84072	4.67078	4.57313	4.47283	4.8308	4.29864	5.07942	4.68949	4.6035	4.5769	3.86333	4.33239	4.78785	4.63491	4.80132	5.03475	4.42935	4.58512	4.84076	4.75245	4.56376	4.92086	4.36213	4.13435	4.67039	4.1233	3.99709	4.57046	2.87887	4.5155	4.70341	4.2619	4.01942	3.82319	4.22738	4.52469
ENSG00000011260	UTP18	UTP18 small subunit (SSU) processome component homolog (yeast) [Source:HGNC Symbol;Acc:HGNC:24274]	protein_coding	17	51260528	5.03557	5.2197	5.84786	5.03341	5.72893	5.76441	5.93403	5.65382	5.52144	5.38681	5.63252	6.17326	5.51739	5.8742	4.9666	5.4653	5.49684	5.90971	5.52387	5.82994	5.62372	5.14311	5.34479	5.67472	5.49922	5.71593	5.34887	5.57	5.73005	5.61057	6.06755	5.32674	5.6108	5.62025	5.87057	5.94452	6.4088	5.60529	5.62413	5.64741	5.98892	6.15443	5.34284	5.63061
ENSG00000011275	RNF216	ring finger protein 216 [Source:HGNC Symbol;Acc:HGNC:21698]	protein_coding	7	5620047	6.14998	6.32149	5.68391	6.20882	5.8521	6.13989	6.24102	6.69361	5.93392	6.11208	6.27384	6.27003	6.19194	6.27011	6.15646	6.22501	6.28297	6.42648	5.8979	6.41871	6.41911	6.22014	6.41006	5.7536	5.51026	6.23541	6.21456	5.84896	6.3968	5.7926	6.06282	6.36638	6.11	6.02983	5.62503	6.1792	6.10952	6.09991	5.9616	5.94735	6.30463	6.22811	6.22875	5.95924
ENSG00000011295	TTC19	tetratricopeptide repeat domain 19 [Source:HGNC Symbol;Acc:HGNC:26006]	protein_coding	17	15999380	5.78897	5.71595	5.8926	5.6406	6.10929	6.03242	6.12882	5.46528	6.16709	5.78036	5.40507	5.99048	5.92473	5.61461	6.04714	6.29179	6.39315	5.56083	6.4691	5.81372	6.01827	5.88418	6.0356	6.22206	5.80198	5.71167	6.05173	6.39635	5.59087	6.48235	5.98483	5.74554	6.04132	6.10829	6.45642	6.25538	5.99885	5.55826	6.27791	5.73526	5.59382	5.93482	5.69992	5.86907
ENSG00000011304	PTBP1	polypyrimidine tract binding protein 1 [Source:HGNC Symbol;Acc:HGNC:9583]	protein_coding	19	797075	7.37868	7.25763	7.43158	7.39696	7.04027	7.6931	7.37938	8.056	7.22946	7.15149	7.60892	8.2678	7.61868	7.71508	7.40775	7.12075	7.98449	7.81542	7.96157	7.88198	7.71116	7.25302	7.55994	7.39152	6.74206	7.60195	7.62074	7.02417	7.89457	6.44539	7.01729	7.5649	7.5751	8.01276	7.60245	7.28168	7.93881	7.61471	7.30318	7.12055	7.759	7.57446	7.80499	7.58256
ENSG00000011347	SYT7	synaptotagmin VII [Source:HGNC Symbol;Acc:HGNC:11514]	protein_coding	11	61515313	8.2712	8.90746	7.65612	9.05791	7.0275	8.18437	8.58917	9.1985	7.67082	7.97083	8.71479	6.55745	7.64894	8.35677	7.62472	8.39728	6.26506	8.76158	9.02964	8.50486	8.39302	8.43456	9.12312	7.02886	7.41539	8.23156	8.35381	7.49576	8.30552	7.6116	8.2588	9.45981	8.01667	8.3994	8.64385	8.44799	7.88399	8.26162	7.88036	8.87351	9.29392	8.31374	8.91858	6.6934
ENSG00000011376	LARS2	leucyl-tRNA synthetase 2, mitochondrial [Source:HGNC Symbol;Acc:HGNC:17095]	protein_coding	3	45388506	4.96937	5.47186	4.70277	5.18141	4.69572	4.71993	4.81648	5.05934	4.82188	4.82036	4.93157	4.9148	4.9992	5.02574	5.07509	4.84589	5.14025	4.74782	4.52221	5.02931	5.15695	5.11378	5.08542	4.59298	4.21518	4.87536	5.04057	4.38166	4.8429	4.42938	4.73505	5.03775	4.63766	4.80272	4.61919	4.79624	4.72669	4.45067	4.85776	4.58706	4.98969	4.81159	5.21625	4.47881
ENSG00000011405	PIK3C2A	phosphatidylinositol-4-phosphate 3-kinase, catalytic subunit type 2 alpha [Source:HGNC Symbol;Acc:HGNC:8971]	protein_coding	11	17077730	6.94461	6.57325	5.98488	6.76718	7.20338	6.5173	7.05548	6.61874	6.60086	7.06205	6.64769	6.82195	6.62719	6.86423	6.84727	7.13768	6.47678	6.63998	6.59745	6.66344	6.83526	6.87777	6.88725	6.50106	6.36422	6.74855	6.88251	6.7514	6.65657	7.11878	6.57251	6.39154	6.60053	6.27424	6.62703	6.52468	5.1115	6.54649	6.47542	6.35146	6.27994	6.75257	6.37274	6.31956
ENSG00000011422	PLAUR	plasminogen activator, urokinase receptor [Source:HGNC Symbol;Acc:HGNC:9053]	protein_coding	19	43646095	5.37088	4.56645	5.70114	4.15478	4.39632	5.90648	4.29704	5.61706	4.97505	4.53717	5.81181	7.10616	5.50399	5.73223	5.47976	3.87932	5.65349	5.62759	6.02098	5.75872	5.44077	5.56057	4.64819	5.0805	4.78274	5.54876	5.51461	4.4026	5.95659	3.83883	5.19631	4.07469	4.95788	6.34689	5.46088	4.88055	6.68859	6.0321	5.01662	4.56617	4.7858	5.64997	5.04939	6.11575
ENSG00000011451	WIZ	widely interspaced zinc finger motifs [Source:HGNC Symbol;Acc:HGNC:30917]	protein_coding	19	15419980	4.41006	4.37447	4.97434	4.54177	3.02844	4.54761	4.39334	5.81009	3.90986	3.51531	4.87772	5.92203	4.44914	4.84827	4.47246	4.13699	4.46906	5.19447	5.19544	5.50302	4.90981	4.09247	5.22835	4.70016	4.15063	4.65288	5.4221	3.6739	5.45033	3.13882	4.00312	4.52854	3.78939	5.60419	5.38931	4.35303	5.49764	4.93977	4.70473	4.4597	5.10435	4.73685	4.27376	4.78579
ENSG00000011454	RABGAP1	RAB GTPase activating protein 1 [Source:HGNC Symbol;Acc:HGNC:17155]	protein_coding	9	122940833	6.32739	6.52086	5.83088	6.55209	6.64396	6.06965	6.69433	6.38163	6.09756	6.44455	6.29395	5.95798	6.339	6.36012	6.27807	6.71446	5.94967	6.48716	6.10073	6.41617	6.44817	6.41806	6.52856	6.07995	5.91578	6.34144	6.27119	6.34192	6.17264	6.68278	6.46344	6.6125	6.36953	5.778	6.06657	6.4391	5.67756	6.18202	6.23674	6.22507	6.3004	6.15119	6.26759	5.69324
ENSG00000011465	DCN	decorin [Source:HGNC Symbol;Acc:HGNC:2705]	protein_coding	12	91140484	4.86249	5.54481	5.08873	4.66805	4.65082	7.4823	5.93318	5.09016	6.25231	5.3455	6.90633	8.02258	7.10339	5.65378	4.27917	5.46983	3.48896	4.89305	6.67493	5.17907	4.70976	5.68431	4.44621	6.08347	6.53729	5.65278	4.49894	6.07137	5.22298	5.32763	5.87617	3.92335	5.75346	6.96223	6.82746	5.15436	6.67135	7.02734	4.76313	4.87097	5.7098	5.02484	4.43759	6.94615
ENSG00000011478	QPCTL	glutaminyl-peptide cyclotransferase-like [Source:HGNC Symbol;Acc:HGNC:25952]	protein_coding	19	45692483	2.6677	2.54822	3.43124	2.11529	1.00027	1.84322	1.79371	2.91634	2.22675	0.994245	2.92433	2.82418	2.56967	2.48701	2.38689	1.73833	2.7955	2.81354	2.51266	2.85774	2.46865	2.63904	2.87495	2.36156	2.73055	2.93834	2.93986	1.61262	2.58795	1.04401	2.44492	2.20495	1.79299	2.87172	2.28418	2.19189	3.05309	3.21685	2.68938	2.58397	2.6317	2.28527	2.55569	2.84289
ENSG00000011485	PPP5C	protein phosphatase 5, catalytic subunit [Source:HGNC Symbol;Acc:HGNC:9322]	protein_coding	19	46346994	5.80409	5.64492	5.57482	5.77001	5.0956	5.74324	5.61766	5.82918	5.32137	5.22369	5.61883	5.7018	5.66506	5.65063	5.69602	5.31899	5.95904	5.76441	5.71014	5.73213	5.62757	5.66237	5.67084	5.427	5.27709	5.64413	5.68547	5.21616	5.6923	4.87237	5.3769	5.84844	5.45955	5.86092	5.47901	5.4616	5.93371	5.60443	5.48297	5.35439	6.06839	5.56319	6.07738	5.79231
ENSG00000011523	CEP68	centrosomal protein 68kDa [Source:HGNC Symbol;Acc:HGNC:29076]	protein_coding	2	65056366	4.99619	5.06322	4.93093	5.14265	4.37563	4.19182	4.64578	5.51457	4.46961	4.8175	5.28786	5.17141	5.04381	4.93049	5.41545	4.95432	5.00016	5.19894	5.29017	4.86117	5.15466	5.19478	5.35374	4.7938	4.33633	5.02973	5.49665	4.94862	5.08007	5.0648	4.87803	5.19392	4.72592	4.83172	5.12616	5.133	4.68567	5.02194	5.17295	4.81371	4.92221	4.46364	5.17861	4.97423
ENSG00000011566	MAP4K3	mitogen-activated protein kinase kinase kinase kinase 3 [Source:HGNC Symbol;Acc:HGNC:6865]	protein_coding	2	39249266	5.56999	5.6353	5.35249	5.42696	6.0936	5.77877	5.94929	5.51761	5.80167	5.83713	5.56683	5.83994	5.43469	5.65493	5.77339	6.00974	5.55355	5.70133	5.54196	5.61473	5.76353	5.57676	5.79956	5.62908	5.56276	5.82389	5.87545	5.93722	5.69068	6.34488	5.94925	5.56796	5.74982	5.58874	5.76929	5.82686	5.00848	5.59193	5.75967	5.69212	5.47722	5.8372	5.43755	5.35335
ENSG00000011638	TMEM159	transmembrane protein 159 [Source:HGNC Symbol;Acc:HGNC:30136]	protein_coding	16	21158377	4.32206	4.2123	4.17412	3.90685	4.39974	3.96329	3.09553	3.7125	4.08968	4.76816	3.98867	3.55771	4.49095	3.60644	4.5895	4.52867	4.73198	4.05393	4.20757	3.69579	3.96323	4.02114	4.27259	4.32064	4.19826	4.67641	4.47098	4.81353	3.91008	4.50683	5.0305	4.57585	4.12837	4.26386	4.71356	3.73397	4.08933	4.464	4.63807	4.09998	3.77944	3.94918	4.68292	4.49795
ENSG00000012048	BRCA1	breast cancer 1, early onset [Source:HGNC Symbol;Acc:HGNC:1100]	protein_coding	17	43044295	2.53448	2.9322	2.36457	3.14138	2.83433	3.46486	2.75312	2.68273	2.88737	3.75714	3.48867	1.43595	3.26885	2.88002	3.34027	3.68618	2.86379	2.94387	0.401236	2.64	3.02162	3.31032	2.70369	2.96454	2.71192	2.62218	2.82068	3.25168	2.68931	3.2717	2.37581	2.73664	2.76824	2.51358	0.0264734	2.5443	1.58165	2.21451	2.6695	1.96707	2.04466	1.29871	2.38292	1.55381
ENSG00000012061	ERCC1	excision repair cross-complementation group 1 [Source:HGNC Symbol;Acc:HGNC:3433]	protein_coding	19	45407333	4.62907	4.62233	5.28934	4.42141	3.39671	4.39255	4.38695	5.36102	4.34754	3.62917	4.87371	5.61699	4.56739	4.88581	4.63896	3.95985	4.80148	4.98702	4.69974	5.11787	4.8772	4.56274	4.86666	4.7431	5.07702	4.90658	4.63263	4.02004	5.09404	3.55334	4.51627	4.62696	4.2983	5.2064	4.74405	4.61432	5.57899	4.91528	4.91295	4.86994	5.40653	5.02599	5.21284	5.08188
ENSG00000012124	CD22	CD22 molecule [Source:HGNC Symbol;Acc:HGNC:1643]	protein_coding	19	35319261	2.2819	3.55479	1.33381	3.34849	1.57866	1.75296	3.20317	3.1417	2.40808	1.97469	2.64315	0.702779	1.84167	1.7006	1.82836	2.10477	0.344037	2.88611	1.19677	2.83595	2.47783	2.06061	2.70525	2.35946	2.29648	2.7295	1.5557	1.7782	2.16855	2.27989	2.40729	3.44994	2.59276	1.40115	1.82114	2.68317	2.60591	1.74491	1.60625	2.63874	3.27824	1.71415	3.19545	2.46759
ENSG00000012171	SEMA3B	sema domain, immunoglobulin domain (Ig), short basic domain, secreted, (semaphorin) 3B [Source:HGNC Symbol;Acc:HGNC:10724]	protein_coding	3	50267558	5.26211	3.09967	4.57324	4.14777	4.07554	0.968569	3.27741	4.26112	3.87029	3.03003	4.1582	5.76313	3.17257	4.49896	4.76076	3.24403	4.94021	3.98957	4.1424	4.50519	4.17199	4.49462	5.69108	4.91218	3.82009	4.98717	5.94713	3.41529	4.63269	3.60642	3.00156	3.57437	2.72635	4.63241	3.72284	3.29813	4.61148	5.51249	5.22411	4.21139	3.00616	3.71262	3.98511	5.15733
ENSG00000012174	MBTPS2	membrane-bound transcription factor peptidase, site 2 [Source:HGNC Symbol;Acc:HGNC:15455]	protein_coding	X	21839636	5.46482	5.90243	5.04914	5.3304	5.76149	5.85151	5.94154	5.49833	5.6194	5.73036	5.58803	5.23632	5.30687	5.66379	5.34839	6.1762	5.58648	5.49414	5.89885	5.25231	5.49989	5.49227	5.65319	5.0027	4.68751	5.47921	5.42478	5.70263	5.56129	6.19792	5.78649	5.73936	5.50066	5.77671	5.5182	5.7457	4.70485	5.1108	5.78405	5.82549	5.62047	5.79995	5.66757	5.03272
ENSG00000012211	PRICKLE3	prickle homolog 3 (Drosophila) [Source:HGNC Symbol;Acc:HGNC:6645]	protein_coding	X	49175264	2.43791	2.25763	2.63481	2.52632	0.956399	0.800777	1.55882	2.87362	1.1332	1.33479	2.70273	3.19207	2.37782	2.77016	2.51818	1.79451	2.00873	2.66431	1.46651	2.66587	2.6625	2.1057	2.7763	2.55484	2.29294	2.72448	3.13755	1.48182	2.71003	1.2977	2.13269	2.5893	2.10245	2.19205	1.5787	2.29091	2.32107	2.84148	2.69306	2.37815	2.90808	2.46285	2.65373	2.41702
ENSG00000012232	EXTL3	exostosin-like glycosyltransferase 3 [Source:HGNC Symbol;Acc:HGNC:3518]	protein_coding	8	28600469	6.7306	7.01956	6.22272	6.81742	6.34374	6.9017	7.05587	7.03829	6.47778	6.63038	6.84343	6.86037	6.87504	6.94502	6.8063	6.45982	7.03862	6.92216	6.45601	7.02487	6.71484	6.71107	6.94574	6.16883	6.00707	6.72422	6.81054	6.22973	6.77401	5.80799	6.47965	6.78635	6.62552	6.57471	6.79254	6.37764	6.73798	6.62161	6.44558	6.59575	6.94915	6.79401	6.75964	6.48164
ENSG00000012660	ELOVL5	ELOVL fatty acid elongase 5 [Source:HGNC Symbol;Acc:HGNC:21308]	protein_coding	6	53267398	7.30556	7.53638	7.02437	7.14743	7.7679	7.83956	6.9278	7.11949	7.41362	7.89577	7.31675	7.4032	7.21387	7.37826	7.40481	7.84817	7.50251	7.07674	7.43004	6.84331	7.3235	7.44766	7.16897	6.8791	6.48973	7.40255	7.13212	7.65363	7.46971	7.71704	7.57426	7.38118	7.52946	7.4699	6.77936	7.35702	7.03898	7.04029	7.21026	7.44682	7.24279	7.34759	7.31667	7.02251
ENSG00000012779	ALOX5	arachidonate 5-lipoxygenase [Source:HGNC Symbol;Acc:HGNC:435]	protein_coding	10	45374176	5.55321	3.97436	3.93967	4.91354	4.14794	2.64916	4.5701	4.07592	3.70036	3.64614	3.12471	4.83201	3.72397	4.61347	4.38307	3.02326	4.57419	4.51746	3.09344	3.11176	3.64864	4.39241	4.13171	3.8106	3.55319	3.84944	3.66936	3.88452	3.61673	4.02223	3.83694	4.4875	2.7335	2.76196	2.18747	3.70193	2.01952	5.2348	3.99096	3.63768	4.14552	3.46819	5.35215	4.61762
ENSG00000012822	CALCOCO1	calcium binding and coiled-coil domain 1 [Source:HGNC Symbol;Acc:HGNC:29306]	protein_coding	12	53708517	6.19897	5.9226	5.44073	6.34483	5.45861	4.93995	5.28843	5.51544	5.47852	5.53356	5.70051	5.34303	5.66718	5.29623	6.37931	5.61581	5.99651	5.62128	4.68094	5.29304	5.64068	6.07121	6.06511	5.82274	5.4402	5.57933	6.11255	5.45154	5.30939	5.26608	5.36801	6.12295	5.49392	5.46286	4.93656	5.31986	5.18333	5.91629	5.80828	5.49683	5.59676	4.85954	5.97832	6.14123
ENSG00000012963	UBR7	ubiquitin protein ligase E3 component n-recognin 7 (putative) [Source:HGNC Symbol;Acc:HGNC:20344]	protein_coding	14	93207056	3.66778	3.8981	2.82626	3.65778	4.02109	4.44312	4.3394	3.26843	3.63646	3.8283	3.19838	2.93411	3.83451	3.45041	3.62769	3.96388	3.58494	3.64239	4.05674	3.34313	3.44083	3.45175	3.16968	3.15768	2.96076	3.27866	3.15168	3.98953	3.48097	4.13866	3.69667	3.64366	3.828	3.30604	4.77022	3.49665	2.79246	2.96165	3.3319	3.04994	3.43273	3.89888	3.72224	3.19242
ENSG00000012983	MAP4K5	mitogen-activated protein kinase kinase kinase kinase 5 [Source:HGNC Symbol;Acc:HGNC:6867]	protein_coding	14	50418501	6.30249	6.11552	6.14539	6.08935	6.79744	6.95276	6.48432	6.10121	6.57148	6.38439	6.25261	6.60011	6.22387	6.23677	6.38043	6.44649	6.36534	6.35495	6.44777	6.50679	6.30689	6.20889	6.22162	6.10936	6.1552	6.34692	6.27218	6.3951	6.44227	6.7027	6.30981	6.04957	6.26754	6.42142	6.33032	6.3169	5.70452	6.29366	5.96546	5.82311	5.80438	6.26656	5.66089	6.05559
ENSG00000013016	EHD3	EH-domain containing 3 [Source:HGNC Symbol;Acc:HGNC:3244]	protein_coding	2	31234337	4.2077	5.0378	4.03713	4.6906	2.92488	4.03302	4.1962	4.72303	3.63852	4.06384	4.8315	2.64293	4.68752	4.37097	3.483	4.18212	3.34768	4.85115	3.71991	4.71278	4.5832	4.68424	3.90437	3.67324	3.84485	4.26701	3.65984	3.98676	4.27686	3.5906	4.13962	4.93828	4.19933	4.29478	2.85194	4.14946	3.3069	4.08364	3.52024	3.83054	5.06756	3.84265	4.49502	3.18809
ENSG00000013275	PSMC4	proteasome (prosome, macropain) 26S subunit, ATPase, 4 [Source:HGNC Symbol;Acc:HGNC:9551]	protein_coding	19	39971005	6.21819	6.08734	6.30263	5.85342	5.62312	6.17808	5.92436	6.38679	5.71975	5.48604	5.98997	6.55273	6.1621	6.22724	6.08782	5.48524	6.52028	6.23909	6.33673	6.23515	6.11232	5.8707	5.80673	5.86497	5.59478	6.16285	5.88791	5.53256	6.21378	5.04277	5.94773	5.95619	5.96105	6.37759	6.11652	5.81846	6.72004	6.04801	5.96648	5.71442	6.32677	6.21081	6.69177	6.40512
ENSG00000013288	MAN2B2	mannosidase, alpha, class 2B, member 2 [Source:HGNC Symbol;Acc:HGNC:29623]	protein_coding	4	6575175	5.89258	5.80059	5.75998	5.64651	4.24517	4.65632	5.18334	6.35995	4.8089	5.15588	5.89303	5.38793	5.13068	5.83065	5.80386	5.45071	6.01658	5.83861	5.63037	5.87217	5.70024	5.51529	6.44035	4.97331	4.65502	5.83819	6.16854	4.70316	5.8544	4.81276	5.29432	5.99314	4.58903	5.98813	5.45978	5.43423	5.77917	5.26647	5.91001	6.00815	6.25238	5.27683	5.74681	4.92174
ENSG00000013293	SLC7A14	solute carrier family 7, member 14 [Source:HGNC Symbol;Acc:HGNC:29326]	protein_coding	3	170459584	5.34688	6.69244	4.43921	5.95299	5.28129	6.43548	6.74915	5.90868	4.65813	4.59375	5.83716	4.28809	5.27525	5.72478	3.64241	5.98168	3.17052	4.82858	5.49761	5.82465	5.30729	5.21222	5.78343	4.04151	4.27789	4.19699	4.09014	4.64534	5.03659	5.12822	5.43459	6.21499	5.32683	4.89805	5.74065	6.23339	5.24491	4.36225	4.0409	5.81877	6.0797	5.92443	5.23864	3.52719
ENSG00000013306	SLC25A39	solute carrier family 25, member 39 [Source:HGNC Symbol;Acc:HGNC:24279]	protein_coding	17	44319625	6.38936	6.19757	7.10177	6.16694	4.70958	5.73878	5.58283	7.36404	5.52653	5.03265	6.49041	7.25673	6.09098	6.83521	6.40892	5.35351	6.77707	6.89303	6.80133	6.88268	6.73633	6.07106	7.05754	6.26447	6.26067	6.64206	7.17055	5.38121	7.05014	4.70635	5.98534	6.28105	5.1978	7.05257	6.91174	6.28545	7.47383	6.93098	7.05742	6.84312	7.53247	6.81467	7.39174	6.83499
ENSG00000013364	MVP	major vault protein [Source:HGNC Symbol;Acc:HGNC:7531]	protein_coding	16	29820394	7.72752	6.97022	7.78294	6.65869	5.6215	6.09258	6.26955	8.04981	6.50209	5.98471	7.48415	8.13523	7.15231	7.54541	7.73955	6.03813	8.16991	7.51591	7.48037	7.70045	7.31195	7.02572	7.8535	7.05944	5.48387	7.42865	8.27194	6.02549	7.62956	5.25133	6.27971	6.72305	5.95169	8.10686	7.413	6.23078	7.80592	7.40545	7.53819	6.9068	7.52693	6.90409	7.83156	7.83075
ENSG00000013374	NUB1	negative regulator of ubiquitin-like proteins 1 [Source:HGNC Symbol;Acc:HGNC:17623]	protein_coding	7	151341699	6.03209	6.09417	5.79878	6.11967	6.57761	6.17918	6.26862	5.92554	6.19033	6.07639	5.84181	5.91674	6.10994	6.04604	6.10224	6.29806	6.26855	6.19558	6.37903	5.95629	6.01227	6.03932	6.02006	5.87852	5.53452	6.00201	6.07124	6.25895	5.91267	6.27793	5.986	6.17034	6.16839	5.93213	6.17217	6.04367	5.97981	5.81318	6.07676	5.90968	6.06432	5.97417	6.23516	6.16927
ENSG00000013375	PGM3	phosphoglucomutase 3 [Source:HGNC Symbol;Acc:HGNC:8907]	protein_coding	6	83161150	6.49274	6.57814	6.28486	6.25154	7.00427	6.89079	6.80882	6.43485	6.70699	7.08082	6.25468	6.8232	6.52325	6.33413	6.71493	6.90358	6.88091	6.45266	5.79768	6.23495	6.6466	6.70175	6.34324	6.68464	6.78172	6.41318	6.5291	6.93913	6.2555	7.18312	6.5112	6.28342	6.94447	6.38877	5.69405	6.58474	6.1768	6.35669	6.65364	6.24218	6.20283	6.50211	6.67791	6.65898
ENSG00000013392	RWDD2A	RWD domain containing 2A [Source:HGNC Symbol;Acc:HGNC:21385]	protein_coding	6	83193379	4.1746	4.23095	4.11817	3.98274	4.26646	4.70143	4.0569	4.07234	4.43117	4.34044	3.85036	3.28135	3.57931	3.88775	4.17383	4.57625	4.03712	4.16398	4.63026	3.66992	4.10957	4.11138	4.18092	4.33988	4.72651	3.93864	4.2056	4.43603	3.68935	4.67097	4.32291	4.10516	4.10733	3.93864	4.49794	4.24475	4.01415	3.82171	4.58557	4.56515	4.51795	4.05871	4.39653	3.84379
ENSG00000013441	CLK1	CDC-like kinase 1 [Source:HGNC Symbol;Acc:HGNC:2068]	protein_coding	2	200853009	6.19848	4.95511	6.39845	5.75377	5.84802	6.13164	5.15944	4.69918	5.46183	5.77714	5.63817	5.60884	5.41507	5.46875	5.71418	5.86765	4.98267	5.15183	5.29135	5.46789	5.292	5.3696	5.16704	6.19342	6.24112	5.59697	5.99147	5.32144	5.18141	6.13455	5.54159	4.63172	5.48904	5.26321	5.91689	5.67332	5.6049	6.0817	4.9875	5.11063	4.96395	5.66645	4.75482	6.08207
ENSG00000013503	POLR3B	polymerase (RNA) III (DNA directed) polypeptide B [Source:HGNC Symbol;Acc:HGNC:30348]	protein_coding	12	106357658	4.31719	4.63955	3.92079	4.12295	4.89149	2.39694	4.75694	4.46956	4.00264	4.819	4.33531	4.09917	4.76763	4.79341	4.33247	4.49486	4.58021	4.33332	0.794303	4.31177	4.64846	4.00295	3.93765	4.60983	4.21977	4.34913	4.03147	4.42818	4.35456	4.35848	4.59844	4.22515	4.7662	2.8849	0.529902	4.10341	3.4151	3.94495	4.31181	4.08961	4.50209	4.15817	4.64869	4.25442
ENSG00000013523	ANGEL1	angel homolog 1 (Drosophila) [Source:HGNC Symbol;Acc:HGNC:19961]	protein_coding	14	76786178	6.0666	6.91374	5.9046	6.77262	5.99396	6.26135	6.97583	6.71816	5.99756	6.15386	6.07973	5.91284	5.9417	6.16891	5.9094	6.55451	5.91742	6.63785	5.59435	6.69238	6.57771	6.13038	6.76607	6.00404	6.02836	6.00736	6.21908	5.87914	6.27648	6.05881	6.24882	6.9768	6.46467	5.40447	5.43489	6.5672	5.8558	6.0446	6.49456	6.71639	7.14226	6.82056	7.16767	5.54932
ENSG00000013561	RNF14	ring finger protein 14 [Source:HGNC Symbol;Acc:HGNC:10058]	protein_coding	5	141958328	6.02931	6.43746	6.11373	6.08255	6.51094	6.56559	6.2521	6.15429	6.17027	6.3007	6.008	5.95526	6.16005	6.31895	5.95481	6.45005	6.38994	6.14847	6.00456	6.05025	6.18571	6.05555	6.10639	6.52037	6.87848	6.11778	6.09411	6.74099	6.08097	6.58213	6.54906	6.3684	6.34719	5.86718	5.64469	6.36331	6.13873	5.91402	6.38699	6.53578	6.38012	6.51796	6.45376	6.1057
ENSG00000013563	DNASE1L1	deoxyribonuclease I-like 1 [Source:HGNC Symbol;Acc:HGNC:2957]	protein_coding	X	154401238	3.12545	3.30037	2.80399	2.90491	1.94145	1.7824	2.74056	3.34245	2.15172	1.789	2.26301	2.52741	2.79907	2.5012	2.79046	2.12026	3.06513	2.95135	2.64956	3.06031	2.58925	2.85477	3.24854	2.19709	2.13883	2.84857	3.14575	2.18482	2.77332	1.88628	1.81655	2.87078	1.69198	3.02269	2.31033	2.34367	2.23796	2.56481	2.83264	2.87833	3.19142	1.85437	3.66067	2.74729
ENSG00000013573	DDX11	DEAD/H (Asp-Glu-Ala-Asp/His) box helicase 11 [Source:HGNC Symbol;Acc:HGNC:2736]	protein_coding	12	31073845	3.66823	4.28176	3.47914	3.01037	3.05069	1.30411	3.62209	3.80979	3.08509	2.96479	3.29535	4.82537	4.51822	3.90127	4.29789	3.01142	4.321	3.69206	2.61291	2.56744	3.5826	3.65116	4.67649	4.63902	4.79042	4.12096	4.17703	2.84505	4.27192	2.25787	2.90112	3.53574	3.94577	2.43998	2.29839	1.9286	2.54471	4.36218	4.06341	3.14308	2.06779	2.80373	4.61694	5.57943
ENSG00000013583	HEBP1	heme binding protein 1 [Source:HGNC Symbol;Acc:HGNC:17176]	protein_coding	12	12974864	5.1282	4.66364	5.64723	4.67563	4.21472	4.29676	4.16288	4.73823	4.96368	5.00151	5.05759	4.90668	4.7679	5.04954	5.67405	4.54632	6.06274	5.04163	4.53741	4.89591	5.27452	5.34868	5.49221	4.94017	4.39185	5.41651	5.96818	4.85656	5.07902	4.57851	4.86034	5.00833	4.99389	5.35342	4.68238	4.97052	5.50558	4.85375	6.08207	4.99211	4.71263	4.95077	5.42995	4.94601
ENSG00000013588	GPRC5A	G protein-coupled receptor, class C, group 5, member A [Source:HGNC Symbol;Acc:HGNC:9836]	protein_coding	12	12890782	6.46942	4.35269	4.47863	4.74988	6.02381	4.59218	4.64399	3.40876	4.23332	4.61163	4.92132	7.56037	6.76561	6.6826	5.08534	4.83471	5.47644	6.23323	3.9239	4.62623	4.44252	5.74363	5.10722	4.78363	4.37472	4.93351	4.70442	4.27682	4.59669	5.51209	5.39709	4.1842	4.72114	5.18229	3.39686	3.49313	6.65411	5.16814	5.56986	3.90294	3.43535	5.16007	5.2664	4.63281
ENSG00000013619	MAMLD1	mastermind-like domain containing 1 [Source:HGNC Symbol;Acc:HGNC:2568]	protein_coding	X	150361422	4.18447	4.47143	4.12561	3.96695	3.76725	4.44332	4.40604	4.81391	4.5605	3.69859	5.23886	5.6862	4.20146	4.26566	4.01083	3.84389	4.07646	4.35594	4.73271	4.84479	4.97049	3.88095	4.17727	4.32044	3.94863	4.03956	3.94298	3.60669	4.84441	3.67632	4.37004	4.05279	4.70932	5.25119	5.08739	4.91742	5.3663	4.22175	3.24867	4.14235	4.47683	4.64525	3.63462	4.4391
ENSG00000014123	UFL1	UFM1-specific ligase 1 [Source:HGNC Symbol;Acc:HGNC:23039]	protein_coding	6	96521595	6.5392	6.68694	6.23647	6.41576	6.89513	6.42385	7.00366	6.66582	6.59267	6.78143	6.43571	6.08852	6.51073	6.61438	6.40097	6.92036	6.44314	6.80753	6.94167	6.62587	6.68407	6.42081	6.67987	6.34582	6.13101	6.65505	6.63815	6.73866	6.54446	7.16966	6.9822	6.56719	6.6625	6.56926	7.05928	6.86012	5.10831	6.35969	6.7088	6.60845	6.613	6.67779	6.55547	6.13737
ENSG00000014138	POLA2	polymerase (DNA directed), alpha 2, accessory subunit [Source:HGNC Symbol;Acc:HGNC:30073]	protein_coding	11	65261762	3.20955	3.35403	3.7735	3.2036	3.54685	3.24516	3.74524	3.53874	3.52307	3.59714	3.4455	3.37044	3.70562	3.62619	3.27136	3.37265	3.22948	3.74211	3.43674	3.63337	3.71732	3.36702	3.26298	3.07149	3.0539	3.56218	3.03431	3.90743	3.65823	3.24911	3.48746	3.15573	3.60771	3.47016	3.52691	3.4175	2.37754	3.3179	3.28217	3.09796	3.62504	3.51731	3.40308	3.5078
ENSG00000014164	ZC3H3	zinc finger CCCH-type containing 3 [Source:HGNC Symbol;Acc:HGNC:28972]	protein_coding	8	143437655	2.02627	2.26047	3.33379	2.94843	1.15095	1.70231	1.76281	4.32414	1.51654	1.30673	3.0469	3.11838	1.347	3.00785	2.88087	2.08677	1.84856	3.61618	2.78864	3.70022	3.10538	2.58023	3.70856	2.32152	2.6135	3.53841	3.5807	1.73655	3.30302	1.19265	2.43499	3.36066	1.38921	2.99968	2.90255	2.76357	3.59678	3.15122	3.37972	3.36093	4.15747	2.99036	3.3447	2.7078
ENSG00000014216	CAPN1	calpain 1, (mu/I) large subunit [Source:HGNC Symbol;Acc:HGNC:1476]	protein_coding	11	65180566	7.41525	6.92452	7.11867	6.61784	6.17316	6.06928	6.45185	7.63402	6.63986	6.36082	6.98938	7.4373	7.04077	7.30823	7.33749	6.26489	7.77587	7.34806	6.00573	7.35226	7.28322	6.63055	7.2227	6.8984	6.26852	7.14614	7.47154	6.21824	7.54499	5.44227	6.58301	6.64285	6.57758	7.53806	5.97171	6.34706	7.42761	7.20807	7.09002	6.68659	7.28394	6.89593	7.56266	7.29831
ENSG00000014257	ACPP	acid phosphatase, prostate [Source:HGNC Symbol;Acc:HGNC:125]	protein_coding	3	132317367	2.91669	3.01529	2.16415	2.71702	3.70277	6.41441	5.00223	3.76445	2.25326	4.06992	2.95736	3.28012	3.28889	3.91084	2.08507	2.71972	1.95083	3.66747	7.05942	4.65817	3.84452	3.00605	2.56966	1.90192	3.45589	3.42091	1.72558	4.32685	4.05548	3.04557	4.91388	4.13623	4.21991	3.33786	6.35773	4.13674	2.44619	4.4166	2.52065	3.61416	5.04682	5.41745	3.27372	2.64307
ENSG00000014641	MDH1	malate dehydrogenase 1, NAD (soluble) [Source:HGNC Symbol;Acc:HGNC:6970]	protein_coding	2	63588609	7.28871	7.49529	7.40066	6.9686	7.86224	7.66843	7.66213	7.02267	7.48782	7.66484	7.21626	6.68236	7.16463	7.38706	7.20976	7.71687	7.57548	7.19045	7.28429	7.01677	7.19653	7.23805	7.19469	7.1938	7.46893	7.18827	7.35091	7.80523	7.0656	7.83103	7.52469	7.28412	7.37957	7.25418	7.21178	7.40905	7.46061	6.84187	7.64135	7.63229	7.41042	7.472	7.55871	6.9508
ENSG00000014824	SLC30A9	solute carrier family 30 (zinc transporter), member 9 [Source:HGNC Symbol;Acc:HGNC:1329]	protein_coding	4	41990472	6.87518	6.96156	6.08028	6.61097	7.04539	7.15709	7.20457	6.81856	7.08165	6.94684	6.78341	6.59656	6.59401	6.919	6.75138	7.38337	6.91458	6.75463	7.43524	6.74992	6.87348	6.68189	7.02705	6.7243	7.07605	6.9174	6.91778	7.10918	6.79658	7.53206	7.22738	6.90664	6.80619	7.03219	7.4184	7.0092	6.60151	6.44988	7.20566	7.28524	7.04836	7.17623	6.90664	6.5171
ENSG00000014914	MTMR11	myotubularin related protein 11 [Source:HGNC Symbol;Acc:HGNC:24307]	protein_coding	1	149928651	5.1879	4.14161	3.97008	5.19983	5.53691	2.92765	3.4237	3.18458	3.99073	3.96553	4.03963	4.46068	4.05235	3.70016	4.76935	3.27352	4.70214	3.64252	2.62441	4.25602	3.67354	5.20101	4.17471	4.88395	4.62541	4.43577	3.85977	3.9786	3.66481	3.74155	3.45295	3.89105	3.7813	3.40201	1.92686	3.56203	3.86508	4.94363	3.65385	3.85978	3.94834	3.79813	3.45983	4.64611
ENSG00000014919	COX15	cytochrome c oxidase assembly homolog 15 (yeast) [Source:HGNC Symbol;Acc:HGNC:2263]	protein_coding	10	99711844	6.09826	6.10062	5.4227	5.69845	6.07455	5.39851	5.84483	5.4824	5.66346	6.07795	5.29614	5.01432	5.94016	5.82042	6.05566	5.89121	6.27005	5.44257	4.15927	5.3025	5.66086	5.80935	5.63291	5.85514	5.58709	5.29128	5.65554	6.16008	5.46057	5.84957	5.72298	5.62836	5.9199	4.88921	4.14732	5.62277	5.03272	5.42032	6.07895	5.62328	5.80176	5.36203	6.17642	5.67382
ENSG00000015133	CCDC88C	coiled-coil domain containing 88C [Source:HGNC Symbol;Acc:HGNC:19967]	protein_coding	14	91271323	5.09303	4.60128	4.69807	5.29931	3.29563	3.77848	4.61417	5.85087	4.29746	3.98612	4.8763	5.01378	4.48972	4.62356	5.01444	3.94811	5.23126	5.30712	4.49593	5.55638	4.76475	4.93357	5.80765	4.45227	4.17691	5.26291	4.96554	3.65381	5.07619	3.21268	4.89347	4.86634	4.21242	4.99342	5.10069	4.38143	4.57909	5.57374	4.72746	4.50424	5.46406	4.00449	5.09055	4.45829
ENSG00000015153	YAF2	YY1 associated factor 2 [Source:HGNC Symbol;Acc:HGNC:17363]	protein_coding	12	42157104	3.84088	4.05121	4.3517	3.55434	3.82903	4.40408	3.80384	4.09698	3.98627	4.03843	3.98373	4.27267	3.86607	4.0864	3.96877	4.29924	4.10608	3.9699	5.07531	3.94052	4.2766	4.04624	4.04829	4.49268	5.03063	4.09547	4.05982	4.26142	3.98387	4.52618	4.72323	3.9832	3.77743	4.30477	5.18822	4.58248	4.18449	3.80315	4.62383	4.74282	4.31168	4.50525	4.19318	4.48185
ENSG00000015171	ZMYND11	zinc finger, MYND-type containing 11 [Source:HGNC Symbol;Acc:HGNC:16966]	protein_coding	10	134465	7.37364	7.65853	6.95996	7.54889	7.66462	7.77288	7.97179	7.41988	7.5591	7.4462	7.37261	7.45892	7.4324	7.42659	7.3779	7.87419	7.3744	7.48768	7.38217	7.35129	7.45626	7.39441	7.4705	7.09477	6.89022	7.35039	7.18679	7.46053	7.46368	7.76718	7.4755	7.81065	7.50501	7.26493	7.58914	7.6194	6.80549	7.12662	7.22772	7.20818	7.35209	7.64463	7.35344	7.00908
ENSG00000015475	BID	BH3 interacting domain death agonist [Source:HGNC Symbol;Acc:HGNC:1050]	protein_coding	22	17734138	3.75077	3.94358	4.3163	3.56344	3.5403	3.84843	3.70721	4.10218	3.85272	3.99303	4.08406	4.79326	3.85183	4.21452	3.91779	3.78138	4.02395	4.05772	4.30504	3.64549	3.99646	3.73253	4.09717	4.26715	4.09191	4.09984	4.73683	3.96397	4.16974	3.83427	4.06776	3.67341	3.79043	4.21883	4.23448	4.06526	4.9028	3.867	4.71932	4.24065	4.08464	4.23105	3.86053	4.02582
ENSG00000015520	NPC1L1	NPC1-like 1 [Source:HGNC Symbol;Acc:HGNC:7898]	protein_coding	7	44512535	5.43048	5.46698	4.90726	5.18325	4.30867	4.08315	4.44526	5.45136	4.0304	3.79486	4.48495	3.61669	2.78465	5.22207	3.97548	3.84691	3.47762	4.64842	5.25137	4.4102	3.75752	4.68276	5.10881	3.28699	2.68784	4.95775	3.80964	3.14708	4.13404	3.36154	4.08135	5.35542	3.27535	3.6968	3.84646	3.87009	4.13265	5.14972	4.21086	4.95348	6.42572	4.80921	5.35682	3.76575
ENSG00000015532	XYLT2	xylosyltransferase II [Source:HGNC Symbol;Acc:HGNC:15517]	protein_coding	17	50346092	3.94993	3.81992	4.3866	3.70192	2.3765	2.2556	3.03491	4.60321	3.0088	2.66552	3.88742	4.04944	3.8913	3.79498	4.31302	3.30323	4.0331	4.00328	3.38049	4.24977	3.87799	3.81728	4.64858	3.57533	3.48095	4.17227	4.68142	2.91609	4.32514	2.34891	3.14974	3.70457	2.93834	4.20289	3.58625	3.23101	4.34162	3.83275	4.47569	3.68181	4.27022	3.56893	4.35603	3.87181
ENSG00000015676	NUDCD3	NudC domain containing 3 [Source:HGNC Symbol;Acc:HGNC:22208]	protein_coding	7	44379121	6.71644	6.87819	6.34903	6.62567	6.63063	6.52377	6.67991	6.67164	6.6272	6.66115	6.53113	6.75444	6.90466	6.71988	6.70554	6.33915	6.82027	6.85173	5.44628	6.69493	6.68874	6.71687	6.5878	6.38812	6.26842	6.67948	6.57082	6.6226	6.67344	5.89083	6.54845	6.86384	6.88125	6.27926	5.73371	6.33486	6.7281	6.68474	6.67872	6.50328	6.705	6.60372	6.78649	6.68662
ENSG00000016082	ISL1	ISL LIM homeobox 1 [Source:HGNC Symbol;Acc:HGNC:6132]	protein_coding	5	51383391	5.86154	6.18232	6.55931	6.63152	5.42213	5.16609	6.75975	6.49876	5.39468	5.53934	6.72853	4.93029	5.76973	6.50253	4.03254	5.97719	3.32505	6.3244	6.15271	6.27164	6.5568	5.69993	6.19898	5.77749	6.61831	6.23398	5.65183	5.88347	6.18697	6.37422	7.01194	5.99701	6.15754	3.95054	6.09193	7.03642	5.93642	5.84954	5.6781	7.01739	7.28341	6.90405	5.97693	4.78705
ENSG00000016391	CHDH	choline dehydrogenase [Source:HGNC Symbol;Acc:HGNC:24288]	protein_coding	3	53812335	5.19182	5.17468	4.86241	5.28625	5.2951	5.14859	5.0738	5.04701	5.27109	4.78644	4.73505	4.98562	4.79457	4.17728	5.71271	4.51373	6.10444	4.70963	4.96896	4.93992	4.84508	4.75921	5.19525	4.48893	3.85442	4.93349	5.32924	4.80171	4.87009	4.49242	4.46905	5.20971	4.82637	5.28351	5.13859	4.7307	4.70102	4.86879	5.3875	4.25898	4.63752	4.94231	5.03315	5.02624
ENSG00000016402	IL20RA	interleukin 20 receptor, alpha [Source:HGNC Symbol;Acc:HGNC:6003]	protein_coding	6	136999971	4.30875	4.47578	4.32052	4.7614	4.31854	4.48683	4.61802	4.71698	3.98298	3.89722	4.6203	3.52753	3.81433	4.93467	3.93564	4.02254	3.97407	4.54353	4.57368	4.3571	4.48771	3.70207	4.58526	3.7193	4.09747	4.44608	4.11218	3.86202	4.26042	3.9543	5.18262	4.72372	3.93368	4.08917	4.16102	4.77379	4.94846	4.56212	4.53833	4.2918	5.11803	5.10188	4.662	3.41896
ENSG00000016864	GLT8D1	glycosyltransferase 8 domain containing 1 [Source:HGNC Symbol;Acc:HGNC:24870]	protein_coding	3	52694485	5.95222	6.599	6.20445	6.10048	5.92477	6.12669	6.61481	6.07729	6.11085	6.34488	6.16569	5.20479	5.81865	5.97648	5.87854	6.45928	5.64727	6.27264	5.9706	6.0688	6.23282	6.14538	5.97004	5.92543	6.08783	6.12192	5.79569	6.04918	5.88909	6.52434	6.29401	6.33878	6.33117	5.95178	6.33642	6.24283	6.35938	5.68048	5.9955	6.32142	6.51984	6.07669	6.02756	5.59491
ENSG00000017260	ATP2C1	ATPase, Ca++ transporting, type 2C, member 1 [Source:HGNC Symbol;Acc:HGNC:13211]	protein_coding	3	130850595	7.4813	7.73747	7.01062	7.49074	7.87673	7.9523	7.66343	7.5601	7.48889	7.98003	7.4745	7.0347	7.28576	7.66914	7.53805	8.04551	7.37469	7.60016	6.64797	7.41657	7.67507	7.86292	7.60338	7.48569	7.44439	7.58117	7.38027	7.87753	7.58343	8.13108	7.9663	7.82949	7.65003	7.15295	6.35254	7.86119	6.8722	7.11201	7.55947	7.81327	7.72514	7.70842	7.63775	6.81776
ENSG00000017483	SLC38A5	solute carrier family 38, member 5 [Source:HGNC Symbol;Acc:HGNC:18070]	protein_coding	X	48458537	2.79765	1.52365	3.504	1.65504	2.76855	2.82031	2.59571	3.77471	2.46352	2.86176	3.06835	4.69124	2.8127	3.03834	3.53669	1.54156	4.96008	2.9484	2.5544	2.40457	2.76161	2.9382	2.7389	3.52183	1.56272	2.53903	3.78341	2.5048	3.19464	1.42809	2.16213	2.20238	3.40121	3.70306	2.43908	3.10748	3.9793	3.80993	4.20573	2.20165	2.3926	3.42199	3.70083	4.79857
ENSG00000017797	RALBP1	ralA binding protein 1 [Source:HGNC Symbol;Acc:HGNC:9841]	protein_coding	18	9475009	6.50067	6.44041	6.08252	6.32197	6.72671	6.27648	6.32427	6.57053	6.40014	6.63835	6.28636	6.50447	6.56437	6.46049	6.58688	6.51955	6.9928	6.75513	6.15156	6.59407	6.61254	6.35282	6.59307	6.24129	5.96531	6.4444	6.54602	6.36974	6.6593	6.35378	6.38976	6.4333	6.6142	6.40102	6.37412	6.54962	5.87928	6.35125	6.38475	5.87405	6.32459	6.42399	6.49524	6.01807
ENSG00000018189	RUFY3	RUN and FYVE domain containing 3 [Source:HGNC Symbol;Acc:HGNC:30285]	protein_coding	4	70704204	5.93341	6.30775	5.97401	7.03048	6.5461	6.69523	6.75508	6.20862	6.44541	6.05347	6.32159	6.37233	5.96768	5.76787	6.18855	6.97738	5.50859	6.37715	6.56221	6.01081	6.15578	6.31605	6.32388	6.15534	6.64047	6.40524	6.15291	6.3054	6.12534	6.90335	6.38474	6.70771	6.20773	5.62574	7.17974	6.6553	6.07531	6.32349	5.50776	6.34209	6.34567	6.2894	5.91049	5.99211
ENSG00000018236	CNTN1	contactin 1 [Source:HGNC Symbol;Acc:HGNC:2171]	protein_coding	12	40692442	7.3652	8.748	7.08953	8.21789	7.58825	8.50809	8.32714	7.9464	7.13213	7.69388	8.15678	5.77705	7.18693	7.75651	6.49562	8.67453	5.81783	7.644	8.31566	7.70726	7.67344	7.64495	7.96828	6.52475	6.57261	7.44037	6.86065	7.71884	7.86377	8.3732	8.4817	8.7452	7.94229	7.4219	8.01557	8.69327	7.02074	7.11017	7.41428	8.51469	8.59359	8.00381	8.30375	5.97379
ENSG00000018408	WWTR1	WW domain containing transcription regulator 1 [Source:HGNC Symbol;Acc:HGNC:24042]	protein_coding	3	149517235	7.06331	6.36678	6.26066	5.82127	7.45342	6.88016	6.52722	6.16784	7.39526	7.5586	6.82355	7.554	7.31348	6.73196	7.51946	6.70955	7.41636	6.43407	7.33053	6.76047	7.07294	6.72974	5.9236	6.82042	6.73005	7.03275	6.47507	7.24116	7.1608	6.86353	6.42514	5.83085	6.98323	7.42608	6.6678	6.51621	6.33062	6.83735	6.48877	5.65529	5.4386	6.53291	6.16242	6.91475
ENSG00000018510	AGPS	alkylglycerone phosphate synthase [Source:HGNC Symbol;Acc:HGNC:327]	protein_coding	2	177392644	6.12103	6.31109	6.00941	5.65918	7.09967	6.07511	6.14022	6.15808	6.43375	6.94591	6.24023	6.38652	6.61598	6.39755	6.43017	6.52491	7.02241	6.20421	5.21695	6.25736	6.5719	6.24773	6.09235	6.62731	6.09253	6.12032	6.32289	6.86651	6.63359	6.68734	6.46598	5.89411	6.80592	6.534	4.7569	6.4991	5.53572	5.90599	6.40484	5.80083	5.7253	6.27325	5.9815	6.44566
ENSG00000018610	CXorf56	chromosome X open reading frame 56 [Source:HGNC Symbol;Acc:HGNC:26239]	protein_coding	X	119538149	4.48468	4.68964	5.06916	4.48329	5.1676	5.24103	5.22698	4.05805	5.01137	4.70782	4.61944	4.48367	4.85128	4.42307	4.53597	4.9315	4.6584	4.60713	5.23615	4.6121	4.54992	4.65356	4.45856	4.00819	4.37783	4.5228	4.31541	5.12584	4.57305	4.9044	4.73126	4.89317	4.85358	4.72169	5.1996	4.58106	4.85506	4.31371	4.49888	4.16145	4.31109	4.6047	4.37274	4.65504
ENSG00000018699	TTC27	tetratricopeptide repeat domain 27 [Source:HGNC Symbol;Acc:HGNC:25986]	protein_coding	2	32628032	4.14386	4.5545	4.33306	4.12553	5.0007	5.07942	4.7223	4.17421	5.18513	4.44342	4.50289	5.36699	4.95791	4.59532	3.99036	4.61935	5.25991	4.53829	3.77272	4.70118	4.83308	4.20805	4.12679	4.8294	4.64131	4.528	4.15253	4.36841	4.81808	4.56826	4.74066	4.23932	5.09391	5.00383	3.41237	4.77416	5.04099	4.44674	4.50935	4.0245	4.36526	5.06444	4.49391	4.40578
ENSG00000018869	ZNF582	zinc finger protein 582 [Source:HGNC Symbol;Acc:HGNC:26421]	protein_coding	19	56375846	2.09576	2.41015	2.65726	1.91333	2.01689	2.4548	2.7922	2.20615	2.40181	2.06033	2.35638	1.51334	2.05512	2.73709	2.05057	2.16648	1.43032	2.80169	2.29182	2.39358	2.81056	1.63219	2.46278	2.60393	3.24051	2.84469	2.07973	1.93067	2.41657	2.59908	2.6944	2.32792	2.6391	1.90983	2.33549	2.56872	2.94901	2.4361	2.25695	2.46079	2.38781	2.81742	2.00733	2.23751
ENSG00000019144	PHLDB1	pleckstrin homology-like domain, family B, member 1 [Source:HGNC Symbol;Acc:HGNC:23697]	protein_coding	11	118606440	5.39192	5.59897	4.99602	5.5136	4.01229	5.29819	4.41903	6.05046	4.98526	4.7306	6.00713	6.06194	6.30718	5.15531	5.91852	4.45376	5.26681	5.58082	4.19884	6.06406	5.61712	5.86232	4.92253	5.87997	5.99437	5.3446	5.46319	4.72219	5.64458	3.9007	4.1429	5.09108	5.13275	6.0887	3.78245	4.45191	5.02286	5.38486	4.75159	4.70215	5.30376	3.61386	5.10394	6.10404
ENSG00000019485	PRDM11	PR domain containing 11 [Source:HGNC Symbol;Acc:HGNC:13996]	protein_coding	11	45095806	3.59249	3.67794	3.58478	4.08195	2.90173	3.59839	3.89329	4.63298	3.50816	3.49773	3.77544	4.10686	3.54841	4.19169	3.31447	3.34358	3.2863	3.94992	4.10124	4.27791	3.92448	3.58186	3.89532	3.14911	3.65344	3.83269	3.57301	2.9506	3.9701	2.86957	3.60199	4.02451	3.17226	3.62276	3.38661	3.38344	3.5889	3.66394	3.40154	3.7024	4.26743	3.95747	3.91487	3.63535
ENSG00000019505	SYT13	synaptotagmin XIII [Source:HGNC Symbol;Acc:HGNC:14962]	protein_coding	11	45240301	8.65662	9.09739	8.52102	9.17466	8.99707	9.12973	9.5929	9.67724	8.48179	8.85019	8.43404	6.76721	7.71332	9.11815	7.57918	9.56885	7.20173	9.21556	9.59387	8.87169	8.98339	8.99311	8.95495	8.05262	7.91378	8.68348	7.77	8.91364	9.12203	9.30388	8.98218	9.55486	9.1664	8.02673	8.97333	9.40647	8.02472	8.29916	8.31545	8.96893	9.93953	9.23117	9.5065	6.87767
ENSG00000019549	SNAI2	snail family zinc finger 2 [Source:HGNC Symbol;Acc:HGNC:11094]	protein_coding	8	48917690	3.80304	5.1497	4.91607	4.49669	3.88098	4.6532	4.6217	4.60912	4.31806	4.67989	5.71153	5.20139	5.71015	4.85848	4.74859	5.26917	4.07019	5.40601	4.45524	5.56761	5.00026	5.75909	3.34791	5.14514	5.23865	5.11031	4.43739	5.19362	4.60484	5.31181	4.56262	4.51569	5.00627	6.43078	3.40241	5.01708	3.75958	4.32436	4.42485	4.38204	4.49702	3.00074	4.53448	4.50066
ENSG00000019582	CD74	CD74 molecule, major histocompatibility complex, class II invariant chain [Source:HGNC Symbol;Acc:HGNC:1697]	protein_coding	5	150401637	5.59001	4.75676	6.01082	4.90227	3.96138	5.44711	5.44263	5.59315	4.91403	5.62935	7.22652	7.12728	5.79679	6.44381	6.74118	5.39402	5.66748	5.59717	7.12347	5.71852	5.60856	5.96559	7.28035	4.95023	4.55925	5.87224	7.52425	5.16103	5.88592	5.38644	6.42997	5.42381	5.58835	6.78909	6.63851	5.67972	8.4489	6.55536	7.3003	6.03026	4.92798	7.41275	5.38661	6.40073
ENSG00000019991	HGF	hepatocyte growth factor (hepapoietin A; scatter factor) [Source:HGNC Symbol;Acc:HGNC:4893]	protein_coding	7	81699006	3.17551	2.07942	2.82442	2.16612	3.65346	4.55095	4.71474	4.10818	2.60877	2.65333	4.17777	3.9282	3.49859	3.9305	2.06011	4.67241	2.53157	3.54734	4.01524	4.15924	2.94471	3.6642	2.12412	3.08423	3.73521	3.59741	1.912	3.01713	3.28194	3.14359	4.08119	1.75813	2.97151	4.64922	3.22292	3.34737	2.96228	4.78054	2.95771	3.09278	3.29025	2.3525	2.37614	3.92297
ENSG00000019995	ZRANB1	zinc finger, RAN-binding domain containing 1 [Source:HGNC Symbol;Acc:HGNC:18224]	protein_coding	10	124942123	5.36044	5.30278	4.65401	5.45201	6.01699	6.2827	5.77196	4.99086	5.51489	5.48188	5.13281	5.26836	5.53591	5.25676	5.43349	5.8162	5.4191	5.32402	5.73343	5.1802	5.27147	5.41211	5.15864	4.8689	4.76556	5.24099	4.98603	5.61423	5.20202	5.74665	5.44842	5.49979	5.64216	5.28685	5.6839	5.39194	4.52053	5.03665	5.13104	4.90541	5.14225	5.23462	5.1383	5.12659
ENSG00000020129	NCDN	neurochondrin [Source:HGNC Symbol;Acc:HGNC:17597]	protein_coding	1	35557473	4.34107	4.33912	4.85098	4.72332	2.91515	4.72905	4.328	5.77344	3.72328	3.67415	5.03441	5.4976	4.18172	4.94744	4.124	4.24524	4.25015	5.34752	4.51046	5.35701	4.98483	4.41016	5.29606	4.3422	4.3944	4.75301	5.03771	4.00237	5.23732	3.46338	4.26127	4.96455	3.78673	5.3222	3.87166	4.60714	5.49901	4.8456	4.60828	4.77608	5.76411	4.84996	4.87268	4.68578
ENSG00000020181	ADGRA2	adhesion G protein-coupled receptor A2 [Source:HGNC Symbol;Acc:HGNC:17849]	protein_coding	8	37784191	3.05021	4.54414	2.86398	3.90797	0.606342	2.6746	2.58609	3.95213	2.16485	2.64509	4.06055	3.09423	3.5343	2.95368	3.51196	3.24784	1.88296	3.31956	2.68793	3.49998	2.98437	4.35012	3.82032	2.56023	2.53612	3.07895	3.87989	2.44547	2.97772	2.45504	1.68806	4.32489	2.21875	3.65431	1.84762	2.46729	2.99605	2.76252	2.99849	2.92095	3.44258	0.755887	3.55903	2.6702
ENSG00000020256	ZFP64	ZFP64 zinc finger protein [Source:HGNC Symbol;Acc:HGNC:15940]	protein_coding	20	52051663	3.76424	3.61189	3.84722	3.71317	3.10437	3.2939	3.25751	4.10491	3.5442	3.37144	3.90349	3.84861	3.84518	3.90292	3.84005	3.19261	3.92232	3.83964	3.94493	4.05869	3.95692	3.55768	4.02688	3.8587	3.10477	3.98214	4.0877	3.1367	4.08109	2.73181	3.57086	3.73179	3.57379	3.73923	3.85843	3.56011	3.4893	4.03122	3.76884	3.64503	3.95331	3.51783	3.92164	3.60448
ENSG00000020426	MNAT1	MNAT CDK-activating kinase assembly factor 1 [Source:HGNC Symbol;Acc:HGNC:7181]	protein_coding	14	60734742	3.86839	3.96591	4.01039	3.86651	4.47101	4.16995	4.13011	3.56291	4.31812	4.29189	3.70105	3.89768	4.21232	3.83109	3.91182	4.29098	4.069	3.71056	3.62873	3.72875	3.7931	4.06718	3.69685	4.5511	4.99739	3.82597	3.64043	4.55649	3.70201	4.44075	4.23926	4.0337	4.36067	3.75162	3.47306	4.05543	4.17922	3.67753	4.00363	3.9677	3.6479	4.00068	4.31797	4.29993
ENSG00000020577	SAMD4A	sterile alpha motif domain containing 4A [Source:HGNC Symbol;Acc:HGNC:23023]	protein_coding	14	54567097	5.24931	4.52849	4.53149	4.44116	4.96002	4.34994	4.95852	4.59174	5.09045	5.1193	4.80413	6.16493	5.03789	4.40845	5.24131	4.37933	5.34003	4.60455	5.3978	4.81788	4.81672	4.65717	4.2693	5.08446	4.9731	4.62212	4.69751	4.34156	5.12097	4.35319	4.14509	3.97826	4.89963	5.15426	6.11543	4.24966	4.9696	4.80262	4.05667	3.56101	3.76832	4.97905	3.46846	5.11466
ENSG00000020922	MRE11A	MRE11 meiotic recombination 11 homolog A (S. cerevisiae) [Source:HGNC Symbol;Acc:HGNC:7230]	protein_coding	11	94415578	4.73362	4.59737	4.71587	4.63572	5.36298	4.14856	4.60376	4.3847	4.88458	4.99035	4.62323	4.75517	5.01293	4.63698	4.99808	4.90949	5.26695	4.85296	2.79231	4.84155	4.90857	4.72982	4.66799	5.36395	4.7564	4.83843	4.77559	5.18221	4.93691	5.11596	4.77489	4.41655	5.00476	4.22281	2.80289	4.83547	3.89508	4.77936	4.6982	4.36457	4.43879	4.46965	4.68832	5.01656
ENSG00000021300	PLEKHB1	pleckstrin homology domain containing, family B (evectins) member 1 [Source:HGNC Symbol;Acc:HGNC:19079]	protein_coding	11	73646178	4.33798	4.67879	5.09511	5.24348	3.82349	3.02446	3.28373	3.49342	4.27429	4.29757	3.53269	1.42238	3.47158	3.93703	5.43746	4.31197	4.43583	3.22358	3.63508	3.06483	3.46658	4.31133	5.87159	3.08862	2.98508	3.69396	4.90898	4.0651	3.29371	4.21321	4.37688	5.20132	3.64456	4.18336	2.88101	3.91907	3.56333	3.3072	5.2002	5.43865	5.4807	3.80286	4.73317	2.88837
ENSG00000021355	SERPINB1	serpin peptidase inhibitor, clade B (ovalbumin), member 1 [Source:HGNC Symbol;Acc:HGNC:3311]	protein_coding	6	2832332	7.58282	6.53217	6.94007	6.3486	7.923	6.41172	7.15648	6.77132	7.07658	7.39837	6.72293	9.16042	7.51299	7.0101	7.69184	6.76462	8.35531	6.9224	6.95731	6.64755	7.10957	7.09477	6.73755	7.87434	6.86138	7.06826	7.20293	8.28811	7.32402	7.57302	7.22839	6.60108	7.79898	7.53779	7.40383	8.13952	8.45855	7.8895	7.92579	7.05568	6.37132	7.97617	7.2441	9.34916
ENSG00000021574	SPAST	spastin [Source:HGNC Symbol;Acc:HGNC:11233]	protein_coding	2	32063611	5.21132	5.45123	4.83257	5.14849	5.48304	5.35374	5.51515	5.20366	5.17549	5.39586	5.21986	5.09247	5.07557	5.21613	4.98631	5.60827	5.08694	5.40161	5.48351	5.2376	5.17414	5.27619	5.42467	5.44826	5.27806	5.15042	5.08345	5.67556	5.35356	5.88749	5.68571	5.40763	5.41073	4.91691	5.65468	5.62068	4.95098	4.87032	5.43641	5.59545	5.31792	5.45757	5.26053	5.04258
ENSG00000021776	AQR	aquarius intron-binding spliceosomal factor [Source:HGNC Symbol;Acc:HGNC:29513]	protein_coding	15	34851782	6.26629	6.52021	5.65914	6.11735	6.73082	6.30611	6.72326	6.32145	6.26253	6.59925	6.36413	6.44727	6.42295	6.52859	6.21292	6.66097	6.26616	6.45288	5.36754	6.47734	6.51697	6.21535	6.2519	6.39906	5.88347	6.22442	6.18325	6.18675	6.26835	6.43867	6.45069	6.1912	6.42139	6.11421	5.16048	6.16815	5.25495	5.89002	6.02145	6.16864	6.35004	6.28082	6.16106	5.96866
ENSG00000022267	FHL1	four and a half LIM domains 1 [Source:HGNC Symbol;Acc:HGNC:3702]	protein_coding	X	136146702	5.22493	5.8235	5.48553	5.74975	5.0344	5.99155	5.77886	5.61295	5.25433	5.28337	5.83497	4.16768	5.24684	5.38135	4.81783	5.98874	4.10575	5.45835	6.48692	5.52663	5.34841	5.63277	5.70873	4.53272	5.09034	5.3466	4.79681	5.20705	5.49862	5.68695	6.06764	5.84153	5.33105	5.74991	6.6838	5.75754	5.40902	5.51811	5.11479	6.00318	5.96831	5.32136	5.10839	4.33981
ENSG00000022277	RTFDC1	replication termination factor 2 domain containing 1 [Source:HGNC Symbol;Acc:HGNC:15890]	protein_coding	20	56468585	6.60254	6.57259	6.47549	6.46641	5.70109	6.85252	6.47296	6.46677	6.50508	6.08211	6.3559	6.39275	6.74079	6.5587	6.41607	5.99013	6.97408	6.55571	6.77185	6.47191	6.40387	6.47143	6.22181	6.06573	5.95644	6.37574	6.13979	6.1461	6.39502	5.83144	6.37626	6.68705	6.28338	6.52367	6.6461	6.44557	6.88778	6.27533	6.30046	6.16891	6.65146	6.66337	6.72295	6.57016
ENSG00000022567	SLC45A4	solute carrier family 45, member 4 [Source:HGNC Symbol;Acc:HGNC:29196]	protein_coding	8	141207166	5.27797	4.5325	5.07872	4.6528	3.64418	3.63585	3.90541	5.2996	4.59425	4.33954	4.97704	5.58542	4.66375	5.05598	5.1555	4.23643	5.44021	5.0833	3.52316	5.0371	4.9777	4.62404	5.78448	4.84331	4.24431	5.05907	5.74864	3.59247	5.28634	3.58123	4.19057	4.68562	3.90644	4.97611	3.48399	4.41105	5.18425	5.0915	5.46151	4.75781	4.85133	4.95293	4.82389	4.46418
ENSG00000022840	RNF10	ring finger protein 10 [Source:HGNC Symbol;Acc:HGNC:10055]	protein_coding	12	120533480	7.53641	7.60279	7.63104	7.40676	7.86217	8.08877	7.67014	7.36442	7.7356	7.87316	7.46466	7.55596	7.6439	7.62369	7.65219	7.68786	7.7881	7.58697	7.68838	7.3227	7.72242	7.496	7.43533	7.23944	6.86966	7.46217	7.50513	7.69627	7.4471	7.29994	7.37341	7.45371	7.86617	7.32287	7.96293	7.37832	7.93532	7.51189	7.38266	7.11549	7.26248	7.5788	7.43543	7.22454
ENSG00000022976	ZNF839	zinc finger protein 839 [Source:HGNC Symbol;Acc:HGNC:20345]	protein_coding	14	102317377	3.33608	3.20516	2.63841	3.36606	1.87905	2.33083	2.22102	3.22267	2.95984	2.04928	2.99783	2.35848	2.64327	2.5587	2.86935	2.41213	2.63773	2.55261	3.65483	2.88754	3.02909	2.98924	3.06524	2.74847	2.633	2.78459	3.08794	2.35727	2.9421	2.00496	2.72282	3.05222	2.56108	2.4767	3.77614	3.08453	2.88869	3.03726	2.64943	2.47233	3.28234	2.26335	3.17457	3.33284
ENSG00000023041	ZDHHC6	zinc finger, DHHC-type containing 6 [Source:HGNC Symbol;Acc:HGNC:19160]	protein_coding	10	112424428	5.0812	4.97042	5.26867	4.95497	5.8318	4.87802	5.08015	5.11419	4.943	5.5688	5.20825	5.64734	5.09009	5.28906	5.47199	4.94799	5.38184	5.06611	4.45573	4.94793	5.26904	5.21464	5.02191	5.67184	5.98376	5.32573	5.39109	5.57401	5.32376	5.67159	5.36689	4.75841	5.40096	4.44955	4.54397	5.24317	5.36663	5.37365	5.2342	5.12357	5.13337	5.50035	5.14028	5.674
ENSG00000023171	GRAMD1B	GRAM domain containing 1B [Source:HGNC Symbol;Acc:HGNC:29214]	protein_coding	11	123525636	4.61535	4.72065	3.42823	5.98466	5.10911	4.06113	4.75335	4.3984	4.72139	3.789	4.57483	3.99417	4.12424	4.95146	3.36729	4.44447	3.35042	4.17416	4.08501	4.68418	4.32709	4.29152	4.2091	3.78234	3.95873	4.11374	3.27139	4.08916	4.30044	3.87261	4.21123	4.52732	3.83458	3.65279	3.57954	4.14514	3.73336	4.14278	3.18444	4.09917	4.21179	4.21514	4.0058	3.38314
ENSG00000023191	RNH1	ribonuclease/angiogenin inhibitor 1 [Source:HGNC Symbol;Acc:HGNC:10074]	protein_coding	11	494512	5.19627	5.22355	5.41086	4.77273	2.98624	4.52438	4.11204	6.82168	4.19994	3.69127	5.01408	5.90644	5.1703	5.50325	5.07578	3.58161	5.48078	5.87051	5.08342	6.07943	5.17911	4.94819	5.84711	4.35948	4.20089	5.20212	5.96822	3.35959	5.82009	3.35462	3.95819	4.97959	3.4021	5.89842	4.77288	4.3074	6.0523	5.24441	5.32963	4.98948	6.40556	5.12413	6.08034	5.34842
ENSG00000023228	NDUFS1	NADH dehydrogenase (ubiquinone) Fe-S protein 1, 75kDa (NADH-coenzyme Q reductase) [Source:HGNC Symbol;Acc:HGNC:7707]	protein_coding	2	206114817	7.45202	7.66163	7.0051	7.33311	7.71849	7.1722	7.50919	7.06026	7.5369	7.54123	7.20175	6.73311	7.3053	7.01774	7.50214	7.79083	7.47955	7.16837	7.34795	6.98973	7.187	7.34328	7.23219	6.8962	6.83272	7.21512	7.38338	7.55691	7.05552	7.62111	7.29398	7.41725	7.40269	7.23383	6.98753	7.10763	6.38151	6.80178	7.33395	7.1233	7.11616	6.77034	7.24833	6.90036
ENSG00000023287	RB1CC1	RB1-inducible coiled-coil 1 [Source:HGNC Symbol;Acc:HGNC:15574]	protein_coding	8	52622456	6.8499	6.47597	6.20762	6.42631	7.13442	7.05434	6.86878	6.41151	6.99572	7.01307	6.65334	6.84806	6.86968	6.75259	6.82314	6.84743	6.86319	6.80858	7.22631	6.58456	6.71872	6.72093	6.85749	6.7078	6.45666	6.75706	7.19806	6.82692	6.69235	7.32056	6.71328	6.14334	6.82149	6.84871	7.54457	6.69326	5.28342	6.58957	6.85088	6.04026	6.01944	6.2971	6.30004	6.56912
ENSG00000023318	ERP44	endoplasmic reticulum protein 44 [Source:HGNC Symbol;Acc:HGNC:18311]	protein_coding	9	99979179	6.56271	6.7478	7.20939	6.30159	6.97057	7.15017	7.00047	6.98843	6.76601	6.94995	6.85659	6.92104	6.68748	7.12884	6.57005	6.91861	7.07111	7.05956	7.52311	6.9287	7.02344	6.50754	6.94018	6.6055	6.32712	6.97271	6.97877	7.00221	7.03858	6.98586	7.33098	6.46903	6.9825	7.135	7.58399	7.1815	7.51719	6.83518	7.17547	6.95504	7.24321	7.33166	6.84838	6.47793
ENSG00000023330	ALAS1	5'-aminolevulinate synthase 1 [Source:HGNC Symbol;Acc:HGNC:396]	protein_coding	3	52198086	6.43521	6.71626	6.29802	6.12352	6.62299	6.74172	6.63412	6.20281	6.58303	6.39838	6.30953	6.29816	6.34086	6.44943	6.29115	6.28994	6.50916	6.24377	6.50727	6.19591	6.24934	6.25642	6.02776	5.72437	5.62653	6.38468	6.42533	6.22316	6.00307	5.9071	6.34853	6.26204	6.22806	6.08841	6.64123	6.08291	6.34747	6.41256	6.21011	6.07862	6.4278	6.18037	6.36937	6.17276
ENSG00000023445	BIRC3	baculoviral IAP repeat containing 3 [Source:HGNC Symbol;Acc:HGNC:591]	protein_coding	11	102317450	6.78695	5.92598	6.01033	4.98404	7.24746	4.28426	6.75201	5.2049	6.41196	6.68314	5.62555	7.08031	6.19807	6.33082	7.60688	6.43964	6.41418	5.26535	4.80106	6.08906	6.51627	6.43046	6.24745	6.82102	6.28721	6.3234	8.04938	6.99467	6.67779	7.45277	6.48749	4.79227	6.91443	5.798	4.87868	5.55984	4.92636	5.98398	7.31434	5.937	3.73385	6.16855	6.52152	6.62972
ENSG00000023516	AKAP11	A kinase (PRKA) anchor protein 11 [Source:HGNC Symbol;Acc:HGNC:369]	protein_coding	13	42272153	7.45579	7.93079	6.55429	7.70283	7.52687	7.77642	7.76274	7.7844	7.22828	7.60771	7.63264	7.04445	7.22562	7.742	7.04906	8.00252	6.53307	7.76614	7.61454	7.59756	7.66428	7.48453	7.67435	6.88411	6.84273	7.49158	7.27967	7.1064	7.44688	7.7416	7.63482	7.67351	7.33985	7.10841	7.39602	7.70406	5.8568	7.17675	7.18727	7.60551	7.69284	7.36851	7.2895	6.54417
ENSG00000023572	GLRX2	glutaredoxin 2 [Source:HGNC Symbol;Acc:HGNC:16065]	protein_coding	1	193096468	2.51003	1.73892	3.83397	2.17868	2.21701	2.28173	2.80433	3.18816	2.3895	2.72418	3.29216	3.38254	2.68802	3.41441	1.90629	2.09171	2.79165	3.37929	2.47104	3.39772	3.36859	2.39293	2.76424	3.61597	4.32266	3.44247	3.12991	2.52954	3.55395	2.70956	3.89673	2.34449	2.77091	3.34086	2.69858	3.53366	3.95439	3.43058	3.37624	3.61221	3.4381	3.50556	2.30875	2.76848
ENSG00000023608	SNAPC1	small nuclear RNA activating complex, polypeptide 1, 43kDa [Source:HGNC Symbol;Acc:HGNC:11134]	protein_coding	14	61762357	3.74532	3.30871	3.65625	3.07522	3.78986	3.50409	3.8153	3.28951	3.43086	3.80535	3.54583	3.88906	3.92682	3.68135	3.27843	3.70733	2.66218	3.29701	3.54859	3.61656	3.50701	3.36601	3.03621	4.15092	4.51871	3.62903	3.55052	3.86714	3.09683	4.07708	4.25555	3.16159	3.70987	3.61417	3.52045	3.59039	3.27046	3.70082	3.37298	3.49679	3.40198	3.09642	3.0957	3.88605
ENSG00000023697	DERA	deoxyribose-phosphate aldolase (putative) [Source:HGNC Symbol;Acc:HGNC:24269]	protein_coding	12	15911172	4.99834	4.75007	5.18621	4.61421	5.76759	4.64879	4.95622	4.65956	4.99771	5.369	4.79851	4.79684	4.81913	4.84082	4.98378	5.00988	5.54163	4.79746	4.84654	4.57799	4.79531	4.80955	4.82342	5.13214	5.39359	4.90574	4.93606	5.37123	4.89168	5.42684	5.17813	4.61552	5.00522	4.88508	5.09834	5.13959	4.81851	4.8738	5.34432	5.39529	4.7945	5.00912	4.88929	5.06774
ENSG00000023734	STRAP	serine/threonine kinase receptor associated protein [Source:HGNC Symbol;Acc:HGNC:30796]	protein_coding	12	15882391	7.28237	7.46105	7.93984	7.12053	7.75664	8.416	7.8413	7.71688	7.74217	7.54824	7.59723	7.99308	7.53023	7.91753	7.34723	7.64283	7.65853	7.83915	8.45515	7.82778	7.75643	7.2785	7.51483	7.73076	7.94965	7.79473	7.37373	7.8044	7.88446	7.89307	8.12536	7.39903	7.69948	8.01609	8.58052	8.04471	8.39439	7.64838	7.87235	7.89131	7.92703	8.28893	7.5818	7.6077
ENSG00000023902	PLEKHO1	pleckstrin homology domain containing, family O member 1 [Source:HGNC Symbol;Acc:HGNC:24310]	protein_coding	1	150149183	3.42206	3.79986	5.11954	3.67746	2.33951	5.37249	3.94647	5.06217	3.75191	3.56635	4.86519	4.45297	4.32894	4.79964	3.95315	3.80726	3.83056	4.7968	5.64566	4.99196	4.53278	4.20984	3.85071	3.54184	3.94362	4.95565	4.35327	3.74918	4.63072	3.03052	3.92974	3.64849	3.7459	5.41519	5.08309	4.23293	5.69526	4.34549	3.8869	3.73185	4.27379	4.11313	3.49501	4.23146
ENSG00000023909	GCLM	glutamate-cysteine ligase, modifier subunit [Source:HGNC Symbol;Acc:HGNC:4312]	protein_coding	1	93885205	7.58457	7.28807	7.4504	7.20763	8.81487	8.15105	7.6923	7.29845	7.67424	7.76603	7.52676	7.53633	7.44153	7.86565	7.26645	7.65679	7.31634	7.32405	7.14248	7.60935	7.64275	7.23055	7.11871	7.10323	7.04661	7.65399	7.35219	7.3964	7.35393	8.25336	7.95069	7.31958	7.17485	6.54983	6.8177	7.7852	7.52132	7.24455	7.43053	7.30003	7.22989	8.13675	7.17544	7.32583
ENSG00000024048	UBR2	ubiquitin protein ligase E3 component n-recognin 2 [Source:HGNC Symbol;Acc:HGNC:21289]	protein_coding	6	42564062	6.25176	6.54102	5.62383	6.30577	6.59958	5.51806	6.44824	6.13268	5.59192	6.52145	6.22827	6.05207	6.16364	6.28303	6.12868	6.59748	5.73308	6.07479	5.16215	5.99017	6.29834	6.12718	6.19927	6.19215	5.87533	6.22754	6.29189	6.08557	5.96977	6.43769	6.2058	5.9722	6.25265	5.1837	5.18792	6.21384	5.18925	5.99198	6.02135	6.0996	6.20364	5.69315	6.05569	5.81701
ENSG00000024422	EHD2	EH-domain containing 2 [Source:HGNC Symbol;Acc:HGNC:3243]	protein_coding	19	47713343	5.37156	5.23194	5.79108	4.81083	4.06151	4.41715	4.11708	5.44694	4.15417	4.60202	5.80902	6.23196	5.65439	5.40997	5.59493	4.61438	5.84474	5.44544	3.11005	5.69601	5.26888	5.90606	4.87377	5.25717	4.63004	5.53288	5.51447	4.40321	5.80006	3.4311	3.92992	5.06417	4.79118	6.2116	2.29341	4.35455	5.70346	5.28745	5.27255	4.47678	4.73362	4.31819	5.09879	5.38096
ENSG00000024862	CCDC28A	coiled-coil domain containing 28A [Source:HGNC Symbol;Acc:HGNC:21098]	protein_coding	6	138773509	4.34645	4.23157	4.53996	4.37414	4.07866	4.39331	3.78969	4.07509	4.24872	4.29388	4.17393	3.45303	3.88166	4.14433	4.31691	4.43522	4.39748	4.49808	4.5216	3.98155	4.20982	4.22397	4.78912	4.2301	4.6669	4.59926	4.84447	4.55431	3.99742	4.94893	4.72196	4.61887	3.98484	4.32796	5.03809	4.66418	4.38965	4.41619	5.19912	4.93555	4.50495	4.20232	4.71611	3.89437
ENSG00000025039	RRAGD	Ras-related GTP binding D [Source:HGNC Symbol;Acc:HGNC:19903]	protein_coding	6	89364636	6.47131	7.14109	6.82075	7.23592	6.93885	7.9735	7.56572	7.64929	6.79328	6.84072	6.34016	5.425	6.57837	7.64345	6.05103	7.60033	6.20298	7.35172	7.62187	7.42166	6.72761	6.85943	7.39018	5.70798	6.70395	7.18591	6.94438	6.90822	7.0508	7.51357	7.3612	7.34918	6.52788	6.62462	7.97813	7.40576	6.98496	6.70369	7.07103	7.65671	7.57045	7.4884	7.14684	5.26614
ENSG00000025156	HSF2	heat shock transcription factor 2 [Source:HGNC Symbol;Acc:HGNC:5225]	protein_coding	6	122399546	4.26738	4.79594	4.69226	4.50908	4.63583	5.55216	5.10297	4.49042	4.67741	4.57625	4.47563	3.57898	4.28237	5.04224	4.22789	4.63906	3.62751	4.65998	5.87487	4.78548	4.60539	4.18349	4.84334	4.26925	4.51989	4.83829	4.37317	4.5431	4.33173	5.10275	5.22905	4.68588	4.69472	4.282	5.91217	4.94158	3.92644	4.41432	4.48813	5.10126	5.0399	4.8143	4.62968	3.92502
ENSG00000025293	PHF20	PHD finger protein 20 [Source:HGNC Symbol;Acc:HGNC:16098]	protein_coding	20	35771974	5.86722	6.20801	5.53521	6.13599	6.0475	6.14729	6.16937	6.00567	5.81579	6.13287	6.02172	5.80193	6.10562	6.17872	5.90327	6.31187	5.81243	6.12725	5.85572	6.19704	6.08228	6.04456	6.04737	5.63621	5.4132	5.99137	5.86679	5.91654	6.0614	5.97887	6.04883	6.25838	5.97745	5.49216	5.87725	6.09755	5.31813	5.80551	5.75798	5.81729	6.1928	6.05887	6.10288	5.32278
ENSG00000025434	NR1H3	nuclear receptor subfamily 1, group H, member 3 [Source:HGNC Symbol;Acc:HGNC:7966]	protein_coding	11	47248300	2.4415	2.98013	3.66317	2.76373	1.88015	1.04342	2.20428	2.97	2.45435	2.48353	3.18051	2.63937	2.47483	2.46982	3.3273	2.03316	3.65202	2.99946	1.21279	2.69455	3.03737	3.1293	3.48724	3.31897	3.45393	2.66801	3.46513	2.22325	2.72268	2.1136	2.48763	2.7871	2.48245	2.73633	1.97771	2.70395	3.21109	2.88219	3.56526	3.17162	3.25478	1.93855	3.58441	3.66074
ENSG00000025708	TYMP	thymidine phosphorylase [Source:HGNC Symbol;Acc:HGNC:3148]	protein_coding	22	50525752	3.02421	2.17288	4.4251	2.77785	3.12734	2.90024	2.85776	4.30822	3.10998	2.75692	4.2199	5.58755	3.7516	4.40737	4.3617	2.53004	3.46999	4.3879	3.92137	4.08384	3.64301	3.85324	4.36167	3.54292	3.23263	4.12531	5.31057	2.95905	4.14887	2.11544	3.12249	2.88457	3.32545	4.38391	3.29813	2.75427	5.27496	4.09751	3.74508	3.49609	2.77626	4.05758	3.18758	4.74182
ENSG00000025770	NCAPH2	non-SMC condensin II complex, subunit H2 [Source:HGNC Symbol;Acc:HGNC:25071]	protein_coding	22	50508216	4.5538	3.93494	4.80988	4.47885	3.14547	3.94035	3.81983	5.16314	3.86907	2.98199	4.43791	5.01768	4.32048	4.54738	4.4753	3.57689	4.44172	4.85371	4.4817	4.92941	4.50741	4.21618	4.546	4.37705	4.72924	4.47333	4.50559	3.36443	4.98068	2.96194	3.73478	4.30839	3.47149	4.9535	4.39845	4.3282	5.35736	4.75058	4.30497	4.42044	4.91049	4.72107	4.70218	5.03765
ENSG00000025772	TOMM34	translocase of outer mitochondrial membrane 34 [Source:HGNC Symbol;Acc:HGNC:15746]	protein_coding	20	44942130	6.22115	6.57303	6.83605	6.60619	5.97558	6.91588	6.64732	6.68214	6.6325	6.2328	6.31344	6.91007	6.28521	6.69662	6.19506	6.37499	6.64682	6.80548	7.10802	6.64272	6.65901	6.2992	6.89764	5.94784	5.88683	6.59878	6.12811	6.16798	6.94917	5.66782	6.64677	6.7859	6.62827	6.87557	7.51479	6.57411	7.25775	6.28964	6.41498	6.47082	6.63233	6.76134	6.44292	6.10353
ENSG00000025796	SEC63	SEC63 homolog (S. cerevisiae) [Source:HGNC Symbol;Acc:HGNC:21082]	protein_coding	6	107867756	7.70289	7.78678	7.60584	7.54958	8.11391	8.3183	8.13487	7.86927	7.93564	8.16441	7.67408	7.94612	7.78707	7.7545	7.68149	8.22125	7.91768	7.94683	8.33024	7.82953	7.84565	7.70035	7.69626	7.35882	7.10203	7.77326	7.60951	8.09117	7.71439	8.19962	7.94546	7.75294	8.06705	7.79312	8.31994	7.94115	7.61783	7.61136	7.55187	7.42998	7.61219	7.71495	7.53317	7.52312
ENSG00000025800	KPNA6	karyopherin alpha 6 (importin alpha 7) [Source:HGNC Symbol;Acc:HGNC:6399]	protein_coding	1	32108038	7.11789	7.32174	6.53752	7.10314	7.44503	7.16664	7.37556	6.89848	7.12265	7.29282	6.93674	6.88292	7.09475	6.95612	7.09781	7.39101	7.07003	6.9768	6.99839	6.88951	7.0072	7.11994	6.93095	6.71113	6.26216	6.81671	6.84326	7.08151	6.86149	7.12801	6.88167	7.21658	7.29651	6.61115	6.94106	6.79751	6.40567	6.7844	6.71478	6.91743	6.98614	6.68062	7.0173	6.70771
ENSG00000026025	VIM	vimentin [Source:HGNC Symbol;Acc:HGNC:12692]	protein_coding	10	17228259	7.53548	7.48319	8.44729	6.8429	6.9902	8.06475	7.4997	7.49433	7.94847	7.97072	8.08499	8.27234	8.66006	7.70711	8.41542	7.49545	8.31652	8.00267	6.82909	8.29183	8.18774	8.46756	6.69341	8.28674	7.51495	7.97926	7.50551	8.46488	7.63699	7.27328	7.16541	6.92889	8.11528	8.86376	6.0916	7.61237	8.95923	7.5821	7.28959	6.66035	6.59041	6.64032	7.57762	7.96099
ENSG00000026103	FAS	Fas cell surface death receptor [Source:HGNC Symbol;Acc:HGNC:11920]	protein_coding	10	88990531	3.1237	2.99717	3.50582	2.35865	4.17255	4.2374	3.468	3.24116	4.19803	3.20314	3.83892	3.47368	4.5205	3.81307	3.60312	2.98105	4.18487	3.45772	3.89628	3.55992	3.54418	3.23825	2.57901	4.58732	5.49059	3.46049	2.94917	3.96787	3.46823	3.77118	4.49772	2.43338	3.48444	5.2364	3.11169	3.71065	3.35247	4.48742	3.16583	2.9643	2.59304	3.36328	2.66872	4.53961
ENSG00000026297	RNASET2	ribonuclease T2 [Source:HGNC Symbol;Acc:HGNC:21686]	protein_coding	6	166929504	3.01787	2.50491	3.28501	2.29806	1.63691	1.72659	1.65799	2.89839	1.98603	2.10468	2.63738	2.26124	2.03999	2.0062	2.9601	2.48687	2.90847	2.75419	2.6627	2.46086	2.38802	2.81	3.18882	2.29728	2.18686	2.52153	3.13573	2.0524	2.8469	2.32667	2.34877	3.239	2.26287	2.68986	2.51752	2.92123	3.62298	3.03983	3.36775	2.8293	2.6617	2.24641	2.61666	2.79669
ENSG00000026508	CD44	CD44 molecule (Indian blood group) [Source:HGNC Symbol;Acc:HGNC:1681]	protein_coding	11	35138870	10.1736	9.58123	10.1824	9.07971	10.9901	9.18135	9.8642	9.71039	10.6348	11.361	9.96176	11.7243	10.4981	9.88058	11.4615	10.2865	11.8264	9.94316	9.35231	9.79893	10.9086	10.1409	10.3985	10.9419	9.29156	10.1894	11.5306	11.1617	10.8615	10.6112	9.9538	9.27415	10.8865	10.6433	9.80907	10.2634	10.5172	10.5516	11.2782	9.64067	8.15763	10.2296	9.909	11.3444
ENSG00000026652	AGPAT4	1-acylglycerol-3-phosphate O-acyltransferase 4 [Source:HGNC Symbol;Acc:HGNC:20885]	protein_coding	6	161129979	4.34173	4.30078	3.50801	4.39366	3.01983	3.87782	3.293	3.75725	3.75802	3.75185	4.01028	3.45438	4.10428	3.71357	3.83993	3.54831	4.23455	3.63512	2.30764	3.65274	3.55392	4.33172	4.14561	4.02448	4.18811	3.53545	3.65592	3.5335	3.78297	3.13076	3.65703	3.99022	3.03654	3.40485	2.03924	3.54532	3.9154	3.78134	3.70325	3.91695	4.13854	3.56136	3.7852	3.97418
ENSG00000026950	BTN3A1	butyrophilin, subfamily 3, member A1 [Source:HGNC Symbol;Acc:HGNC:1138]	protein_coding	6	26402237	3.81707	3.28711	2.81689	3.41298	4.4582	2.14107	2.96208	2.97726	3.79119	4.80923	3.50031	2.07236	4.87171	3.67009	4.37052	3.58127	3.90242	3.96468	-0.100168	3.28937	3.63703	4.10571	2.99608	4.18562	4.08131	3.34754	3.95914	4.20855	3.18201	4.24414	3.98192	2.76107	4.02406	2.66087	-0.34876	3.62646	2.90245	3.51617	4.08427	3.1033	3.9946	2.92151	3.3964	4.15037
ENSG00000027001	MIPEP	mitochondrial intermediate peptidase [Source:HGNC Symbol;Acc:HGNC:7104]	protein_coding	13	23730189	4.19047	3.98352	4.32947	3.0071	4.56499	3.56816	4.28418	4.09811	4.69551	4.482	4.24132	4.14363	4.38283	4.31277	4.37533	4.31745	4.88326	4.1065	1.7623	4.00937	4.45635	3.77474	3.97482	4.43804	4.13951	4.44302	4.65714	4.85961	4.32478	4.43236	4.43537	3.49818	4.17158	4.56671	1.81198	3.97676	4.36989	3.8798	4.63433	4.12581	3.88111	4.25442	3.86264	4.26558
ENSG00000027075	PRKCH	protein kinase C, eta [Source:HGNC Symbol;Acc:HGNC:9403]	protein_coding	14	61187559	4.29191	4.76042	4.25107	5.09155	4.81044	5.57374	4.98723	4.63405	4.66622	4.86184	4.55523	4.47868	4.73345	4.88479	4.34639	5.26268	4.23151	4.31211	5.60939	5.04493	4.4533	4.75432	4.83162	3.80074	3.82021	4.58032	4.10554	4.72552	4.58931	4.84376	4.56348	5.10809	4.60278	4.17264	4.31579	4.60242	4.69471	4.47507	4.36576	4.53131	4.60325	4.38509	4.40489	3.89293
ENSG00000027697	IFNGR1	interferon gamma receptor 1 [Source:HGNC Symbol;Acc:HGNC:5439]	protein_coding	6	137197484	6.58892	6.32917	6.55865	5.96909	6.81658	7.08552	6.56023	6.10741	6.89023	6.64507	6.35297	7.12666	6.58663	6.47382	6.91876	6.74555	6.97285	6.47558	7.43402	6.31983	6.56099	6.84172	6.51536	7.13343	7.23616	6.77684	7.02343	7.30327	6.2867	7.12469	6.81548	6.04041	6.55579	6.72975	7.37568	6.83051	6.59902	6.80539	7.12617	7.01119	6.3184	6.78277	6.8672	6.94824
ENSG00000027847	B4GALT7	xylosylprotein beta 1,4-galactosyltransferase, polypeptide 7 [Source:HGNC Symbol;Acc:HGNC:930]	protein_coding	5	177600100	4.10477	3.85601	4.77541	3.87408	2.41163	3.42035	3.65288	4.93747	3.11564	2.65616	4.36922	4.54917	3.69758	4.40311	3.74168	3.05853	4.01117	4.57227	4.31129	4.66919	4.27967	3.64753	4.49416	3.66848	4.01298	4.38575	4.43929	3.02431	4.57524	2.67249	3.74568	3.9894	2.63198	4.6431	4.59476	3.85699	4.89881	4.45425	4.36288	4.33099	4.96018	4.35435	4.50036	4.0114
ENSG00000028116	VRK2	vaccinia related kinase 2 [Source:HGNC Symbol;Acc:HGNC:12719]	protein_coding	2	57907651	4.21381	4.15315	3.78528	3.9179	4.74446	4.68185	4.81412	4.08553	4.07086	4.54833	4.09922	4.61842	4.32712	4.15837	4.60554	4.81958	4.82645	4.18202	4.93562	4.17606	4.23606	4.23694	4.26413	4.4732	4.13411	4.25788	4.40063	4.71249	4.25307	5.03244	4.3676	4.23656	4.5701	4.48932	4.97234	4.41866	3.42662	4.02101	4.44598	3.95025	3.97862	4.46299	4.20967	4.64778
ENSG00000028137	TNFRSF1B	tumor necrosis factor receptor superfamily, member 1B [Source:HGNC Symbol;Acc:HGNC:11917]	protein_coding	1	12167003	2.10385	2.37023	2.57243	1.93267	-0.106113	3.04356	1.62878	3.20614	1.9099	1.86601	3.69397	3.51224	2.88952	2.92974	2.3928	1.73475	1.61376	2.77441	2.30225	2.98622	2.34333	3.46289	2.50153	1.27678	1.45072	2.91608	2.13533	1.72851	2.64305	0.485403	2.10382	2.79944	1.48056	3.23573	2.07067	2.32914	4.07837	2.89303	2.0361	1.55022	2.46368	2.06116	2.15585	2.65975
ENSG00000028203	VEZT	vezatin, adherens junctions transmembrane protein [Source:HGNC Symbol;Acc:HGNC:18258]	protein_coding	12	95217746	6.35294	6.17323	6.11812	6.13595	6.79615	5.91935	6.41965	5.95568	6.37059	6.76664	6.08692	6.65146	6.25656	6.3423	6.64391	6.43192	6.59899	5.95986	5.36427	5.95018	6.23171	6.33402	6.25599	6.54412	6.31443	6.3682	6.33871	6.72721	6.10753	6.88901	6.35689	5.97582	6.38315	6.09375	5.64759	6.2286	5.55505	6.22168	6.38547	6.15563	5.94049	6.47249	6.16675	6.43852
ENSG00000028310	BRD9	bromodomain containing 9 [Source:HGNC Symbol;Acc:HGNC:25818]	protein_coding	5	850291	4.74785	4.41387	4.94454	4.78477	3.66729	4.31802	4.30426	4.89791	4.65331	4.21466	4.93644	5.33574	4.70439	4.63264	4.84424	4.17274	5.03893	4.77944	4.88317	4.9859	4.83494	4.59672	4.60026	4.90885	4.63751	4.68794	4.75452	4.13745	4.9122	3.81019	4.53977	4.60612	4.29503	5.07702	4.84146	4.53137	5.18288	5.04341	4.5421	4.15155	4.59495	4.49632	4.40914	5.16991
ENSG00000028528	SNX1	sorting nexin 1 [Source:HGNC Symbol;Acc:HGNC:11172]	protein_coding	15	64094123	6.71735	6.6738	6.91726	6.84394	6.52004	6.38196	6.74161	6.79909	6.58484	6.80435	6.83137	6.73761	6.65455	6.82781	6.82435	7.01781	7.0011	7.02694	5.43764	6.87121	6.9256	6.79139	7.0795	6.86648	6.70161	6.8968	6.96469	6.89333	6.64844	6.79186	6.82214	6.89235	6.56161	6.51087	5.3404	6.84787	6.82693	6.65401	6.79391	6.5813	6.97039	6.50285	6.57663	6.50328
ENSG00000028839	TBPL1	TBP-like 1 [Source:HGNC Symbol;Acc:HGNC:11589]	protein_coding	6	133952170	3.85252	4.02297	4.63195	4.12045	4.21879	4.74474	4.13047	4.5097	4.11905	4.14403	4.359	4.25521	4.04848	4.78754	3.82128	4.2895	3.814	4.55451	4.76564	4.42146	4.43846	4.12661	4.36933	4.74969	5.40489	4.45927	4.37302	4.40254	4.46738	4.49973	4.92757	4.04811	4.42862	4.41985	4.71916	4.76074	4.98974	4.56501	4.56347	5.03137	4.74612	4.68897	4.17836	4.20588
ENSG00000029153	ARNTL2	aryl hydrocarbon receptor nuclear translocator-like 2 [Source:HGNC Symbol;Acc:HGNC:18984]	protein_coding	12	27332854	5.0919	4.47934	4.92665	3.82906	5.70526	3.44831	4.66539	3.87327	5.52694	5.55336	4.6345	6.1987	5.03119	5.02649	5.68307	4.99883	5.79427	4.46598	4.18298	4.73307	4.75861	4.9779	4.68107	5.60453	4.80594	4.99929	5.53886	5.61247	5.46818	5.58925	5.40493	3.85788	5.54425	5.32349	4.44948	4.69101	4.97538	4.58135	5.15543	4.34866	2.74422	4.86135	4.66773	5.63999
ENSG00000029363	BCLAF1	BCL2-associated transcription factor 1 [Source:HGNC Symbol;Acc:HGNC:16863]	protein_coding	6	136256863	7.60861	7.81497	7.10472	7.44852	8.05417	8.8199	7.51784	7.31712	8.08956	7.60731	7.4542	7.48556	7.34726	7.41068	7.53676	8.11505	7.94709	7.45724	8.20327	7.22182	7.56286	7.38261	7.40928	7.17266	6.71283	7.28761	7.28918	7.54638	7.58428	7.90436	7.53015	7.74811	7.62116	8.2319	7.63189	7.75622	6.9818	7.14445	7.09979	7.11618	7.19122	7.38686	7.09146	7.23743
ENSG00000029364	SLC39A9	solute carrier family 39, member 9 [Source:HGNC Symbol;Acc:HGNC:20182]	protein_coding	14	69398015	7.26752	7.49534	6.9001	7.06954	7.37626	7.48095	7.76597	7.33182	7.37484	7.41595	7.13478	6.97693	7.2264	7.41915	7.08744	7.65419	7.21974	7.32552	7.42002	7.3554	7.34352	7.24196	7.3604	7.13589	7.14008	7.23772	7.15108	7.41653	7.1465	7.74864	7.57752	7.37156	7.43608	7.16085	7.53298	7.56043	6.88601	7.01643	7.47743	7.76933	7.67915	7.50291	7.62254	6.95357
ENSG00000029639	TFB1M	transcription factor B1, mitochondrial [Source:HGNC Symbol;Acc:HGNC:17037]	protein_coding	6	155257509	3.38353	3.14458	3.19853	2.53664	3.08097	1.9394	3.61015	2.47991	3.39924	3.18288	2.66809	2.21909	2.5959	2.9676	3.15908	2.834	3.32288	2.94753	0.802623	2.77128	3.19092	2.98921	2.22959	4.07467	4.08786	2.82498	2.73354	3.40205	2.74741	3.50171	3.30728	2.78418	2.67264	2.05273	1.72385	2.98111	2.33752	2.95323	3.20052	3.40159	3.14741	2.85578	2.4983	3.96194
ENSG00000029725	RABEP1	rabaptin, RAB GTPase binding effector protein 1 [Source:HGNC Symbol;Acc:HGNC:17677]	protein_coding	17	5282265	6.34878	6.64413	6.33084	6.66847	6.75584	6.54042	6.81698	6.51918	6.39206	6.71609	6.58428	6.57405	6.60666	6.77553	6.29045	6.93455	6.2452	6.67684	6.0606	6.5412	6.57027	6.43135	6.60872	6.26639	6.44444	6.5082	6.44577	6.802	6.50924	6.98974	6.77568	6.58162	6.58483	5.81423	6.04274	6.75444	6.34862	6.24239	6.44461	6.42486	6.44301	6.55625	6.20823	5.85129
ENSG00000029993	HMGB3	high mobility group box 3 [Source:HGNC Symbol;Acc:HGNC:5004]	protein_coding	X	150980509	5.82249	6.81095	6.04102	5.71781	5.52906	5.4401	6.10242	5.29365	5.78867	5.70888	5.87673	4.66899	5.55523	4.97878	5.21888	6.34026	5.79864	5.55225	5.35179	5.00509	5.64422	5.31312	5.18662	5.17977	4.51212	5.05117	5.10894	5.65345	5.49047	5.88585	5.65761	6.18449	5.88982	5.82349	4.98023	6.46057	5.55984	4.67855	5.30481	5.61337	5.38232	5.04392	6.01676	5.27116
ENSG00000030066	NUP160	nucleoporin 160kDa [Source:HGNC Symbol;Acc:HGNC:18017]	protein_coding	11	47778087	5.98291	6.00261	5.47351	5.98462	6.68915	6.23155	6.58503	5.71565	6.07092	6.33917	6.16592	6.92006	6.59708	6.2737	5.97299	6.03235	5.85155	6.29136	5.15979	6.32313	6.2476	6.04611	5.59173	6.51111	6.16992	6.11424	5.8262	6.28274	6.15248	6.33057	6.16529	5.46733	6.37047	5.73868	5.04179	5.98517	5.01547	5.9978	5.70161	5.64714	5.79868	6.21151	5.7834	6.1546
ENSG00000030110	BAK1	BCL2-antagonist/killer 1 [Source:HGNC Symbol;Acc:HGNC:949]	protein_coding	6	33572547	4.19144	3.7996	4.40368	3.70882	3.40505	3.7078	3.41874	4.06196	3.57491	3.69641	3.84185	4.59227	4.20699	4.34461	4.18461	3.39188	4.27645	4.17275	4.0159	4.2069	4.03196	4.076	4.06017	4.37139	3.87788	4.1956	4.64523	3.49989	4.01466	3.23334	4.00666	3.58397	3.48042	4.13475	3.94349	3.88396	4.76586	4.01971	4.42362	3.87509	4.00448	4.24713	4.54041	4.52861
ENSG00000030419	IKZF2	IKAROS family zinc finger 2 (Helios) [Source:HGNC Symbol;Acc:HGNC:13177]	protein_coding	2	212999691	3.91281	3.68262	2.60767	4.21938	4.26149	3.18128	4.30962	3.64818	3.20776	3.84652	3.44489	2.75008	3.58246	4.00432	3.68849	3.76576	3.20957	3.87002	3.04161	3.66442	3.62262	3.82179	3.70814	3.37309	3.53076	3.63904	3.55531	3.63913	3.49925	4.30441	4.15404	3.65839	3.54086	2.43438	3.4951	3.769	1.71395	3.6131	3.49222	4.01392	3.91612	3.17478	3.79524	3.00369
ENSG00000030582	GRN	granulin [Source:HGNC Symbol;Acc:HGNC:4601]	protein_coding	17	44345246	7.67923	7.74675	7.80888	7.14604	5.05294	6.52545	6.59255	8.49269	6.44666	5.93003	7.64704	7.34406	7.15672	7.58232	7.69524	6.688	7.49073	7.99631	7.89996	7.9139	7.41944	7.42466	8.54588	6.18411	5.97417	7.58756	8.67889	6.13721	7.76042	5.97277	6.78681	7.57261	5.81849	7.94508	7.90972	7.04402	7.91879	7.31438	8.16459	7.94625	8.48251	7.20836	8.33681	6.93287
ENSG00000031003	FAM13B	family with sequence similarity 13, member B [Source:HGNC Symbol;Acc:HGNC:1335]	protein_coding	5	137937960	5.48315	5.61742	4.94882	5.58345	6.20326	5.91965	5.99091	5.66385	5.66422	5.84174	5.65246	5.98971	5.66405	5.84429	5.53999	6.0191	5.35334	5.63139	5.00268	5.61384	5.8222	5.44921	5.50096	5.68986	5.73501	5.49378	5.09535	5.68202	5.82599	5.98224	5.92509	5.5427	5.75075	5.26988	4.70829	5.94687	4.99849	5.34896	4.95985	5.23581	5.68115	6.1194	5.37108	5.30722
ENSG00000031081	ARHGAP31	Rho GTPase activating protein 31 [Source:HGNC Symbol;Acc:HGNC:29216]	protein_coding	3	119294373	4.26896	4.95238	4.23645	4.42861	4.20189	5.21854	4.84665	5.1266	4.72422	5.16605	5.51206	5.34819	5.46475	5.13254	4.903	4.14301	4.7081	4.95612	5.43887	5.70046	5.17065	5.29552	3.74747	4.4312	3.9647	4.89346	4.391	4.33573	4.99901	3.79615	4.01949	4.24853	4.93782	5.69692	4.97957	4.766	4.48212	4.65726	3.63834	3.61645	4.18421	3.76493	3.36198	4.54743
ENSG00000031691	CENPQ	centromere protein Q [Source:HGNC Symbol;Acc:HGNC:21347]	protein_coding	6	49463378	2.58625	3.17972	3.02637	3.02032	3.5106	2.7857	3.21933	2.597	3.22092	2.80242	2.90483	2.04421	2.98762	2.93694	2.71119	3.07274	2.70781	3.11203	2.88654	2.82956	3.00943	3.073	2.68808	3.66801	4.26833	3.08166	2.67927	3.3514	2.73997	3.73778	3.53663	3.07242	3.25982	3.1171	2.7475	3.32243	2.25812	2.69707	2.97111	3.20591	3.00224	2.88008	2.63438	2.91923
ENSG00000031698	SARS	seryl-tRNA synthetase [Source:HGNC Symbol;Acc:HGNC:10537]	protein_coding	1	109213918	7.92235	8.05963	8.04137	7.87455	8.27272	8.5558	8.14622	7.9779	7.96712	8.11852	7.70551	7.89506	8.11183	8.12736	7.88048	7.92699	8.37538	7.97764	7.71086	7.95898	7.90088	7.73429	7.74201	7.79225	7.85289	8.06345	7.72758	8.15731	7.91698	7.81486	8.05114	8.02843	8.16791	7.82376	8.15917	7.97718	8.63917	7.92071	8.17347	7.72918	7.95953	8.30238	8.29131	8.25855
ENSG00000031823	RANBP3	RAN binding protein 3 [Source:HGNC Symbol;Acc:HGNC:9850]	protein_coding	19	5916139	5.38123	5.42391	5.69299	5.64964	4.33928	5.15549	5.36199	6.03061	5.06638	4.88767	5.63042	5.837	5.42543	5.45891	5.54437	5.26167	5.58053	5.76273	5.84992	5.72816	5.64932	5.34888	5.79066	5.04551	4.99494	5.54713	5.59499	4.78808	5.75376	4.45423	5.25142	5.78371	5.1036	5.77068	5.60688	5.35722	5.83055	5.50418	5.49105	5.27261	5.9807	5.40078	5.55953	5.35704
ENSG00000032219	ARID4A	AT rich interactive domain 4A (RBP1-like) [Source:HGNC Symbol;Acc:HGNC:9885]	protein_coding	14	58298385	5.03701	5.04401	4.51244	4.98924	5.1257	4.80732	5.5488	4.64469	4.54978	5.1174	5.02031	4.48469	4.87063	4.67686	4.75325	5.11049	3.98543	4.689	4.88293	4.81067	4.91275	4.78863	4.80336	4.32729	4.44377	4.71358	4.84444	4.75185	4.51915	5.27073	4.91414	4.6757	4.68562	4.13519	4.93353	4.93088	3.05844	4.71276	4.03597	4.32569	4.25838	4.3225	4.28911	3.74887
ENSG00000032389	TSSC1	tumor suppressing subtransferable candidate 1 [Source:HGNC Symbol;Acc:HGNC:12383]	protein_coding	2	3188925	4.47505	4.7031	4.70355	4.33305	3.50469	4.24825	4.13765	5.07735	4.45656	3.84943	4.64249	4.45042	4.45168	4.66193	4.14782	3.91463	4.84318	4.79385	4.17139	4.55809	4.74768	4.34456	4.53627	4.16827	4.37721	4.64215	4.22909	3.91256	4.66819	3.4153	4.55065	4.47395	4.23255	4.85125	3.94369	4.58696	5.12248	4.46616	4.53419	4.55116	4.93869	4.84278	4.99108	4.49751
ENSG00000032444	PNPLA6	patatin-like phospholipase domain containing 6 [Source:HGNC Symbol;Acc:HGNC:16268]	protein_coding	19	7534004	5.33115	5.36659	6.13318	5.41903	3.54724	4.58746	4.65525	6.86115	4.6008	4.44618	5.7036	5.30138	5.24514	5.67168	5.17651	4.71618	5.16217	6.10567	5.09978	6.10086	5.65793	5.19299	6.1307	5.32661	5.40394	5.75843	6.00725	4.24201	6.04071	3.49538	4.97319	5.82274	4.60342	5.74264	4.55463	5.19781	6.28297	5.76867	5.57526	5.63013	6.63079	5.24687	5.92225	5.31677
ENSG00000032742	IFT88	intraflagellar transport 88 [Source:HGNC Symbol;Acc:HGNC:20606]	protein_coding	13	20567069	4.47086	4.45869	4.37321	4.04811	5.03665	4.57021	4.85465	4.307	4.76818	4.62155	4.49035	4.3694	4.6381	4.59389	4.23363	4.72947	4.32198	4.62071	4.14611	4.53089	4.75803	3.99671	4.32023	4.70448	4.74421	4.58007	4.12339	4.79541	4.46082	4.97057	4.93412	4.34335	4.90814	4.48113	4.54637	4.75185	4.54066	4.7688	4.39548	4.39421	4.49867	4.8115	4.18022	4.47042
ENSG00000033011	ALG1	ALG1, chitobiosyldiphosphodolichol beta-mannosyltransferase [Source:HGNC Symbol;Acc:HGNC:18294]	protein_coding	16	5033960	4.05535	4.13005	4.27999	3.85443	3.45212	3.83731	4.13913	4.6573	4.0365	3.95083	4.36703	4.08445	3.89064	4.32351	4.15629	4.07698	4.5745	4.36288	4.4401	4.18318	4.31331	4.03219	4.26681	3.96709	3.77617	4.0439	4.21143	3.86086	4.20232	3.39792	4.04216	4.13955	4.11493	4.58568	4.51913	4.18267	4.36617	4.17503	4.37721	4.31758	4.7116	4.26288	4.69573	4.121
ENSG00000033030	ZCCHC8	zinc finger, CCHC domain containing 8 [Source:HGNC Symbol;Acc:HGNC:25265]	protein_coding	12	122471600	4.40323	4.43925	4.51657	4.65162	5.16566	4.41745	4.75331	4.53801	4.24613	4.36294	4.74909	5.07468	4.65329	4.86059	4.63095	4.66069	4.23013	4.59805	4.28771	4.82002	4.81455	4.4958	4.72902	4.82506	4.7711	4.73424	4.78056	4.56468	4.67471	4.7479	4.86934	4.81475	4.87831	3.60905	4.4761	4.87959	4.30908	4.70365	4.52353	4.37359	4.26437	4.72472	4.09895	4.59243
ENSG00000033050	ABCF2	ATP-binding cassette, sub-family F (GCN20), member 2 [Source:HGNC Symbol;Acc:HGNC:71]	protein_coding	7	151207837	6.05709	6.24979	6.12556	5.92596	6.06399	6.7883	6.45918	6.19282	6.44402	6.21294	6.19219	6.94681	6.60196	6.39956	6.24523	5.87849	6.76584	6.37426	5.71724	6.32013	6.37803	6.1964	5.77348	6.20788	5.798	6.10926	5.86379	6.14232	6.23314	5.53212	6.00341	6.18448	6.47602	6.1402	6.11427	5.99254	6.64268	6.14466	5.97114	5.70055	6.21546	6.33423	6.24727	6.42756
ENSG00000033100	CHPF2	chondroitin polymerizing factor 2 [Source:HGNC Symbol;Acc:HGNC:29270]	protein_coding	7	151232489	6.32757	6.11065	6.09042	6.0126	4.36125	6.08569	5.99081	7.20094	5.59975	5.19115	6.42214	6.76452	5.74267	6.22809	6.0607	5.50574	6.16635	6.31881	6.99947	6.34184	6.27557	5.88671	6.53818	5.23004	5.33412	6.24373	6.42629	5.10503	6.53803	4.76775	5.79131	6.20807	5.26073	7.06748	7.12698	5.78035	6.62597	6.1606	5.98192	6.11256	6.94854	6.08271	6.53565	6.18298
ENSG00000033170	FUT8	fucosyltransferase 8 (alpha (1,6) fucosyltransferase) [Source:HGNC Symbol;Acc:HGNC:4019]	protein_coding	14	65410592	4.0483	4.54351	4.53988	4.44752	4.45334	3.87589	4.73099	4.25395	4.86959	4.91664	4.67035	3.9305	4.7045	4.76028	4.9153	5.01365	5.2699	4.60052	2.44923	4.51457	4.44511	4.61324	4.7691	5.08023	4.96028	4.58734	4.74141	5.40607	4.51721	5.21925	4.8018	4.49009	4.4282	4.67129	2.97149	4.93516	3.62925	4.21492	5.17799	4.98011	4.71397	4.32372	4.74591	4.48935
ENSG00000033178	UBA6	ubiquitin-like modifier activating enzyme 6 [Source:HGNC Symbol;Acc:HGNC:25581]	protein_coding	4	67612652	6.24288	6.10345	5.39151	5.88068	6.67919	5.19687	6.26546	5.73711	5.92858	6.47789	6.07472	6.32073	6.16682	6.20672	6.20507	6.55947	5.73013	6.1516	4.66488	5.95927	6.26864	6.24038	6.07021	6.36863	6.14967	6.20612	6.18642	6.13628	6.18126	6.80453	6.33318	5.97899	6.31704	5.31009	4.39459	6.22786	4.77015	5.79279	6.07494	6.25005	5.964	6.12989	5.8702	5.96561
ENSG00000033327	GAB2	GRB2-associated binding protein 2 [Source:HGNC Symbol;Acc:HGNC:14458]	protein_coding	11	78215297	6.01068	6.12377	5.07311	6.42286	5.58494	6.86699	6.03608	5.94156	6.17293	6.01147	5.86581	6.34228	5.83357	5.25256	5.9944	5.63375	6.20629	5.40014	7.31553	5.56201	5.69093	6.13141	5.67393	5.2149	5.24392	5.59676	5.40259	5.52999	5.85514	4.8031	5.12937	6.00359	5.96971	6.39518	7.21761	5.47128	5.91114	6.00499	4.89633	5.02953	5.1539	5.2742	5.358	6.32219
ENSG00000033627	ATP6V0A1	ATPase, H+ transporting, lysosomal V0 subunit a1 [Source:HGNC Symbol;Acc:HGNC:865]	protein_coding	17	42458844	7.65102	8.15668	7.1198	8.17642	8.04911	7.7884	8.33398	8.0101	7.35146	7.45094	7.42995	6.86581	7.17126	7.55131	7.16625	8.32618	6.86475	7.97927	8.11929	7.87654	7.59043	7.69266	7.94558	7.01727	6.96435	7.61113	7.36058	7.27274	7.49088	7.42813	7.66487	8.26114	7.58514	6.81519	8.64876	7.61385	7.19138	7.47151	7.32296	7.90466	8.20347	7.54206	8.20789	6.78325
ENSG00000033800	PIAS1	protein inhibitor of activated STAT, 1 [Source:HGNC Symbol;Acc:HGNC:2752]	protein_coding	15	68054179	6.20827	6.55091	5.51153	6.53658	6.57909	6.24948	6.68237	6.29065	5.93587	6.41679	6.43074	5.76058	5.96684	6.42243	6.01161	6.77997	5.5335	6.27306	6.23344	6.04173	6.30447	6.19545	6.43643	5.64085	5.53849	6.23035	6.13624	6.27955	6.0421	6.79564	6.58923	6.58724	6.14036	5.74191	6.17319	6.44446	4.57025	5.9524	6.09536	6.40708	6.5701	6.19165	6.35955	5.38998
ENSG00000033867	SLC4A7	solute carrier family 4, sodium bicarbonate cotransporter, member 7 [Source:HGNC Symbol;Acc:HGNC:11033]	protein_coding	3	27372721	5.70978	5.73181	4.96304	5.49597	5.62158	5.90155	5.96944	5.59242	4.73872	6.28225	5.87903	6.46459	5.54815	5.88458	5.44694	5.82563	4.2657	5.43224	3.47702	5.72352	5.90317	5.62788	5.09778	5.57095	5.64527	5.88716	5.55939	5.51728	5.70588	6.00537	5.77926	4.82655	5.69745	4.88901	3.48826	5.81579	4.20499	5.60412	5.3559	5.56605	5.40341	5.80829	5.42523	5.4184
ENSG00000034152	MAP2K3	mitogen-activated protein kinase kinase 3 [Source:HGNC Symbol;Acc:HGNC:6843]	protein_coding	17	21284672	5.59756	5.17267	6.0949	4.92534	4.35604	5.62893	5.3097	6.29704	5.28205	4.89612	5.82899	7.05496	5.61954	5.89203	5.87479	4.6734	6.07287	6.03655	5.87487	6.22823	5.84695	5.21006	5.82547	5.27143	5.02633	5.89895	6.26294	4.90352	6.45276	4.24826	5.36416	5.07728	5.33673	6.53511	6.24694	5.38117	7.08079	5.96849	5.77445	5.10773	5.88879	6.32562	5.89695	6.05825
ENSG00000034510	TMSB10	thymosin beta 10 [Source:HGNC Symbol;Acc:HGNC:11879]	protein_coding	2	84905625	7.96758	7.04202	9.43057	7.44015	7.24935	6.63118	7.42662	7.89834	8.28261	8.26923	8.3713	8.41439	8.29554	8.18268	8.26826	7.69726	9.22758	8.27818	7.50426	8.11256	8.47072	7.91722	7.9962	9.49074	9.82063	8.83432	8.50292	8.73618	8.3408	8.05252	8.13442	7.44117	7.4263	8.88984	6.83658	8.24913	9.27887	8.49163	8.88044	8.44145	7.53961	7.97651	8.53567	9.2175
ENSG00000034533	ASTE1	asteroid homolog 1 (Drosophila) [Source:HGNC Symbol;Acc:HGNC:25021]	protein_coding	3	131013875	2.83948	2.97086	2.88298	2.54714	2.95897	3.17412	2.75578	2.66709	2.73547	3.09892	2.88491	2.60479	3.09397	3.00791	2.60284	2.47073	2.6553	2.52376	2.65697	2.58003	2.97565	2.84228	2.53453	2.83382	2.88085	2.83963	2.62069	3.04496	2.62384	3.16911	2.96088	2.48444	2.88673	2.63595	3.20146	2.77117	2.37788	2.85327	2.54582	2.67518	2.58772	2.89312	2.7263	3.06264
ENSG00000034677	RNF19A	ring finger protein 19A, RBR E3 ubiquitin protein ligase [Source:HGNC Symbol;Acc:HGNC:13432]	protein_coding	8	100257059	6.77522	6.50304	5.95315	6.37151	7.12843	6.5864	6.22075	5.77344	6.86027	6.98504	6.19931	6.71279	6.41911	6.24781	7.46898	6.85272	6.96659	6.10369	6.39435	6.04432	6.36332	6.63259	6.68364	6.51964	6.00538	6.53885	7.03758	6.94215	6.30248	7.30868	5.71878	6.16971	6.71842	6.47537	6.21805	6.04866	5.36421	6.26708	6.90116	6.19909	5.7918	6.09917	6.30098	6.5567
ENSG00000034693	PEX3	peroxisomal biogenesis factor 3 [Source:HGNC Symbol;Acc:HGNC:8858]	protein_coding	6	143450807	4.0779	4.00322	3.95861	4.01948	4.31204	4.1969	4.35133	3.76313	4.16243	4.1044	3.68347	4.06457	3.9468	3.91518	4.14122	4.47156	4.00541	4.08531	3.46966	3.89932	4.12233	3.91154	4.01476	4.33903	4.84213	4.02293	3.93784	4.48661	3.82948	4.68992	4.26781	4.26565	4.04443	3.86861	3.52157	4.20917	4.13549	3.64859	4.17157	4.30788	3.94762	4.60323	4.18421	4.2733
ENSG00000034713	GABARAPL2	GABA(A) receptor-associated protein-like 2 [Source:HGNC Symbol;Acc:HGNC:13291]	protein_coding	16	75566351	6.28103	6.2899	7.14802	6.39739	6.13894	6.40891	6.30419	6.74529	6.26833	6.55466	6.79774	6.32187	6.01556	6.797	5.98975	6.52265	6.12562	6.98328	7.34493	6.74961	6.81845	6.36544	7.02103	7.04963	7.67956	6.90965	6.81471	6.53	6.7848	6.83807	7.33868	6.682	6.47788	6.73664	7.44405	7.27107	7.20264	6.57602	7.25309	7.64878	7.32784	7.04812	6.71499	6.41202
ENSG00000035115	SH3YL1	SH3 and SYLF domain containing 1 [Source:HGNC Symbol;Acc:HGNC:29546]	protein_coding	2	217730	6.27213	6.69736	5.99574	6.10164	5.94083	5.54464	5.69557	5.57223	6.57749	7.18713	6.21915	6.64993	6.64768	5.76514	7.28504	6.93134	6.90437	6.18196	5.45841	5.01754	6.58851	6.30905	6.7401	7.24097	6.58981	6.21053	5.86505	6.73126	6.07519	6.756	6.69779	6.32939	6.85407	6.51782	5.74075	6.72603	5.92695	6.49823	7.44234	6.10198	6.2632	6.04874	6.45927	6.86405
ENSG00000035141	FAM136A	family with sequence similarity 136, member A [Source:HGNC Symbol;Acc:HGNC:25911]	protein_coding	2	70295975	5.06586	4.91563	5.51504	4.82195	5.54494	4.81748	5.20782	5.12415	5.3051	5.29768	4.91535	5.55848	5.27073	4.97028	5.26219	5.08751	6.03512	5.19275	4.9997	5.14316	5.03126	4.98905	5.02826	5.30664	5.05906	5.08852	5.13408	5.23811	5.128	5.18071	5.12784	4.78604	5.39395	5.324	5.27124	5.26786	5.4652	5.03107	5.15165	5.01276	5.03041	5.26252	5.45806	5.52307
ENSG00000035403	VCL	vinculin [Source:HGNC Symbol;Acc:HGNC:12665]	protein_coding	10	73995193	7.71104	7.41512	6.86708	7.29771	7.99435	8.0923	7.56186	7.57422	7.57103	7.91408	7.9397	8.42392	8.08031	7.89385	7.99755	7.34103	8.15443	7.48645	6.25424	7.6308	7.83976	7.8246	7.05779	7.36778	6.85852	7.79815	7.38328	7.55848	7.99805	6.94296	7.3483	7.19788	7.78031	8.09965	6.11601	7.12609	7.16569	7.33002	6.97171	6.72792	7.11613	7.71995	7.3014	7.65278
ENSG00000035664	DAPK2	death-associated protein kinase 2 [Source:HGNC Symbol;Acc:HGNC:2675]	protein_coding	15	63907036	4.26885	4.39298	4.88678	4.13783	3.50304	3.31739	4.62102	4.40054	3.91905	3.60661	4.69184	3.90455	3.76598	4.34996	4.09168	3.93274	4.2234	4.03871	4.3968	3.86845	4.06539	4.63611	4.54355	4.31063	3.45299	4.03088	4.37628	4.2117	4.11269	3.5681	3.65697	4.77321	4.21503	3.86139	5.03636	4.6597	4.32218	4.42202	4.29845	4.38471	4.58827	4.11408	3.97177	4.35335
ENSG00000035681	NSMAF	neutral sphingomyelinase (N-SMase) activation associated factor [Source:HGNC Symbol;Acc:HGNC:8017]	protein_coding	8	58583504	5.13033	5.16874	5.09655	4.9822	5.52058	5.3512	5.52621	5.07269	5.30152	5.36093	5.25337	6.0623	5.43123	5.22782	5.16733	5.50359	5.42338	5.29762	4.22386	5.19436	5.36235	5.10375	4.87726	5.40903	5.49095	5.25429	5.17897	5.52892	5.21564	5.57005	5.3526	4.84162	5.54968	4.97878	4.59431	5.22323	5.50439	5.34382	4.99811	4.76272	4.73908	5.32758	4.95249	5.48906
ENSG00000035687	ADSS	adenylosuccinate synthase [Source:HGNC Symbol;Acc:HGNC:292]	protein_coding	1	244408494	5.65527	5.34927	5.76792	5.20431	6.09389	5.5625	5.69357	5.41818	5.68853	5.87078	5.58271	6.10906	5.83381	5.6861	5.54796	5.92318	5.98543	5.7424	5.0347	5.63339	5.56389	5.45184	5.47567	5.57596	5.44913	5.6767	5.53869	5.74595	5.60708	6.04514	5.92566	5.30326	5.96069	5.84007	5.14865	5.6918	5.70945	5.63314	5.79277	5.46598	5.36524	5.7476	5.24271	5.67176
ENSG00000035862	TIMP2	TIMP metallopeptidase inhibitor 2 [Source:HGNC Symbol;Acc:HGNC:11821]	protein_coding	17	78852977	8.59166	8.56667	8.06279	8.84477	7.58032	8.08139	7.45691	8.40147	8.09921	8.16142	8.45059	7.96607	7.84534	7.95898	8.47151	8.73265	8.43114	8.21689	8.32007	7.80797	7.82463	8.72912	8.8745	7.24764	7.07985	8.31958	8.88788	7.9592	8.34958	8.06347	8.05949	8.78309	7.55973	8.39365	8.14216	7.77095	8.03955	8.10803	8.38575	8.5223	8.21085	7.94803	8.56837	7.39725
ENSG00000035928	RFC1	replication factor C (activator 1) 1, 145kDa [Source:HGNC Symbol;Acc:HGNC:9969]	protein_coding	4	39287456	6.37744	6.60234	6.0856	6.31339	6.77752	6.27253	6.40397	6.35673	6.61128	6.68221	6.38842	6.3412	6.44337	6.2805	6.66424	6.71703	6.72299	6.47076	6.03102	6.31934	6.5836	6.50261	6.52399	6.26439	5.70618	6.389	6.58518	6.55621	6.38651	6.65876	6.36155	6.36683	6.56862	6.22933	5.7267	6.45224	5.71882	6.1332	6.21236	5.7299	5.92075	5.99997	5.90259	5.28979
ENSG00000036054	TBC1D23	TBC1 domain family, member 23 [Source:HGNC Symbol;Acc:HGNC:25622]	protein_coding	3	100261000	6.11218	6.03423	5.82916	5.72714	6.4102	5.91918	5.91731	5.61307	6.08376	6.28449	5.85282	5.90234	6.06127	5.99881	6.03799	6.24635	6.01317	6.00154	5.62399	5.83533	6.02794	6.12461	5.87599	6.5012	6.53484	6.04192	6.05818	6.44857	5.98546	6.78883	6.39018	5.7865	6.10329	5.61589	5.64154	6.19604	5.33016	5.61889	6.45083	6.2153	5.95919	6.07509	6.08448	6.08137
ENSG00000036257	CUL3	cullin 3 [Source:HGNC Symbol;Acc:HGNC:2553]	protein_coding	2	224470150	6.7207	6.92757	6.54778	6.66513	7.36804	7.41885	7.29681	6.80159	6.95345	7.06642	6.80559	6.96628	6.87214	6.95114	6.64354	7.20185	6.79813	6.94106	7.26867	6.88026	6.93129	6.71001	6.78184	6.41155	6.06709	6.85127	6.64115	7.1255	6.83391	7.25098	7.1206	6.90523	7.04529	6.76199	7.328	6.98894	6.62127	6.72464	6.60881	6.60692	6.73408	7.12255	6.55282	6.61461
ENSG00000036549	ZZZ3	zinc finger, ZZ-type containing 3 [Source:HGNC Symbol;Acc:HGNC:24523]	protein_coding	1	77562416	6.11429	6.42581	5.92544	6.24529	6.53378	6.65602	6.8486	6.24863	6.24619	6.46004	6.3744	6.33036	6.34342	6.45691	5.92817	6.52032	5.79857	6.40031	6.38603	6.636	6.48745	6.27071	6.36785	6.46575	6.84627	6.3963	6.08079	6.47149	6.45335	6.88822	6.82395	6.27258	6.51569	5.97567	6.45823	6.76285	5.72422	6.43444	6.19339	6.40175	6.59871	6.56526	6.02449	6.02747
ENSG00000036672	USP2	ubiquitin specific peptidase 2 [Source:HGNC Symbol;Acc:HGNC:12618]	protein_coding	11	119355215	3.74122	4.54095	4.3737	5.16317	3.82151	6.60694	5.1221	4.74217	4.07688	3.94328	4.33309	3.32955	3.6734	4.48525	3.36004	5.06172	3.44618	4.97056	6.65548	4.52981	4.66924	4.3062	4.92487	3.28133	3.64597	4.38609	4.0302	3.96697	4.71227	3.96708	4.48612	5.16543	4.36725	4.54805	5.93632	4.5356	5.10514	4.19899	4.24011	4.80279	5.0898	5.16221	4.88665	2.81447
ENSG00000036828	CASR	calcium-sensing receptor [Source:HGNC Symbol;Acc:HGNC:1514]	protein_coding	3	122183683	7.91323	8.33607	6.62723	8.19519	7.14701	6.52028	7.9645	8.41432	6.58511	7.56636	6.88625	5.24639	6.26679	7.53427	6.54285	7.89496	5.80692	7.66237	6.50673	7.33284	7.70942	7.59011	7.7295	6.25697	6.1321	7.33718	6.7699	6.77189	7.58793	7.35546	7.59137	8.49215	7.41513	6.52787	5.88248	7.70467	6.00038	6.88656	6.82003	7.52425	8.66197	7.65394	8.17194	5.71762
ENSG00000037042	TUBG2	tubulin, gamma 2 [Source:HGNC Symbol;Acc:HGNC:12419]	protein_coding	17	42659305	3.78696	3.56561	4.09832	4.27728	2.33722	2.694	2.8866	3.62662	3.04521	2.00546	3.45728	4.01979	2.75798	3.16913	4.07016	3.2892	2.92212	3.69018	3.2317	3.60103	3.72673	3.47316	3.98498	3.83453	3.98117	3.32964	4.30121	2.7037	3.58348	2.86617	3.17199	3.90902	2.43693	3.27009	3.35235	3.35224	3.9636	4.0998	3.69003	3.49018	4.1819	3.48945	3.67194	4.44505
ENSG00000037241	RPL26L1	ribosomal protein L26-like 1 [Source:HGNC Symbol;Acc:HGNC:17050]	protein_coding	5	172958729	4.26204	4.55482	4.91089	4.38376	4.37663	4.7709	4.93257	4.30126	4.98408	4.72293	4.4052	3.87041	4.83516	4.42043	4.41659	4.33452	5.36691	4.55597	4.78012	4.4233	4.4736	4.50682	3.95063	5.34604	5.84222	4.51003	4.13963	4.87736	4.39847	4.18821	4.53843	4.77318	5.02068	4.61221	4.95957	4.68286	4.72026	4.47302	4.71949	4.91951	4.56849	4.58018	5.18663	5.145
ENSG00000037280	FLT4	fms-related tyrosine kinase 4 [Source:HGNC Symbol;Acc:HGNC:3767]	protein_coding	5	180601506	1.8678	2.88486	2.1899	2.45553	0.134678	2.23948	1.72389	3.70212	0.759033	2.0711	3.40308	2.21709	2.82112	3.208	2.53498	1.71372	1.63644	3.60402	3.11668	3.56336	2.45578	2.86982	3.07173	2.3471	1.40238	3.23441	2.88097	0.541218	2.85547	0.596664	1.67944	3.04609	1.15633	3.38869	2.00062	3.04722	3.36536	2.56566	2.18986	2.16541	2.83974	0.872803	2.29124	1.29657
ENSG00000037474	NSUN2	NOP2/Sun RNA methyltransferase family, member 2 [Source:HGNC Symbol;Acc:HGNC:25994]	protein_coding	5	6599239	6.11328	5.93173	6.1085	6.0809	6.70109	6.67015	6.65121	6.19019	6.63253	6.33455	6.30112	7.1936	6.41848	6.31144	6.23713	6.29287	6.50791	6.26459	5.98744	6.34242	6.38376	6.19699	5.95939	6.32665	5.95093	6.29501	6.01261	6.1833	6.40003	6.19164	6.28438	6.00254	6.56791	6.38617	6.13781	6.28878	6.53281	6.39536	5.81506	5.61003	5.94484	6.44651	5.7852	6.21961
ENSG00000037637	FBXO42	F-box protein 42 [Source:HGNC Symbol;Acc:HGNC:29249]	protein_coding	1	16246839	5.36736	5.38871	5.09925	5.43157	5.26334	5.63707	5.17495	5.41008	5.3663	5.15691	5.28134	5.26638	5.32692	5.29477	5.38544	5.5216	5.4122	5.43455	5.84383	5.43089	5.35207	5.46498	5.62658	4.92627	4.7096	5.2583	5.23174	5.24978	5.433	5.08727	5.19144	5.53064	5.45686	5.20243	5.85549	5.40438	5.42712	5.15583	5.45354	5.27161	5.4194	5.2815	5.17986	4.96001
ENSG00000037749	MFAP3	microfibrillar-associated protein 3 [Source:HGNC Symbol;Acc:HGNC:7034]	protein_coding	5	154038906	5.18933	5.27004	4.05448	4.89571	5.51664	5.45025	5.2972	4.90359	4.92412	5.69848	5.16855	5.25209	5.25074	5.47735	5.1138	5.27311	4.88494	4.98693	4.91339	4.96551	5.1797	5.11492	4.8338	4.95106	4.60775	5.21387	5.04123	5.1966	5.11891	5.58714	5.34762	4.62008	5.18401	4.91435	5.09146	5.02953	3.27133	4.96046	5.17871	5.18805	5.08666	5.26118	5.08229	4.77511
ENSG00000037757	MRI1	methylthioribose-1-phosphate isomerase 1 [Source:HGNC Symbol;Acc:HGNC:28469]	protein_coding	19	13764532	2.96918	3.20595	2.85845	3.29719	2.93767	2.41498	2.77053	2.58199	2.59076	2.38229	2.40945	2.7081	2.90374	2.93714	3.40418	2.27349	3.1404	2.96238	2.11232	2.35201	2.68723	2.8505	2.59394	1.92584	3.6008	2.07329	3.26294	2.66429	2.77213	2.2549	2.29154	2.81096	2.64867	2.81451	1.7849	2.19232	2.2826	1.71428	1.98125	2.02293	1.74069	1.84057	2.51913	3.741
ENSG00000037897	METTL1	methyltransferase like 1 [Source:HGNC Symbol;Acc:HGNC:7030]	protein_coding	12	57768471	3.11318	3.57687	4.16528	3.16815	4.24738	3.91104	3.83131	3.58603	3.61694	3.90589	3.64338	4.93305	4.11843	3.67492	3.59321	3.33648	4.37787	3.41458	2.1204	3.64047	3.74781	3.14326	2.74647	4.13447	4.01595	3.59799	2.73927	4.03941	3.74777	2.96984	3.60846	3.09468	4.70836	3.75849	1.96115	3.47405	5.08352	3.80446	3.19968	2.86202	3.71712	4.31039	4.18263	4.64567
ENSG00000038002	AGA	aspartylglucosaminidase [Source:HGNC Symbol;Acc:HGNC:318]	protein_coding	4	177430770	4.66365	5.44269	4.14485	4.5934	4.45326	4.65874	4.59801	3.9797	4.27454	4.73217	4.84748	3.86807	4.76498	4.60143	4.71912	4.75449	5.58843	4.69353	5.00723	3.70532	4.37041	4.47407	4.52457	4.4147	4.4736	4.42849	4.41992	4.75315	4.54734	4.95961	5.29221	5.18909	4.07193	4.09656	4.87284	4.89893	4.66464	4.39086	4.60839	4.89439	4.93553	4.20022	5.89378	4.62985
ENSG00000038210	PI4K2B	phosphatidylinositol 4-kinase type 2 beta [Source:HGNC Symbol;Acc:HGNC:18215]	protein_coding	4	25233975	3.93205	4.18542	4.35131	3.7132	4.48946	3.7289	4.0713	3.83927	4.05739	4.10583	3.9298	3.87784	3.81973	3.76766	3.86523	4.57532	4.19175	3.63886	3.76243	3.71761	3.96517	3.89243	3.9375	3.72146	3.49943	3.85696	3.79628	4.34503	3.83703	4.65697	4.52295	3.95003	4.16774	4.12653	3.29975	4.3745	3.94247	3.48551	4.0151	4.07985	3.8881	4.05278	3.76305	3.59129
ENSG00000038219	BOD1L1	biorientation of chromosomes in cell division 1-like 1 [Source:HGNC Symbol;Acc:HGNC:31792]	protein_coding	4	13568738	6.49075	6.19174	5.48158	6.55615	6.62391	5.78036	6.527	6.06628	6.44356	6.6102	6.51346	6.48591	6.30116	5.94017	6.29744	6.02897	5.87821	6.16452	6.15349	6.30852	6.27295	6.25318	6.226	5.89012	5.92615	6.15354	6.40499	5.7618	5.89592	6.07637	5.56016	5.67065	6.14405	5.82781	5.8575	5.63115	4.13616	6.14414	5.27461	5.18636	5.13629	4.78379	4.99782	5.92471
ENSG00000038274	MAT2B	methionine adenosyltransferase II, beta [Source:HGNC Symbol;Acc:HGNC:6905]	protein_coding	5	163503114	6.04344	5.55763	5.85336	5.23033	6.63618	5.50311	5.92484	5.37132	6.02069	6.22221	5.7307	6.13563	6.14094	6.03365	6.25628	5.75024	6.16786	5.74809	5.37005	5.73163	5.92548	5.88969	5.73976	6.48852	6.72616	6.00078	6.05073	6.36021	5.92697	6.57066	6.1376	5.44796	6.09803	5.73702	5.52579	5.785	5.44653	5.87229	6.45241	5.95349	5.50907	5.87709	5.79718	6.46327
ENSG00000038358	EDC4	enhancer of mRNA decapping 4 [Source:HGNC Symbol;Acc:HGNC:17157]	protein_coding	16	67873023	5.53943	5.26441	4.8954	5.49018	4.04316	4.43948	4.84859	5.72919	4.78665	4.38787	5.415	5.55061	5.19693	5.36345	5.45861	4.75288	5.32155	5.58481	5.21488	5.57518	5.5002	5.29637	5.59446	5.25114	5.26723	5.29008	5.61449	4.08225	5.43514	3.7759	4.79651	5.32767	4.5829	5.16747	5.29788	5.05865	5.15647	5.47439	5.04304	5.12944	5.60963	5.04291	5.496	5.58941
ENSG00000038382	TRIO	trio Rho guanine nucleotide exchange factor [Source:HGNC Symbol;Acc:HGNC:12303]	protein_coding	5	14143702	7.58153	7.32994	6.80749	7.56748	7.05986	6.956	7.40666	7.44396	7.32964	7.47122	7.64025	7.86075	7.56781	7.28653	7.62503	6.90356	7.08255	7.3215	6.94049	7.5977	7.5626	7.4598	7.15451	7.28245	6.96253	7.35607	7.30359	6.57142	7.43601	6.52395	6.83863	6.9208	7.32617	7.3787	6.73295	6.7933	6.26566	7.34563	6.50837	6.56039	6.73117	6.50853	6.5551	7.53344
ENSG00000038427	VCAN	versican [Source:HGNC Symbol;Acc:HGNC:2464]	protein_coding	5	83471465	6.7483	7.53545	5.42543	6.48404	6.1958	7.27342	6.50975	6.61706	6.15143	6.07584	7.88499	7.99943	7.60864	6.99638	6.20631	6.12159	5.10266	6.13966	6.49487	6.54583	5.77254	7.26774	4.99172	6.39261	5.88175	5.93123	5.59494	5.56512	4.91482	5.7585	6.10236	5.15914	5.88091	7.44298	4.74615	5.66933	4.77917	6.83912	5.19321	5.94287	5.54806	3.92369	4.60713	6.57606
ENSG00000038532	CLEC16A	C-type lectin domain family 16, member A [Source:HGNC Symbol;Acc:HGNC:29013]	protein_coding	16	10944488	5.37696	5.08702	4.72137	5.04938	4.46115	4.46117	4.96891	5.74088	4.97605	4.81983	5.19881	5.85218	5.19515	5.1484	5.56516	4.94472	5.86186	5.34372	3.59371	5.5646	5.4235	5.04747	5.56102	4.98842	4.67149	4.93172	5.55591	4.21738	5.37483	4.17955	4.61453	5.27378	4.55373	5.2565	3.90389	4.65742	4.99879	4.94614	4.91608	4.68964	5.18803	4.71895	4.89914	5.21078
ENSG00000039068	CDH1	cadherin 1, type 1, E-cadherin (epithelial) [Source:HGNC Symbol;Acc:HGNC:1748]	protein_coding	16	68737225	9.5249	9.12574	8.93989	8.89086	10.3	9.21313	9.46861	8.60381	9.80703	9.94745	8.83372	9.95456	9.32593	9.15955	9.97256	9.3457	10.5078	8.7139	8.47141	8.72234	9.30545	9.36952	8.98858	9.19376	7.79367	9.2069	9.20205	9.50475	9.46561	8.99035	8.87589	8.91952	9.9389	9.49252	8.41316	8.89404	9.48185	9.06098	9.62155	8.81163	8.5964	9.44798	9.14367	9.44561
ENSG00000039123	SKIV2L2	superkiller viralicidic activity 2-like 2 (S. cerevisiae) [Source:HGNC Symbol;Acc:HGNC:18734]	protein_coding	5	55307760	6.2961	6.76331	6.23934	6.34675	7.22859	6.84534	7.09381	6.73647	6.57	6.93809	6.55427	6.84851	6.63953	6.83705	6.33817	7.07028	6.49203	6.62686	6.04831	6.56159	6.74363	6.41066	6.38563	6.47495	6.09977	6.57317	6.3968	6.76235	6.5757	6.88771	6.91108	6.58906	6.87441	6.23156	5.64667	6.66684	6.1597	6.29393	6.32014	6.45599	6.77304	6.64605	6.43979	6.28443
ENSG00000039139	DNAH5	dynein, axonemal, heavy chain 5 [Source:HGNC Symbol;Acc:HGNC:2950]	protein_coding	5	13690331	5.0491	5.18673	3.49728	5.32608	4.39342	5.98586	5.39137	5.66005	4.3431	5.78679	5.03547	3.62505	4.01158	5.26664	4.41051	4.48324	3.01991	5.31639	6.21143	4.8195	4.93007	4.62203	4.84314	3.47717	4.40779	4.62084	4.25543	4.03725	3.82606	5.00591	4.79246	4.7645	5.17	4.31165	5.64398	5.26925	3.2629	5.03972	3.68086	4.75976	4.88351	5.33207	3.56544	3.73526
ENSG00000039319	ZFYVE16	zinc finger, FYVE domain containing 16 [Source:HGNC Symbol;Acc:HGNC:20756]	protein_coding	5	80408013	5.91689	5.93013	5.03157	5.68989	6.24888	5.41301	6.18623	5.63384	5.95276	5.97947	5.83837	5.93386	5.94693	5.6927	5.87525	6.25727	5.70652	5.7259	4.57103	5.77958	6.23784	6.00728	5.51957	6.07588	6.14761	5.73751	5.70943	5.79595	5.612	6.47142	5.9635	5.76709	5.87038	5.4515	4.67425	5.8444	4.03903	5.46956	5.528	5.54944	5.56309	5.56183	5.3306	5.62067
ENSG00000039523	FAM65A	family with sequence similarity 65, member A [Source:HGNC Symbol;Acc:HGNC:25836]	protein_coding	16	67518418	5.09453	5.40396	5.11351	5.65999	4.6293	5.71928	4.96264	6.20484	4.80778	5.10212	5.73979	6.04466	5.46609	5.10946	5.35468	5.27506	5.28993	5.64895	6.13484	5.87863	5.45646	5.37949	5.48815	4.88978	4.86949	5.482	5.80439	4.61621	5.72183	4.17192	4.59084	5.49791	5.35705	5.87479	5.7236	4.96426	5.75285	5.52178	4.83986	4.80938	5.55849	5.01131	5.41536	5.61817
ENSG00000039537	C6	complement component 6 [Source:HGNC Symbol;Acc:HGNC:1339]	protein_coding	5	41142234	4.39014	2.90606	2.91808	3.19902	4.09865	3.71114	2.58368	1.08951	3.03226	3.85885	2.95591	3.82698	2.13012	2.52495	5.46974	3.48326	4.1177	1.18151	3.0133	1.92467	3.26007	2.56063	4.51775	2.42722	1.80254	3.98497	4.42847	3.78891	2.16141	3.32442	1.98288	2.25946	2.68944	2.35993	2.93382	1.03173	3.99943	2.49853	5.48674	3.14701	0.755262	3.80152	2.56243	2.07884
ENSG00000039560	RAI14	retinoic acid induced 14 [Source:HGNC Symbol;Acc:HGNC:14873]	protein_coding	5	34656237	6.59398	6.58621	6.21956	6.09115	6.55384	6.80235	6.63934	6.48243	6.80122	6.83693	6.95531	7.31638	7.04219	6.75318	6.59651	6.16301	6.56375	6.83738	6.61634	6.77057	6.84065	6.82264	5.65481	6.78186	6.88183	6.65694	6.07828	6.41955	6.43188	6.59775	6.32488	5.88468	6.79049	7.02949	6.05702	6.68666	6.03489	6.60827	5.78632	5.51238	5.99574	6.12116	5.58114	6.70479
ENSG00000039650	PNKP	polynucleotide kinase 3'-phosphatase [Source:HGNC Symbol;Acc:HGNC:9154]	protein_coding	19	49861204	3.94273	3.48486	4.38361	4.25633	2.91531	2.62903	3.13929	4.55381	3.66131	2.82189	3.98013	4.17942	3.59027	3.67076	4.33613	3.18638	4.13342	3.87093	3.16095	3.99635	4.00126	3.60661	4.29202	4.44659	4.48136	4.21942	4.5046	3.18921	4.16105	2.56151	3.34308	3.78239	3.11955	4.40257	2.80782	3.66126	4.18893	4.38892	4.3172	3.96292	4.11261	3.23116	4.10927	4.72347
ENSG00000040199	PHLPP2	PH domain and leucine rich repeat protein phosphatase 2 [Source:HGNC Symbol;Acc:HGNC:29149]	protein_coding	16	71637835	5.48513	5.40085	4.6452	5.67493	5.61092	5.63253	5.65013	4.99581	5.05043	5.59597	5.22304	5.59466	5.07311	5.24776	5.43818	5.6939	4.79205	4.85751	5.61298	5.16202	5.35351	5.3966	5.44151	4.697	4.8377	5.10347	5.47012	5.10614	5.17683	5.58809	4.97055	5.45376	5.22988	4.90738	5.56623	5.18132	4.22457	4.9526	4.97817	5.17893	4.91035	4.98013	4.88897	4.62569
ENSG00000040275	SPDL1	spindle apparatus coiled-coil protein 1 [Source:HGNC Symbol;Acc:HGNC:26010]	protein_coding	5	169583634	3.65144	3.79872	3.68938	3.79458	4.37266	3.3792	3.95108	3.55895	3.70692	4.02419	4.13841	4.58061	4.52353	3.56069	3.67318	3.64248	3.29742	3.93524	3.21938	4.04589	4.01092	4.12587	3.30813	4.48576	4.47099	3.84904	3.18366	4.3329	3.94275	4.14621	4.17631	3.23313	4.1621	3.44066	3.34207	4.1311	3.32962	3.80281	3.49893	3.22817	3.45926	3.38641	3.53954	4.12033
ENSG00000040341	STAU2	staufen double-stranded RNA binding protein 2 [Source:HGNC Symbol;Acc:HGNC:11371]	protein_coding	8	73420369	5.38567	5.76697	5.28675	5.5452	6.00447	5.32593	5.88075	5.57902	5.63756	5.88134	5.27735	4.54452	5.37234	5.58921	5.46813	6.26642	5.57645	5.40819	4.50491	5.15133	5.51175	5.65176	5.64219	5.27487	5.1737	5.62898	5.55301	5.82466	5.38164	6.28712	5.711	5.86106	5.4105	4.98591	4.76808	5.73116	4.49059	5.02685	5.70751	5.6596	5.83427	5.56641	5.64748	4.82388
ENSG00000040487	PQLC2	PQ loop repeat containing 2 [Source:HGNC Symbol;Acc:HGNC:26001]	protein_coding	1	19312326	3.52763	3.18464	4.20326	3.56986	1.80178	3.01256	3.24989	4.43241	3.11397	2.32458	3.62175	3.87196	2.89129	3.99803	3.32122	2.82888	3.26964	3.90186	4.02671	3.91667	3.77198	3.23739	4.15491	3.0097	3.33036	3.98714	4.32422	2.21041	3.72616	2.26689	3.10955	3.62232	2.64908	3.79694	3.99302	3.47107	4.27525	3.81689	3.52025	3.82543	4.20475	3.74762	3.41496	3.32406
ENSG00000040531	CTNS	cystinosin, lysosomal cystine transporter [Source:HGNC Symbol;Acc:HGNC:2518]	protein_coding	17	3636468	3.69194	3.78242	4.33279	3.77532	3.23277	2.70803	3.4605	4.63739	3.82561	3.87147	4.03503	4.15827	4.07733	4.11786	3.85818	3.41707	3.98361	4.30344	2.64395	4.44246	4.24687	3.88158	3.96461	4.20075	4.01803	4.23325	4.46066	3.75686	4.07549	3.04222	3.63584	3.48781	3.65799	3.91226	3.1755	3.8416	4.50756	4.38842	4.13382	3.82261	4.38121	3.97939	3.80017	4.0915
ENSG00000040633	PHF23	PHD finger protein 23 [Source:HGNC Symbol;Acc:HGNC:28428]	protein_coding	17	7235028	5.41083	5.59779	5.52436	5.38121	4.62927	4.26262	5.11319	5.36372	4.63808	4.97971	5.35708	5.21381	5.53858	5.33314	5.04518	4.66119	5.10348	5.19474	4.73276	5.34905	5.20375	5.44444	5.25315	4.97082	4.82138	5.28422	5.23919	4.85972	4.97783	4.4245	5.03112	5.53219	5.06506	4.46057	4.68312	5.10726	5.51679	5.02168	5.16321	5.15879	5.45598	4.94421	5.64996	5.11368
ENSG00000040731	CDH10	cadherin 10, type 2 (T2-cadherin) [Source:HGNC Symbol;Acc:HGNC:1749]	protein_coding	5	24487100	4.09029	4.40908	3.44555	4.30873	2.91276	3.21878	4.16856	3.56648	3.1303	3.6506	4.41561	2.05839	3.70907	4.08335	2.15821	3.76113	1.87227	3.86956	2.69441	3.18011	3.45316	3.7814	3.60229	2.85451	3.58261	3.61643	2.86382	3.60801	3.41137	3.45246	4.73487	4.26887	3.55838	3.21554	3.00125	4.1959	2.76338	3.14843	2.27077	4.43898	4.45109	3.07286	3.63589	2.3176
ENSG00000040933	INPP4A	inositol polyphosphate-4-phosphatase, type I, 107kDa [Source:HGNC Symbol;Acc:HGNC:6074]	protein_coding	2	98444854	5.63561	6.17329	5.09824	6.35902	4.79499	5.01527	5.34565	5.81619	5.00167	5.08643	5.67677	4.55461	5.33872	5.39103	5.48924	6.03494	4.81936	5.76633	3.55318	5.81858	5.56096	5.83901	6.08255	5.25799	5.53902	5.5759	5.458	5.04078	5.50779	5.23313	5.36192	6.27932	5.40859	4.9182	3.58368	5.6896	4.55373	5.34164	5.1307	5.62644	5.83981	4.76051	5.74215	4.83694
ENSG00000041353	RAB27B	RAB27B, member RAS oncogene family [Source:HGNC Symbol;Acc:HGNC:9767]	protein_coding	18	54717860	4.72903	3.28968	3.73062	3.65223	6.13601	1.55356	3.7299	2.11229	4.69189	4.2595	3.41622	4.4704	4.1794	4.36625	4.56731	4.08951	5.81388	3.44393	3.54978	3.8111	3.24097	4.44494	5.37774	5.2751	3.36726	3.56335	4.94252	4.82181	3.86017	5.44608	4.42838	2.45464	3.96033	4.0101	3.42368	3.36043	3.24905	4.35485	5.96672	3.9014	1.76154	3.54446	3.45119	4.84295
ENSG00000041357	PSMA4	proteasome (prosome, macropain) subunit, alpha type, 4 [Source:HGNC Symbol;Acc:HGNC:9533]	protein_coding	15	78540405	6.58168	6.6078	7.24136	6.38506	7.52394	7.11135	7.14573	6.39258	7.09993	7.09956	6.73291	6.86892	6.99596	6.79319	6.83763	6.95833	7.32537	6.6774	6.4584	6.6771	6.77424	6.71551	6.42649	7.5502	7.99101	6.84861	6.6829	7.46568	6.7192	7.41946	7.16319	6.4456	7.20575	7.04598	6.48117	6.95377	7.33569	6.72945	7.09582	6.8888	6.61225	7.01699	6.8688	7.38922
ENSG00000041802	LSG1	large 60S subunit nuclear export GTPase 1 [Source:HGNC Symbol;Acc:HGNC:25652]	protein_coding	3	194640788	5.63933	5.6956	5.7488	5.78719	6.33554	6.26877	6.20225	5.71897	6.21297	6.03117	5.73948	6.40365	6.13097	5.85379	5.99856	5.86581	5.9737	6.01345	5.54597	6.14165	6.06538	5.6308	5.65661	6.4197	5.88719	5.85605	5.68656	6.08	5.80272	5.83435	5.89816	5.53333	6.3515	5.67946	5.55063	5.67412	6.08818	5.90996	5.58114	5.13097	5.66968	5.74209	5.40753	5.92747
ENSG00000041880	PARP3	poly (ADP-ribose) polymerase family, member 3 [Source:HGNC Symbol;Acc:HGNC:273]	protein_coding	3	51942345	3.38444	2.69612	2.6496	2.41747	1.11387	1.76976	2.30881	2.81841	2.19467	2.2396	2.52448	2.73412	2.39999	2.85785	3.13362	2.16951	2.89446	3.0436	2.76824	2.77133	2.7842	2.65457	3.0084	2.54827	2.40733	3.17307	3.2635	1.8594	2.58017	1.78778	2.43573	3.16584	1.86804	3.2933	2.53818	2.37317	2.80756	3.01766	2.48797	2.48917	2.57377	2.23838	2.983	3.16653
ENSG00000041982	TNC	tenascin C [Source:HGNC Symbol;Acc:HGNC:5318]	protein_coding	9	115019578	4.43904	5.76931	5.42092	5.04751	6.6293	4.53631	5.56501	6.19491	6.12662	7.00536	6.50035	7.1444	5.42867	4.87701	6.81455	3.87878	5.34686	5.43024	5.57952	5.31452	5.08411	6.47507	3.14941	5.05201	4.36652	5.8207	2.95528	5.27978	4.98281	4.11431	4.4354	3.27973	5.45925	4.95484	3.15274	5.60024	5.81111	6.24183	3.00612	3.57583	5.25951	3.47408	4.64265	6.28245
ENSG00000041988	THAP3	THAP domain containing, apoptosis associated protein 3 [Source:HGNC Symbol;Acc:HGNC:20855]	protein_coding	1	6624866	2.21976	2.07478	3.54717	2.49754	0.986807	2.19949	1.70721	3.53032	1.43435	1.44309	3.01223	3.07354	2.57254	3.14391	2.10011	1.50243	2.01944	3.24856	3.23949	3.43954	3.10206	2.34956	3.12834	2.63946	2.97959	3.10558	3.59082	1.90372	3.27902	1.45409	2.54878	2.47522	1.64196	2.78138	3.37947	2.68997	3.71143	3.30142	3.29961	3.20117	3.69026	3.21464	3.21351	2.75192
ENSG00000042088	TDP1	tyrosyl-DNA phosphodiesterase 1 [Source:HGNC Symbol;Acc:HGNC:18884]	protein_coding	14	89954939	3.74944	3.67786	3.88882	3.68055	4.67857	3.92131	4.39253	3.67711	4.32075	4.23595	4.02165	3.85738	4.2956	3.98997	4.29047	3.93301	4.48613	4.18243	3.89843	3.95675	4.07062	3.99924	3.63449	4.09179	3.7416	4.18945	3.8217	4.44902	4.09036	4.10643	4.08058	3.67943	4.18547	4.1388	4.45716	4.01021	4.15214	3.94657	3.87081	3.48721	3.56358	3.75677	3.60201	4.04097
ENSG00000042286	AIFM2	apoptosis-inducing factor, mitochondrion-associated, 2 [Source:HGNC Symbol;Acc:HGNC:21411]	protein_coding	10	70098223	5.13911	4.5435	5.13417	4.52779	4.07482	5.03942	4.50939	5.17473	4.6758	3.96802	4.79051	5.58264	4.68952	4.87887	4.77232	4.06616	5.09578	4.94408	4.84386	5.11735	4.75687	4.55318	4.54673	4.43451	4.3231	4.74368	4.877	3.85913	5.01162	3.53386	4.54283	4.53143	4.26915	5.34599	4.50759	4.29511	5.41905	5.10813	4.60023	4.18136	5.08623	4.97815	5.18034	5.34254
ENSG00000042317	SPATA7	spermatogenesis associated 7 [Source:HGNC Symbol;Acc:HGNC:20423]	protein_coding	14	88384924	3.707	4.40627	4.21219	3.91106	4.15818	4.97521	4.12977	4.40896	3.7793	3.95955	4.08979	2.81622	3.79603	3.99056	3.53402	4.66349	3.806	4.12916	4.88603	4.18601	4.27267	3.97096	4.24035	4.40655	4.61235	3.98058	3.82555	4.2982	4.22204	4.66749	5.01173	4.33501	4.19519	3.9297	5.22592	4.77429	4.68641	4.05191	4.32776	5.02599	4.72973	4.67124	4.24236	3.96465
ENSG00000042429	MED17	mediator complex subunit 17 [Source:HGNC Symbol;Acc:HGNC:2375]	protein_coding	11	93784227	4.81169	4.83945	5.49302	4.85877	5.45277	3.83065	5.09051	4.90791	4.30868	5.25163	4.99337	5.29368	4.95233	5.31213	4.69155	4.92086	3.96733	4.94843	3.4378	5.11881	5.61106	4.92538	4.66017	5.18399	4.70973	5.31083	5.27868	4.97728	4.97991	5.29046	5.36332	4.01187	5.44806	3.93784	3.28019	4.99879	5.01606	5.33895	4.82891	5.12337	4.88277	4.78099	4.63602	4.48513
ENSG00000042445	RETSAT	retinol saturase (all-trans-retinol 13,14-reductase) [Source:HGNC Symbol;Acc:HGNC:25991]	protein_coding	2	85342088	6.86624	6.14142	5.86008	4.68105	6.64325	5.27722	5.73511	5.349	6.22465	6.41153	5.82779	7.04322	5.98036	6.01564	6.5156	5.83104	7.2041	5.63614	5.33224	5.72891	6.20298	6.30851	6.33922	6.01369	5.17202	6.01645	6.42491	6.24301	6.40003	5.77787	5.59603	6.06258	6.34873	6.00918	5.21234	5.60412	6.13987	6.33265	6.70826	5.61973	5.34892	6.04272	6.38563	6.32422
ENSG00000042493	CAPG	capping protein (actin filament), gelsolin-like [Source:HGNC Symbol;Acc:HGNC:1474]	protein_coding	2	85394748	4.1978	3.62222	5.03718	3.23298	3.24544	2.52824	3.08856	4.3801	3.38857	2.7625	4.61684	5.09407	3.94642	4.16824	4.27897	2.67597	4.91802	4.33774	4.32095	4.854	4.65476	4.16159	4.53455	3.46878	3.04315	4.78478	4.35029	2.88292	4.80819	2.7552	3.84922	3.29677	2.38132	4.87766	3.93636	3.51739	5.61164	4.3345	4.34228	3.95749	3.25219	4.54354	4.56363	4.91869
ENSG00000042753	AP2S1	adaptor-related protein complex 2, sigma 1 subunit [Source:HGNC Symbol;Acc:HGNC:565]	protein_coding	19	46838136	4.89626	4.8207	6.0187	5.05427	3.95113	4.71992	5.07408	5.69592	4.92826	4.91788	5.63761	5.04816	5.15355	5.54709	4.95493	4.94551	5.44493	5.44344	5.74852	5.36414	5.36585	5.1715	5.27014	5.19582	5.46491	5.59776	5.30999	4.9528	5.44115	4.75613	5.19035	5.32743	4.65774	5.882	5.54105	5.35595	5.98506	5.50085	5.82058	5.67922	5.98579	5.29168	5.7385	5.22991
ENSG00000042980	ADAM28	ADAM metallopeptidase domain 28 [Source:HGNC Symbol;Acc:HGNC:206]	protein_coding	8	24294040	4.93415	2.78464	2.60092	2.95383	6.0438	1.37553	2.54921	1.05258	2.48684	4.03559	3.56734	4.3967	4.03365	3.85947	2.88103	2.40335	3.64242	2.16042	2.49128	2.8336	1.84417	4.24366	3.00753	3.39389	2.76671	2.94652	1.73582	3.74085	1.78158	4.4707	3.19631	1.96239	1.74537	2.60562	2.09326	2.2933	2.43017	5.18497	2.91552	2.29002	0.59979	2.1698	2.27021	3.97736
ENSG00000043039	BARX2	BARX homeobox 2 [Source:HGNC Symbol;Acc:HGNC:956]	protein_coding	11	129375940	3.18083	1.41062	2.20902	1.2374	2.73531	1.77777	1.97108	1.66506	3.47453	3.02063	2.3922	3.65743	2.90283	2.7062	3.88109	1.81659	3.96444	2.45114	2.60847	2.06901	2.95575	2.3521	2.62442	2.17716	1.39521	3.00111	3.50102	2.27889	3.15672	2.02038	2.30157	1.91232	2.9772	3.16551	2.9134	1.41652	3.45315	2.45549	3.56947	1.82377	0.0197019	2.91968	1.84869	3.22752
ENSG00000043093	DCUN1D1	DCN1, defective in cullin neddylation 1, domain containing 1 [Source:HGNC Symbol;Acc:HGNC:18184]	protein_coding	3	182938074	5.76872	5.61674	5.42	5.33812	6.35175	6.04427	5.71592	5.26755	5.86856	6.11666	5.50362	5.81537	5.81648	5.65704	5.95953	6.01735	6.04334	5.56762	6.10737	5.36032	5.63849	5.77763	5.69667	6.12032	5.96104	5.67234	5.8802	6.15046	5.65724	6.43474	6.01585	5.55638	5.87472	5.75065	6.03209	5.71901	4.99049	5.41751	6.18647	5.97958	5.44424	5.81968	5.81364	5.92095
ENSG00000043143	JADE2	jade family PHD finger 2 [Source:HGNC Symbol;Acc:HGNC:22984]	protein_coding	5	134524312	5.80881	5.96696	5.46704	5.9948	4.95779	5.30652	5.70928	6.37174	5.52743	5.35408	5.82425	4.85594	5.32923	5.71638	5.83219	5.41574	5.81568	6.07022	5.3748	5.95023	5.58071	5.76159	6.21073	4.85074	4.75033	5.66025	5.82609	5.11329	5.67676	4.96039	5.31979	6.16613	5.20171	5.39292	6.06149	5.39574	5.49051	5.43848	5.62131	5.76065	6.24872	5.35634	6.04381	5.03826
ENSG00000043462	LCP2	lymphocyte cytosolic protein 2 (SH2 domain containing leukocyte protein of 76kDa) [Source:HGNC Symbol;Acc:HGNC:6529]	protein_coding	5	170246237	2.20987	3.00819	2.38015	2.42196	1.29888	3.65457	2.34999	2.9431	1.96078	2.20594	3.3459	3.00401	3.20141	2.32408	2.85502	2.36529	1.46141	2.59639	2.46071	2.93619	2.82523	3.0794	1.85698	2.34589	2.24996	2.45264	2.61086	1.87511	2.83765	2.56556	1.73955	2.80757	2.47111	2.86263	1.73118	2.48656	2.74107	2.43642	1.70765	1.15816	2.21771	0.0523765	1.79404	2.51051
ENSG00000043514	TRIT1	tRNA isopentenyltransferase 1 [Source:HGNC Symbol;Acc:HGNC:20286]	protein_coding	1	39841022	3.54781	3.9064	4.46426	3.94561	4.48443	3.72059	4.16702	3.91509	4.23933	4.38187	4.16994	4.3208	3.9551	4.16328	3.91464	4.28395	4.26368	3.59072	3.54468	3.88584	4.36485	3.53769	3.93071	4.63829	4.66002	4.24957	4.00552	4.23933	4.14892	4.7617	4.21191	3.92383	4.27045	4.09741	3.76354	4.33227	4.51933	3.93701	4.46397	4.34487	3.74379	4.33694	4.12537	4.19786
ENSG00000044090	CUL7	cullin 7 [Source:HGNC Symbol;Acc:HGNC:21024]	protein_coding	6	43037617	6.20145	6.41439	5.73461	6.29795	4.51958	4.78349	5.50192	6.32537	5.14794	5.31517	5.92373	4.93428	5.51945	5.46922	5.90998	5.64572	5.54685	5.94345	4.66919	5.79892	5.82544	6.01181	6.22584	5.8541	5.91762	5.83005	6.12351	4.97677	5.66068	4.79525	5.30983	6.27708	5.36192	5.64401	4.70043	5.49195	5.10437	5.72444	5.56278	5.6444	6.25873	4.88107	6.39283	5.63247
ENSG00000044115	CTNNA1	catenin (cadherin-associated protein), alpha 1, 102kDa [Source:HGNC Symbol;Acc:HGNC:2509]	protein_coding	5	138610967	9.51787	9.07188	8.84064	8.86279	9.21556	9.40675	9.12736	8.88377	9.31322	9.10808	9.02026	9.56559	9.38818	9.08691	9.47874	8.67198	9.75217	9.15985	9.27992	9.04498	9.12398	9.24246	8.93065	8.7291	8.01717	9.10157	9.05209	8.79571	9.05511	8.45908	8.60143	8.79994	8.975	9.4167	9.27967	8.71567	9.18255	8.93535	8.8241	8.35141	8.56018	9.01042	8.92448	9.13601
ENSG00000044446	PHKA2	phosphorylase kinase, alpha 2 (liver) [Source:HGNC Symbol;Acc:HGNC:8926]	protein_coding	X	18892300	5.51362	5.47992	4.73271	5.85502	4.92262	4.76286	4.87208	5.32615	5.08284	5.04497	5.19702	4.92199	4.87333	4.87081	5.44762	5.39513	5.09576	5.09129	4.62326	4.8875	5.32339	5.14571	5.66691	5.49275	5.32927	5.06005	5.37281	4.78256	5.09364	5.11469	5.17084	5.648	5.10836	5.08109	3.83646	5.40451	4.71368	5.42189	5.08835	5.14862	5.38445	4.69107	5.22565	5.24157
ENSG00000044459	CNTLN	centlein, centrosomal protein [Source:HGNC Symbol;Acc:HGNC:23432]	protein_coding	9	17134982	3.04423	2.74992	2.90325	2.98686	2.67492	2.51914	2.61792	2.92964	2.62899	2.88489	2.67345	2.80875	3.16992	2.81141	3.38239	3.16914	2.63239	2.84577	2.52518	2.67344	1.95515	2.56306	2.31117	2.80609	2.59195	2.64475	2.72425	2.42417	2.81078	3.48299	3.0318	3.02203	2.73201	3.21235	2.32193	3.05996	1.80379	2.7479	2.48465	2.26971	2.73725	2.41674	2.80279	1.92837
ENSG00000044574	HSPA5	heat shock 70kDa protein 5 (glucose-regulated protein, 78kDa) [Source:HGNC Symbol;Acc:HGNC:5238]	protein_coding	9	125234853	11.0572	10.3239	10.8012	9.98141	10.7185	11.9917	10.7788	10.7701	10.8786	10.5391	10.2949	10.7083	10.4441	11.4031	9.91816	10.3847	10.4538	11.1331	11.585	10.8265	10.8866	10.2203	9.83459	9.51485	9.70641	10.7576	10.0086	10.7192	10.8623	10.2593	11.4191	9.81885	11.2217	10.8995	12.1146	10.6942	12.5928	10.742	10.4623	9.99715	11.4019	11.9527	10.4247	10.2042
ENSG00000046604	DSG2	desmoglein 2 [Source:HGNC Symbol;Acc:HGNC:3049]	protein_coding	18	31498043	8.54591	7.80614	7.21695	7.479	8.94343	7.57169	8.0855	7.10519	8.44191	8.56289	7.73312	8.58421	8.2096	8.07551	8.69372	8.10012	8.7193	7.7726	7.55263	7.70643	8.12386	8.13884	8.04661	8.20245	7.33139	8.15721	8.32587	8.59021	7.94436	8.48744	8.01325	7.48178	8.43403	8.06549	7.50983	7.58671	6.31276	7.77206	8.34239	7.40967	7.04972	8.05005	7.68042	8.1022
ENSG00000046647	GEMIN8	gem (nuclear organelle) associated protein 8 [Source:HGNC Symbol;Acc:HGNC:26044]	protein_coding	X	14008279	3.73504	3.49016	4.2403	3.6278	3.48714	2.69364	3.21499	3.88065	3.4553	3.92418	3.88701	4.04233	3.21374	3.96211	3.90055	3.11176	4.21099	4.09055	2.85406	4.01616	3.68134	3.60688	4.19624	4.61469	4.57455	4.099	3.78354	3.83279	3.92294	2.94997	4.23242	3.31671	3.88908	3.29669	2.49007	3.65771	4.30289	4.00273	4.17971	3.91863	4.20993	3.51285	3.98443	4.28074
ENSG00000046651	OFD1	oral-facial-digital syndrome 1 [Source:HGNC Symbol;Acc:HGNC:2567]	protein_coding	X	13734745	4.95826	4.64232	5.06231	5.20942	5.56023	4.86332	5.73179	4.81838	5.1776	4.88985	4.6239	5.70912	4.93347	4.66803	5.29692	5.10441	5.51781	4.75975	4.64558	4.97665	4.93177	4.89156	5.29096	5.75525	5.54145	4.91087	5.47649	5.11105	4.99202	5.26698	5.13911	4.66038	4.89214	4.848	4.93592	4.91265	4.91768	5.214	4.90678	4.52372	4.71419	5.19277	4.39107	5.41289
ENSG00000047056	WDR37	WD repeat domain 37 [Source:HGNC Symbol;Acc:HGNC:31406]	protein_coding	10	1049538	5.7764	5.68342	4.86751	5.65016	4.91343	6.74354	5.58502	5.76199	5.41647	5.03446	5.5025	5.92821	5.42483	5.50078	5.6915	5.30535	5.61333	5.60993	7.66063	5.49317	5.48013	5.7035	5.75356	4.86751	4.7638	5.52329	5.54276	4.82353	5.49751	4.65869	5.15267	5.7915	5.23362	6.15145	7.60316	5.36242	5.85167	5.30056	5.0641	5.23344	5.62874	5.53299	5.56383	5.30006
ENSG00000047188	YTHDC2	YTH domain containing 2 [Source:HGNC Symbol;Acc:HGNC:24721]	protein_coding	5	113513683	5.7217	5.41309	4.98015	5.44681	6.01931	5.11661	6.00696	5.06849	5.4404	5.76753	5.55554	5.53806	5.19518	5.47928	5.70908	5.76495	5.20096	5.19657	5.34788	4.98289	5.44055	5.3995	5.53754	5.55231	5.44214	5.48825	5.65743	5.52258	5.2638	5.95397	5.57538	4.97949	5.33182	5.06739	5.61801	5.41384	4.36683	5.20716	5.22465	5.1032	5.06288	5.58373	4.87293	5.02691
ENSG00000047230	CTPS2	CTP synthase 2 [Source:HGNC Symbol;Acc:HGNC:2520]	protein_coding	X	16588003	4.62631	4.93844	4.73845	4.6883	5.22845	3.63047	4.97784	4.60466	4.71269	5.14401	4.69999	3.99609	4.56517	4.60735	4.95249	5.25681	5.06234	4.63092	2.94489	4.51661	4.66872	4.7611	5.03026	4.63643	4.37002	4.77925	4.71974	5.13181	4.57846	5.07482	4.90429	4.88876	4.97154	4.19014	3.66031	4.69662	4.12121	4.42088	5.01414	4.6408	4.73503	4.56596	4.74652	4.53194
ENSG00000047249	ATP6V1H	ATPase, H+ transporting, lysosomal 50/57kDa, V1 subunit H [Source:HGNC Symbol;Acc:HGNC:18303]	protein_coding	8	53715557	6.06676	6.29526	6.68201	5.99279	6.32129	6.83423	6.49707	6.53779	6.24498	6.28659	6.21978	5.54952	5.98519	6.61049	5.99309	6.4902	6.17701	6.62426	6.8202	6.40088	6.34675	6.0871	6.40111	5.67024	5.7662	6.46555	6.40819	6.27365	6.34533	6.61311	6.64546	6.19762	6.0362	6.36419	6.90024	6.57983	6.67266	6.08392	6.51157	6.46435	6.71899	6.68872	6.42644	5.74857
ENSG00000047315	POLR2B	polymerase (RNA) II (DNA directed) polypeptide B, 140kDa [Source:HGNC Symbol;Acc:HGNC:9188]	protein_coding	4	56977722	7.7362	7.69123	7.27045	7.48763	8.1814	8.1098	8.14634	7.52909	8.0121	7.95827	7.56597	7.64332	7.83025	7.79063	7.62715	8.04297	7.86526	7.85632	7.86738	7.67637	7.86923	7.57056	7.54268	7.72291	7.04315	7.69451	7.51315	8.07467	7.66215	7.98335	7.8607	7.61181	7.93753	7.71707	7.77421	7.74538	7.07374	7.50056	7.6143	7.52476	7.63145	7.87941	7.66376	7.46216
ENSG00000047346	FAM214A	family with sequence similarity 214, member A [Source:HGNC Symbol;Acc:HGNC:25609]	protein_coding	15	52581317	5.82593	5.62759	5.19358	5.87333	5.91854	5.71531	6.14258	5.31282	5.83075	5.50767	5.48307	4.72216	5.28828	5.15613	5.80694	6.30701	5.27643	5.49938	6.64486	4.97125	5.32555	5.67939	5.84918	5.03121	4.97633	5.31338	5.94492	5.48758	5.07342	6.1715	5.4375	6.14362	5.39138	5.60416	6.89753	5.61555	3.78957	5.23342	5.35335	5.37472	5.22712	5.16535	5.27568	5.09386
ENSG00000047365	ARAP2	ArfGAP with RhoGAP domain, ankyrin repeat and PH domain 2 [Source:HGNC Symbol;Acc:HGNC:16924]	protein_coding	4	35948221	4.6031	3.33784	3.56112	3.50597	5.38678	2.9317	3.92473	3.31503	4.78557	4.76494	3.85687	5.90221	4.6463	4.2859	5.23174	4.31806	5.05138	4.01968	3.38173	3.93808	4.25303	4.27721	4.47552	4.72562	3.85627	4.29606	4.80285	4.53603	4.72649	4.92753	3.67589	2.85913	4.53728	4.4004	3.3527	3.51905	3.48079	4.45547	4.38233	2.97399	1.81079	4.27414	3.38649	4.87117
ENSG00000047410	TPR	translocated promoter region, nuclear basket protein [Source:HGNC Symbol;Acc:HGNC:12017]	protein_coding	1	186311652	7.25456	7.32428	6.67139	7.40085	7.75798	7.30227	7.68506	7.24255	7.40563	7.506	7.54437	7.58748	7.45823	7.11768	7.52108	7.53189	7.03768	7.41455	7.27177	7.47986	7.49471	7.40615	7.41569	7.34835	6.92115	7.22109	7.29364	7.11911	7.13794	7.3585	7.04716	7.15123	7.41593	7.24384	7.03461	7.20247	6.29167	7.29472	6.6116	6.45228	6.55756	6.56391	6.45369	7.16288
ENSG00000047457	CP	ceruloplasmin (ferroxidase) [Source:HGNC Symbol;Acc:HGNC:2295]	protein_coding	3	149162410	6.18888	5.12295	3.26998	3.9576	4.64081	1.3774	3.66371	2.15869	3.1487	6.435	5.83317	4.7849	5.61177	5.44775	7.06439	5.06128	5.98678	3.98267	2.6939	1.8438	2.20309	6.82069	5.5761	4.93419	3.0389	3.59697	6.76324	4.34072	2.48269	5.69328	5.27007	3.04458	3.61231	3.67898	1.83387	3.10652	2.4364	4.38133	5.04608	5.37134	2.84717	3.72255	4.45178	4.52011
ENSG00000047578	KIAA0556	KIAA0556 [Source:HGNC Symbol;Acc:HGNC:29068]	protein_coding	16	27550133	5.33178	5.10884	4.72894	5.29728	4.31365	5.18183	5.1852	5.40765	4.70111	4.31371	5.02003	5.22419	4.97691	4.83043	5.32314	4.52307	5.07893	4.98529	4.99746	5.15839	5.071	5.10008	5.35668	5.21283	5.20504	4.87224	5.19048	4.06912	5.06859	3.89642	4.40306	5.13923	4.51561	4.99168	5.56212	4.62889	4.65177	5.15712	4.53182	4.63765	5.36548	4.81824	4.87385	5.38839
ENSG00000047579	DTNBP1	dystrobrevin binding protein 1 [Source:HGNC Symbol;Acc:HGNC:17328]	protein_coding	6	15522801	3.63018	4.23573	4.68489	3.82772	3.80951	4.35709	3.79497	4.06996	4.09098	3.82793	4.17682	4.0183	3.81552	4.21363	4.06416	3.81271	4.46561	4.48867	4.12	4.13245	4.04424	3.66407	4.24386	3.60028	3.47361	4.1264	3.82159	4.08003	3.84253	3.6615	4.37795	4.22232	4.12776	3.89273	4.27871	4.42308	4.58502	4.14275	4.23443	4.19314	4.22865	4.33179	4.16313	3.69512
ENSG00000047597	XK	X-linked Kx blood group [Source:HGNC Symbol;Acc:HGNC:12811]	protein_coding	X	37685759	1.99107	2.41889	2.36794	1.78531	2.60571	2.67789	2.56211	2.21895	2.34382	2.8205	2.11566	2.20977	1.72085	2.63864	2.61542	2.81957	3.73922	2.42113	1.97997	1.90986	2.39004	2.20598	2.77231	1.95416	1.66366	2.30735	2.91891	2.75176	2.41802	2.96037	2.30844	1.64625	2.55522	2.49717	2.14165	2.26906	0.980326	2.0779	2.78119	2.11309	2.42604	2.65118	2.12381	1.95595
ENSG00000047621	C12orf4	chromosome 12 open reading frame 4 [Source:HGNC Symbol;Acc:HGNC:1184]	protein_coding	12	4487728	3.75504	4.08008	3.96981	3.75068	4.5153	4.17952	4.30081	4.06688	3.91041	4.4332	4.13631	4.13513	4.09981	4.44522	3.93173	4.31401	3.665	3.97808	3.52925	4.17042	4.27235	4.12408	4.08914	4.58737	4.99282	4.14488	3.91712	4.54992	4.06942	4.72021	4.5847	3.7601	4.27187	3.77193	3.41085	4.21483	3.79837	3.99817	4.09039	4.3362	4.12056	4.17428	4.00052	4.46695
ENSG00000047634	SCML1	sex comb on midleg-like 1 (Drosophila) [Source:HGNC Symbol;Acc:HGNC:10580]	protein_coding	X	17737449	3.53611	3.25546	4.00419	3.57131	3.67727	5.02824	3.74004	3.21728	3.70568	3.44233	3.58303	4.18225	3.90121	2.92921	4.24079	3.82129	3.90941	3.74521	4.26264	3.57762	3.45779	3.81604	3.55841	4.19243	4.451	4.19419	3.90669	3.94395	3.19253	4.35911	3.72152	3.3101	3.80359	3.38787	4.30624	3.52377	2.82598	3.97109	3.57653	3.70895	3.33815	3.69723	3.28034	4.52861
ENSG00000047644	WWC3	WWC family member 3 [Source:HGNC Symbol;Acc:HGNC:29237]	protein_coding	X	10015562	5.41913	5.44374	5.21762	5.6551	4.8992	5.26386	5.30155	5.63397	5.11762	5.07424	5.51189	5.73928	5.16795	4.98744	5.25961	5.27556	5.25188	5.51441	5.00206	5.68204	5.32687	5.34277	5.51797	4.99165	4.59538	4.94546	5.35696	4.50885	5.54925	4.71802	4.83914	5.53064	5.09223	5.2149	4.95416	5.03151	4.92728	5.19573	5.16885	4.85849	5.08223	4.95886	5.36122	5.10974
ENSG00000047849	MAP4	microtubule-associated protein 4 [Source:HGNC Symbol;Acc:HGNC:6862]	protein_coding	3	47850690	8.16379	8.12302	7.91706	8.0487	8.25648	7.97227	8.31504	8.18623	8.18061	8.37118	8.39745	8.82482	8.38439	8.15979	8.52609	8.08358	8.73264	8.30292	7.95725	8.30465	8.45629	8.14954	8.08516	8.25844	7.74919	8.32514	8.23078	7.91565	8.46388	7.66095	7.7858	7.90831	8.21476	8.59576	7.98601	7.90764	7.86663	8.24644	7.81747	7.45359	7.67915	7.86417	7.77972	8.24316
ENSG00000047932	GOPC	golgi-associated PDZ and coiled-coil motif containing [Source:HGNC Symbol;Acc:HGNC:17643]	protein_coding	6	117318211	6.11694	6.45975	5.86562	6.45669	6.51274	5.88323	6.352	6.1952	5.75951	6.37974	6.20647	5.96661	6.2513	6.22874	6.0126	6.78739	5.42121	6.42569	5.80429	6.32561	6.38428	6.42438	6.37118	6.03752	6.07985	6.18791	6.06607	6.29441	6.20286	6.69248	6.5062	6.5004	6.38841	5.24977	5.8231	6.53839	5.34808	5.90036	5.91772	6.05801	6.22237	6.16725	6.14761	5.58961
ENSG00000048028	USP28	ubiquitin specific peptidase 28 [Source:HGNC Symbol;Acc:HGNC:12625]	protein_coding	11	113797874	4.75374	4.57449	4.08145	4.14756	5.02621	3.13331	4.29899	4.2346	4.2824	5.21755	4.73785	4.36294	4.68137	4.69118	5.08983	4.96557	4.74536	4.59499	0.867102	4.58221	4.9229	4.80151	5.01574	5.05577	4.69586	4.71726	5.17235	5.01602	4.59548	5.26118	4.8286	4.27082	4.91437	3.19846	1.13251	4.42412	3.25855	4.31756	4.97411	4.37617	4.3059	4.26707	4.68143	4.39812
ENSG00000048052	HDAC9	histone deacetylase 9 [Source:HGNC Symbol;Acc:HGNC:14065]	protein_coding	7	18086949	5.29403	5.69372	5.1722	5.68394	5.98304	6.32993	6.4817	6.27084	5.68092	5.73206	6.04042	4.92428	5.48648	6.10119	4.62401	5.99184	4.87553	6.14144	6.1567	5.86706	5.8578	5.13788	5.66808	4.79891	5.64153	6.0979	5.3809	5.80865	5.8604	6.17975	6.63088	5.86113	5.81867	4.99445	6.31538	5.9292	4.88154	5.81709	5.17036	5.82665	6.62079	6.41349	5.4376	4.79255
ENSG00000048140	TSPAN17	tetraspanin 17 [Source:HGNC Symbol;Acc:HGNC:13594]	protein_coding	5	176647387	5.8832	5.50802	5.83149	5.32956	4.10833	4.90348	5.18214	5.91193	5.31396	4.92918	5.44677	6.04578	5.64817	5.59218	6.00216	4.90407	6.41931	5.75502	5.71585	5.6547	5.69641	5.61579	6.03227	5.5381	4.85192	5.59916	6.06954	4.96267	5.95397	4.52456	5.05113	5.43129	4.75083	6.15957	5.88906	5.21178	6.2252	5.65024	5.90965	5.59482	5.77702	5.72029	6.22876	6.19076
ENSG00000048162	NOP16	NOP16 nucleolar protein [Source:HGNC Symbol;Acc:HGNC:26934]	protein_coding	5	176383938	3.44678	3.17322	4.27913	2.80946	2.23357	3.5068	3.20919	3.86954	2.7811	2.76429	3.73706	5.08853	3.79568	3.90269	3.02284	2.513	4.06214	3.88952	3.97619	4.16331	3.73071	3.07513	3.3523	4.31115	4.01468	3.81916	3.75109	2.55358	3.94667	2.45208	3.61607	2.68562	3.06202	4.08838	3.761	3.66784	5.08296	4.01908	3.55568	3.3152	3.67087	4.2048	3.84387	4.3348
ENSG00000048342	CC2D2A	coiled-coil and C2 domain containing 2A [Source:HGNC Symbol;Acc:HGNC:29253]	protein_coding	4	15469865	3.97746	4.31982	3.3508	4.22426	3.63562	3.94184	3.70576	3.75406	3.90491	4.11885	4.23263	2.49257	3.668	3.59533	3.91813	4.44905	3.39109	3.42446	3.41423	3.23817	3.92063	4.00415	3.78686	2.77989	3.0539	3.59519	3.48007	3.85938	3.6879	3.90392	3.9194	4.432	3.68843	3.9402	3.5274	3.79499	3.16565	3.21048	3.7548	3.64862	3.99356	3.41956	3.61415	2.85791
ENSG00000048392	RRM2B	ribonucleotide reductase M2 B (TP53 inducible) [Source:HGNC Symbol;Acc:HGNC:17296]	protein_coding	8	102204502	6.59729	7.255	6.34396	6.81615	6.974	7.21474	6.81065	6.59669	6.81328	6.84846	6.73533	5.88393	6.57026	6.73687	6.23104	7.2241	6.32438	6.99405	7.18959	6.46221	6.81897	6.58614	6.73686	6.27902	6.82851	6.87269	6.55334	6.96789	6.86179	7.60941	7.4818	7.13184	6.62854	6.54414	7.06335	7.24491	6.03355	6.51685	6.96198	7.26521	7.16735	6.98766	7.03297	6.08668
ENSG00000048405	ZNF800	zinc finger protein 800 [Source:HGNC Symbol;Acc:HGNC:27267]	protein_coding	7	127346790	5.19688	5.10391	4.89511	5.0794	5.75917	6.63275	5.75696	5.47105	5.5982	5.29399	5.39899	5.91082	5.28861	5.72495	5.20871	5.65544	5.21697	5.34837	6.84042	5.3946	5.57194	5.20655	5.42072	5.0997	4.80672	5.3191	5.4087	5.28106	5.64453	5.86318	5.44825	5.17982	5.56637	5.72568	6.58369	5.5522	4.98281	5.23657	5.06641	5.15797	5.14928	5.80939	4.76215	5.25515
ENSG00000048471	SNX29	sorting nexin 29 [Source:HGNC Symbol;Acc:HGNC:30542]	protein_coding	16	11976737	5.90217	6.80113	5.24746	6.36552	5.12895	6.45729	6.66358	6.65228	5.77055	6.26703	6.49074	5.05156	5.7987	6.1918	5.59899	6.23326	4.92139	6.43802	6.13198	6.02905	6.28411	5.97901	6.06094	5.00506	4.90323	5.75322	5.76839	5.17147	5.78127	5.67433	6.26493	6.60281	5.80816	5.82888	5.9293	6.30732	4.87852	5.79987	5.35632	6.03724	6.57108	5.80917	6.19189	4.73481
ENSG00000048544	MRPS10	mitochondrial ribosomal protein S10 [Source:HGNC Symbol;Acc:HGNC:14502]	protein_coding	6	42206801	5.28046	5.49981	5.58311	5.1942	5.9861	5.81407	5.71386	5.42489	5.72307	5.73076	5.35501	5.66803	5.544	5.721	5.48588	5.60043	5.61681	5.7996	5.90355	5.50014	5.72381	5.25613	5.39244	6.1978	6.5406	5.77191	5.60041	5.73573	5.76976	5.9874	5.89116	5.66144	5.67312	5.7826	5.85988	5.73117	5.85485	5.56918	5.97767	5.92896	5.73212	6.16553	5.51994	6.00241
ENSG00000048649	RSF1	remodeling and spacing factor 1 [Source:HGNC Symbol;Acc:HGNC:18118]	protein_coding	11	77659996	6.67217	6.88005	5.84122	6.78988	6.75427	6.53105	6.66835	6.56244	6.38059	6.81386	6.63905	6.23603	6.30653	6.54405	6.36169	7.0421	6.05312	6.42347	6.47793	6.37751	6.45424	6.50481	6.62722	5.75699	5.54754	6.38707	6.34474	6.20237	6.35182	6.68521	6.51711	6.7271	6.38965	6.15874	6.24938	6.48215	5.11797	6.05073	6.17031	6.28298	6.3305	5.92293	6.08418	5.70132
ENSG00000048707	VPS13D	vacuolar protein sorting 13 homolog D (S. cerevisiae) [Source:HGNC Symbol;Acc:HGNC:23595]	protein_coding	1	12230067	6.93948	7.05003	5.8524	6.99315	7.05352	6.80724	7.16912	6.8169	6.73314	7.27331	7.0014	6.96266	6.79605	6.8715	6.87395	6.91945	6.95731	6.78867	6.04567	6.80006	6.75194	6.84024	6.84018	6.49497	5.93184	6.62114	6.76935	6.33961	6.06987	6.46904	6.30031	6.55703	6.68725	6.5344	6.14019	6.3677	5.56039	6.40551	6.22754	6.20017	6.25891	6.14987	6.20911	6.65373
ENSG00000048740	CELF2	CUGBP, Elav-like family member 2 [Source:HGNC Symbol;Acc:HGNC:2550]	protein_coding	10	11005296	3.99908	4.42562	3.18648	3.99713	3.54512	4.7146	3.81069	4.37446	3.51014	4.07221	4.22807	4.16571	3.75516	3.67701	3.39347	3.85354	3.09108	4.33662	3.86752	4.3333	3.74027	3.87021	4.11605	3.34183	3.16199	4.20041	3.21429	3.92809	4.13218	3.98642	4.68382	4.35836	3.17737	4.12927	3.93579	4.31447	3.27405	3.87357	3.38903	4.17569	4.75815	3.31232	3.53947	2.70505
ENSG00000048828	FAM120A	family with sequence similarity 120A [Source:HGNC Symbol;Acc:HGNC:13247]	protein_coding	9	93451722	7.8741	7.96643	7.88991	7.81073	7.66147	7.46955	7.88137	8.39622	7.56046	7.67688	8.02007	8.37988	7.94559	8.16613	7.8418	7.85733	8.09699	8.19205	7.4267	8.23761	8.14715	7.78308	8.17905	7.88485	7.50951	7.98459	8.10467	7.4355	8.26647	7.45331	7.79491	7.83285	7.66779	8.06897	7.38639	7.7909	7.40919	7.93265	7.69692	7.61835	7.97339	7.81873	7.93526	7.73485
ENSG00000048991	R3HDM1	R3H domain containing 1 [Source:HGNC Symbol;Acc:HGNC:9757]	protein_coding	2	135531455	5.17551	5.70883	5.20476	5.95335	5.43881	5.87459	5.52437	5.58525	5.55279	5.51721	5.83426	5.21312	5.52608	5.58727	5.50525	5.80267	5.40623	5.6532	5.44465	5.61894	5.81011	5.67943	5.75099	5.31272	5.16896	5.39094	5.3826	5.53014	5.64658	5.52537	5.57437	5.89575	5.53142	5.68921	5.40911	5.84995	4.92425	5.4868	5.26183	5.33349	5.53314	5.48931	5.22221	5.00951
ENSG00000049130	KITLG	KIT ligand [Source:HGNC Symbol;Acc:HGNC:6343]	protein_coding	12	88492793	5.46521	5.23672	5.06779	4.9241	6.34138	6.83798	5.81784	5.38061	5.69888	5.86223	5.87277	5.75295	6.03848	6.13491	5.76006	5.77768	5.65955	5.86919	6.14229	6.12943	6.01239	6.02871	5.12695	6.0838	6.08874	5.95921	5.20151	5.97558	6.03734	6.17221	5.8026	5.05942	5.95361	6.68314	5.28545	5.85116	4.69471	5.76208	5.78444	5.07804	4.75873	5.64994	5.19561	5.94648
ENSG00000049167	ERCC8	excision repair cross-complementation group 8 [Source:HGNC Symbol;Acc:HGNC:3439]	protein_coding	5	60873831	2.83864	3.25769	2.88531	2.82003	3.33933	3.13377	3.44298	2.98189	3.22225	3.3629	2.70563	3.09892	3.10707	3.18713	2.93141	3.33292	3.05096	2.81709	2.70298	2.96044	3.13923	3.17483	2.99307	3.69196	3.90668	3.17282	3.02058	3.56252	3.15994	3.55273	3.30483	2.9933	3.30185	2.82468	2.90874	3.41942	2.70277	2.79687	3.06267	3.53183	2.93072	3.33717	3.03683	3.18675
ENSG00000049239	H6PD	hexose-6-phosphate dehydrogenase (glucose 1-dehydrogenase) [Source:HGNC Symbol;Acc:HGNC:4795]	protein_coding	1	9234775	6.70489	5.75844	5.45434	5.6883	5.23559	4.1356	5.35302	5.69051	5.86419	5.95163	5.80591	6.60778	6.1092	5.48271	6.95415	5.59599	6.26278	5.50324	5.38803	5.60608	5.30648	6.22672	6.51058	5.35061	4.83814	5.99682	6.98569	5.65708	5.45808	5.22173	5.01966	5.54989	5.22833	6.53188	5.63515	4.80723	5.26542	5.81311	6.37711	5.54119	4.83831	4.9442	5.63174	5.81364
ENSG00000049245	VAMP3	vesicle-associated membrane protein 3 [Source:HGNC Symbol;Acc:HGNC:12644]	protein_coding	1	7771269	6.81584	7.11696	6.94111	6.65119	7.05262	7.89392	7.1838	6.68716	7.00903	6.95793	6.91166	6.81871	6.75208	7.09057	7.0474	7.24245	6.87956	7.02803	7.85695	6.64414	6.83516	6.8451	6.9992	6.37494	6.48918	6.8891	6.86713	7.00471	6.81632	7.31466	7.09236	7.00998	6.95757	7.16167	8.08232	7.02861	7.19469	6.37769	7.18746	7.22644	7.21973	7.40355	7.03478	6.29946
ENSG00000049246	PER3	period circadian clock 3 [Source:HGNC Symbol;Acc:HGNC:8847]	protein_coding	1	7784320	4.66306	4.62258	3.75897	6.24363	4.78865	5.54106	5.72913	4.74519	4.53442	4.11021	4.59993	5.02807	5.11733	4.89699	4.68653	5.67495	3.15434	5.53498	6.20811	5.27878	5.51302	5.98122	5.93771	3.90938	4.5264	5.31688	5.04638	4.83987	4.31064	4.98569	4.45555	5.4716	5.4629	3.792	5.84839	4.53074	3.5114	5.20917	4.82865	5.31364	4.51394	5.14215	4.76516	3.77496
ENSG00000049323	LTBP1	latent transforming growth factor beta binding protein 1 [Source:HGNC Symbol;Acc:HGNC:6714]	protein_coding	2	32946972	6.51265	7.18536	5.78593	6.043	6.76338	7.56996	5.77162	6.11727	6.58183	6.41354	7.3991	6.71088	7.2109	6.03933	6.44124	6.45393	6.24596	5.97038	5.90937	6.03225	6.0742	7.29284	5.59783	5.49347	5.61437	6.04412	5.54203	6.85568	5.66967	5.9183	5.94022	5.17953	5.50528	7.63808	5.23072	5.00089	4.83629	6.8895	5.63336	5.34781	5.81216	4.1351	5.39276	6.38722
ENSG00000049449	RCN1	reticulocalbin 1, EF-hand calcium binding domain [Source:HGNC Symbol;Acc:HGNC:9934]	protein_coding	11	31812391	7.1026	7.29779	7.38157	6.73748	7.50757	7.30146	7.08362	6.80414	7.32386	7.38423	7.24439	7.08101	7.00284	7.21271	7.00124	7.39675	7.15417	6.83712	7.01234	6.59443	7.09057	6.99308	6.51596	6.55252	6.47249	6.88034	6.90072	7.39012	6.99713	7.67635	7.44417	7.03058	7.26539	7.32505	6.77029	7.26529	7.52108	6.79188	7.00735	7.06295	7.05094	7.43565	6.93681	6.79282
ENSG00000049541	RFC2	replication factor C (activator 1) 2, 40kDa [Source:HGNC Symbol;Acc:HGNC:9970]	protein_coding	7	74231499	3.87225	3.73345	4.0928	3.41627	3.9815	4.13863	4.25568	3.94441	4.22551	4.01024	4.03194	4.13336	4.22965	4.05491	4.02602	3.73145	4.5206	4.13161	3.84382	4.20479	4.26772	3.89191	3.66385	4.22203	4.20492	3.96108	3.60737	4.23524	4.16106	3.56497	4.04338	3.75065	4.2863	4.27412	4.07745	4.07216	4.77493	3.92222	3.88912	3.74058	4.149	4.14157	3.77812	4.44743
ENSG00000049618	ARID1B	AT rich interactive domain 1B (SWI1-like) [Source:HGNC Symbol;Acc:HGNC:18040]	protein_coding	6	156777929	6.93161	6.98881	6.25383	7.07171	6.40361	6.48106	6.79018	7.02123	6.80146	6.54543	6.77702	6.80699	6.80457	6.49813	6.91911	6.55007	6.97957	6.76464	6.94167	6.87983	6.72672	6.93835	6.95323	6.23252	5.75243	6.53163	6.69902	6.25092	6.70781	6.12462	6.34709	7.09088	6.61809	6.8405	7.0786	6.43307	5.98607	6.46403	6.25512	6.14636	6.44914	6.01864	6.42763	6.6738
ENSG00000049656	CLPTM1L	CLPTM1-like [Source:HGNC Symbol;Acc:HGNC:24308]	protein_coding	5	1317744	6.49624	6.59266	6.79574	6.1461	5.30785	6.19596	6.12185	7.05633	5.89838	5.89969	6.66917	6.90261	6.47882	6.85076	6.3406	5.79214	6.69712	6.82734	6.5997	6.85775	6.73096	6.25197	6.64199	6.06159	5.84664	6.65357	6.5936	5.65924	6.91328	5.18413	6.61948	6.45897	6.00106	6.90909	6.58419	6.56568	7.20606	6.69158	6.65504	6.571	7.23363	6.8751	7.0005	6.55122
ENSG00000049759	NEDD4L	neural precursor cell expressed, developmentally down-regulated 4-like, E3 ubiquitin protein ligase [Source:HGNC Symbol;Acc:HGNC:7728]	protein_coding	18	58044367	6.70187	6.55944	6.5022	6.22884	6.63096	7.21254	6.76037	6.49759	7.1772	6.61513	6.03018	6.63729	6.28856	6.525	6.98691	6.5342	7.58465	6.327	6.54284	6.35713	6.49795	6.16076	6.64012	6.24477	5.51636	6.28554	7.20928	6.58391	6.54569	6.55239	6.14405	6.0992	6.71174	6.91155	6.63718	6.31114	6.40008	6.26035	6.86642	6.03088	6.34411	6.66544	6.33501	6.42736
ENSG00000049769	PPP1R3F	protein phosphatase 1, regulatory subunit 3F [Source:HGNC Symbol;Acc:HGNC:14944]	protein_coding	X	49269843	3.02145	3.4141	4.06116	3.68359	2.21011	3.69996	3.60225	4.27439	2.73723	2.3796	3.75823	2.79559	2.58171	3.75606	2.43174	3.31292	1.8736	3.93266	4.20919	4.02296	3.65248	2.66669	3.82535	2.42813	2.82788	3.40149	3.08404	2.41649	4.04631	2.33564	3.75842	4.04633	2.80899	3.47255	4.97441	4.12179	4.61148	3.83133	3.12956	3.7301	3.97347	4.08546	3.27188	2.05877
ENSG00000049860	HEXB	hexosaminidase B (beta polypeptide) [Source:HGNC Symbol;Acc:HGNC:4879]	protein_coding	5	74640023	7.66706	7.98232	8.26199	7.50458	7.85712	7.42407	7.8919	7.77517	7.97691	7.89451	7.71497	6.76113	7.46636	7.78122	7.758	8.29203	8.16105	7.76885	7.99659	7.66739	7.70065	7.71415	8.15801	7.72825	8.01437	8.03077	8.3059	8.10958	7.64469	8.48263	8.14723	7.69502	7.59961	7.77241	8.0575	7.8789	7.66164	7.3199	8.51226	8.09136	7.99259	7.61251	8.06255	7.01729
ENSG00000049883	PTCD2	pentatricopeptide repeat domain 2 [Source:HGNC Symbol;Acc:HGNC:25734]	protein_coding	5	72320367	3.56332	3.9757	3.54471	3.70736	4.0589	2.89821	3.74346	3.2754	3.33549	3.76544	3.69779	2.76972	3.89331	3.64169	3.31901	3.90664	2.90209	3.54874	2.82426	3.58427	3.54529	3.55442	3.37334	3.88052	4.27646	3.56775	3.29859	3.92054	3.44691	4.03641	4.05107	3.48628	3.37779	2.68014	2.76024	3.52498	2.32229	3.26065	3.49213	3.69777	3.83231	3.07413	3.09771	3.35515
ENSG00000050030	KIAA2022	KIAA2022 [Source:HGNC Symbol;Acc:HGNC:29433]	protein_coding	X	74732849	4.47765	4.95296	3.93109	5.45071	5.04679	5.14774	5.84748	5.38404	4.31625	4.86958	4.27108	3.36128	3.88471	5.02915	3.78336	5.74137	2.9692	4.92956	5.22168	4.86549	4.82026	4.79868	4.9121	3.57638	3.63569	4.43568	3.8761	4.20183	5.025	4.80701	4.51255	5.19699	4.5771	3.37568	5.11445	5.18611	3.22368	4.03247	3.7441	4.57696	4.93394	4.96323	4.83649	3.06188
ENSG00000050130	JKAMP	JNK1/MAPK8-associated membrane protein [Source:HGNC Symbol;Acc:HGNC:20184]	protein_coding	14	59484443	6.10826	6.46542	6.09433	6.22101	6.86273	6.67994	6.46799	6.11332	6.415	6.58633	6.01395	5.76202	6.26213	6.13617	6.15935	6.77021	6.30453	6.18986	6.5437	6.04983	6.197	6.30998	6.17416	6.60542	7.18994	6.13434	5.87428	6.7494	6.03374	6.99591	6.49922	6.4701	6.38578	6.09748	6.4027	6.48578	5.99503	6.09598	6.41674	6.64306	6.4277	6.4821	6.6565	6.13795
ENSG00000050165	DKK3	dickkopf WNT signaling pathway inhibitor 3 [Source:HGNC Symbol;Acc:HGNC:2893]	protein_coding	11	11963106	5.89759	6.37768	5.78391	5.95043	4.19703	5.94925	3.68839	4.83339	4.33807	5.97329	7.42562	4.94905	5.5184	4.86289	6.13716	6.2048	4.68145	6.36793	5.01913	5.09422	5.27789	6.9589	5.5202	4.5246	4.77092	5.84273	6.19313	5.16727	5.13573	6.17055	5.74295	5.87915	4.47368	6.28986	5.70836	5.5008	8.22169	5.03613	5.90881	5.41244	4.92358	3.91542	5.97403	4.03843
ENSG00000050327	ARHGEF5	Rho guanine nucleotide exchange factor (GEF) 5 [Source:HGNC Symbol;Acc:HGNC:13209]	protein_coding	7	144355288	5.2417	4.29354	4.43493	5.0711	4.83669	4.26099	4.43864	4.66602	4.57781	5.45532	4.85988	5.20411	5.08438	4.20857	4.92981	4.6485	5.68097	4.62855	4.83175	4.11765	4.95771	4.90817	4.68194	4.73291	3.93429	4.52746	5.1237	4.4323	4.60494	4.44419	4.11629	4.77848	4.69452	4.3389	5.09969	4.30806	4.71122	4.64541	4.44005	3.85537	3.68228	4.01604	4.83301	4.9147
ENSG00000050344	NFE2L3	nuclear factor, erythroid 2-like 3 [Source:HGNC Symbol;Acc:HGNC:7783]	protein_coding	7	26152240	3.20635	2.55509	3.88442	2.98397	4.32596	1.05969	2.90198	2.6231	4.35302	3.82116	3.25585	4.10779	3.57234	3.55816	3.79608	3.14055	4.36088	3.10327	1.57617	3.60607	3.42988	3.38497	3.24809	4.21719	3.25451	3.95877	3.63928	3.90474	3.67237	3.52308	3.37441	2.36085	3.72159	3.93159	1.93753	3.17732	2.94475	3.19075	3.86998	2.51649	1.07156	3.24947	2.86879	3.54238
ENSG00000050393	MCUR1	mitochondrial calcium uniporter regulator 1 [Source:HGNC Symbol;Acc:HGNC:21097]	protein_coding	6	13786557	5.11295	5.02349	5.32423	5.02277	5.17249	5.74221	5.37774	5.19378	5.33335	5.17433	5.18183	5.18197	4.97626	5.51106	4.76685	5.30597	5.13738	5.47135	5.23674	5.38279	5.37328	4.98919	5.18916	4.8332	5.33493	5.23542	5.16071	5.09409	5.38012	5.17575	5.49052	4.97098	5.18074	5.15246	5.14439	5.57271	5.31915	5.20288	5.20089	5.20468	5.41055	5.78703	4.98899	4.65111
ENSG00000050405	LIMA1	LIM domain and actin binding 1 [Source:HGNC Symbol;Acc:HGNC:24636]	protein_coding	12	50175788	7.49714	7.01472	6.72803	6.80561	7.95357	6.78423	7.1034	6.30047	7.47306	7.38798	6.8592	6.82348	7.51841	7.07498	7.83846	7.45423	8.1825	6.93695	6.76363	6.63363	7.05223	7.54322	7.47541	7.25062	6.65808	7.15067	7.62625	7.58775	6.64476	7.84308	6.94453	6.94268	7.06371	7.53228	6.70574	6.73492	6.22109	7.15215	7.53793	6.47701	6.20163	6.57131	6.89921	7.14795
ENSG00000050426	LETMD1	LETM1 domain containing 1 [Source:HGNC Symbol;Acc:HGNC:24241]	protein_coding	12	51047962	5.68498	5.8476	5.90222	6.117	5.92841	5.91938	5.90422	5.55173	5.47836	6.04082	5.30213	5.49254	5.44666	5.53219	5.82795	6.13209	6.17779	5.69814	5.87145	5.36294	5.66365	5.68336	6.08924	6.02757	5.86153	5.70561	5.86117	6.23094	5.5989	6.16687	5.85014	6.0227	5.87219	5.29578	6.35747	6.05829	5.61932	5.96579	6.14069	6.25257	6.1361	5.7511	6.06943	6.13161
ENSG00000050438	SLC4A8	solute carrier family 4, sodium bicarbonate cotransporter, member 8 [Source:HGNC Symbol;Acc:HGNC:11034]	protein_coding	12	51391317	5.52719	6.23693	4.75076	6.41603	5.14216	5.98994	6.0785	5.91418	5.56091	6.01152	5.80839	3.4673	4.93509	5.72479	5.50946	6.44613	3.55065	5.72285	5.14807	5.65401	5.88029	6.19936	6.27135	4.27456	4.94451	5.74046	5.38145	5.72912	5.40058	6.0994	5.84881	6.59118	5.68535	4.80847	4.93789	6.14325	4.38258	5.16267	5.38079	6.59275	6.3124	5.72551	5.61275	3.94206
ENSG00000050555	LAMC3	laminin, gamma 3 [Source:HGNC Symbol;Acc:HGNC:6494]	protein_coding	9	131009082	4.21432	4.95365	4.87833	4.5078	1.97472	4.80545	3.09532	6.09499	3.54032	2.90842	5.46092	5.62317	4.28337	4.70306	4.64987	3.938	3.66188	5.46926	5.25419	5.4721	5.33877	4.91804	4.87505	3.0867	4.16498	5.36147	4.88391	3.31774	5.21194	2.53664	3.34779	4.57472	3.02406	6.12666	4.47925	3.93161	5.43763	4.32948	4.64504	5.04614	5.64633	1.89207	4.7029	4.65596
ENSG00000050628	PTGER3	prostaglandin E receptor 3 (subtype EP3) [Source:HGNC Symbol;Acc:HGNC:9595]	protein_coding	1	70852353	3.73018	4.90745	3.14706	3.37017	3.87741	3.47279	2.7896	3.48587	3.39073	4.26945	3.94382	3.26998	3.96063	3.13217	3.34096	4.47296	3.75071	2.90013	3.3212	2.8608	3.49815	3.29733	3.53506	2.88004	3.25565	3.21469	3.21839	3.31174	4.10303	4.2018	2.61447	4.42206	4.15142	3.72496	3.17928	3.93277	3.42941	2.71437	4.07204	4.17284	2.37055	2.42117	4.35181	2.73075
ENSG00000050748	MAPK9	mitogen-activated protein kinase 9 [Source:HGNC Symbol;Acc:HGNC:6886]	protein_coding	5	180233143	6.00826	6.05932	5.99435	6.02473	6.28323	6.33432	6.54517	6.0845	6.15782	6.29975	6.04891	6.13522	6.04029	6.20974	6.05674	6.46831	6.29626	5.96369	5.93288	5.77606	6.11493	6.021	6.29559	5.85	5.92916	6.01805	6.05197	6.29685	6.26402	6.47974	6.33221	6.19822	6.30047	6.12385	5.8076	6.46784	5.77643	6.11291	6.25082	6.2254	6.26966	6.41939	6.03201	5.94744
ENSG00000050820	BCAR1	breast cancer anti-estrogen resistance 1 [Source:HGNC Symbol;Acc:HGNC:971]	protein_coding	16	75228187	5.49281	5.43307	6.13076	5.7705	4.45997	5.56902	5.2661	7.18323	4.86356	4.65503	5.98196	6.78556	5.73068	5.94468	5.63407	5.02232	5.74358	6.49691	6.35654	6.50983	5.89344	5.50421	6.52228	5.27678	4.86172	5.96733	6.68007	4.84402	6.56095	4.06398	5.09833	5.90384	5.008	6.74091	6.45488	5.36018	6.68578	6.2067	6.13205	5.73934	6.60276	5.99915	5.93341	6.08451
ENSG00000051009	FAM160A2	family with sequence similarity 160, member A2 [Source:HGNC Symbol;Acc:HGNC:25378]	protein_coding	11	6211335	5.17199	5.10651	4.64216	5.21474	4.14144	4.97206	4.16159	5.23279	4.35855	3.70492	4.78941	5.22142	4.6816	4.81304	5.06357	4.46349	4.77728	5.02877	5.3197	5.17313	4.77167	4.96271	5.24228	4.96376	4.96253	4.82953	5.04055	3.76346	5.06265	4.13237	4.17519	5.11258	4.18253	4.99797	5.15953	4.72809	5.20415	5.12934	4.73756	4.60753	5.23397	4.73829	5.20312	5.20424
ENSG00000051108	HERPUD1	homocysteine-inducible, endoplasmic reticulum stress-inducible, ubiquitin-like domain member 1 [Source:HGNC Symbol;Acc:HGNC:13744]	protein_coding	16	56932048	7.84902	7.30161	7.80494	7.12494	7.80731	8.87762	7.51499	7.60545	7.78606	7.47559	7.07966	7.23465	7.51895	8.38729	7.06814	7.46601	7.70202	8.12134	7.70705	7.84465	7.92443	7.17477	7.41076	7.28014	7.84668	7.77398	7.36079	7.81747	7.84515	7.5431	8.27726	7.03524	8.10082	7.5972	8.27112	7.93481	9.07608	7.86205	8.05877	7.37339	8.1061	8.66885	7.60019	7.46756
ENSG00000051382	PIK3CB	phosphatidylinositol-4,5-bisphosphate 3-kinase, catalytic subunit beta [Source:HGNC Symbol;Acc:HGNC:8976]	protein_coding	3	138652699	5.95847	5.90951	5.5895	5.65347	6.63717	6.03535	6.32171	5.68473	6.10626	6.4166	5.59988	6.29692	5.85224	6.03082	6.10241	6.31842	6.4994	5.91084	6.44012	5.71135	6.0825	5.80662	6.17333	5.5924	4.99975	5.88454	6.11811	6.21081	6.16138	6.31896	5.85826	5.60261	6.20933	6.1242	6.25859	5.86353	5.27072	5.73152	6.14465	5.67475	5.41539	6.17333	5.53175	5.85866
ENSG00000051523	CYBA	cytochrome b-245, alpha polypeptide [Source:HGNC Symbol;Acc:HGNC:2577]	protein_coding	16	88643283	3.01397	2.6954	4.3315	2.81636	2.44952	2.03512	1.57484	4.01851	2.38913	2.54381	3.52726	5.4278	3.06281	3.58246	3.60371	2.43597	3.94154	3.45211	3.95415	3.30759	3.10044	3.34644	4.78786	3.2299	2.61218	4.14715	4.08664	3.39509	3.52633	2.16178	3.06072	3.15195	1.77833	4.50704	3.2022	2.80454	4.83029	4.22549	4.91021	4.22606	3.17176	3.79511	3.67102	4.14746
ENSG00000051596	THOC3	THO complex 3 [Source:HGNC Symbol;Acc:HGNC:19072]	protein_coding	5	175917873	2.32486	3.29551	3.1249	2.01878	2.92243	2.98384	3.10167	3.07718	2.47431	2.25669	2.52828	1.80741	2.22451	3.21866	2.80769	3.07258	2.66129	3.2803	2.76765	3.4859	3.0449	2.69572	2.67308	2.42546	2.66752	2.94894	2.91038	3.39566	3.36944	2.94215	3.13703	2.63621	2.24341	2.20875	1.93477	2.15736	3.93117	2.59196	2.98842	3.61026	2.11195	2.63532	2.58349	2.55273
ENSG00000051620	HEBP2	heme binding protein 2 [Source:HGNC Symbol;Acc:HGNC:15716]	protein_coding	6	138403531	5.71736	5.22808	6.75282	5.64177	5.8155	5.89122	5.98191	6.00134	5.96337	5.89668	6.05945	6.31116	5.98209	6.41128	5.73623	5.67644	6.23008	6.43476	6.88015	6.24467	6.2738	5.5391	5.98275	6.54798	6.60946	6.43274	6.29228	5.86907	6.24464	5.8593	6.3869	5.39443	5.98331	6.39948	7.20437	6.25646	6.73884	6.42078	6.50497	6.30084	6.04968	6.43597	5.5157	6.09458
ENSG00000051825	MPHOSPH9	M-phase phosphoprotein 9 [Source:HGNC Symbol;Acc:HGNC:7215]	protein_coding	12	123152320	4.5887	4.68953	3.79364	4.88344	4.47148	4.19302	5.06787	4.28943	4.30663	4.63925	4.61576	4.00761	4.37297	4.37287	4.29238	5.09408	3.56834	4.61376	4.19957	4.4423	4.67568	4.58694	4.50141	4.65591	4.83089	4.46157	4.64827	4.51387	4.4221	5.09361	4.5585	4.6781	4.57858	3.81288	4.35006	4.87388	3.09234	4.38404	4.412	4.52678	4.63228	4.32221	4.20885	4.11829
ENSG00000052126	PLEKHA5	pleckstrin homology domain containing, family A member 5 [Source:HGNC Symbol;Acc:HGNC:30036]	protein_coding	12	19129752	5.31434	4.90626	4.7769	5.23164	5.52107	4.79145	5.51888	4.8501	5.29733	5.42119	5.04883	5.22131	5.05803	5.10815	5.49005	5.33579	5.13665	5.06023	5.38916	4.9552	5.14411	5.46365	5.24327	5.06665	4.72734	5.14486	5.40366	5.29733	4.98131	5.62028	5.13183	4.97659	5.13092	4.86786	5.23561	4.94716	4.3064	5.15967	4.86781	4.65014	4.6457	4.96843	4.61641	4.85901
ENSG00000052344	PRSS8	protease, serine, 8 [Source:HGNC Symbol;Acc:HGNC:9491]	protein_coding	16	31131433	6.04105	4.76901	5.8715	4.4517	4.15383	3.95086	3.82302	5.59328	4.79842	3.77919	4.67761	6.33375	5.32257	5.65985	6.14858	3.933	6.8995	6.04174	5.53262	5.67289	5.38473	5.43419	6.49839	5.23959	3.89901	5.7048	7.11872	4.2404	5.8673	3.81711	4.12395	4.53251	3.53896	6.38656	5.57128	4.12285	6.40715	5.89276	6.61868	5.09919	4.23368	5.25591	6.47212	5.63215
ENSG00000052723	SIKE1	suppressor of IKBKE 1 [Source:HGNC Symbol;Acc:HGNC:26119]	protein_coding	1	114769479	5.47989	5.63012	5.44713	5.37049	5.76347	5.03965	5.68525	5.37218	5.29871	5.81233	5.51301	5.6685	5.61469	5.64207	5.27126	5.77136	5.03795	5.48584	5.22007	5.57968	5.58053	5.37138	5.38465	5.97508	6.29113	5.59188	5.52126	5.66046	5.64314	6.16157	5.98669	5.20377	5.56121	5.00509	5.5497	5.8582	4.8741	5.46966	5.59166	5.8132	5.68749	5.48619	5.51653	5.32372
ENSG00000052749	RRP12	ribosomal RNA processing 12 homolog (S. cerevisiae) [Source:HGNC Symbol;Acc:HGNC:29100]	protein_coding	10	97356358	5.08106	4.96139	5.79922	5.1047	3.90603	5.37022	5.28532	6.03162	4.69999	4.51262	5.65262	6.82707	5.40575	5.62284	5.05573	4.45574	5.62228	5.68818	6.03026	6.07831	5.75288	4.84363	5.25572	5.40051	5.09277	5.6966	5.38942	4.23572	5.93939	3.76866	4.93767	4.85227	4.81599	5.70262	5.47508	5.21659	6.40741	5.75063	5.15309	4.88983	6.04049	5.62404	5.41702	5.80596
ENSG00000052795	FNIP2	folliculin interacting protein 2 [Source:HGNC Symbol;Acc:HGNC:29280]	protein_coding	4	158769138	7.20334	7.27256	7.03804	7.23786	7.08266	8.69428	7.92939	7.75475	7.58794	8.21507	7.52392	7.41086	8.02173	7.82208	7.84265	7.38788	7.82284	7.89067	7.3929	7.49746	8.07232	7.51883	7.33988	7.7309	6.99246	7.39671	8.24707	7.81999	7.42338	7.57533	7.0734	6.808	8.00353	7.51009	8.50255	7.74379	5.82681	7.44487	7.03925	7.30278	7.37279	7.56361	7.21081	8.25681
ENSG00000052802	MSMO1	methylsterol monooxygenase 1 [Source:HGNC Symbol;Acc:HGNC:10545]	protein_coding	4	165327623	7.45105	6.92885	7.38192	6.32632	8.58746	6.24735	6.25038	6.29035	6.83217	7.73144	6.69042	6.11617	6.80899	7.14553	6.85108	7.4011	7.89651	6.66736	6.23177	6.32339	6.9602	7.23403	6.84596	7.4702	7.01314	7.32791	7.02221	7.60447	7.26529	7.86007	7.57136	6.57654	7.18283	6.14787	5.91661	7.01995	6.08961	7.31963	7.069	7.34595	6.4469	6.78666	7.20108	7.30639
ENSG00000052841	TTC17	tetratricopeptide repeat domain 17 [Source:HGNC Symbol;Acc:HGNC:25596]	protein_coding	11	43358932	6.82252	6.94666	6.73413	6.99656	7.26945	6.66717	6.94658	6.77689	6.9737	7.12678	6.71894	7.1807	6.85553	6.78821	7.41331	7.34363	7.55921	7.02757	5.58178	6.79558	6.99184	7.27964	7.42946	7.1096	6.69429	6.92437	7.34217	7.42263	6.89394	7.4773	6.89976	6.97399	7.14855	6.60152	5.95043	6.99099	6.63202	6.89516	7.35067	6.64485	6.59766	6.89606	7.02563	6.8112
ENSG00000053108	FSTL4	follistatin-like 4 [Source:HGNC Symbol;Acc:HGNC:21389]	protein_coding	5	133196455	4.35399	5.05947	3.79483	3.69326	3.03497	3.93109	3.80337	5.15079	3.58291	4.33293	5.58964	3.98908	3.40587	4.3315	2.43872	3.42632	3.10321	4.62397	4.38356	3.7969	4.26848	3.08181	4.33086	3.83775	2.62454	3.92765	4.17649	2.58545	3.99349	3.62785	4.85807	5.00155	4.47511	5.1447	4.06069	4.00258	4.13283	4.55008	3.07254	3.37217	5.62782	3.92054	4.2687	3.22896
ENSG00000053254	FOXN3	forkhead box N3 [Source:HGNC Symbol;Acc:HGNC:1928]	protein_coding	14	89124871	6.26318	6.52248	5.11491	6.48812	5.94383	6.2339	6.23652	6.04871	6.23591	6.26021	6.02322	5.54983	6.4943	6.24235	6.42701	6.64432	6.42877	6.22058	6.25122	6.12943	5.73097	6.58684	6.60831	5.47732	5.31897	6.01115	6.42632	5.86161	5.78313	6.1761	5.75652	6.34018	5.82255	6.26401	6.74444	5.84391	4.18607	5.92698	6.19255	5.91024	5.84753	5.12265	5.9431	5.49134
ENSG00000053371	AKR7A2	aldo-keto reductase family 7, member A2 (aflatoxin aldehyde reductase) [Source:HGNC Symbol;Acc:HGNC:389]	protein_coding	1	19303965	4.72993	4.54945	5.97144	4.86928	3.13948	3.84086	4.37711	6.01255	4.01106	3.9451	5.29405	4.26736	4.13456	5.62106	4.41407	4.35491	4.46978	5.4939	5.01564	5.304	5.5874	4.71613	5.67232	4.65431	4.70723	5.36819	5.61166	4.11112	5.57294	4.18709	5.15078	4.85309	3.68977	5.43709	4.28922	5.52751	5.77419	5.11983	5.69959	5.69786	5.94368	5.37397	5.46738	4.20551
ENSG00000053372	MRTO4	mRNA turnover 4 homolog (S. cerevisiae) [Source:HGNC Symbol;Acc:HGNC:18477]	protein_coding	1	19251539	4.87869	4.85263	5.74538	4.42554	4.97637	5.16446	5.23126	5.39273	5.4146	5.0063	5.158	6.40313	5.49871	5.41636	4.89048	4.27985	5.97754	5.19205	4.47418	5.47322	5.41677	4.93975	4.71269	5.83226	5.61638	5.17815	4.61006	5.10456	5.6358	4.27546	5.2674	4.54502	5.49192	5.80247	4.44126	5.23373	6.53284	5.37664	4.9126	4.57532	5.18073	5.92651	5.16803	6.19416
ENSG00000053501	USE1	unconventional SNARE in the ER 1 homolog (S. cerevisiae) [Source:HGNC Symbol;Acc:HGNC:30882]	protein_coding	19	17215346	2.68076	2.45213	3.88478	2.56474	1.4232	1.866	2.61559	3.96777	2.35043	1.60506	3.38361	3.65881	2.72537	3.38368	2.90659	2.30923	3.06658	3.38732	2.9274	3.25807	3.3507	2.53635	3.36085	3.16868	3.78638	3.41624	3.36438	2.33201	3.41956	2.13392	3.01598	3.21113	1.98813	3.2482	2.77645	3.07812	4.22017	3.51644	3.63563	3.66563	3.83043	3.70831	3.40232	3.3678
ENSG00000053524	MCF2L2	MCF.2 cell line derived transforming sequence-like 2 [Source:HGNC Symbol;Acc:HGNC:30319]	protein_coding	3	183178043	3.78513	4.8457	3.06499	4.82985	3.91182	4.2807	4.51865	4.77195	3.80304	4.22029	3.46933	1.10254	3.57721	4.0081	3.14108	4.31301	1.6164	4.63199	3.36198	4.5496	4.48672	4.65124	4.44209	2.98063	4.15393	4.1928	3.53694	3.67306	3.82882	4.03878	4.01966	4.6845	4.24338	2.80305	3.09444	4.37455	2.17579	3.97413	2.98821	4.16572	4.63246	3.34839	4.03555	2.1563
ENSG00000053747	LAMA3	laminin, alpha 3 [Source:HGNC Symbol;Acc:HGNC:6483]	protein_coding	18	23689443	7.19382	5.35502	5.3094	5.23476	7.12986	5.11868	5.80333	4.7538	5.86606	6.18106	6.08389	7.55474	7.12321	6.18231	6.51387	5.3828	6.72417	5.40605	6.011	6.02605	6.31487	5.848	4.92637	5.8001	4.39571	5.75571	5.78881	6.26863	6.14068	5.58585	5.59269	3.98212	6.07106	6.25793	5.45723	4.65412	6.67572	6.25906	5.06586	4.1314	3.41465	6.17639	4.83158	6.5633
ENSG00000053770	AP5M1	adaptor-related protein complex 5, mu 1 subunit [Source:HGNC Symbol;Acc:HGNC:20192]	protein_coding	14	57268909	5.98238	6.18038	5.56248	5.94042	6.38283	5.8705	6.05448	5.93806	5.96198	6.30529	5.77692	5.36903	5.82484	6.05224	5.88787	6.27862	5.93333	5.95826	5.74568	5.77294	5.98681	5.89465	5.96066	5.92206	6.08512	5.86706	5.90858	6.19553	5.82191	6.47285	6.24799	6.1075	6.06446	5.40467	5.69465	6.10226	5.19568	5.5399	6.07302	6.35927	6.13139	6.03818	6.11802	5.46845
ENSG00000053900	ANAPC4	anaphase promoting complex subunit 4 [Source:HGNC Symbol;Acc:HGNC:19990]	protein_coding	4	25377213	4.55087	4.18864	4.58709	4.58021	4.99784	4.14895	4.81684	3.99805	4.74245	4.38713	4.29275	4.39661	4.56261	4.32255	4.65259	4.74122	4.54762	4.54722	2.94464	4.58341	4.69718	4.32579	4.31133	5.3251	5.22811	4.52634	4.50434	5.17443	4.40337	5.00043	4.70955	4.59278	4.92714	4.21256	2.94653	4.68323	4.3055	4.76304	4.28638	4.38824	4.15946	4.48178	4.26289	4.69352
ENSG00000053918	KCNQ1	potassium channel, voltage gated KQT-like subfamily Q, member 1 [Source:HGNC Symbol;Acc:HGNC:6294]	protein_coding	11	2444684	4.89778	3.91058	3.28043	3.4681	3.12458	1.2254	2.71151	3.07352	3.19818	3.5598	2.86805	3.988	3.39127	2.65619	5.50741	3.54181	5.1721	2.88725	2.98161	3.18314	3.36872	4.23368	5.5408	3.10505	2.1352	3.83905	6.03465	3.71842	3.05294	3.2302	1.28851	3.75427	2.6922	3.85173	2.45866	1.81284	2.82908	2.74549	5.52743	3.57738	1.6446	2.62236	4.7423	3.23195
ENSG00000054116	TRAPPC3	trafficking protein particle complex 3 [Source:HGNC Symbol;Acc:HGNC:19942]	protein_coding	1	36136570	5.53377	5.66097	6.42792	5.59379	6.02183	6.21062	5.99001	5.89874	5.92944	6.04579	5.97991	6.1166	5.76809	6.0425	5.58296	5.85201	6.17391	6.11794	6.31047	5.95943	6.00868	5.67884	5.88459	6.19436	6.3804	6.15315	5.8537	6.17614	5.98107	5.94962	6.33046	5.75543	6.10796	6.00972	6.6365	6.29914	6.78402	6.04412	6.25593	6.15899	6.23157	6.45841	5.85078	6.20976
ENSG00000054118	THRAP3	thyroid hormone receptor associated protein 3 [Source:HGNC Symbol;Acc:HGNC:22964]	protein_coding	1	36224416	7.59341	7.6008	7.20061	7.65064	8.06651	8.03899	7.85628	7.53989	7.94794	7.7739	7.6246	7.35669	7.60792	7.37122	7.6998	8.01901	8.22532	7.49699	7.91036	7.59951	7.5148	7.58731	7.48852	6.97961	6.59517	7.39872	7.42661	7.33231	7.40588	7.44746	7.31388	7.93693	7.73485	7.89511	7.5361	7.27951	6.98276	7.18618	7.16346	6.99135	7.26629	7.14125	7.512	7.27714
ENSG00000054148	PHPT1	phosphohistidine phosphatase 1 [Source:HGNC Symbol;Acc:HGNC:30033]	protein_coding	9	136848724	4.96922	5.22496	5.77091	4.72502	2.52508	3.8499	3.89212	6.10002	3.91608	3.21707	4.92428	4.92312	4.33883	5.22511	4.62703	3.83087	5.27992	5.4438	5.34827	5.22934	5.01718	4.56582	5.76111	4.86561	5.44449	5.2438	5.57526	3.51548	5.60175	3.08879	4.79314	5.37351	3.18641	5.58211	5.11528	4.86159	5.71094	5.305	5.77371	5.9555	6.46843	5.0801	6.4878	5.6538
ENSG00000054179	ENTPD2	ectonucleoside triphosphate diphosphohydrolase 2 [Source:HGNC Symbol;Acc:HGNC:3364]	protein_coding	9	137048098	2.44659	2.21355	2.4188	3.35399	-0.0131835	1.5884	1.15034	2.60526	1.34877	0.981045	2.84796	2.13685	1.95553	2.59782	2.3153	1.41927	2.57291	2.87055	2.85348	2.55272	2.64944	1.73988	2.9931	2.21499	2.75972	2.53764	2.87445	1.39379	2.6872	0.330072	2.01547	2.28876	-0.359603	2.75896	2.51876	1.45896	2.66548	2.51012	2.90376	2.07122	3.06856	2.65322	2.14824	2.26586
ENSG00000054219	LY75	lymphocyte antigen 75 [Source:HGNC Symbol;Acc:HGNC:6729]	protein_coding	2	159803355	3.09738	3.19351	2.38621	3.15836	3.23699	3.07791	2.38068	3.32681	2.53023	3.01501	1.09802	2.51082	2.90977	3.40483	1.42896	2.70031	2.96895	0.990118	2.76545	2.66049	2.75065	2.27278	2.64328	0.945913	2.3224	3.27039	2.45035	2.75944	2.43297	3.70709	3.48407	3.16636	2.228	3.12402	1.41903	3.03467	1.91797	1.70363	2.89586	2.53325	2.14893	3.00053	2.89602	1.04595
ENSG00000054267	ARID4B	AT rich interactive domain 4B (RBP1-like) [Source:HGNC Symbol;Acc:HGNC:15550]	protein_coding	1	235131634	6.08843	6.14409	5.56044	6.23885	6.41851	5.66829	6.1925	5.88764	5.73252	6.29634	6.26181	5.96939	6.00921	5.95441	5.92188	5.93058	5.09481	5.66165	5.37797	5.87767	6.09724	6.0446	6.10026	5.8839	5.67826	5.9295	6.22453	5.88928	5.80452	6.41568	6.01734	5.80321	5.97094	5.28818	5.52039	6.0309	4.62644	5.99039	5.4085	5.34482	5.53653	5.06359	5.39461	5.61682
ENSG00000054277	OPN3	opsin 3 [Source:HGNC Symbol;Acc:HGNC:14007]	protein_coding	1	241590102	3.10305	2.22263	2.5301	1.62361	3.4702	1.4997	2.20387	2.52822	3.44367	3.78665	2.39799	3.0607	3.50462	2.59786	3.73869	2.95855	4.23821	2.27173	0.238167	2.56289	3.26018	2.62264	2.47024	3.69254	3.07413	2.52258	3.58388	3.55969	3.0595	3.05152	2.3697	1.67774	2.8837	2.69353	1.33182	2.53903	1.82582	2.48961	3.17037	2.22481	1.78595	2.47017	3.27766	3.58662
ENSG00000054282	SDCCAG8	serologically defined colon cancer antigen 8 [Source:HGNC Symbol;Acc:HGNC:10671]	protein_coding	1	243256034	4.6881	4.83801	4.16625	4.45538	4.84477	4.67625	4.89254	4.45617	4.50228	4.94003	4.58384	4.63563	4.64714	4.38002	4.76961	4.91094	4.7886	4.46333	4.11036	4.2613	4.56614	4.57843	4.54484	4.35198	4.33543	4.45032	4.53263	4.69488	4.53291	4.76345	4.55703	4.5896	4.65621	4.46238	4.37854	4.78905	4.55194	4.47044	4.13569	4.07222	4.47773	4.72299	4.4332	4.75669
ENSG00000054356	PTPRN	protein tyrosine phosphatase, receptor type, N [Source:HGNC Symbol;Acc:HGNC:9676]	protein_coding	2	219289623	9.84786	10.0776	9.71838	10.2158	7.41184	9.09948	9.48205	11.3962	8.18037	8.17157	9.76803	8.55122	8.77338	9.62693	8.64637	9.50593	7.90531	10.108	10.5354	10.2339	9.76438	9.63789	10.842	8.04481	8.39826	9.82751	9.76056	8.09644	10.1913	8.25591	9.34607	10.6824	8.27325	10.0036	10.5865	9.64242	9.7823	9.38057	9.43496	10.4815	11.2916	9.37936	10.8697	8.49694
ENSG00000054523	KIF1B	kinesin family member 1B [Source:HGNC Symbol;Acc:HGNC:16636]	protein_coding	1	10210805	7.52675	7.67346	6.57207	7.53056	7.59976	7.43916	7.67057	7.39646	6.92008	7.87287	7.448	7.14328	7.34847	7.22606	7.32999	7.46858	7.36881	7.36051	5.76961	7.39303	7.33887	7.42597	7.29154	6.95691	6.59115	7.16302	7.45039	6.96764	7.26032	7.11293	6.87761	7.19444	7.58388	6.74956	6.15232	7.05223	5.9768	6.95716	6.79101	6.87331	6.98555	6.72303	6.97567	7.03432
ENSG00000054598	FOXC1	forkhead box C1 [Source:HGNC Symbol;Acc:HGNC:3800]	protein_coding	6	1609972	2.57686	2.278	2.44787	2.15414	3.37969	2.05732	2.86322	2.04729	3.09476	2.96223	3.19615	5.19507	4.49923	3.89892	4.02797	2.72263	4.24158	4.06137	2.87375	2.77934	2.92605	3.12522	3.14314	3.17198	1.94557	3.19915	3.55873	3.87342	2.6773	3.94902	3.46085	1.6093	2.728	4.09933	3.14062	2.942	4.08483	3.27982	3.23026	2.0139	1.28828	1.88502	2.50289	3.65738
ENSG00000054611	TBC1D22A	TBC1 domain family, member 22A [Source:HGNC Symbol;Acc:HGNC:1309]	protein_coding	22	46762617	4.99388	4.62635	5.18823	4.27534	3.37702	4.42653	4.62039	5.71248	4.47317	4.31014	4.94122	4.89213	4.44294	5.03098	4.61487	4.29834	4.87916	5.18836	4.14936	4.92241	4.75762	4.60116	5.16884	4.24924	3.91054	4.92777	4.94859	3.81603	4.96835	3.74295	4.65494	4.80163	4.53478	5.08248	4.71023	4.60858	5.4591	4.79489	4.65125	4.77505	5.59013	4.77316	5.15361	4.36845
ENSG00000054654	SYNE2	spectrin repeat containing, nuclear envelope 2 [Source:HGNC Symbol;Acc:HGNC:17084]	protein_coding	14	63852983	7.40539	7.63032	6.7998	8.16846	7.60727	6.59568	7.60598	8.18832	7.5291	8.01423	8.16228	6.85575	7.37199	7.01345	7.83414	6.69008	7.97737	7.48582	6.2907	7.57134	7.65776	7.63217	7.87243	6.87645	6.30792	7.4295	7.86872	6.50855	6.96703	6.82569	6.7157	7.15839	7.15559	7.06493	6.05144	6.90438	5.46567	7.19597	6.98598	6.77696	6.98705	5.88593	6.72366	7.0672
ENSG00000054690	PLEKHH1	pleckstrin homology domain containing, family H (with MyTH4 domain) member 1 [Source:HGNC Symbol;Acc:HGNC:17733]	protein_coding	14	67533301	4.37685	4.00875	3.97686	4.80913	4.35973	1.55649	4.1126	4.03932	4.06596	4.00454	3.91349	4.86857	4.08435	3.47671	4.83872	4.11619	4.62662	3.69755	2.26231	4.01422	4.41594	4.39998	4.50869	5.26831	4.79485	3.76832	4.83974	4.18839	4.12461	3.78642	3.59691	3.66231	4.24609	3.40595	2.54822	4.25339	3.14396	4.93307	3.82354	3.70011	3.65332	3.3405	3.83141	5.41756
ENSG00000054793	ATP9A	ATPase, class II, type 9A [Source:HGNC Symbol;Acc:HGNC:13540]	protein_coding	20	51596514	8.54177	8.9209	7.67958	8.7629	8.17518	8.16377	8.876	9.03474	8.08392	8.58442	8.62561	7.99655	8.14496	8.7415	8.16647	8.48548	7.87112	8.45676	7.59626	8.21449	8.63579	8.36762	8.69448	7.78602	7.63395	8.25733	8.15251	8.05174	8.47846	8.04208	8.48182	8.89638	8.5186	8.04919	7.48675	8.45505	7.28662	7.91297	7.91199	8.5312	8.84838	8.51892	8.19361	7.54097
ENSG00000054965	FAM168A	family with sequence similarity 168, member A [Source:HGNC Symbol;Acc:HGNC:28999]	protein_coding	11	73400487	6.38651	6.50999	5.70152	6.54918	6.09334	5.64107	6.33103	6.25673	6.13577	6.34798	6.38526	5.57722	6.40513	6.11914	6.30325	6.44277	5.96801	6.14394	5.39266	6.19641	6.14076	6.40116	6.18195	5.84774	5.76197	6.06791	6.0628	6.00424	5.91353	5.96707	5.93341	6.49356	6.11255	5.98044	5.33805	5.87814	4.99076	5.69764	5.82021	6.0042	6.16104	5.53829	6.02112	5.56399
ENSG00000054983	GALC	galactosylceramidase [Source:HGNC Symbol;Acc:HGNC:4115]	protein_coding	14	87837820	5.53701	5.97027	5.1763	5.63791	5.71424	5.85116	6.19203	5.53768	5.42306	5.82946	5.48704	4.72093	5.34526	5.63602	5.81038	6.24827	5.60991	5.79534	5.95564	5.42884	5.53159	5.53537	5.84622	5.24115	5.24734	5.70063	5.64872	6.14656	5.26773	6.22501	5.97479	5.9044	5.46996	5.50909	6.12337	5.83011	4.98848	5.32536	6.08849	6.12966	5.73172	5.70404	5.86714	5.04447
ENSG00000055044	NOP58	NOP58 ribonucleoprotein [Source:HGNC Symbol;Acc:HGNC:29926]	protein_coding	2	202265716	5.64351	5.76455	6.42018	5.66767	6.43672	6.51539	6.35486	6.06388	6.22978	5.9884	6.1454	6.95581	6.19124	6.20454	5.92525	6.10491	6.40119	6.2619	6.30525	6.38445	6.32733	5.61686	5.8231	6.62691	6.14008	6.20122	5.78505	6.23189	6.3433	6.23229	6.37556	5.75265	6.35893	6.52072	5.99757	6.45572	6.78675	6.31863	5.96743	5.70103	6.12114	6.61313	5.9822	6.40743
ENSG00000055070	SZRD1	SUZ RNA binding domain containing 1 [Source:HGNC Symbol;Acc:HGNC:30232]	protein_coding	1	16352575	7.27689	7.30492	7.104	7.16439	5.97679	7.62997	7.09007	7.32447	7.07394	6.70997	7.02315	7.20061	7.22738	7.31283	7.1979	6.76319	7.59491	7.26152	7.56542	7.12185	6.98917	7.09811	7.14003	6.45713	6.54343	7.08188	7.01187	6.58376	7.32714	6.21398	7.02718	7.54699	6.75162	7.59086	7.6422	7.03095	7.58001	7.04759	7.11222	7.23805	7.55332	7.38784	7.51166	7.13365
ENSG00000055118	KCNH2	potassium channel, voltage gated eag related subfamily H, member 2 [Source:HGNC Symbol;Acc:HGNC:6251]	protein_coding	7	150944961	5.66792	6.29375	6.1227	6.58438	3.74765	5.85221	5.5649	7.41851	4.84167	4.48642	6.27236	4.71266	4.97206	6.02257	4.57076	5.6079	4.34596	6.90551	6.84821	6.64087	6.11202	5.69289	6.9654	4.03995	4.88216	6.05997	6.1616	4.44232	6.39435	4.42409	5.79361	6.84369	5.19409	6.28351	6.94185	6.01364	6.40342	6.32889	5.62923	6.43435	7.35775	5.89045	6.58525	4.30845
ENSG00000055130	CUL1	cullin 1 [Source:HGNC Symbol;Acc:HGNC:2551]	protein_coding	7	148697914	6.29863	6.29998	6.11739	6.16874	6.8632	6.95328	6.80152	6.19116	6.58813	6.5118	6.291	6.78767	6.57808	6.38091	6.41245	6.55687	6.60156	6.58646	6.70916	6.5291	6.45298	6.33218	6.21898	6.37842	6.30819	6.35795	6.19604	6.6241	6.40691	6.57333	6.47897	6.35789	6.71079	6.4634	6.85341	6.5492	6.62927	6.45139	6.25709	5.91508	6.13727	6.50343	6.20986	6.40624
ENSG00000055147	FAM114A2	family with sequence similarity 114, member A2 [Source:HGNC Symbol;Acc:HGNC:1333]	protein_coding	5	153990128	4.69206	5.14338	4.52998	4.74338	5.47624	4.84759	5.20458	5.05154	4.65383	5.52801	4.81297	4.97968	4.90307	5.04521	4.46274	5.24924	4.88277	4.93432	3.02366	4.91262	4.86696	4.7977	4.7473	5.48781	5.5342	5.00447	4.72343	5.40696	5.01509	5.61042	5.48416	5.1297	5.40718	4.25404	3.17639	5.16547	4.7429	4.85291	5.09523	5.13794	5.32306	5.41556	5.1763	5.13708
ENSG00000055163	CYFIP2	cytoplasmic FMR1 interacting protein 2 [Source:HGNC Symbol;Acc:HGNC:13760]	protein_coding	5	157266079	6.43102	6.81416	5.76176	6.81856	5.9199	6.62217	6.7269	6.68244	6.22951	6.37944	6.37923	5.01781	5.6267	6.38188	6.24594	6.7082	5.65472	6.55359	6.35953	6.0599	6.47207	6.41766	6.74921	5.24449	5.26814	6.32576	6.33966	6.01667	6.16936	6.14075	6.38875	7.07759	6.12062	5.99038	6.41477	6.44765	6.38245	6.16169	6.14369	6.33393	6.78862	6.35816	6.67006	5.19665
ENSG00000055208	TAB2	TGF-beta activated kinase 1/MAP3K7 binding protein 2 [Source:HGNC Symbol;Acc:HGNC:17075]	protein_coding	6	149218641	7.19062	7.16356	6.70732	7.12598	7.58057	8.18816	7.51105	7.23549	7.30157	7.36535	7.10086	7.35738	7.242	7.43022	7.42147	7.57317	7.27715	7.43751	7.87983	7.4108	7.32486	7.25239	7.40769	6.89289	6.80811	7.32353	7.2628	7.46566	7.46242	7.65037	7.361	7.18129	7.33156	7.38705	7.87129	7.62366	6.64777	7.24806	7.29518	7.12961	7.16959	7.35313	6.88637	6.9826
ENSG00000055211	GINM1	glycoprotein integral membrane 1 [Source:HGNC Symbol;Acc:HGNC:21074]	protein_coding	6	149566294	6.00058	5.78332	6.18804	5.47882	5.93293	6.02	6.06774	5.81769	6.11397	6.12271	5.86956	6.29685	5.83151	6.05444	6.23518	6.14885	6.462	5.95963	6.92996	5.84761	5.96959	5.9158	6.19968	5.72187	6.16263	6.25241	6.26371	6.14247	6.10223	6.48048	6.58089	5.67679	5.89595	6.64071	7.06392	6.20567	6.31401	5.85328	6.64186	6.36688	6.11619	6.34223	5.74265	6.19467
ENSG00000055332	EIF2AK2	eukaryotic translation initiation factor 2-alpha kinase 2 [Source:HGNC Symbol;Acc:HGNC:9437]	protein_coding	2	37099210	6.75129	6.90173	6.00608	6.7009	7.1458	6.81476	6.91311	6.51359	6.82265	6.85101	6.70038	6.23684	6.61762	6.52379	6.59799	7.2557	6.50944	6.6087	7.29257	6.62286	6.63374	6.72332	6.56113	5.97479	5.73241	6.32392	6.25597	6.63688	6.47851	6.96018	6.47083	6.70931	6.61339	6.76441	7.24015	6.63047	5.51405	6.18134	5.80284	5.94019	6.19101	6.05405	5.92894	6.23187
ENSG00000055483	USP36	ubiquitin specific peptidase 36 [Source:HGNC Symbol;Acc:HGNC:20062]	protein_coding	17	78787381	5.81998	5.71882	5.58967	6.10158	5.09833	6.38856	5.7944	6.32713	5.62172	5.17784	5.72618	6.9526	5.85738	5.71922	5.91761	5.53425	6.1222	6.00405	6.65184	6.35276	6.11536	5.71071	6.26391	5.74627	5.59364	5.89498	5.90865	4.99538	5.96315	4.83365	5.47492	5.65147	5.85643	6.09065	6.57503	5.37837	6.13353	6.1011	5.39771	5.28773	5.74445	6.05053	5.70455	6.23887
ENSG00000055609	KMT2C	lysine (K)-specific methyltransferase 2C [Source:HGNC Symbol;Acc:HGNC:13726]	protein_coding	7	152134922	7.54412	7.54844	6.46649	7.85188	7.54514	7.08543	7.77585	7.52779	7.06551	7.73829	7.61825	7.23978	7.13664	7.24413	7.16405	7.41352	6.86044	7.15365	7.24001	7.38678	7.32071	7.41115	7.4547	6.58918	6.53687	7.13076	7.28082	6.69334	7.01269	7.04957	6.76456	7.10558	7.2703	6.58082	7.19462	6.87535	5.36295	7.11311	6.55229	6.76053	6.83459	6.51998	6.4393	6.91473
ENSG00000055732	MCOLN3	mucolipin 3 [Source:HGNC Symbol;Acc:HGNC:13358]	protein_coding	1	85018082	4.24556	4.50648	4.39232	4.80123	3.96697	4.49119	5.22927	3.99795	3.65642	3.80474	4.31971	2.63615	3.02586	4.13452	3.68013	5.00182	3.26331	3.90894	3.40751	4.22882	4.15812	3.67884	4.76033	4.19591	4.34153	4.16207	4.01999	4.00297	4.18962	5.2282	4.74228	4.68285	3.81754	3.73322	4.55937	5.30702	3.77673	3.69395	4.10232	5.31741	5.24975	4.57435	4.29725	3.65685
ENSG00000055917	PUM2	pumilio RNA-binding family member 2 [Source:HGNC Symbol;Acc:HGNC:14958]	protein_coding	2	20248691	7.42413	7.53496	6.76233	7.31202	7.70427	7.36051	7.66693	7.24337	7.10073	7.54312	7.39576	7.49547	7.33635	7.51198	7.22691	7.62526	7.08971	7.48708	7.09008	7.43056	7.43309	7.27946	7.5058	7.10783	6.86571	7.32866	7.40253	7.30517	7.37057	7.65406	7.52837	7.27034	7.4528	6.68315	7.62129	7.49828	6.38657	7.2007	7.33756	7.318	7.30132	7.38502	7.02653	6.80499
ENSG00000055950	MRPL43	mitochondrial ribosomal protein L43 [Source:HGNC Symbol;Acc:HGNC:14517]	protein_coding	10	100969458	4.38438	4.05864	5.34336	3.86691	3.09529	3.69246	3.84992	5.27547	4.01823	3.6985	4.67335	4.88749	3.935	4.97588	4.19661	3.68709	4.65098	5.00627	4.82877	5.07066	4.88853	3.88127	5.04069	5.26762	5.96924	4.86263	5.04021	3.70449	5.00698	3.69527	4.92112	3.97994	3.81301	5.13031	5.10391	4.68875	5.35104	4.84289	5.36479	5.27148	5.44099	5.03465	4.8323	4.87379
ENSG00000056050	C4orf27	chromosome 4 open reading frame 27 [Source:HGNC Symbol;Acc:HGNC:26051]	protein_coding	4	169729465	3.84485	4.12029	4.79934	3.49753	4.46303	4.27328	4.26048	4.44994	4.42047	4.06736	4.55957	4.28349	4.20283	4.33933	3.96814	4.38572	4.32964	4.57453	3.67668	4.51293	4.52991	3.94985	4.3127	4.92699	5.0878	4.49208	4.13122	4.56912	4.70859	4.69189	4.96701	4.25777	4.54518	4.37313	3.90668	5.02986	4.99453	4.32368	4.4787	4.46006	4.54286	4.78816	4.16149	4.33186
ENSG00000056097	ZFR	zinc finger RNA binding protein [Source:HGNC Symbol;Acc:HGNC:17277]	protein_coding	5	32354350	7.41932	7.67727	6.91181	7.35018	7.65907	8.53774	7.71613	7.54916	7.4001	7.59508	7.45525	7.70293	7.56328	7.76587	7.31547	7.68689	7.28525	7.68312	8.18208	7.61561	7.6225	7.41981	7.3825	7.36999	7.16447	7.40795	7.27003	7.38528	7.5711	7.4176	7.68196	7.57503	7.76083	7.40784	7.77662	7.62815	7.09821	7.25706	7.2554	7.21802	7.59772	7.74831	7.45299	7.21478
ENSG00000056277	ZNF280C	zinc finger protein 280C [Source:HGNC Symbol;Acc:HGNC:25955]	protein_coding	X	130202711	2.72597	2.54932	2.31747	2.6959	2.68885	2.80081	3.0805	2.59432	2.38191	2.90703	2.80189	3.18856	2.69576	2.59356	2.7098	2.73967	2.25142	2.56441	2.78007	2.6349	2.48473	2.49989	2.43537	2.84211	2.73392	2.52268	2.45282	2.46312	2.21381	3.17594	2.75964	2.30927	2.63513	2.60801	2.64197	2.5998	1.32314	2.73279	2.16483	2.4105	2.40864	2.10491	1.98118	2.21408
ENSG00000056558	TRAF1	TNF receptor-associated factor 1 [Source:HGNC Symbol;Acc:HGNC:12031]	protein_coding	9	120902393	3.56084	2.65056	4.10431	2.70554	3.26849	1.29835	3.6207	3.84928	3.34541	3.32863	3.48794	5.13279	3.66687	4.1433	4.3399	1.69034	3.85344	3.65842	2.35246	4.27464	4.34769	3.09542	2.49497	4.6565	4.33416	4.49952	4.14675	3.31859	4.79627	2.19576	3.80068	2.40118	4.0854	3.63248	1.56344	3.85145	4.79692	4.21077	2.62051	2.32581	2.10306	4.47432	2.78478	4.66344
ENSG00000056586	RC3H2	ring finger and CCCH-type domains 2 [Source:HGNC Symbol;Acc:HGNC:21461]	protein_coding	9	122844556	6.86524	6.87865	6.06749	6.86526	6.7234	6.9922	7.19952	6.79973	6.49973	7.20249	6.78965	6.61146	6.49463	6.87984	6.41102	7.13578	6.025	6.64558	7.28405	6.79784	6.77282	6.71083	6.70268	5.99327	6.16577	6.75969	6.73433	6.40991	6.70911	7.09169	6.71616	6.47663	6.69034	6.32584	7.14225	6.80656	5.42301	6.50554	6.36767	6.77116	6.54408	6.61193	6.32668	5.89281
ENSG00000056736	IL17RB	interleukin 17 receptor B [Source:HGNC Symbol;Acc:HGNC:18015]	protein_coding	3	53846580	4.19329	4.4015	3.93295	5.2569	4.89304	4.58526	5.26263	4.32312	4.69627	4.0603	3.67319	4.01598	3.80145	4.21733	4.29752	4.28359	3.99208	4.37969	3.60459	3.97904	3.92518	3.52282	3.88593	4.54158	4.74446	4.24676	4.22298	4.10108	3.95967	3.96919	4.03753	3.93662	3.96176	3.52855	3.45969	4.6154	4.3682	4.55576	4.97366	4.08719	4.20496	4.73532	4.14671	3.78397
ENSG00000056972	TRAF3IP2	TRAF3 interacting protein 2 [Source:HGNC Symbol;Acc:HGNC:1343]	protein_coding	6	111556454	5.9818	5.91148	5.527	5.78868	5.12047	6.93433	5.52305	5.62362	5.83261	5.57386	5.38191	5.91263	5.8179	5.61686	6.46296	5.02025	6.72262	5.50194	6.23542	5.46514	5.51174	5.71169	5.66591	4.92571	4.86143	5.56143	5.79315	5.52339	5.65783	4.74635	5.12703	5.64541	5.72411	6.56725	6.38926	5.22682	6.08062	5.6579	5.50258	5.19881	5.58308	5.57408	5.80697	5.94324
ENSG00000056998	GYG2	glycogenin 2 [Source:HGNC Symbol;Acc:HGNC:4700]	protein_coding	X	2828788	3.89436	4.81828	4.21959	4.35035	3.71869	4.01823	4.55591	4.40806	4.2631	4.20956	4.11476	2.35073	3.83182	4.19438	3.73491	4.10868	4.28063	4.51643	3.63857	4.34231	4.0489	4.55847	4.95043	3.31731	3.23224	3.57541	3.54629	4.26831	3.53898	3.76631	4.23242	4.542	4.25246	4.62149	3.92952	4.15343	3.88342	3.501	4.4056	4.42815	5.00511	3.47634	3.88627	3.29857
ENSG00000057019	DCBLD2	discoidin, CUB and LCCL domain containing 2 [Source:HGNC Symbol;Acc:HGNC:24627]	protein_coding	3	98795941	6.24482	6.05117	5.50912	5.61777	6.53651	6.26704	6.22532	5.9461	6.14407	6.6145	6.40298	6.29907	6.43489	6.31384	6.85377	6.54955	6.0706	5.82897	5.30947	6.10596	6.32788	6.71236	5.33559	6.14586	6.21854	6.16117	5.97483	6.57043	6.27257	6.55573	6.41711	5.55252	6.68474	6.57714	4.83739	6.21519	5.45357	5.71506	5.7132	5.74757	5.76877	5.63489	5.37836	6.08141
ENSG00000057252	SOAT1	sterol O-acyltransferase 1 [Source:HGNC Symbol;Acc:HGNC:11177]	protein_coding	1	179293714	6.82303	6.86443	6.33715	6.42268	7.29899	6.19174	6.5381	6.34425	6.6347	7.2517	6.59825	6.48547	6.39132	6.92918	7.07947	7.23642	6.89359	6.47758	4.69996	6.23713	6.67775	6.69495	6.89311	6.55902	6.34673	6.67963	7.25939	7.05507	6.89875	7.39518	7.05256	6.82538	6.82517	6.32385	4.22545	6.68918	5.85008	6.33582	7.38841	7.24942	6.78995	7.01598	6.87754	6.34485
ENSG00000057294	PKP2	plakophilin 2 [Source:HGNC Symbol;Acc:HGNC:9024]	protein_coding	12	32790745	5.11042	5.55161	5.08936	5.46022	6.19767	6.85895	5.94484	5.6828	5.41029	5.84204	5.01508	5.97864	5.12828	5.65339	5.51057	6.53437	5.40242	5.444	6.90801	5.40393	5.58416	5.2812	5.66119	5.10822	4.50306	5.45044	5.0149	5.67253	5.76648	5.64498	5.706	5.97268	5.60892	5.52519	5.80847	5.72341	4.94849	5.24772	5.5121	5.30849	5.51648	6.35386	6.0989	5.15655
ENSG00000057608	GDI2	GDP dissociation inhibitor 2 [Source:HGNC Symbol;Acc:HGNC:4227]	protein_coding	10	5765223	7.90409	7.9955	8.13483	7.39518	8.55043	8.06018	8.33848	8.11864	8.08335	8.44823	8.00574	8.36248	8.19607	8.39905	8.01698	8.24697	8.5129	8.20241	6.93381	8.05487	8.11935	7.78834	7.65154	8.49962	8.17185	8.1255	7.75119	8.53896	8.21835	8.45129	8.53015	7.90765	8.4544	8.09908	7.27432	8.52669	8.58576	7.95687	8.31411	8.18754	8.28822	8.60121	8.10092	8.53064
ENSG00000057657	PRDM1	PR domain containing 1, with ZNF domain [Source:HGNC Symbol;Acc:HGNC:9346]	protein_coding	6	106086320	3.74727	4.29391	3.31252	3.9399	2.89295	5.05354	3.75253	4.28155	3.57624	4.21808	4.62323	5.38072	4.34588	4.03784	3.7548	3.60817	2.81015	4.09778	4.65843	4.5642	3.88355	4.14207	3.28198	3.52993	3.14102	3.61657	3.73509	2.7929	3.4769	3.46931	3.50124	3.14769	3.68008	4.86743	3.3717	3.62622	3.58251	3.66274	3.02625	3.27105	3.13088	2.36222	2.97591	2.89604
ENSG00000057663	ATG5	autophagy related 5 [Source:HGNC Symbol;Acc:HGNC:589]	protein_coding	6	106184476	5.16651	5.12053	5.48589	4.87948	5.73324	5.91152	5.37193	5.32308	5.47679	5.57803	5.40924	5.80444	5.51007	5.72771	5.30921	5.39633	5.62573	5.6299	5.90717	5.58558	5.54758	5.24926	5.45635	6.2879	6.4556	5.61269	5.52113	5.82674	5.67437	5.8523	5.96905	5.05427	5.55843	5.71126	5.91888	5.93339	6.00007	5.573	5.94008	5.82065	5.55829	5.99258	5.32403	5.82923
ENSG00000057704	TMCC3	transmembrane and coiled-coil domain family 3 [Source:HGNC Symbol;Acc:HGNC:29199]	protein_coding	12	94567124	5.03025	5.74622	4.76207	6.03808	5.22774	6.29012	6.04356	5.8951	4.82425	5.24376	5.10242	4.26802	4.68512	5.73565	4.73965	6.06673	4.72911	5.37152	6.15903	5.49747	5.4082	5.50196	5.81877	4.14936	4.56285	5.31555	4.69382	5.26509	5.3856	5.43732	5.6642	6.12481	5.12574	4.46512	5.71755	5.8429	4.87504	4.71246	5.21842	5.69059	6.2117	5.86544	5.88167	3.93229
ENSG00000057757	PITHD1	PITH (C-terminal proteasome-interacting domain of thioredoxin-like) domain containing 1 [Source:HGNC Symbol;Acc:HGNC:25022]	protein_coding	1	23778405	5.46953	5.86695	6.22751	5.99718	5.96624	7.75542	6.34075	6.20308	5.96658	5.73509	5.77667	5.88734	5.71708	6.28429	5.38142	6.05722	5.60657	6.23991	7.09409	6.08303	6.03901	5.62911	5.67772	5.56704	5.56104	6.07366	5.24719	5.92475	6.19836	5.88485	6.15242	6.03791	6.15417	5.97269	7.12701	6.44882	7.23547	5.95864	5.71387	5.81808	6.13319	6.85106	6.05733	5.36729
ENSG00000057935	MTA3	metastasis associated 1 family, member 3 [Source:HGNC Symbol;Acc:HGNC:23784]	protein_coding	2	42494569	5.28061	5.55271	5.08191	5.3251	5.67492	5.28577	5.63663	5.26799	5.42947	5.54166	5.31754	4.62548	5.0177	5.15235	5.35525	5.7834	5.60951	5.3364	5.23909	5.02243	5.24756	5.24913	5.46021	5.04717	4.95962	5.19524	5.25859	5.69372	5.10509	5.69615	5.45521	5.64027	5.42121	5.29867	5.66032	5.60118	5.08268	5.14304	5.33465	5.356	5.38234	5.33727	5.49205	5.29088
ENSG00000058056	USP13	ubiquitin specific peptidase 13 (isopeptidase T-3) [Source:HGNC Symbol;Acc:HGNC:12611]	protein_coding	3	179652755	4.42351	5.35424	4.351	5.19018	4.65686	5.6581	5.33719	4.85581	4.66373	4.75682	5.14655	4.47958	4.44649	4.60016	4.3994	5.81055	4.41004	4.64313	5.57562	4.69497	4.7105	4.75259	5.15834	4.15506	3.88977	4.14876	4.23947	4.78135	4.5092	4.85413	4.86075	5.41967	4.77451	4.99972	5.36693	5.22847	4.39656	4.17441	4.51611	4.84635	4.75639	4.56962	4.69925	3.97109
ENSG00000058063	ATP11B	ATPase, class VI, type 11B [Source:HGNC Symbol;Acc:HGNC:13553]	protein_coding	3	182793500	7.01913	6.65993	6.14	6.54089	7.28429	6.17996	6.83292	6.32279	6.80352	7.0539	6.45234	6.90426	6.58623	6.7078	6.82987	7.09009	6.98288	6.59207	6.25833	6.43929	6.6692	6.91664	6.89517	6.42932	5.94272	6.74279	7.18055	6.88144	6.66383	7.28036	6.61937	6.45009	6.88833	6.38436	6.15019	6.67367	5.26089	6.52163	6.82085	6.41503	6.10472	6.43506	6.27735	6.49607
ENSG00000058085	LAMC2	laminin, gamma 2 [Source:HGNC Symbol;Acc:HGNC:6493]	protein_coding	1	183186238	9.60113	8.00857	8.73624	7.89561	9.94139	8.71027	8.99781	8.55802	8.81701	9.33211	9.07972	11.2925	9.58768	9.41962	9.35753	7.70606	9.47407	8.98787	9.27548	9.33114	9.35965	9.11533	7.25774	9.40379	8.08142	9.12788	8.79533	9.32689	9.87602	8.35051	9.5107	6.97796	10.1624	9.46756	9.32198	8.41419	10.2104	9.63147	8.38326	7.5739	7.56259	9.94244	7.66901	10.1469
ENSG00000058091	CDK14	cyclin-dependent kinase 14 [Source:HGNC Symbol;Acc:HGNC:8883]	protein_coding	7	90466424	5.85677	5.8003	4.99866	5.52442	6.13797	5.95583	5.91657	5.65612	6.22891	6.12762	5.58748	5.56426	5.76464	5.65539	5.87086	6.03368	5.63006	5.81794	5.01903	5.68321	5.9135	5.75155	5.64569	5.65518	5.91103	5.55392	5.36303	5.71758	6.03844	6.08228	5.85516	5.79834	5.77095	5.82347	4.51266	5.75657	4.65624	5.75406	5.76274	5.52197	5.60606	5.78354	5.18843	5.36569
ENSG00000058262	SEC61A1	Sec61 alpha 1 subunit (S. cerevisiae) [Source:HGNC Symbol;Acc:HGNC:18276]	protein_coding	3	128051641	8.96215	9.09904	8.80876	8.68041	8.99298	9.58571	8.99476	9.31328	9.11125	9.01508	8.93513	9.21494	9.0587	9.19999	8.9498	8.95802	9.44921	9.19962	9.14754	9.0316	9.22559	8.93031	8.73309	8.70112	8.41201	8.98599	8.78736	8.98392	9.04376	8.37617	8.93214	8.85751	9.18682	9.1949	9.08303	8.87282	9.29557	8.93067	8.80586	8.67367	9.25363	9.05381	9.08977	8.78152
ENSG00000058272	PPP1R12A	protein phosphatase 1, regulatory subunit 12A [Source:HGNC Symbol;Acc:HGNC:7618]	protein_coding	12	79773563	6.106	6.25102	5.70025	6.20393	6.57104	6.09869	6.42356	6.08584	6.09098	6.37447	6.32211	6.17921	6.27232	6.2992	6.23263	6.55505	5.73637	6.34604	5.8126	6.35424	6.29031	6.30444	6.20044	6.29533	5.98753	6.28633	6.17991	6.14289	6.19435	6.5171	6.25989	6.08218	6.27536	5.85042	5.70687	6.38666	5.19799	6.03018	5.81834	5.76647	5.90864	5.90255	5.7134	5.84751
ENSG00000058335	RASGRF1	Ras protein-specific guanine nucleotide-releasing factor 1 [Source:HGNC Symbol;Acc:HGNC:9875]	protein_coding	15	78959947	6.15288	7.1325	5.52137	6.62987	5.32403	5.50619	5.70788	7.19747	5.45489	5.71311	6.10482	3.06154	5.02058	5.56046	5.35309	6.48992	4.02017	6.32718	5.50261	6.16642	6.50084	6.81201	6.82043	5.07982	5.3872	5.81473	5.32998	5.44277	6.01718	5.76058	5.84731	7.44352	5.81072	5.48203	4.33514	6.46527	5.08578	5.55228	5.38724	6.3869	6.58969	5.27312	6.74558	3.74687
ENSG00000058404	CAMK2B	calcium/calmodulin-dependent protein kinase II beta [Source:HGNC Symbol;Acc:HGNC:1461]	protein_coding	7	44217150	5.09228	5.91748	5.02034	6.13079	2.7263	5.16497	4.93453	5.73329	4.23797	4.08725	5.5015	4.21164	4.3963	4.55808	4.58963	5.15065	3.60755	5.52393	5.76299	5.31061	5.23924	5.31325	6.04264	4.53646	4.86257	5.06189	5.18676	3.93039	5.00023	3.79232	4.6137	6.2077	4.18504	5.31343	5.42938	5.58267	5.65142	5.25025	4.70954	5.74994	6.07826	4.83871	5.22298	4.66829
ENSG00000058453	CROCC	ciliary rootlet coiled-coil, rootletin [Source:HGNC Symbol;Acc:HGNC:21299]	protein_coding	1	16740273	2.59984	2.29439	3.0797	3.33443	1.26112	1.18644	1.02477	3.82188	1.93036	1.14554	2.61965	3.84817	2.10257	2.4447	2.7859	1.62668	2.15194	2.77763	2.00819	3.51989	2.37936	2.81459	3.61249	4.02083	3.76822	2.87908	3.77117	0.81785	3.40942	1.81385	1.65334	2.19978	1.37201	2.87871	1.62146	2.16237	3.11899	3.60651	2.73173	2.26253	3.39036	2.54813	1.90613	3.54248
ENSG00000058600	POLR3E	polymerase (RNA) III (DNA directed) polypeptide E (80kD) [Source:HGNC Symbol;Acc:HGNC:30347]	protein_coding	16	22297375	5.12073	4.84537	5.47032	5.26152	4.2446	4.58053	4.90303	5.69686	4.50711	4.40133	5.35612	6.032	5.09177	5.51291	5.08875	4.6373	5.22107	5.38004	4.40172	5.46512	5.34966	5.04691	5.41728	5.60256	5.49908	5.35791	5.47068	4.49371	5.48892	4.57075	4.94269	5.09647	4.78925	5.08459	4.39752	5.18987	5.69026	5.68708	5.22042	4.97675	5.59452	5.26385	5.31023	5.74391
ENSG00000058668	ATP2B4	ATPase, Ca++ transporting, plasma membrane 4 [Source:HGNC Symbol;Acc:HGNC:817]	protein_coding	1	203626561	7.63354	8.05164	6.83464	7.55991	8.35183	7.09112	7.94256	7.4263	7.8025	8.62441	7.88695	8.06569	7.92553	7.93903	8.3332	7.95295	8.55298	7.4701	4.84169	7.45745	8.11723	7.85449	7.65375	7.63148	7.1089	7.69816	8.09778	7.58287	8.08737	7.47239	7.49835	7.37662	8.06408	7.90159	5.52979	7.46448	6.09717	6.97142	7.66545	7.39266	7.26852	7.03998	7.12092	7.63321
ENSG00000058673	ZC3H11A	zinc finger CCCH-type containing 11A [Source:HGNC Symbol;Acc:HGNC:29093]	protein_coding	1	203795654	7.90045	7.82974	7.3155	8.06378	8.0592	7.85294	7.8866	7.43063	7.95431	7.67741	7.79124	7.8265	7.81139	7.27241	7.85943	8.19777	7.74391	7.55798	8.01069	7.74314	7.75204	7.82531	7.73891	7.35714	7.22265	7.51011	7.79112	7.61089	7.56852	7.87742	7.58708	7.80705	7.95463	7.53541	7.85142	7.7714	7.05323	7.66072	7.26266	7.40896	7.38057	7.18403	7.16016	7.51936
ENSG00000058729	RIOK2	RIO kinase 2 [Source:HGNC Symbol;Acc:HGNC:18999]	protein_coding	5	97160867	4.85831	5.12733	5.13264	4.8175	5.36318	6.10293	5.46432	4.99536	5.23842	5.28881	4.9567	5.29773	5.16131	5.24739	4.71999	5.29594	5.1027	5.11959	5.59105	5.16162	5.1813	4.99469	4.75166	5.09092	4.97704	5.04712	4.70125	5.37217	4.95738	5.59203	5.46904	4.93244	5.25587	5.18118	5.48985	5.42529	5.46496	4.89585	5.07978	5.1245	5.13125	5.46965	5.20646	4.88093
ENSG00000058799	YIPF1	Yip1 domain family, member 1 [Source:HGNC Symbol;Acc:HGNC:25231]	protein_coding	1	53851719	5.07638	5.19059	5.65491	4.89768	5.39314	5.14929	5.17262	5.31081	5.13311	5.30367	5.25208	5.25709	5.19579	5.64137	5.2348	5.1296	5.47782	5.56338	5.15007	5.19112	5.43821	5.2413	5.14021	5.34016	5.34361	5.44411	5.31872	5.72044	5.41203	5.46101	5.83548	5.11038	5.3537	5.17133	5.29635	5.56055	5.87902	5.36184	5.6784	5.68718	5.74716	5.67586	5.50804	5.17987
ENSG00000058804	NDC1	NDC1 transmembrane nucleoporin [Source:HGNC Symbol;Acc:HGNC:25525]	protein_coding	1	53765460	4.77522	4.81088	4.84332	4.47077	5.58057	4.94394	5.1144	4.74801	5.18265	5.2794	4.87085	5.40463	5.21118	5.17341	4.96848	5.1395	5.30583	5.18252	4.52546	5.08775	5.16107	4.73361	4.83582	5.42548	5.03773	5.16068	4.69905	5.3481	4.99692	5.33832	5.16942	4.45489	5.34987	5.23133	5.08157	4.96953	4.76585	4.81367	5.08031	4.99068	4.66726	5.12365	4.86529	5.05169
ENSG00000058866	DGKG	diacylglycerol kinase, gamma 90kDa [Source:HGNC Symbol;Acc:HGNC:2853]	protein_coding	3	186105668	3.01844	3.29872	2.95078	3.38521	3.43413	3.95928	4.27677	3.49049	3.55827	3.19082	2.69173	1.86178	2.53321	3.34743	1.60796	3.23984	2.11328	3.3265	3.89415	3.73748	3.13361	2.82948	3.07003	2.61832	2.88249	3.09183	2.09271	2.99468	3.11534	2.80948	3.37785	3.008	3.14148	2.89654	3.87031	3.07604	3.05475	3.11962	2.50038	2.38761	3.65866	3.76885	3.45371	2.70831
ENSG00000059122	FLYWCH1	FLYWCH-type zinc finger 1 [Source:HGNC Symbol;Acc:HGNC:25404]	protein_coding	16	2911937	4.12947	3.59153	4.47648	4.35634	2.66282	3.73978	3.37007	5.44001	3.26234	2.3755	4.25457	4.57407	3.63214	4.41612	4.15851	3.22109	3.46553	4.98664	4.87563	5.14866	4.23992	3.65529	4.79058	4.34282	3.70992	4.40691	4.73973	2.61332	4.7655	2.59232	3.6016	3.84048	2.66871	4.51605	5.05917	3.95226	4.98485	4.58346	4.44846	4.22708	5.06546	4.24559	4.09717	4.85123
ENSG00000059145	UNKL	unkempt family zinc finger-like [Source:HGNC Symbol;Acc:HGNC:14184]	protein_coding	16	1363205	2.67901	1.75957	2.60074	2.37859	1.08021	1.30794	1.13545	2.71759	2.03139	1.57939	2.45849	2.50548	2.31793	2.23626	2.2189	1.13153	2.32122	2.09807	0.653152	2.57091	2.19848	2.40866	2.51882	2.8971	2.38891	2.01565	2.84385	1.01586	2.48181	1.18672	1.78458	1.94407	1.29394	2.20628	1.56579	2.09756	2.143	2.49795	2.03838	1.4592	2.41261	1.09346	2.24712	2.69265
ENSG00000059377	TBXAS1	thromboxane A synthase 1 (platelet) [Source:HGNC Symbol;Acc:HGNC:11609]	protein_coding	7	139777051	2.42226	2.02238	3.05009	2.34066	3.82921	2.00263	1.52494	1.8474	2.48759	3.24685	3.34097	3.42992	2.21602	2.40655	3.26185	2.68505	4.31463	1.66174	1.56884	1.80767	2.15676	3.50155	3.37951	2.60533	1.87527	2.64913	3.36259	2.98886	1.72022	2.81255	1.96753	2.70715	2.5281	2.61947	-0.234919	1.98933	2.40686	3.35407	2.86464	2.5947	0.856595	1.2358	2.04466	2.86351
ENSG00000059378	PARP12	poly (ADP-ribose) polymerase family, member 12 [Source:HGNC Symbol;Acc:HGNC:21919]	protein_coding	7	140023744	5.21157	4.51846	4.69478	4.51714	4.87382	4.39895	4.48744	4.64692	4.62368	4.56756	4.8343	5.61826	5.01196	4.9382	5.5876	4.58256	5.54888	4.93103	4.94789	4.95253	4.58907	4.96255	5.14067	4.82737	4.39604	4.43001	5.27068	4.39941	4.93882	4.26005	4.70665	4.69994	4.674	5.23128	4.39024	4.54366	5.44118	5.08892	5.08576	4.48171	4.33545	5.0728	4.69639	5.31169
ENSG00000059573	ALDH18A1	aldehyde dehydrogenase 18 family, member A1 [Source:HGNC Symbol;Acc:HGNC:9722]	protein_coding	10	95605929	6.84687	7.57622	6.82668	7.17649	6.75157	6.6789	7.05202	7.04709	6.66521	7.22067	6.87083	7.03619	6.96407	6.9936	7.12271	7.15823	7.09898	6.94979	5.49613	6.79455	6.97327	7.13405	6.87047	6.7661	6.53665	6.88429	6.78754	6.97824	6.69725	6.86219	7.12975	7.5163	7.30943	6.62554	6.19683	7.08048	6.73754	6.6062	6.99418	6.90482	7.23769	6.9636	7.39843	6.4621
ENSG00000059588	TARBP1	TAR (HIV-1) RNA binding protein 1 [Source:HGNC Symbol;Acc:HGNC:11568]	protein_coding	1	234391313	4.52865	4.66959	4.45285	4.87929	5.37703	4.80732	4.82167	4.64718	4.72374	4.77779	4.98733	4.86096	4.77863	5.00462	4.87237	5.26781	4.95518	4.67662	3.83533	4.85779	4.97229	4.77828	4.91778	5.46118	5.15732	4.76596	4.94168	4.954	5.08269	5.1772	5.06704	4.85536	5.11385	4.58684	3.6795	5.34919	4.31824	4.99672	4.75244	4.77818	4.7748	4.7406	4.4786	4.98163
ENSG00000059691	GATB	glutamyl-tRNA(Gln) amidotransferase, subunit B [Source:HGNC Symbol;Acc:HGNC:8849]	protein_coding	4	151670504	3.74152	3.76604	4.18341	3.43	3.69911	2.66131	3.60239	3.94689	4.40432	3.79997	3.65563	2.47137	4.0709	3.89248	3.94547	3.19355	4.56263	3.81502	2.53891	3.95988	4.08429	3.63215	3.99683	3.86233	4.00886	3.66657	4.03072	3.77504	3.58083	3.22165	3.79847	3.61567	3.74849	3.91285	2.62515	3.63061	3.34048	3.5942	4.07515	3.93334	3.81702	3.47614	4.24532	3.87487
ENSG00000059728	MXD1	MAX dimerization protein 1 [Source:HGNC Symbol;Acc:HGNC:6761]	protein_coding	2	69897688	5.31078	4.95519	4.83851	5.12757	5.14955	5.44521	5.11965	4.94046	4.68473	4.77628	4.85693	4.95054	5.14664	5.74055	4.86707	4.94051	4.35532	5.09494	5.58126	4.74522	4.80693	5.17344	4.91477	4.59304	4.48655	5.01532	5.31955	4.66234	4.69192	5.46435	5.23473	4.8757	4.7605	5.15083	5.24078	4.9391	4.18537	4.90803	4.72202	4.86732	4.91745	4.91668	4.878	4.61651
ENSG00000059758	CDK17	cyclin-dependent kinase 17 [Source:HGNC Symbol;Acc:HGNC:8750]	protein_coding	12	96278261	4.99171	5.17418	4.97502	4.62929	5.30119	6.18555	5.08009	5.06717	5.42598	5.61085	5.49871	5.83691	5.53694	5.5872	5.2684	5.32892	4.91504	5.16651	6.00502	5.31019	5.38156	5.24235	4.77838	4.76144	4.73581	5.43596	5.26821	5.13619	5.18302	5.55307	5.31957	4.76272	5.36341	5.51381	5.17238	5.35424	4.43401	4.96319	5.13567	4.9335	4.79721	5.20225	4.60966	4.66856
ENSG00000059769	DNAJC25	DnaJ (Hsp40) homolog, subfamily C , member 25 [Source:HGNC Symbol;Acc:HGNC:34187]	protein_coding	9	111631352	3.88111	3.53285	4.57181	3.38717	4.47426	4.65502	3.91252	4.00768	4.23048	4.17904	4.19161	4.64764	4.21164	4.09775	3.92127	4.02977	4.35294	4.1214	4.3086	4.11577	4.09736	3.7019	3.74358	4.76818	4.80072	4.03151	3.95584	4.1089	4.24986	4.17665	4.37674	3.72801	4.4226	4.33877	4.40926	4.49429	4.61468	4.16579	4.1576	3.51049	3.86238	4.51937	4.02326	4.00488
ENSG00000059804	SLC2A3	solute carrier family 2 (facilitated glucose transporter), member 3 [Source:HGNC Symbol;Acc:HGNC:11007]	protein_coding	12	7919230	5.15808	4.88374	4.27887	4.33548	3.96657	6.98867	4.87215	4.63659	4.64192	4.70883	5.27443	6.06844	4.80722	4.8176	4.27541	5.05467	3.71846	4.60301	5.49796	4.91585	4.55079	4.8111	3.87642	3.20718	3.7714	4.94774	4.44001	4.31011	3.81672	4.46103	4.44002	4.35756	4.41083	5.65393	5.51505	4.50318	4.60568	4.38216	3.50119	4.49669	4.08276	3.66292	4.19706	4.28582
ENSG00000059915	PSD	pleckstrin and Sec7 domain containing [Source:HGNC Symbol;Acc:HGNC:9507]	protein_coding	10	102402617	4.65603	5.29821	5.67289	5.70522	2.74236	4.70255	4.64211	6.5507	3.69274	3.5583	5.51707	4.22922	4.49725	5.21813	3.99778	4.6464	2.76624	5.96316	5.98743	5.71221	5.42263	4.65049	6.17595	4.0555	4.78557	5.45364	5.44708	3.77495	5.49536	3.80285	5.0042	5.92816	3.68117	5.49934	5.99365	5.33857	6.18132	5.40012	5.19401	5.97649	6.77616	5.30161	5.76709	4.18915
ENSG00000060069	CTDP1	CTD (carboxy-terminal domain, RNA polymerase II, polypeptide A) phosphatase, subunit 1 [Source:HGNC Symbol;Acc:HGNC:2498]	protein_coding	18	79679801	3.53019	3.13106	3.99653	3.44547	2.14376	3.23116	3.35685	4.54479	3.07528	2.85886	3.8478	4.44976	3.64051	3.81173	3.62813	3.16303	4.01692	4.13533	4.2341	4.25423	3.94585	3.29991	4.16952	3.26713	2.70336	3.8621	4.32361	2.56508	4.24237	2.46751	3.45688	3.7717	2.96464	4.37042	4.41564	3.49077	4.50199	3.91618	3.74303	3.29233	4.05366	3.75846	3.67981	3.72542
ENSG00000060138	YBX3	Y box binding protein 3 [Source:HGNC Symbol;Acc:HGNC:2428]	protein_coding	12	10699089	6.64473	5.79319	7.10086	5.46851	5.98306	6.54954	5.89988	6.50442	6.81217	6.33459	6.76793	8.67857	7.16192	6.7956	7.52834	5.48051	8.16302	6.78543	6.73099	6.79078	7.10343	6.56211	6.57807	7.53263	6.34262	6.92731	7.67213	6.5887	7.26396	5.57822	6.29675	5.6636	6.60051	7.58303	6.55829	6.41663	7.93219	7.50381	7.71518	5.83658	5.6493	7.42408	6.88608	8.06536
ENSG00000060237	WNK1	WNK lysine deficient protein kinase 1 [Source:HGNC Symbol;Acc:HGNC:14540]	protein_coding	12	752593	8.1478	8.40554	7.26673	8.32316	8.24032	8.39275	8.57044	8.12772	7.8801	8.38162	8.21387	7.87974	8.04521	8.06906	8.05185	8.42228	7.81552	8.11331	8.28166	8.15988	8.03535	8.18729	8.13523	7.29968	7.22596	7.81251	7.88675	7.70558	7.86819	7.97202	7.72324	8.19107	8.13399	7.74759	8.24622	7.77153	6.84349	7.77348	7.47008	7.67694	7.79748	7.59718	7.51806	7.5783
ENSG00000060339	CCAR1	cell division cycle and apoptosis regulator 1 [Source:HGNC Symbol;Acc:HGNC:24236]	protein_coding	10	68721012	6.67965	6.51672	6.43512	6.65408	7.45176	7.04964	6.71964	6.28685	6.67317	6.83564	6.62423	6.96259	6.72242	6.46448	6.726	6.88266	6.8404	6.4441	7.41537	6.44677	6.69902	6.49591	6.28448	6.77202	6.37816	6.40132	6.53756	6.77576	6.623	6.89324	6.58374	6.28154	6.89409	6.57828	7.31532	6.66508	6.28172	6.60173	5.99813	6.07102	6.17286	6.50923	6.21886	6.90576
ENSG00000060491	OGFR	opioid growth factor receptor [Source:HGNC Symbol;Acc:HGNC:15768]	protein_coding	20	62804835	3.84028	3.34495	4.58964	4.09127	2.86654	3.58891	3.93359	5.17588	3.16141	3.35416	4.48112	5.02767	3.82586	4.28211	3.95703	3.68247	3.82166	4.67873	4.30333	4.86858	4.30098	3.63775	4.82776	3.94783	3.44583	4.48646	4.89269	3.14139	4.81455	3.16778	4.05385	3.99144	2.98814	4.49358	4.41325	4.16051	5.32438	4.45836	4.43582	4.01633	4.9446	4.29098	4.121	4.36036
ENSG00000060642	PIGV	phosphatidylinositol glycan anchor biosynthesis, class V [Source:HGNC Symbol;Acc:HGNC:26031]	protein_coding	1	26787472	4.32454	4.66075	4.51213	4.00084	4.34748	2.75187	4.26387	4.1171	3.79413	4.61931	4.0287	3.1096	4.01721	4.17606	4.46578	4.39764	4.51157	4.43351	1.31971	4.1322	4.45258	4.46224	4.42272	4.2681	4.32208	4.38601	4.19796	4.23218	4.09628	4.53531	4.64917	4.10373	4.47498	2.43236	2.05692	4.27307	3.95195	4.26855	4.6351	4.6364	4.52725	3.75851	4.86158	4.06154
ENSG00000060656	PTPRU	protein tyrosine phosphatase, receptor type, U [Source:HGNC Symbol;Acc:HGNC:9683]	protein_coding	1	29236516	5.10638	4.44419	4.7256	5.46489	3.64208	4.57008	4.22566	5.62491	4.62963	4.37809	4.56802	6.08839	4.46116	5.20673	5.16633	4.48469	4.78042	5.56763	5.70659	5.63538	4.96812	5.09011	5.91911	4.10945	4.03065	5.42115	5.47509	3.98688	5.45353	3.65911	4.41388	5.56674	4.33516	5.24281	5.47757	4.77087	5.23273	5.44509	5.16818	5.17519	5.28258	5.08619	5.43089	5.15769
ENSG00000060688	SNRNP40	small nuclear ribonucleoprotein 40kDa (U5) [Source:HGNC Symbol;Acc:HGNC:30857]	protein_coding	1	31259568	4.77165	4.82517	5.2753	4.66308	5.13751	5.54829	5.36015	4.9573	4.95533	5.12493	5.2014	5.5862	5.22342	5.35537	4.72978	4.9418	4.9434	5.2248	5.73521	5.34087	5.14491	4.79342	4.81528	5.27821	5.16576	5.10014	4.77262	5.34429	5.04429	5.10331	5.58039	4.66465	5.28548	5.07412	5.84173	5.36266	5.64819	4.99466	5.11878	5.12731	5.31724	5.5601	4.77081	5.09439
ENSG00000060709	RIMBP2	RIMS binding protein 2 [Source:HGNC Symbol;Acc:HGNC:30339]	protein_coding	12	130396137	6.00517	6.88391	5.78906	6.87251	5.10869	5.62839	5.99418	6.56797	5.22004	5.56033	6.21318	3.65262	5.45241	5.50654	4.80213	6.24925	3.85553	5.87446	4.7562	5.90374	5.97518	6.1624	6.37888	5.15287	5.7519	5.69879	5.56977	5.41654	5.83839	5.91927	5.77267	6.99173	5.61068	5.26848	6.32781	6.35897	5.23639	5.48124	4.99349	5.83547	6.6256	5.2043	6.29597	4.30668
ENSG00000060749	QSER1	glutamine and serine rich 1 [Source:HGNC Symbol;Acc:HGNC:26154]	protein_coding	11	32893178	6.20557	6.03275	5.46152	5.76589	6.24729	5.35184	6.24035	6.06752	5.8554	6.73585	6.34505	6.90383	6.22885	6.24444	5.92253	6.15156	6.02329	5.95467	4.57945	6.08492	6.30686	5.853	6.04754	6.33443	5.76093	5.90754	6.09269	6.05217	6.15495	6.22187	5.94423	5.16058	6.26648	5.18059	4.97598	5.94822	4.58241	5.95551	5.83892	5.73388	5.58143	5.65091	5.20003	6.05716
ENSG00000060762	MPC1	mitochondrial pyruvate carrier 1 [Source:HGNC Symbol;Acc:HGNC:21606]	protein_coding	6	166364919	4.90502	4.74445	5.46806	4.52899	5.02442	4.92042	5.00666	4.80455	4.98831	4.63251	4.45074	4.5332	4.65177	4.87578	4.59329	4.8517	5.62235	5.17705	5.33048	4.82356	4.96867	4.41927	4.85986	5.25428	6.0547	4.97812	5.38158	5.0414	4.87908	5.03536	5.05872	4.7157	4.99573	5.1407	5.62785	5.04198	5.19015	4.47621	5.54297	5.39186	5.14809	5.17189	5.38904	4.66193
ENSG00000060971	ACAA1	acetyl-CoA acyltransferase 1 [Source:HGNC Symbol;Acc:HGNC:82]	protein_coding	3	38103129	5.6622	5.00256	5.51139	5.1743	4.42234	4.37277	4.58497	4.98746	5.18912	4.97872	5.09035	4.82635	5.35038	5.09781	5.75445	4.57611	6.10044	5.20308	4.7924	5.29269	5.19637	5.26814	5.51263	5.06955	4.99971	5.32469	5.56254	4.93408	5.03222	4.31368	4.76196	5.10859	4.75832	5.22116	4.77092	4.52753	5.41221	5.11754	5.87403	5.01677	4.91318	4.9773	5.57344	5.51069
ENSG00000060982	BCAT1	branched chain amino-acid transaminase 1, cytosolic [Source:HGNC Symbol;Acc:HGNC:976]	protein_coding	12	24810022	5.03614	5.16456	6.02595	5.10165	6.1403	1.94071	5.09009	5.35627	5.93552	6.62609	4.66317	6.65239	6.01901	5.1167	6.72692	6.42196	8.06062	5.26839	1.8861	4.8882	5.97598	6.3107	7.25926	6.91133	4.27229	5.35536	6.94422	6.90042	5.75063	6.66025	3.97933	4.64573	5.86555	6.30794	3.24791	5.89047	4.1519	5.24793	7.77314	4.63264	3.00226	5.2386	6.2564	6.30456
ENSG00000061273	HDAC7	histone deacetylase 7 [Source:HGNC Symbol;Acc:HGNC:14067]	protein_coding	12	47782722	5.66785	5.06804	5.63009	4.94387	3.97387	4.48951	4.40749	5.54323	4.92016	4.37175	5.52197	6.2526	5.81519	5.30966	5.88974	4.21384	6.06038	5.60862	5.03292	5.73428	5.46519	5.47738	5.3179	5.63375	5.11275	5.45591	5.91595	4.42365	5.67162	3.68996	4.4223	4.86143	4.56276	5.8231	5.06868	4.72061	5.93538	5.65495	5.14933	4.46403	4.70929	4.80575	5.30072	6.17127
ENSG00000061337	LZTS1	leucine zipper, putative tumor suppressor 1 [Source:HGNC Symbol;Acc:HGNC:13861]	protein_coding	8	20246165	2.67096	3.70077	2.67832	3.45145	0.925589	2.89468	2.08795	4.35231	1.94456	2.53544	4.45767	2.60874	3.90904	3.64169	3.38539	2.94304	2.76502	3.80784	3.62411	4.52042	3.90096	3.9803	3.19781	3.02113	2.65343	3.50052	3.57844	2.21732	4.51469	1.85466	1.9592	3.87793	2.16882	4.67556	2.95344	3.29759	3.07184	3.09034	2.60299	2.91696	3.3455	1.21906	2.52887	3.08923
ENSG00000061676	NCKAP1	NCK-associated protein 1 [Source:HGNC Symbol;Acc:HGNC:7666]	protein_coding	2	182909115	8.85431	8.83419	8.41112	8.67638	9.18951	9.2115	9.22877	8.83678	8.91129	9.01837	8.80644	8.80445	8.6579	8.95597	8.7874	9.22802	8.73662	8.96136	9.37331	8.84325	8.85088	8.78851	8.90897	8.29665	8.09835	8.91201	8.84207	8.95763	8.8971	9.18249	8.97592	8.73535	8.80559	8.9162	9.33873	8.95535	7.79707	8.61067	8.71696	8.75241	8.70717	8.94518	8.37933	8.26392
ENSG00000061794	MRPS35	mitochondrial ribosomal protein S35 [Source:HGNC Symbol;Acc:HGNC:16635]	protein_coding	12	27710773	5.94842	5.91484	6.15148	5.49755	6.55579	6.24088	5.96872	5.84285	6.19842	6.06322	5.74245	6.1845	5.94386	6.07711	6.06832	6.1809	6.43781	6.0131	6.19591	6.02525	6.02996	5.73022	6.06774	6.60653	6.64885	6.06991	6.11599	6.27862	6.16861	6.33959	6.30198	5.86582	6.21857	6.26913	5.88312	6.21189	6.36299	5.85904	6.32337	6.10181	5.9171	6.27868	6.05808	6.23732
ENSG00000061918	GUCY1B3	guanylate cyclase 1, soluble, beta 3 [Source:HGNC Symbol;Acc:HGNC:4687]	protein_coding	4	155758992	5.71587	6.26773	5.63735	5.94991	6.04656	6.49907	6.73837	6.08417	5.52421	6.19886	6.33807	4.72577	5.64022	6.08806	6.13452	6.60854	5.14547	6.22544	4.73006	6.06468	6.02195	6.13213	6.21989	5.98929	6.43613	6.13649	6.53059	6.30014	5.81649	6.6732	6.54297	6.50323	6.32146	5.05749	5.47763	6.32357	5.49886	5.53594	6.36119	6.67681	6.50686	6.4688	6.21113	5.1392
ENSG00000061936	SFSWAP	splicing factor, suppressor of white-apricot family [Source:HGNC Symbol;Acc:HGNC:10790]	protein_coding	12	131711081	5.05005	4.67543	5.04559	5.38395	4.58679	5.48672	5.00462	5.5387	5.20312	4.20342	5.22376	5.75171	5.01992	4.81275	4.94628	4.58941	5.02237	5.30175	6.17955	5.49082	5.27704	4.92629	5.38706	5.38	5.28409	5.07111	5.40335	4.2352	5.42542	4.35304	4.58701	5.09561	4.89624	5.44922	6.02565	5.10245	5.26767	5.47951	4.71051	4.56125	5.08212	5.02641	4.62327	5.47531
ENSG00000061938	TNK2	tyrosine kinase, non-receptor, 2 [Source:HGNC Symbol;Acc:HGNC:19297]	protein_coding	3	195863364	4.38345	4.45009	4.50778	4.93639	2.46036	3.97419	3.6276	5.59594	3.15288	2.7154	4.65532	4.41796	4.17355	4.44003	4.21515	3.54857	4.23472	5.11832	4.8611	5.27601	4.24803	4.2444	5.60788	3.86809	4.37961	4.70105	5.18484	2.80653	5.09681	2.59112	3.43514	4.81602	2.84337	4.59475	5.13378	3.96974	5.04117	5.07307	4.48299	4.66504	5.74439	4.32514	4.81244	4.47566
ENSG00000061987	MON2	MON2 homolog (S. cerevisiae) [Source:HGNC Symbol;Acc:HGNC:29177]	protein_coding	12	62466817	6.26951	6.56523	5.44358	6.44942	6.56156	6.07651	6.74364	6.34081	5.92017	6.51985	6.33413	6.2735	6.08377	6.39796	6.23498	6.74389	5.50682	6.4083	5.34148	6.29066	6.44108	6.44413	6.37387	6.18944	6.23091	6.24742	6.18603	6.19854	6.14774	6.70791	6.45452	6.13309	6.39225	5.3415	5.17222	6.47117	4.99331	6.06182	5.90584	6.15861	6.26198	6.26815	6.05308	5.6542
ENSG00000062038	CDH3	cadherin 3, type 1, P-cadherin (placental) [Source:HGNC Symbol;Acc:HGNC:1762]	protein_coding	16	68636189	5.21968	3.41053	3.24637	3.65071	3.72509	2.39911	2.90043	2.52802	3.61229	4.34264	3.34223	4.76055	4.68304	4.39624	5.31083	2.96999	4.41358	3.55195	2.93865	2.60314	3.34445	4.68512	3.144	3.1848	2.70989	3.87895	4.3767	3.68131	2.96928	3.33097	3.3071	3.27421	3.37064	3.67143	2.5758	1.94112	3.39877	3.17821	4.23305	3.59246	1.73434	3.33518	3.70136	3.73981
ENSG00000062194	GPBP1	GC-rich promoter binding protein 1 [Source:HGNC Symbol;Acc:HGNC:29520]	protein_coding	5	57173948	6.52492	6.67265	6.7257	6.48482	7.06077	7.05995	6.92734	6.62113	6.57987	6.64631	6.74834	6.9157	6.59363	6.82386	6.57861	6.83969	6.62543	6.70076	7.13568	6.73187	6.76042	6.46479	6.75804	6.59471	6.41371	6.69829	6.60934	6.78795	6.80069	7.02865	7.08243	6.7241	6.84705	6.58905	7.06794	7.05982	6.88725	6.62695	6.79918	6.77636	6.78724	6.97281	6.4997	6.57285
ENSG00000062370	ZNF112	zinc finger protein 112 [Source:HGNC Symbol;Acc:HGNC:12892]	protein_coding	19	44326555	3.02766	2.59474	2.76976	2.80768	2.34608	0.976018	3.21292	2.20975	2.25726	3.22529	2.59889	2.17765	2.37018	2.91321	2.42751	2.7172	1.58814	2.51815	2.32787	2.40607	3.19806	2.65519	1.9838	2.51658	2.79912	2.95646	2.69892	2.55755	2.3126	3.56554	3.17503	2.68662	2.84956	1.38822	2.0553	2.70042	1.03762	2.77304	2.35386	2.16287	3.0524	2.41239	2.44233	1.5552
ENSG00000062485	CS	citrate synthase [Source:HGNC Symbol;Acc:HGNC:2422]	protein_coding	12	56271699	7.66209	7.44434	7.43937	7.30141	8.04883	7.66582	7.73334	7.22954	7.84242	8.09771	7.41374	7.7967	7.63249	7.57202	7.90017	7.75276	8.21026	7.4003	7.52734	7.31906	7.63407	7.52139	7.36749	7.43127	6.82601	7.52508	7.7336	7.90703	7.58257	7.58476	7.40013	7.33595	7.9362	7.65836	7.60972	7.2852	7.40902	7.39893	7.528	7.24058	7.0813	7.36376	7.36822	7.64696
ENSG00000062598	ELMO2	engulfment and cell motility 2 [Source:HGNC Symbol;Acc:HGNC:17233]	protein_coding	20	46366049	5.93801	6.41971	5.78764	6.61048	5.85594	6.21649	6.01031	6.12713	5.63912	6.11049	6.00041	5.58174	5.89727	6.10457	6.03773	6.21829	5.7259	5.99077	5.96156	6.04488	5.96109	6.27144	6.15872	5.51222	5.54073	5.976	5.84505	5.88914	5.95238	5.76754	5.74488	6.40877	6.05404	5.10019	5.50971	6.02874	5.69058	5.92566	5.95482	5.82192	6.20984	5.54154	6.38904	5.67033
ENSG00000062650	WAPAL	wings apart-like homolog (Drosophila) [Source:HGNC Symbol;Acc:HGNC:23293]	protein_coding	10	86435256	6.88719	6.80431	6.60052	6.68077	7.43695	7.68615	7.186	6.72436	7.06917	7.20102	6.94846	7.31502	7.09536	7.02312	7.09583	7.1809	7.14397	6.96168	7.3131	6.95318	6.94175	6.89581	6.86719	6.70531	6.12708	6.88974	6.87212	6.97014	6.9303	7.09118	6.75517	6.70384	7.16762	6.94795	7.27502	6.77613	6.37131	6.69669	6.65998	6.32321	6.47107	6.93037	6.52465	6.69563
ENSG00000062716	VMP1	vacuole membrane protein 1 [Source:HGNC Symbol;Acc:HGNC:29559]	protein_coding	17	59707192	7.14625	6.86624	7.08376	6.59932	7.94819	6.97231	7.26372	6.5211	7.26711	7.46687	6.73282	7.51826	7.09637	6.95399	7.35366	7.05507	7.18677	6.82681	5.85774	6.77511	6.89066	7.009	6.5952	8.55451	8.43235	7.06983	7.44134	7.55061	6.87032	7.90245	7.31739	6.60871	7.47238	6.73984	6.158	6.91518	6.69039	7.80548	7.25309	7.42333	7.00212	7.29619	6.97212	8.64724
ENSG00000062725	APPBP2	amyloid beta precursor protein (cytoplasmic tail) binding protein 2 [Source:HGNC Symbol;Acc:HGNC:622]	protein_coding	17	60443149	6.26282	6.63541	5.95864	6.33831	6.62293	6.25903	6.76126	6.29225	6.00532	6.55573	6.34324	6.04795	6.32317	6.58648	6.05059	6.73943	5.58117	6.44807	5.96845	6.37057	6.4106	6.27966	6.37254	6.26526	6.18335	6.4636	6.19684	6.52517	6.3117	6.91863	6.77408	6.45644	6.46657	5.49575	6.34141	6.601	5.50579	6.05349	6.38339	6.61983	6.68194	6.46607	6.41791	5.8201
ENSG00000063015	SEZ6	seizure related 6 homolog (mouse) [Source:HGNC Symbol;Acc:HGNC:15955]	protein_coding	17	28954901	4.49083	4.24383	4.04884	5.09437	2.762	4.35225	4.35394	5.28448	3.09727	2.96022	4.38907	3.35464	3.48894	5.11001	3.21232	4.12134	2.54441	4.47441	4.19452	4.44737	4.29125	3.84416	4.31542	2.86002	3.59753	4.23454	3.04397	3.19486	4.68538	2.67984	4.2451	4.68486	3.49577	4.20549	3.666	4.03233	4.65716	4.23595	3.56123	3.99388	5.24478	4.55281	4.81769	3.16168
ENSG00000063046	EIF4B	eukaryotic translation initiation factor 4B [Source:HGNC Symbol;Acc:HGNC:3285]	protein_coding	12	53006158	9.33644	9.43004	8.96832	9.32515	9.77992	9.66815	9.4663	8.94028	9.4753	9.8715	8.79682	9.1879	9.38788	9.04249	9.58986	9.85158	10.0922	9.06764	9.21313	8.71084	8.97093	9.30831	9.22018	8.92597	8.21294	9.19109	9.06741	9.7696	8.91451	9.82284	9.01148	9.56071	9.58666	9.07067	9.5081	9.08238	8.78426	8.98878	9.35438	8.99532	8.87273	8.9868	9.51588	9.28165
ENSG00000063169	GLTSCR1	glioma tumor suppressor candidate region gene 1 [Source:HGNC Symbol;Acc:HGNC:4332]	protein_coding	19	47608196	3.11579	2.86704	3.3991	3.2546	1.94023	2.44974	2.85457	3.78238	2.73371	2.33337	2.9565	3.45824	2.80466	2.83304	3.12153	2.55018	2.75676	2.98307	3.93348	3.43362	3.09163	2.82301	3.31699	2.86255	2.69286	3.23356	3.47658	1.73311	3.58934	1.78949	2.49193	3.18033	2.29292	3.43711	3.68216	2.77513	2.82926	3.55657	2.81109	3.10873	3.50686	2.39277	3.06103	3.57747
ENSG00000063176	SPHK2	sphingosine kinase 2 [Source:HGNC Symbol;Acc:HGNC:18859]	protein_coding	19	48619291	2.59431	2.59357	3.04046	3.13252	1.0628	1.6683	2.5133	4.19482	1.3471	1.32654	2.76274	2.51697	1.87703	2.65298	2.26549	2.25487	2.30677	3.24016	1.87056	3.35415	2.87991	2.71862	3.62362	2.43156	2.22264	2.84791	3.48297	1.48075	3.2824	1.01195	1.78446	3.45184	0.674719	2.82443	1.77635	2.05526	3.12259	2.81827	2.76912	3.45993	3.96406	2.62742	3.68072	2.44952
ENSG00000063177	RPL18	ribosomal protein L18 [Source:HGNC Symbol;Acc:HGNC:10310]	protein_coding	19	48615328	7.63321	7.35737	8.67429	7.77286	7.29944	7.93351	8.12516	8.61466	7.60963	8.04966	7.85725	8.95427	7.92231	8.12187	7.87519	8.09083	9.00765	8.29588	8.3623	8.08062	8.04774	7.57429	8.10218	8.9666	9.03632	8.25291	8.2468	8.18946	8.31166	7.78092	8.15246	8.08311	7.89637	8.49622	8.56093	8.2295	9.10856	8.37581	8.68599	8.46166	8.59269	8.54517	8.93739	9.09599
ENSG00000063180	CA11	carbonic anhydrase XI [Source:HGNC Symbol;Acc:HGNC:1370]	protein_coding	19	48637942	2.91969	3.42459	3.52948	3.70948	1.9669	3.13031	3.23412	3.04363	2.72075	2.63518	3.20395	1.61305	2.42933	2.80182	3.13419	3.08508	2.86589	3.02171	3.42493	2.7501	2.8211	2.95424	3.13786	2.29404	2.49446	2.75813	2.90296	2.38747	3.09056	2.34179	3.2063	4.08145	2.57261	2.79525	3.76603	3.1081	4.17231	2.73678	2.88684	3.48819	3.61418	3.63185	3.61826	1.87333
ENSG00000063241	ISOC2	isochorismatase domain containing 2 [Source:HGNC Symbol;Acc:HGNC:26278]	protein_coding	19	55452985	2.47822	2.3757	3.99105	2.57635	0.749851	2.70164	2.4589	4.76308	2.08954	0.995903	3.37588	4.08607	2.76336	3.98733	2.32319	1.75864	2.86786	4.14566	3.69836	4.32583	3.60046	2.44054	4.10899	2.79777	3.60006	3.81411	3.944	1.58132	4.35753	1.40827	2.78304	2.72627	1.32414	4.18479	3.26764	3.49825	4.83989	3.81155	3.83699	3.90341	4.72742	3.80579	3.6829	3.32043
ENSG00000063244	U2AF2	U2 small nuclear RNA auxiliary factor 2 [Source:HGNC Symbol;Acc:HGNC:23156]	protein_coding	19	55654146	7.08386	6.81788	6.94504	6.90502	5.55083	6.69091	6.5584	7.38031	6.33422	5.82371	6.96449	7.61167	6.94825	7.0289	7.02985	6.22312	7.23409	7.14205	7.06891	7.30573	6.99158	6.9233	7.16687	6.64877	6.29152	6.88135	7.15015	5.98329	7.21865	5.51082	6.35296	7.04005	6.22148	7.20911	6.83578	6.62577	7.48154	7.08019	6.82742	6.64164	7.09927	6.94289	7.16557	7.27398
ENSG00000063245	EPN1	epsin 1 [Source:HGNC Symbol;Acc:HGNC:21604]	protein_coding	19	55675226	5.42509	5.18081	6.1317	5.48951	4.46999	5.12815	5.41895	6.5871	5.1572	4.71379	5.91745	6.4122	5.34889	5.86032	5.68362	4.94846	5.67589	6.11345	6.38996	6.19928	6.02365	5.1468	6.19635	5.02116	4.65345	6.00995	6.3059	4.78742	6.34172	4.4747	5.24671	5.47335	4.66211	6.36027	6.5629	5.46643	6.60638	6.02915	5.96991	5.52532	6.18542	5.87074	5.72176	5.68726
ENSG00000063322	MED29	mediator complex subunit 29 [Source:HGNC Symbol;Acc:HGNC:23074]	protein_coding	19	39391303	6.02937	6.20217	6.23115	5.97393	5.25105	6.39582	6.28497	6.55306	5.79567	5.59223	6.07693	6.04107	5.86392	6.27631	5.84979	5.73727	6.15835	6.41261	6.64181	6.48177	6.16473	6.05893	6.47787	5.50902	5.57159	6.10477	6.02537	5.41401	6.28115	5.23648	6.03164	6.38689	5.80629	6.39574	6.77962	6.07593	6.43399	5.88214	6.0271	6.09129	6.75238	6.35421	6.23254	5.68574
ENSG00000063438	AHRR	aryl-hydrocarbon receptor repressor [Source:HGNC Symbol;Acc:HGNC:346]	protein_coding	5	304176	3.75743	4.55254	3.06828	4.30938	0.858273	2.11763	3.46839	3.62158	2.51185	1.69936	2.14013	2.89292	2.32709	2.15808	2.23401	2.34385	1.004	2.92438	3.5676	4.22427	2.64957	2.70138	3.21053	2.65358	3.33871	2.38922	2.15034	0.514289	1.23451	1.85673	2.14746	2.18315	1.50247	3.60931	4.20291	2.80027	3.04688	3.09013	2.07417	3.06796	2.14809	1.78975	2.22347	2.11892
ENSG00000063587	ZNF275	zinc finger protein 275 [Source:HGNC Symbol;Acc:HGNC:13069]	protein_coding	X	153334155	5.53627	5.63524	4.77842	5.38232	4.47623	5.90512	5.63736	5.57008	5.54983	5.27069	6.00271	5.40293	5.17193	5.65974	5.37757	5.4113	5.23757	5.28739	6.30328	5.28417	5.2497	5.46779	5.37864	4.46303	4.41564	5.12279	5.34218	5.01898	5.09189	4.91846	4.99495	5.25672	5.17202	5.98649	6.24175	5.2743	4.5148	4.88501	4.86036	5.2817	5.31245	4.96291	4.6237	4.67456
ENSG00000063601	MTMR1	myotubularin related protein 1 [Source:HGNC Symbol;Acc:HGNC:7449]	protein_coding	X	150692971	5.21903	4.8332	4.70839	4.77062	5.2726	4.38419	5.09604	4.96802	5.21382	5.28015	5.14309	5.64111	5.12905	5.19148	5.33331	4.76866	5.43755	4.86334	4.75804	4.85354	5.08215	4.98949	4.99874	4.92047	4.50519	5.11551	5.31029	4.97604	5.26236	4.91114	4.9091	4.47911	5.25991	4.95579	4.80063	4.88705	4.3665	5.04035	4.88699	4.54249	4.62376	4.93168	4.76886	5.31363
ENSG00000063660	GPC1	glypican 1 [Source:HGNC Symbol;Acc:HGNC:4449]	protein_coding	2	240435671	5.10862	4.97411	5.97594	4.91133	3.7492	5.26275	4.34943	6.83157	4.33594	3.70925	5.54612	6.13856	5.25791	5.6462	5.56316	4.59985	5.2961	6.16791	5.90997	6.35173	5.5676	5.36243	5.92685	4.38156	4.44088	5.83043	6.43317	4.35282	6.41503	3.59676	4.21359	5.17413	3.94959	6.5219	5.80594	4.78641	6.46044	5.2738	5.8979	5.13692	5.91539	5.14023	5.49592	5.79382
ENSG00000063761	ADCK1	aarF domain containing kinase 1 [Source:HGNC Symbol;Acc:HGNC:19038]	protein_coding	14	77800083	3.2012	3.34909	3.68002	3.30204	2.27294	2.78896	3.24289	3.76578	3.19243	2.62588	3.16553	3.12072	3.417	3.09048	3.4006	2.98638	4.27509	3.68394	2.54277	3.32586	3.54559	3.18686	3.43007	3.55452	3.36693	3.50846	3.68998	2.70648	3.14749	2.3078	3.01105	3.74639	3.25603	3.26657	1.07122	3.63869	3.79829	3.45148	3.40675	3.44856	3.90927	3.46658	3.86038	3.36629
ENSG00000063854	HAGH	hydroxyacylglutathione hydrolase [Source:HGNC Symbol;Acc:HGNC:4805]	protein_coding	16	1795620	5.00287	5.15606	5.13229	4.91864	2.86113	4.27745	4.101	5.27716	3.81066	3.18552	4.57319	4.46943	4.35358	4.77569	4.65128	4.07464	4.90593	5.19489	4.80708	5.09003	4.88782	4.63123	5.37013	3.65633	4.01335	4.82711	5.08511	3.67283	5.02556	3.52662	4.44204	5.03663	3.23634	4.98998	4.89669	4.57877	5.08233	4.77233	5.25727	5.15082	5.61465	4.47532	5.59955	4.65253
ENSG00000063978	RNF4	ring finger protein 4 [Source:HGNC Symbol;Acc:HGNC:10067]	protein_coding	4	2462220	6.35824	6.22591	6.15739	6.01434	6.30263	6.93215	6.22294	6.29463	6.31034	6.1963	6.19288	6.78021	6.35335	6.43562	6.46152	5.88205	6.78202	6.22998	6.84242	6.23013	6.29594	6.35567	6.06646	5.78817	5.35015	6.19033	6.17368	6.19959	6.27467	5.47711	6.0522	5.85265	6.33716	6.44291	6.73156	5.85705	6.31485	6.14914	6.09036	5.59019	6.11233	6.07403	6.2997	6.33112
ENSG00000064012	CASP8	caspase 8, apoptosis-related cysteine peptidase [Source:HGNC Symbol;Acc:HGNC:1509]	protein_coding	2	201233443	4.00886	3.23219	3.69965	3.33998	4.30828	1.72689	3.39411	3.53655	3.51999	4.12744	3.74102	4.07203	3.95191	3.70765	4.22307	3.64313	4.55603	3.40767	1.29519	3.27355	3.64011	4.06563	3.58974	4.11915	3.4843	3.67586	4.12904	4.37843	3.67089	3.8346	3.63703	3.09183	4.19414	3.33471	1.77928	2.84612	2.75516	3.73598	3.8547	2.76619	2.86915	3.12421	3.49633	4.36807
ENSG00000064042	LIMCH1	LIM and calponin homology domains 1 [Source:HGNC Symbol;Acc:HGNC:29191]	protein_coding	4	41359607	7.83602	7.67364	6.61972	7.6961	7.41749	7.334	7.6575	7.42692	7.38007	7.29471	7.39494	5.99669	6.85716	7.37503	6.7174	7.90084	6.64119	7.48987	7.41866	7.38197	7.39438	6.92298	7.22522	6.38072	6.69189	7.40452	6.60802	7.01703	7.37025	7.50993	7.6555	7.81858	7.23106	7.06819	7.62549	7.35421	6.1989	7.04246	6.66631	7.00583	7.22278	7.02812	7.17183	5.85365
ENSG00000064102	ASUN	asunder spermatogenesis regulator [Source:HGNC Symbol;Acc:HGNC:20174]	protein_coding	12	26905181	4.57133	4.6686	4.98954	4.17177	5.18839	4.76312	4.99684	4.70641	4.22098	4.97303	4.94001	5.0215	5.30559	5.24587	4.59158	4.87551	4.47153	4.98528	2.92275	5.08408	5.11248	4.52802	4.36185	5.48837	5.485	5.01731	4.77623	5.11326	4.95473	5.08449	5.58325	4.2253	5.08033	3.65858	3.24749	5.26196	4.79796	5.0185	4.9124	4.7226	5.0753	5.07064	4.79075	4.99282
ENSG00000064115	TM7SF3	transmembrane 7 superfamily member 3 [Source:HGNC Symbol;Acc:HGNC:23049]	protein_coding	12	26973195	6.42402	6.84381	6.51865	5.99092	6.8969	5.6823	6.37234	6.09586	6.9638	7.16666	6.32047	5.21564	6.42145	6.54489	6.68805	6.81708	7.18925	6.56732	5.39382	6.19633	6.77487	6.43042	6.57673	6.83975	6.65197	6.52644	6.54246	7.26845	6.47871	7.29841	6.88343	6.34843	6.60098	6.00513	4.76708	6.59981	6.07174	6.60786	7.29621	6.68829	6.61692	6.21269	6.97149	6.22504
ENSG00000064199	SPA17	sperm autoantigenic protein 17 [Source:HGNC Symbol;Acc:HGNC:11210]	protein_coding	11	124673798	3.03017	3.32068	2.54377	3.09972	3.31177	3.1045	3.57711	2.77857	3.45564	3.46335	2.97717	2.53323	3.17443	3.04863	3.19994	3.24485	3.57569	3.24207	2.65451	3.06126	3.34866	2.58268	2.94534	3.34725	3.12811	3.0992	2.862	3.42127	2.9196	3.20491	3.54577	3.20759	3.09467	3.14114	3.18376	3.00375	2.68399	2.76644	3.07118	3.18066	3.30292	3.24769	2.91448	2.78449
ENSG00000064225	ST3GAL6	ST3 beta-galactoside alpha-2,3-sialyltransferase 6 [Source:HGNC Symbol;Acc:HGNC:18080]	protein_coding	3	98732236	3.87287	4.66155	3.93704	3.64863	3.66747	2.89381	4.25778	4.0058	2.85723	3.60463	4.65861	2.90507	4.01649	3.44463	3.63597	4.20349	2.62893	4.60234	2.56914	4.20156	4.14029	3.28517	4.1026	4.26924	4.77534	4.0276	3.865	3.99406	4.23747	4.23317	4.75419	3.9641	4.36616	3.11286	3.50092	4.46405	3.99039	3.58179	3.80785	4.31016	4.51844	3.94928	4.10203	3.66014
ENSG00000064309	CDON	cell adhesion associated, oncogene regulated [Source:HGNC Symbol;Acc:HGNC:17104]	protein_coding	11	125955796	4.79659	4.75237	3.9067	5.59346	4.59298	4.77635	5.34367	5.01712	4.56163	5.10408	5.19629	3.16834	4.53546	4.53927	4.36998	5.40561	3.76874	5.13719	4.19352	5.01622	4.70493	4.98103	5.18076	4.18377	4.57218	4.65917	4.28132	4.66838	4.45925	4.98061	4.99274	5.12883	4.70582	3.80967	4.64745	4.86666	2.80906	4.56905	3.96117	4.99899	5.13639	4.09985	4.47751	3.65502
ENSG00000064313	TAF2	TAF2 RNA polymerase II, TATA box binding protein (TBP)-associated factor, 150kDa [Source:HGNC Symbol;Acc:HGNC:11536]	protein_coding	8	119730775	5.38366	5.5671	4.85376	5.26781	5.65565	5.56862	5.87418	5.42685	5.36	5.70353	5.62952	5.70477	5.66875	5.82862	5.22971	5.81032	5.35245	5.57327	4.77712	5.44145	5.70628	5.40047	5.39901	5.6077	5.42155	5.56882	5.38359	5.65562	5.42078	5.98173	6.01697	5.13742	5.60065	5.05859	5.28704	5.7208	4.44934	5.41371	5.39868	5.69297	5.53287	5.90087	5.34154	5.3285
ENSG00000064393	HIPK2	homeodomain interacting protein kinase 2 [Source:HGNC Symbol;Acc:HGNC:14402]	protein_coding	7	139561570	8.27781	8.65293	7.155	8.43252	8.02421	7.5961	8.98714	8.54337	7.72177	8.29906	8.00896	7.66904	7.78242	7.98657	7.83506	8.14973	7.7878	7.89102	7.78831	8.12978	8.03157	8.06192	8.36937	7.16458	6.92908	7.6229	7.87906	7.30707	7.93595	7.44034	7.43175	8.30244	7.97602	7.66459	7.73881	7.74108	6.307	7.57624	7.33741	7.87109	7.92876	7.5993	7.7067	7.45356
ENSG00000064419	TNPO3	transportin 3 [Source:HGNC Symbol;Acc:HGNC:17103]	protein_coding	7	128954180	6.21336	6.2101	5.96327	6.02861	6.64034	6.37285	6.42631	6.04658	6.18175	6.53557	6.13851	6.4199	6.31276	6.33731	6.24164	6.24327	6.4209	6.23788	5.7429	6.11965	6.31484	6.16367	5.935	5.92061	5.56336	6.09341	6.04181	6.34277	6.13177	6.20165	5.99898	5.86587	6.38389	5.89701	5.73299	5.92539	5.90201	6.06779	5.86867	5.55056	5.88423	6.12059	6.14649	6.12296
ENSG00000064490	RFXANK	regulatory factor X-associated ankyrin-containing protein [Source:HGNC Symbol;Acc:HGNC:9987]	protein_coding	19	19192229	3.78085	3.7474	3.69894	3.68409	2.73098	3.17082	3.29323	3.96288	3.08382	2.74479	3.1648	3.36944	3.87433	3.4622	3.73329	2.93558	4.41519	3.47972	2.5128	3.51299	3.45687	3.82504	3.61798	3.77291	3.55431	3.50657	3.57307	3.13581	3.65393	2.68783	2.74696	3.8896	3.05985	3.6898	2.40019	3.15061	3.97254	3.38446	3.47503	3.46559	3.87867	3.35021	4.72795	4.22286
ENSG00000064545	TMEM161A	transmembrane protein 161A [Source:HGNC Symbol;Acc:HGNC:26020]	protein_coding	19	19119169	2.73034	3.07212	3.61307	2.98023	1.73211	2.68452	2.20824	4.48062	2.09254	1.94071	3.47899	3.86701	3.0518	3.2359	3.29137	2.66195	3.3589	3.83823	2.95151	3.80028	3.2742	2.84372	3.90743	3.53312	3.28957	3.6036	3.88605	2.18184	3.86879	1.51203	2.77103	3.06114	2.32029	4.0525	2.87115	2.95469	3.94962	3.72257	3.58116	3.23701	4.25748	3.42025	3.72808	3.35971
ENSG00000064547	LPAR2	lysophosphatidic acid receptor 2 [Source:HGNC Symbol;Acc:HGNC:3168]	protein_coding	19	19623668	2.43359	1.72977	3.57408	2.03077	1.80287	0.227673	1.17154	3.09797	1.85114	2.03081	2.44277	3.45365	1.87656	2.52569	2.85689	1.31151	3.44617	2.593	1.6482	2.63292	2.87953	1.69148	2.99969	2.88596	1.77894	2.85832	3.39235	1.5266	3.37337	1.07506	1.988	2.14706	1.54984	2.82303	1.77148	2.72934	3.95155	3.45418	3.2785	2.00741	1.93727	3.10292	2.8646	2.96561
ENSG00000064601	CTSA	cathepsin A [Source:HGNC Symbol;Acc:HGNC:9251]	protein_coding	20	45890144	7.55716	8.05246	7.09676	7.38818	6.09897	6.48812	6.48018	7.08547	7.0469	6.77719	6.93235	5.69265	7.14146	6.66584	7.7736	7.02299	7.52289	7.00485	6.89448	6.70481	6.69423	7.41781	7.77726	6.5898	6.41629	6.77828	7.9788	6.60425	6.42372	6.64975	6.5052	7.83925	6.62581	6.82978	6.77578	6.33227	6.69406	6.41594	7.58232	7.43951	7.20892	6.28101	7.82028	6.45267
ENSG00000064607	SUGP2	SURP and G patch domain containing 2 [Source:HGNC Symbol;Acc:HGNC:18641]	protein_coding	19	18990888	5.64513	6.18451	5.48558	6.73928	5.90513	5.61772	6.07625	6.26025	5.83346	5.54424	5.98048	5.85369	5.82058	5.86755	5.89433	6.45483	5.30278	6.18363	5.31106	6.45965	6.13157	5.94613	6.2308	6.35501	6.40576	5.88621	5.99615	5.47187	6.1016	5.8353	5.96638	6.28799	5.97526	5.45052	5.58279	6.30141	5.69718	6.38127	5.33567	5.91408	6.29395	5.83052	5.70607	6.06041
ENSG00000064651	SLC12A2	solute carrier family 12 (sodium/potassium/chloride transporter), member 2 [Source:HGNC Symbol;Acc:HGNC:10911]	protein_coding	5	128083766	6.52063	6.26997	5.73124	5.92591	6.78686	5.83758	5.6805	5.24942	6.86784	7.26467	6.02088	6.00493	6.09999	5.90316	7.50466	6.7806	7.21999	5.70595	5.56779	5.83718	6.11098	6.73216	6.29306	6.22547	5.24176	6.37937	7.09255	6.7541	5.95043	6.75721	5.70793	5.67165	6.43498	6.40614	5.47665	5.70507	4.86091	5.8483	6.82307	5.89036	4.46831	5.30618	6.52873	5.93438
ENSG00000064652	SNX24	sorting nexin 24 [Source:HGNC Symbol;Acc:HGNC:21533]	protein_coding	5	122843439	3.70769	3.92067	3.68202	3.42199	4.17722	3.38241	3.28747	3.42819	3.71117	3.99765	3.58868	4.10479	3.28902	3.51722	3.82407	4.3431	3.84205	3.14254	3.0521	2.89932	3.67128	3.61618	3.95285	3.81801	3.83086	3.75332	3.88178	4.13458	3.76841	4.12684	4.00816	3.86422	3.87906	3.6726	3.01202	3.96277	3.92123	3.40552	4.03446	3.72704	3.53578	3.90394	3.57117	3.41253
ENSG00000064666	CNN2	calponin 2 [Source:HGNC Symbol;Acc:HGNC:2156]	protein_coding	19	1026581	4.79238	3.70557	4.83638	3.85915	2.94832	2.34622	3.08328	4.64941	4.51052	4.17497	4.37073	5.28895	5.02696	4.31523	5.40743	3.13929	5.62308	4.76691	3.14532	4.43021	4.95818	5.00973	4.13453	4.67239	3.91471	5.00916	4.88887	3.78527	5.02085	2.92466	3.78722	3.39939	3.69949	5.1407	2.5281	3.93891	4.5223	4.71296	4.4089	3.64059	3.11218	4.54147	5.06626	5.10637
ENSG00000064687	ABCA7	ATP-binding cassette, sub-family A (ABC1), member 7 [Source:HGNC Symbol;Acc:HGNC:37]	protein_coding	19	1040101	4.3944	4.39908	3.69089	4.99521	1.6993	3.40802	2.56275	4.88736	2.95236	2.39646	3.60234	3.87236	3.34116	3.26782	4.018	3.93528	3.63754	4.27721	4.10891	4.17822	3.66939	4.45525	5.10137	4.02217	3.92393	3.70652	4.77427	2.42	4.02582	2.68564	3.31426	4.5613	2.98441	3.79222	4.04192	4.21391	4.02443	4.34419	3.63519	4.30444	4.70202	2.88534	4.88649	4.15534
ENSG00000064703	DDX20	DEAD (Asp-Glu-Ala-Asp) box polypeptide 20 [Source:HGNC Symbol;Acc:HGNC:2743]	protein_coding	1	111755245	4.45332	4.55149	4.80413	4.1843	4.92809	5.36995	4.83584	4.46034	4.664	4.99157	4.76368	4.79249	4.91747	4.88988	4.36565	4.69126	4.39891	4.65638	4.93717	4.69326	4.84472	4.43316	4.28068	4.80509	4.55432	4.81133	4.59424	4.86369	4.69856	5.0341	5.0994	4.15306	4.68106	4.87239	5.07138	4.80885	4.35439	4.65761	4.5736	4.54033	4.74042	4.71493	4.44656	4.4653
ENSG00000064726	BTBD1	BTB (POZ) domain containing 1 [Source:HGNC Symbol;Acc:HGNC:1120]	protein_coding	15	83016422	6.5383	6.73267	6.4921	6.41543	6.68296	7.3011	6.82894	6.56229	6.8078	6.7715	6.51138	6.75006	6.5308	6.66598	6.4604	6.96859	6.52457	6.73757	7.04899	6.57277	6.56552	6.55395	6.73538	6.58396	6.76244	6.67987	6.7012	6.89567	6.67943	7.28862	7.0514	6.5914	6.68559	6.76749	7.23614	6.91489	6.55175	6.34856	6.87728	6.94867	6.73459	6.98385	6.52208	6.44397
ENSG00000064932	SBNO2	strawberry notch homolog 2 (Drosophila) [Source:HGNC Symbol;Acc:HGNC:29158]	protein_coding	19	1107636	4.89991	4.32675	4.61378	4.50012	2.88997	3.92593	3.98201	5.61343	3.47171	3.54079	4.92827	5.82487	4.51314	4.77317	4.63968	3.02408	4.007	5.14111	4.12957	5.3531	4.59999	4.34464	5.09553	4.27562	4.60821	4.84825	5.51454	3.35427	4.73529	2.93151	4.07312	4.14501	3.25388	4.75784	4.74487	3.88595	4.91395	5.16061	4.52942	4.48764	5.14549	4.51123	4.39216	4.86825
ENSG00000064933	PMS1	PMS1 postmeiotic segregation increased 1 (S. cerevisiae) [Source:HGNC Symbol;Acc:HGNC:9121]	protein_coding	2	189784085	3.45554	4.01229	3.95531	4.11509	4.54588	3.7414	4.2257	3.70425	3.48567	4.16378	4.31907	4.45549	4.38528	3.91527	4.22244	4.28967	3.3743	4.20988	2.10818	4.42713	4.42801	4.03003	4.23545	4.95128	5.11301	4.06286	4.09807	4.56178	4.37081	4.53309	4.87468	3.61171	4.63077	3.41112	2.97449	4.78363	3.75135	4.64898	4.19191	4.05977	4.15953	4.13011	3.73478	4.43224
ENSG00000064961	HMG20B	high mobility group 20B [Source:HGNC Symbol;Acc:HGNC:5002]	protein_coding	19	3572777	3.89841	3.53347	5.0699	4.18803	3.21542	3.34442	3.5324	5.10097	3.71116	3.84815	4.76151	4.60073	4.03831	4.69722	4.30511	3.64248	4.33816	5.01482	4.20857	4.96747	4.75804	3.96883	4.90849	4.80524	4.45422	4.89161	5.05019	3.67283	4.92042	3.11942	4.3125	4.03278	3.51141	4.99785	3.96012	4.56749	4.88736	4.9544	5.06114	4.59872	5.19322	4.38304	4.1863	4.25516
ENSG00000064989	CALCRL	calcitonin receptor-like [Source:HGNC Symbol;Acc:HGNC:16709]	protein_coding	2	187343129	3.31745	4.13106	4.10712	2.90178	3.84017	5.46303	5.0879	5.28421	3.92361	5.19661	5.42749	5.0505	4.97906	5.28886	3.1539	4.23092	3.44213	4.71016	5.19509	5.25971	4.89848	4.29658	3.24733	4.23784	4.00035	5.36697	3.18357	4.71483	4.81542	4.02514	4.93598	3.68672	4.77845	5.25252	5.19963	5.07349	4.14495	4.50309	3.72635	4.38228	4.39735	5.15044	3.85315	4.78663
ENSG00000064995	TAF11	TAF11 RNA polymerase II, TATA box binding protein (TBP)-associated factor, 28kDa [Source:HGNC Symbol;Acc:HGNC:11544]	protein_coding	6	34877778	4.46718	4.5581	4.9743	4.26764	4.91764	5.04484	4.54558	4.45596	4.80058	4.58934	4.52515	4.77359	4.80527	4.45233	4.6176	4.71149	5.00535	4.59154	5.20432	4.54908	4.72226	4.52512	4.41998	5.15526	5.25257	4.60852	4.54298	4.92864	4.7544	4.96486	4.8546	4.30275	4.75684	4.6919	5.09542	4.87276	5.25726	4.69077	4.96731	4.72357	4.63532	4.93184	4.76891	5.51815
ENSG00000064999	ANKS1A	ankyrin repeat and sterile alpha motif domain containing 1A [Source:HGNC Symbol;Acc:HGNC:20961]	protein_coding	6	34889265	5.71325	5.17926	5.05358	5.44948	4.54518	3.80853	5.19267	5.48658	4.79193	5.12772	5.31588	5.74876	5.28683	5.32325	5.56438	4.4813	5.37783	5.35866	3.63788	5.5038	5.47554	5.37507	5.77556	5.31917	4.81267	5.33589	5.72375	4.2189	5.43861	4.06703	4.8376	4.92178	4.92374	4.66747	4.48806	4.67605	4.75332	5.28907	5.19615	4.86071	5.09515	4.85009	5.25923	5.36435
ENSG00000065000	AP3D1	adaptor-related protein complex 3, delta 1 subunit [Source:HGNC Symbol;Acc:HGNC:568]	protein_coding	19	2100988	7.40272	7.36848	7.54384	7.7072	6.49448	7.45555	7.62573	8.48116	7.19366	7.11028	7.76923	8.13546	7.30331	7.76735	7.45404	7.28279	7.52852	8.04556	8.04931	8.14109	7.87726	7.36703	8.05679	6.91825	6.76534	7.79431	7.95777	6.82193	7.93899	6.4377	7.20814	7.76029	7.19835	7.9408	8.06709	7.49556	7.82768	7.81997	7.56666	7.39409	7.94052	7.64354	7.52899	7.46943
ENSG00000065029	ZNF76	zinc finger protein 76 [Source:HGNC Symbol;Acc:HGNC:13149]	protein_coding	6	35258909	5.29284	5.08339	5.015	5.68322	3.96209	4.7595	4.83394	5.36349	4.66997	4.01356	4.93328	4.73222	4.84681	4.96839	5.11762	4.44535	5.00421	5.12807	4.67104	5.18386	5.02843	5.07414	5.44536	4.90798	5.21597	4.99467	5.24852	4.2737	4.9858	4.06597	4.53682	5.32928	4.38416	4.96958	5.03187	5.16409	5.12048	5.22992	4.79049	5.00121	5.46682	5.02649	5.26847	5.16451
ENSG00000065054	SLC9A3R2	solute carrier family 9, subfamily A (NHE3, cation proton antiporter 3), member 3 regulator 2 [Source:HGNC Symbol;Acc:HGNC:11076]	protein_coding	16	2025356	3.87272	3.96662	4.70785	3.88165	2.38448	3.70883	3.41608	6.00298	2.30306	2.26328	4.62597	5.52547	3.57267	4.90928	3.73923	2.68759	3.07863	4.92687	4.33382	5.65236	4.24192	3.22837	4.87522	3.65199	3.68942	4.35468	4.35504	2.25073	5.13771	2.12409	3.71468	3.9897	2.18483	5.36016	4.11598	4.083	5.69141	5.08182	4.68841	4.45427	5.57762	4.05747	4.29662	4.52674
ENSG00000065060	UHRF1BP1	UHRF1 binding protein 1 [Source:HGNC Symbol;Acc:HGNC:21216]	protein_coding	6	34792015	5.72915	5.73106	4.72883	5.50137	5.73792	6.05185	5.68385	5.29155	5.54376	5.92636	5.27954	5.52737	5.41546	5.58033	5.92679	5.81225	5.79049	5.56259	5.71771	5.28747	5.53331	5.5396	5.49984	5.05567	4.53015	5.32928	6.20569	5.53137	5.30706	5.36043	5.17756	5.27139	5.76399	5.36891	5.94946	4.87172	4.76136	5.41823	5.24578	4.62162	4.79992	5.24762	5.54184	5.23371
ENSG00000065135	GNAI3	guanine nucleotide binding protein (G protein), alpha inhibiting activity polypeptide 3 [Source:HGNC Symbol;Acc:HGNC:4387]	protein_coding	1	109548611	6.86746	6.78288	7.18965	6.54271	7.45367	7.60253	7.07853	6.93679	7.28431	7.36095	7.00608	7.37698	7.14945	7.24449	7.043	7.09939	7.45404	7.06586	7.34086	6.98344	7.10734	6.92601	6.82505	7.21839	6.95112	7.15074	6.9416	7.34412	7.16315	7.40723	7.33315	6.64083	7.17324	7.41306	7.02103	7.23027	7.20832	6.91618	7.35088	7.03775	6.9432	7.44616	6.9979	7.16827
ENSG00000065150	IPO5	importin 5 [Source:HGNC Symbol;Acc:HGNC:6402]	protein_coding	13	97953658	7.63561	7.71828	7.68628	7.4458	8.35284	8.53293	8.31922	8.00338	8.13116	8.20627	7.89299	8.75953	8.08544	8.1601	7.84757	8.05749	8.49431	8.09614	8.23781	7.9895	8.19634	7.73521	7.63369	8.30083	8.00346	8.01309	7.66711	8.30726	8.22529	8.20654	8.24379	7.69906	8.35379	8.22692	8.38351	8.26248	7.91123	8.13274	7.95513	7.87194	7.98533	8.5749	7.82115	8.55302
ENSG00000065154	OAT	ornithine aminotransferase [Source:HGNC Symbol;Acc:HGNC:8091]	protein_coding	10	124397303	6.93953	7.49184	6.81668	7.07681	7.0951	7.88479	7.51538	6.78863	7.17799	7.22857	6.79343	6.23116	6.80678	6.92305	6.90723	7.72736	6.54814	7.00618	7.52577	6.6782	6.6634	7.19602	6.84759	6.31867	6.53512	6.93018	6.58052	7.38552	6.70445	7.62612	7.24485	7.38064	7.09954	7.13873	7.58618	7.07335	6.61121	6.41877	7.02957	7.25223	7.02961	7.01664	7.29574	6.46923
ENSG00000065183	WDR3	WD repeat domain 3 [Source:HGNC Symbol;Acc:HGNC:12755]	protein_coding	1	117929720	5.33682	5.59735	5.40225	5.15858	6.31274	6.20656	6.32079	5.57116	5.73613	6.05211	5.71075	6.79296	6.10604	5.88033	5.43929	5.87284	5.89121	5.72814	5.40528	5.83788	5.86159	5.45774	5.18238	5.98293	5.34165	5.63577	5.28243	5.90835	5.89237	5.71717	5.98768	5.18711	6.17172	5.57327	5.60778	5.65163	5.47227	5.62674	5.61916	5.25242	5.63679	6.16365	5.53556	5.82602
ENSG00000065243	PKN2	protein kinase N2 [Source:HGNC Symbol;Acc:HGNC:9406]	protein_coding	1	88684222	6.5007	6.24995	5.8978	6.08616	6.87911	5.71555	6.50314	6.11617	6.11925	6.58881	6.20563	6.71656	6.4284	6.38597	6.32072	6.5477	5.999	6.30414	6.21447	6.22877	6.36423	6.30233	6.32287	6.53947	6.43502	6.55503	6.64298	6.54663	6.41261	6.95871	6.61944	5.97704	6.37852	5.94322	6.29401	6.46271	5.14821	6.12813	6.54177	6.32032	5.87018	6.54228	5.78338	6.28162
ENSG00000065268	WDR18	WD repeat domain 18 [Source:HGNC Symbol;Acc:HGNC:17956]	protein_coding	19	984271	2.61313	3.09581	4.23535	2.77494	2.22147	3.33669	2.88283	4.69067	2.69573	2.13317	4.0513	4.03466	2.98775	4.48149	3.33309	2.8251	3.11891	3.92732	3.4188	4.40208	4.21057	3.21927	4.2102	3.31667	2.995	3.6926	4.11829	3.02194	4.31931	2.86882	3.86155	3.35684	2.01844	4.31909	2.66894	4.02955	4.76651	4.17293	4.48295	3.91815	4.73449	4.0684	3.24187	3.05728
ENSG00000065308	TRAM2	translocation associated membrane protein 2 [Source:HGNC Symbol;Acc:HGNC:16855]	protein_coding	6	52497402	5.48537	5.83799	4.79254	5.32689	5.53427	5.83307	5.76739	5.58043	5.54006	5.7913	6.01652	6.11953	6.07094	5.50155	5.78165	5.61073	5.71204	5.39663	4.7749	5.85826	5.6736	5.96137	5.02189	5.45293	5.16175	5.31866	5.24077	5.4364	5.4979	5.09441	5.1196	5.06746	5.87532	6.0372	4.5627	4.99448	5.01674	5.36501	4.95965	4.56401	4.74728	4.71139	4.9763	5.479
ENSG00000065320	NTN1	netrin 1 [Source:HGNC Symbol;Acc:HGNC:8029]	protein_coding	17	9021542	3.32693	3.24894	3.81726	4.81811	3.1095	3.39243	5.01809	5.88307	3.31303	3.71957	2.95216	3.8418	3.60483	4.56171	3.76881	3.87049	3.54091	4.46756	4.57593	5.04545	4.02071	3.86951	4.47823	2.62431	2.85432	4.21834	3.7822	3.58805	4.22107	2.52664	3.6866	4.24035	3.22961	3.72141	4.09922	4.01241	3.78796	3.94661	4.14157	3.50212	5.00744	4.16807	4.77055	2.46344
ENSG00000065357	DGKA	diacylglycerol kinase, alpha 80kDa [Source:HGNC Symbol;Acc:HGNC:2849]	protein_coding	12	55927319	4.80147	3.90712	4.34134	4.31481	4.92632	2.89322	3.86403	3.73692	4.31033	4.33917	4.33451	4.37816	4.43013	3.9305	4.8209	4.09457	4.68858	3.91033	2.03485	3.80267	4.23126	4.6782	4.02715	4.51663	4.11508	4.12706	4.34949	4.23497	3.76835	4.15364	3.74792	3.9093	3.88863	3.91939	2.34221	3.64243	3.87271	4.5451	4.09901	3.59383	3.60168	3.27443	3.97759	4.56054
ENSG00000065361	ERBB3	erb-b2 receptor tyrosine kinase 3 [Source:HGNC Symbol;Acc:HGNC:3431]	protein_coding	12	56079857	7.56793	6.20607	6.73847	6.41872	8.43358	3.41651	6.07343	5.12535	6.85213	6.85024	6.12298	6.92085	6.98839	6.44914	7.88926	6.20555	8.14647	6.34874	5.05158	6.12826	6.39096	7.32738	7.42047	6.85435	5.07563	6.71548	7.41819	7.02033	6.38193	6.78733	5.73163	5.89802	6.33881	6.55647	5.66434	5.49386	5.65559	6.99214	7.3878	5.53997	3.48156	5.59717	6.51552	7.21981
ENSG00000065413	ANKRD44	ankyrin repeat domain 44 [Source:HGNC Symbol;Acc:HGNC:25259]	protein_coding	2	196967017	3.81043	3.72379	2.7539	3.37516	3.52878	2.84115	3.69662	3.28154	3.13584	3.78624	3.81399	3.551	3.4531	3.45612	3.41726	3.58465	2.60236	3.39004	1.90477	3.26401	3.61191	3.70797	3.2401	3.25003	3.22813	3.44149	3.43667	3.29594	3.30831	4.03854	3.36412	3.49643	3.52967	2.82323	1.7711	3.4099	2.34716	3.06311	3.03875	3.17971	3.43024	3.36815	3.37082	3.53322
ENSG00000065427	KARS	lysyl-tRNA synthetase [Source:HGNC Symbol;Acc:HGNC:6215]	protein_coding	16	75627474	7.02745	7.18466	7.49207	6.90124	7.73813	7.92658	7.62025	7.17511	7.53065	7.42257	7.14152	7.6465	7.44621	7.47032	7.2196	7.14378	7.83964	7.40733	7.39458	7.38768	7.37478	7.02872	6.93228	7.33205	6.87058	7.27907	7.01939	7.6324	7.33711	7.26782	7.37603	7.09016	7.62906	7.44131	7.49751	7.34611	7.79854	7.25476	7.38458	6.99155	7.24026	7.60232	7.21534	7.42148
ENSG00000065457	ADAT1	adenosine deaminase, tRNA-specific 1 [Source:HGNC Symbol;Acc:HGNC:228]	protein_coding	16	75596981	4.9835	5.2726	4.40021	5.2058	5.47236	4.91813	5.39989	4.93419	4.96454	5.23686	4.71142	4.58129	5.05689	4.99157	5.13227	5.29635	5.23232	4.9158	4.60124	4.62552	4.96084	5.22313	4.92747	4.44207	4.6267	4.86344	4.71861	5.45755	4.68316	5.27913	4.84804	5.10419	5.24536	4.56221	4.7494	4.77196	3.80204	4.85718	4.66953	4.54085	4.93969	4.86923	4.91902	4.87781
ENSG00000065485	PDIA5	protein disulfide isomerase family A, member 5 [Source:HGNC Symbol;Acc:HGNC:24811]	protein_coding	3	123067062	5.18999	4.70001	4.82979	4.68257	3.90996	3.56988	3.90776	4.16781	4.64896	4.98083	4.45323	4.93771	4.43162	4.01075	5.61812	4.3915	5.53113	4.30267	4.10533	4.10715	4.37179	4.71277	4.77044	4.27235	4.0229	4.90397	5.35892	4.29617	4.4219	4.13619	4.06933	4.53228	4.488	5.02097	4.42391	4.15516	4.80946	4.43073	5.57331	4.37715	3.78499	3.86785	5.02669	4.57713
ENSG00000065491	TBC1D22B	TBC1 domain family, member 22B [Source:HGNC Symbol;Acc:HGNC:21602]	protein_coding	6	37257772	5.30221	5.15828	4.8332	4.94756	5.4584	4.72633	5.07028	4.75712	5.42623	5.53721	4.78236	5.54096	5.32718	4.89415	5.89878	5.14119	6.11002	4.88814	5.27468	4.71467	5.27238	5.25361	5.10104	5.25661	4.48523	4.92122	5.39576	5.32407	5.20741	4.8721	4.64536	4.97586	5.67023	5.05193	5.27526	4.95158	4.92893	5.11672	5.10536	4.67369	4.46292	4.97322	4.92787	5.4379
ENSG00000065518	NDUFB4	NADH dehydrogenase (ubiquinone) 1 beta subcomplex, 4, 15kDa [Source:HGNC Symbol;Acc:HGNC:7699]	protein_coding	3	120596309	6.58739	6.24412	6.7197	6.24618	4.79113	6.07646	5.96629	6.60929	6.13572	5.43329	6.19873	6.16792	6.60854	6.43974	6.35872	5.33832	7.24201	6.56954	6.73926	6.49477	6.27732	6.3119	6.46772	6.89997	7.37139	6.4447	6.57439	5.66409	6.4736	5.19946	6.1713	6.53199	5.83212	6.61136	6.56207	6.35448	6.93152	6.27408	6.58599	6.68309	6.84651	6.43893	7.15067	6.74505
ENSG00000065526	SPEN	spen family transcriptional repressor [Source:HGNC Symbol;Acc:HGNC:17575]	protein_coding	1	15847864	7.39856	7.36289	6.29125	7.71349	7.01574	7.20489	7.40949	7.48167	6.66989	7.23604	7.57611	7.7917	7.20856	7.10475	7.19377	6.95537	6.74649	7.17515	7.49945	7.55541	7.22375	7.14062	7.42416	6.86104	6.70889	7.02407	7.25387	6.157	7.17322	6.38927	6.61656	7.03945	6.92857	7.13918	7.61074	6.79714	6.15362	7.23895	6.52039	6.77744	7.03955	6.67793	6.5428	7.1803
ENSG00000065534	MYLK	myosin light chain kinase [Source:HGNC Symbol;Acc:HGNC:7590]	protein_coding	3	123610049	3.98909	5.39006	4.08314	4.53713	3.74188	5.97347	4.92716	5.17639	5.06668	5.2389	5.41004	4.33473	5.74927	5.37754	5.09289	5.03367	4.23373	5.10899	4.41969	5.18874	5.62138	4.97298	3.55877	4.20568	5.06581	5.26661	4.8086	4.93803	4.16253	4.85314	3.9593	4.85905	4.61874	5.43499	3.89341	4.02517	3.81148	4.35316	4.37899	3.84595	4.03495	3.97687	3.97506	4.61648
ENSG00000065548	ZC3H15	zinc finger CCCH-type containing 15 [Source:HGNC Symbol;Acc:HGNC:29528]	protein_coding	2	186486156	6.25656	6.46197	6.50726	6.1729	6.83286	6.94147	6.59807	6.37394	6.54721	6.58049	6.47246	6.92799	6.5353	6.59731	6.25333	6.60548	6.5345	6.59106	6.53392	6.55022	6.62942	6.28737	6.41802	7.03551	7.1208	6.51019	6.30146	6.73467	6.46699	6.88217	6.87616	6.43488	6.75856	6.53058	6.33072	6.72949	6.70842	6.51804	6.60031	6.49294	6.55199	6.86534	6.55052	6.75908
ENSG00000065559	MAP2K4	mitogen-activated protein kinase kinase 4 [Source:HGNC Symbol;Acc:HGNC:6844]	protein_coding	17	12020824	5.8362	5.74966	5.62316	5.48503	6.15983	5.44034	6.03842	5.62093	5.72805	5.99774	5.70855	5.96887	5.71519	6.03766	5.82	6.1437	5.7277	5.6802	5.27156	5.57161	5.8374	5.67063	5.82433	5.81044	5.9755	5.82306	5.79559	6.17562	5.83494	6.35866	6.04722	5.64078	5.89451	5.62038	5.42767	5.97799	5.48908	5.61906	6.10462	5.99802	5.78307	6.15358	5.72916	5.64626
ENSG00000065600	TMEM206	transmembrane protein 206 [Source:HGNC Symbol;Acc:HGNC:25593]	protein_coding	1	212363931	2.90765	3.22265	3.18794	2.86893	2.90177	2.28046	2.56721	3.17113	3.17854	2.85518	3.23987	3.32886	3.58285	3.47895	3.24361	3.20474	3.12765	3.29835	3.00802	3.49989	3.57797	3.5698	3.11456	3.73685	3.94233	3.13414	3.43707	3.6076	3.14218	3.33991	3.73628	2.88057	2.97286	2.59844	2.36257	3.34938	3.69772	3.24132	3.48872	3.64893	3.27884	3.28322	3.24686	3.39514
ENSG00000065609	SNAP91	synaptosomal-associated protein, 91kDa [Source:HGNC Symbol;Acc:HGNC:14986]	protein_coding	6	83552880	4.97543	5.88049	4.78751	5.61915	4.78113	5.67881	5.54831	5.74274	4.3761	4.86149	5.40411	3.17033	4.59992	5.33383	4.18904	5.67041	3.06547	5.47324	4.78402	5.61658	5.21108	5.16781	5.72339	4.30449	4.95779	5.16136	4.63506	4.54133	5.14139	5.14668	5.58923	5.9175	5.0267	4.58336	4.96701	5.54206	4.81193	4.92002	4.66369	5.57625	5.79451	5.71215	5.35336	3.64184
ENSG00000065613	SLK	STE20-like kinase [Source:HGNC Symbol;Acc:HGNC:11088]	protein_coding	10	103967201	7.683	7.34185	7.13398	7.58382	8.35763	8.28556	8.00176	7.49526	7.97967	7.82666	7.58403	8.31266	7.81838	7.59109	7.73414	7.93562	7.99773	7.76587	8.47774	7.82504	7.64727	7.45708	7.59732	7.24183	6.79335	7.58567	7.66275	7.54912	7.73128	7.89385	7.43836	7.31806	7.69505	8.02746	8.30106	7.3865	6.86986	7.58128	7.1473	6.83929	6.84291	7.26327	6.60436	7.32644
ENSG00000065615	CYB5R4	cytochrome b5 reductase 4 [Source:HGNC Symbol;Acc:HGNC:20147]	protein_coding	6	83859643	5.49192	5.52451	5.30839	5.12963	5.66821	5.79481	5.98803	5.4723	5.83693	5.60004	5.51197	5.01898	5.40358	5.71958	5.05837	5.81997	5.37484	5.69989	5.73269	5.47859	5.60048	5.20334	5.47347	6.32457	6.81224	5.64449	5.41045	5.69719	5.53993	6.01898	5.9626	4.70871	5.5329	5.59143	5.91671	6.06575	5.26404	5.31224	5.70718	6.21336	5.96908	6.02639	5.34171	5.50242
ENSG00000065621	GSTO2	glutathione S-transferase omega 2 [Source:HGNC Symbol;Acc:HGNC:23064]	protein_coding	10	104268873	4.8991	5.68908	5.29322	5.7667	4.9783	4.75511	5.30638	5.34891	5.20489	5.02433	5.09202	3.86298	4.83409	5.01783	4.92248	5.35957	5.29471	5.12573	4.44116	4.95368	4.83996	4.97118	5.28905	5.08263	5.53698	5.03178	4.85181	5.12462	4.81217	4.99065	5.31811	5.72207	5.08253	4.8443	4.48406	5.36785	5.22053	4.75241	5.11034	5.66163	5.5481	5.24928	5.55366	5.05132
ENSG00000065665	SEC61A2	Sec61 alpha 2 subunit (S. cerevisiae) [Source:HGNC Symbol;Acc:HGNC:17702]	protein_coding	10	12129637	2.52357	2.59889	2.60725	2.92879	2.60742	3.53304	2.67181	2.69076	3.05594	2.1461	2.99596	2.5608	2.33675	2.86042	2.91183	3.2354	2.3565	2.70015	3.63063	2.80496	2.80178	2.50126	2.56382	3.31772	3.36809	2.66094	2.87273	2.9131	2.6611	2.73778	3.04928	2.89299	2.79682	2.61809	3.57134	3.06791	2.19735	2.85665	2.54755	2.82859	2.90103	3.28553	2.64357	2.90059
ENSG00000065675	PRKCQ	protein kinase C, theta [Source:HGNC Symbol;Acc:HGNC:9410]	protein_coding	10	6427143	1.5673	2.7237	2.52204	2.17416	1.94538	1.2275	2.55697	2.15744	2.62584	2.89799	2.39858	2.15306	2.41965	1.44434	2.24648	2.72271	2.75031	2.31988	1.84562	1.81693	1.96944	2.39121	2.63085	2.10513	1.33572	2.28668	2.38312	2.82231	1.95135	1.99957	2.85495	2.57978	3.06933	1.7374	2.27396	2.43047	2.34552	1.85067	2.42418	2.45903	3.55576	2.81475	1.33972	2.15594
ENSG00000065717	TLE2	transducin-like enhancer of split 2 [Source:HGNC Symbol;Acc:HGNC:11838]	protein_coding	19	2997638	4.84357	5.05011	5.50347	5.10513	3.51942	4.87558	4.08669	5.90886	3.89266	3.84849	5.22695	5.4603	4.4424	5.30314	4.59207	4.2678	4.78022	5.4781	5.71938	5.44233	4.94825	4.6003	5.86361	4.17299	4.10896	5.42538	5.64002	4.15783	5.45508	3.45403	4.97043	5.40526	3.96623	5.5014	5.6546	4.96057	5.8938	5.39318	5.21155	5.45733	5.91794	5.52047	5.38248	5.13502
ENSG00000065802	ASB1	ankyrin repeat and SOCS box containing 1 [Source:HGNC Symbol;Acc:HGNC:16011]	protein_coding	2	238426742	6.1301	6.30887	5.69968	6.29776	5.12586	5.78781	6.02803	6.34364	5.72798	5.77776	5.83531	5.74391	5.71596	6.05078	5.26405	5.71113	5.29076	6.00947	5.95129	6.03909	5.97463	5.87364	6.03301	5.20798	5.37111	5.7517	5.48407	5.08426	5.94294	5.00808	5.71658	6.37878	5.69635	5.57831	5.95821	5.69835	5.75975	5.77239	5.19955	5.82921	6.16025	5.95776	6.01554	5.40629
ENSG00000065809	FAM107B	family with sequence similarity 107, member B [Source:HGNC Symbol;Acc:HGNC:23726]	protein_coding	10	14518557	7.10976	6.8552	7.04052	6.70132	7.72472	7.53209	7.33942	6.61151	7.9493	7.26059	6.7715	7.87199	7.02849	7.08678	8.06337	7.43455	8.41761	6.97955	7.80568	6.92924	7.38743	7.09155	7.56357	7.60661	6.78854	7.11658	7.69947	7.76163	7.40285	7.81594	7.10184	6.90712	7.26079	7.97716	7.79377	7.38293	7.34045	7.17944	8.24101	7.3587	6.36607	7.6072	7.3037	7.52466
ENSG00000065833	ME1	malic enzyme 1, NADP(+)-dependent, cytosolic [Source:HGNC Symbol;Acc:HGNC:6983]	protein_coding	6	83210389	5.53389	5.27638	5.68141	5.16058	6.49473	5.97024	5.67953	5.50667	6.16853	5.92187	5.12606	5.04274	5.08814	5.56457	5.35924	6.14948	6.39026	5.79851	4.9306	5.47438	5.64937	5.73929	5.4252	5.57436	5.67271	5.73684	5.36682	5.71524	5.46172	6.42841	5.85086	5.50728	5.38982	4.84422	5.30867	5.56817	5.16062	5.38926	5.80648	5.49817	5.58193	5.87624	6.19779	5.06491
ENSG00000065882	TBC1D1	TBC1 (tre-2/USP6, BUB2, cdc16) domain family, member 1 [Source:HGNC Symbol;Acc:HGNC:11578]	protein_coding	4	37891087	6.11963	5.92509	6.06502	5.76946	5.99427	5.92929	5.60975	6.01036	5.89679	6.20113	6.0993	6.51502	6.25337	5.98759	6.38459	5.63517	7.27546	5.96815	5.84057	6.04103	5.96083	6.16324	6.2507	6.01247	5.18147	5.9906	6.0937	6.2972	6.08195	5.65004	5.82959	5.48236	6.17006	6.30146	5.85876	6.07179	6.343	5.89399	6.1437	5.49277	5.80616	5.93759	6.19996	6.08015
ENSG00000065883	CDK13	cyclin-dependent kinase 13 [Source:HGNC Symbol;Acc:HGNC:1733]	protein_coding	7	39950037	6.06694	6.03856	5.76721	5.96943	6.26389	5.89894	6.28269	5.84813	6.00085	6.2194	6.08132	6.2622	6.11569	6.08607	6.09916	6.20155	5.69464	6.03527	6.22765	6.06029	6.04279	6.00586	5.97783	5.71061	5.41847	5.99601	5.98838	5.93515	5.92227	6.09098	5.89473	5.85844	6.12601	5.77208	6.39169	5.83513	5.51286	5.82978	5.68983	5.62683	5.70072	5.67678	5.47896	5.6657
ENSG00000065911	MTHFD2	methylenetetrahydrofolate dehydrogenase (NADP+ dependent) 2, methenyltetrahydrofolate cyclohydrolase [Source:HGNC Symbol;Acc:HGNC:7434]	protein_coding	2	74198562	5.6584	5.32306	6.21093	5.11379	6.61451	6.80957	5.69875	6.02547	6.11257	6.84312	5.70182	7.22313	6.26544	6.36763	6.22231	5.95508	6.98915	5.96486	5.68911	5.84008	6.30298	5.76558	5.6207	7.13399	6.39404	6.30661	6.25951	6.71306	6.62007	6.48891	6.4468	5.16969	6.70548	6.29154	5.91122	6.66175	6.85224	6.51166	6.66255	5.68878	5.22081	7.02542	6.1176	7.37887
ENSG00000065923	SLC9A7	solute carrier family 9, subfamily A (NHE7, cation proton antiporter 7), member 7 [Source:HGNC Symbol;Acc:HGNC:17123]	protein_coding	X	46599252	5.96934	6.20143	5.54007	5.77098	6.09838	5.3851	5.72671	5.69539	5.75616	6.10045	5.66235	5.99839	5.69973	5.6694	5.83028	6.26054	5.90818	5.43448	5.23272	5.7235	5.94921	5.66306	5.93092	5.56614	5.12149	5.55391	5.64129	5.74757	6.09918	5.93889	5.58309	6.0401	6.03262	5.525	4.71692	5.64066	5.36204	5.35129	5.36458	5.43048	5.38964	5.28769	5.52181	5.47528
ENSG00000065970	FOXJ2	forkhead box J2 [Source:HGNC Symbol;Acc:HGNC:24818]	protein_coding	12	8032703	5.58303	5.69234	5.24799	5.82498	5.3396	6.5444	5.9708	5.75887	5.36794	5.50112	5.7269	5.77895	5.64918	5.69142	5.34449	5.47135	5.05267	5.56342	6.60389	5.86666	5.66668	5.452	5.59135	5.06382	4.83023	5.57658	5.44865	5.01491	5.47705	5.03393	5.45007	5.3772	5.62665	5.65254	6.48895	5.24367	5.22475	5.34843	5.0424	5.04437	5.47239	5.1884	5.03052	5.13763
ENSG00000065978	YBX1	Y box binding protein 1 [Source:HGNC Symbol;Acc:HGNC:8014]	protein_coding	1	42682427	8.53361	8.53266	9.05745	8.48839	8.10149	9.16722	8.79558	8.77049	8.62079	8.36863	8.78156	9.27742	8.85239	8.94818	8.57105	8.15249	9.25709	8.67433	9.15551	8.76114	8.83732	8.42792	8.32292	8.72201	8.47618	8.81042	8.53027	8.49408	8.95495	7.78888	8.76727	8.54461	8.68035	9.12778	9.14028	8.78338	9.27698	8.86725	8.90919	8.41803	8.76119	9.08754	8.87053	9.05669
ENSG00000065989	PDE4A	phosphodiesterase 4A, cAMP-specific [Source:HGNC Symbol;Acc:HGNC:8780]	protein_coding	19	10416773	3.41126	3.16008	3.40363	3.25854	1.40774	2.09701	2.19873	3.27766	3.07012	2.44311	3.64226	3.93994	3.53607	3.00003	3.7825	2.85176	4.17213	3.41348	3.22977	4.0618	3.14556	3.70167	3.75673	3.38989	2.7214	3.38558	4.06628	1.99052	3.10461	1.78695	1.698	2.97685	2.50108	4.12963	3.32647	2.66364	3.83474	3.18496	3.48646	2.63005	2.47497	2.26872	3.19453	3.79007
ENSG00000066027	PPP2R5A	protein phosphatase 2, regulatory subunit B', alpha [Source:HGNC Symbol;Acc:HGNC:9309]	protein_coding	1	212285537	5.98279	5.80113	6.30765	5.4765	6.70709	5.99457	6.24842	5.93665	6.02323	6.19706	5.91731	6.28771	6.07105	6.48396	6.13679	6.05679	6.61571	6.30982	6.06462	6.43471	6.3798	5.82169	6.59946	6.27329	5.53636	6.32234	6.56006	6.43902	6.49578	6.48193	6.49517	5.43633	6.25936	6.00691	6.54591	6.48417	6.49685	6.28977	6.65519	6.18252	6.29183	6.44863	5.67485	6.00192
ENSG00000066032	CTNNA2	catenin (cadherin-associated protein), alpha 2 [Source:HGNC Symbol;Acc:HGNC:2510]	protein_coding	2	79185231	3.66391	4.20226	3.75343	4.66887	4.40436	4.64176	5.53839	5.34118	3.88397	4.27776	4.04742	1.67705	3.21142	4.30192	2.83849	4.45927	2.35587	4.46473	4.92976	4.17992	4.45289	4.37659	4.53704	3.31125	3.36675	4.32567	3.03436	4.34555	4.70749	4.45038	4.68503	5.39394	4.3955	3.19361	3.60251	4.71454	3.68069	3.80557	3.26103	4.28293	5.11812	4.52567	4.79446	2.40617
ENSG00000066044	ELAVL1	ELAV like RNA binding protein 1 [Source:HGNC Symbol;Acc:HGNC:3312]	protein_coding	19	7958579	5.78478	5.69701	6.47222	5.83838	5.68822	5.87706	5.82072	6.28223	5.78791	6.03949	6.36302	6.5688	5.96721	6.35344	5.88295	5.80768	6.19546	6.23422	6.30854	6.32963	6.329	5.85245	6.08328	5.90604	5.37288	6.29468	6.16208	5.71491	6.34858	5.48577	6.21126	5.88634	6.05453	6.25517	6.06149	6.22866	6.47606	6.21627	6.12173	6.06764	6.24623	6.30968	6.02473	5.85516
ENSG00000066056	TIE1	tyrosine kinase with immunoglobulin-like and EGF-like domains 1 [Source:HGNC Symbol;Acc:HGNC:11809]	protein_coding	1	43300993	3.41868	3.95673	4.17232	3.40741	1.62722	4.65117	3.28817	5.19268	2.47917	3.73055	5.24893	3.95094	4.35181	4.76949	3.81008	2.63069	3.58957	4.70401	4.74838	4.88904	4.63429	4.25564	3.03324	3.1815	2.31563	4.92173	3.74315	2.68142	4.32451	1.7116	3.17676	3.47405	3.44095	4.88558	3.94741	4.25789	5.14871	4.1426	3.45038	3.13039	4.19754	3.32133	3.62132	4.1031
ENSG00000066084	DIP2B	DIP2 disco-interacting protein 2 homolog B (Drosophila) [Source:HGNC Symbol;Acc:HGNC:29284]	protein_coding	12	50504985	7.20234	7.48865	6.33727	7.3196	7.43632	7.24691	7.81169	7.34093	6.95741	7.42687	7.20036	7.24254	6.9768	7.30717	6.8452	7.31841	6.80938	7.1444	6.83482	7.16669	7.27304	7.1733	7.06243	6.52351	6.34384	7.03428	6.91305	6.85394	7.02373	6.99998	6.91442	7.09149	7.23927	6.79131	6.83645	7.01526	6.19094	6.82824	6.44291	6.77398	7.01354	6.95082	6.65275	6.73172
ENSG00000066117	SMARCD1	SWI/SNF related, matrix associated, actin dependent regulator of chromatin, subfamily d, member 1 [Source:HGNC Symbol;Acc:HGNC:11106]	protein_coding	12	50084972	5.94887	5.84852	5.81163	5.79412	6.4738	6.65948	6.21443	5.80115	6.45217	6.15334	6.02513	6.48024	6.05961	5.93314	6.31718	6.13996	6.48021	5.90142	6.45762	5.88887	6.20042	5.75014	5.69368	5.94528	5.42809	5.8606	5.86188	5.9945	6.07318	5.6142	5.76305	5.95665	6.26663	6.48689	6.31709	5.76505	6.39128	5.9256	5.59732	5.47836	5.60693	6.08058	5.34063	6.07132
ENSG00000066135	KDM4A	lysine (K)-specific demethylase 4A [Source:HGNC Symbol;Acc:HGNC:22978]	protein_coding	1	43650158	5.98234	6.11182	5.1606	5.88783	5.91442	5.30858	5.82929	5.47986	5.6872	5.95427	5.5476	5.20619	5.81425	5.7013	6.02339	5.91025	5.90128	5.59566	4.815	5.46063	5.79198	5.89164	5.69746	5.2989	4.86732	5.57298	5.74111	5.63353	5.51426	5.34127	5.49258	5.89751	5.86295	4.97048	4.71335	5.49645	4.89574	5.39508	5.54545	5.29461	5.46257	5.14385	5.94656	5.35322
ENSG00000066136	NFYC	nuclear transcription factor Y, gamma [Source:HGNC Symbol;Acc:HGNC:7806]	protein_coding	1	40691570	4.4919	4.25879	4.88201	4.38272	3.95814	3.98798	4.34577	5.11908	4.25588	4.18561	4.93244	5.0973	4.62513	5.01026	4.5784	4.19551	4.99164	5.04578	4.64191	5.0322	4.99731	4.2944	4.87577	4.97695	4.53392	4.92439	4.97537	4.21464	5.03845	4.03293	4.6903	4.3848	4.26749	4.84628	4.38906	5.03437	5.19533	4.88293	4.83455	4.7193	5.01935	4.90143	4.78399	4.78212
ENSG00000066322	ELOVL1	ELOVL fatty acid elongase 1 [Source:HGNC Symbol;Acc:HGNC:14418]	protein_coding	1	43363397	6.64484	6.04635	6.53748	5.67354	6.46336	5.88516	5.84399	5.87996	6.30595	6.58607	6.00713	6.71259	6.33511	6.24465	6.61948	5.89274	7.11689	6.08841	5.52061	6.03912	6.31096	6.35895	5.89714	6.33786	5.82297	6.38198	6.31164	6.40249	6.29628	5.7427	6.0999	5.93236	6.40778	6.30454	5.2803	5.9385	7.02764	6.38999	6.49314	6.01326	5.74641	6.53663	6.44123	6.64242
ENSG00000066379	ZNRD1	zinc ribbon domain containing 1 [Source:HGNC Symbol;Acc:HGNC:13182]	protein_coding	6	30058899	2.63291	2.67882	3.31207	2.24373	1.12657	1.44439	2.16075	2.41974	2.19351	2.30138	2.40419	2.91372	2.87089	2.57703	2.15842	1.25536	2.9042	2.22894	2.27827	2.51875	2.37415	2.43776	2.09973	3.31203	3.60214	2.66186	2.32213	2.28147	2.00402	1.23136	2.42369	1.96899	2.74219	1.75051	2.86798	2.44068	3.13645	2.89041	2.35736	2.37363	2.48555	2.35447	2.75585	3.46387
ENSG00000066422	ZBTB11	zinc finger and BTB domain containing 11 [Source:HGNC Symbol;Acc:HGNC:16740]	protein_coding	3	101648889	5.45485	5.38819	5.11335	5.15405	5.47401	5.13529	5.66848	5.08079	4.60852	5.80001	5.54973	5.36804	5.38814	5.75322	4.84696	5.4573	4.00773	5.20756	4.53979	5.37556	5.5807	5.24962	5.01249	5.33073	5.33814	5.46621	5.2759	5.23271	5.07651	5.78439	5.60717	4.71854	5.3351	4.04438	4.89298	5.36648	3.89791	5.36238	5.16146	5.10873	5.47014	4.92057	5.15195	4.51874
ENSG00000066427	ATXN3	ataxin 3 [Source:HGNC Symbol;Acc:HGNC:7106]	protein_coding	14	92038652	4.89843	4.67834	4.73967	4.77003	4.9452	4.70712	4.49674	4.04539	4.69169	4.77222	4.39588	4.54786	4.81517	4.24811	4.78115	4.87483	4.50198	4.56396	4.33677	4.50947	4.61354	4.73932	4.64649	4.98393	4.98458	4.5997	4.84722	4.98793	4.55765	5.16009	4.67338	4.69583	4.77916	4.13094	3.80305	4.58629	4.27829	4.46281	4.60781	4.26171	4.22912	4.06844	4.35335	4.63715
ENSG00000066455	GOLGA5	golgin A5 [Source:HGNC Symbol;Acc:HGNC:4428]	protein_coding	14	92794231	6.48482	6.49145	6.41997	6.19005	6.83329	7.20437	7.01282	6.49791	6.96908	6.55899	6.42136	6.45942	6.53584	6.63248	6.44461	6.87724	6.70758	6.79263	7.76621	6.62847	6.65186	6.39535	6.62757	6.20625	6.42483	6.63012	6.34648	6.83969	6.46828	6.97698	6.67087	6.43691	6.72224	6.85845	8.10898	6.84076	6.33863	6.43955	6.20539	5.9814	6.41264	6.64273	6.12322	5.97997
ENSG00000066468	FGFR2	fibroblast growth factor receptor 2 [Source:HGNC Symbol;Acc:HGNC:3689]	protein_coding	10	121478334	4.89185	3.54404	3.56881	3.25666	4.86498	0.212555	2.68956	2.40794	4.00387	5.5423	3.71292	3.74848	3.95972	3.37907	5.37992	4.27342	5.31703	3.06454	1.89172	3.0665	4.08098	4.0263	4.28501	4.04793	2.96242	3.9643	4.8693	4.1563	3.6239	3.94702	3.087	3.15184	3.72312	2.97305	1.58224	2.67427	2.06426	3.64903	4.71721	2.95292	0.375715	2.08459	3.72112	3.47051
ENSG00000066557	LRRC40	leucine rich repeat containing 40 [Source:HGNC Symbol;Acc:HGNC:26004]	protein_coding	1	70144805	4.07219	4.06387	3.79598	3.75148	4.4068	4.4305	4.42585	3.90234	4.37955	4.41257	3.97935	4.25834	4.38503	4.04474	4.10157	4.35288	4.19612	4.07988	4.15153	4.06288	4.12975	4.03384	3.77568	4.57168	4.70918	4.19798	4.12031	4.73322	4.27552	4.76724	4.54029	3.91617	4.29196	4.11311	3.85823	4.43199	2.86869	3.68141	4.349	4.18007	3.68322	4.45854	4.04832	4.3954
ENSG00000066583	ISOC1	isochorismatase domain containing 1 [Source:HGNC Symbol;Acc:HGNC:24254]	protein_coding	5	129094751	4.70868	4.91323	5.2265	4.9505	5.47744	5.11061	4.68496	4.91549	4.77592	5.43919	4.44387	4.8633	4.5997	5.02902	4.92624	5.42224	5.05019	5.12067	4.92215	4.89863	4.88408	4.95196	5.34487	4.76287	4.62962	5.09278	5.31843	5.35128	4.93638	5.48324	5.19676	4.83139	5.1705	4.61134	4.13163	5.37746	4.66288	4.73912	5.55667	5.21714	5.35478	5.32504	5.29149	4.42083
ENSG00000066629	EML1	echinoderm microtubule associated protein like 1 [Source:HGNC Symbol;Acc:HGNC:3330]	protein_coding	14	99737693	5.05312	5.33356	4.33825	5.15599	4.73173	5.62752	5.2372	4.80564	4.79425	5.3651	5.17247	4.28177	5.49927	4.92647	5.07354	5.22129	4.79137	5.19401	5.03255	5.0026	5.21081	5.20205	4.46067	4.66455	4.61522	4.91489	4.5634	5.04914	4.888	5.01027	4.77397	5.08624	5.34992	5.36305	5.22177	5.07082	4.34548	4.59025	4.65349	4.23217	4.75797	4.48518	4.92973	4.80734
ENSG00000066651	TRMT11	tRNA methyltransferase 11 homolog (S. cerevisiae) [Source:HGNC Symbol;Acc:HGNC:21080]	protein_coding	6	125986430	4.01759	3.82686	4.1638	3.79197	4.34448	3.70171	4.02542	3.36985	3.93975	3.90324	3.6649	3.74726	3.61412	3.83044	4.05542	4.36164	3.44097	3.8254	3.31727	3.54956	3.57179	3.67329	4.00582	3.98086	4.18176	4.05581	4.2511	4.06444	3.65877	4.78053	4.1295	3.85777	3.81494	3.29136	3.66756	4.18084	3.52269	3.87675	4.00094	4.22155	3.65277	3.81635	3.48863	3.95747
ENSG00000066654	THUMPD1	THUMP domain containing 1 [Source:HGNC Symbol;Acc:HGNC:23807]	protein_coding	16	20733664	5.91767	5.82047	5.74917	5.85015	6.54132	6.60286	6.18074	6.03523	6.334	6.19085	5.94128	6.0883	6.09404	6.289	5.94388	6.42175	6.24891	6.08701	6.03817	6.09209	6.05197	5.79353	6.16748	6.1113	5.75811	6.07264	5.99378	6.2655	6.12297	6.59811	6.2457	5.98518	6.25542	6.18833	5.92018	6.11634	5.38514	5.80087	6.33023	5.93053	5.8483	6.1011	5.81412	5.96328
ENSG00000066697	MSANTD3	Myb/SANT-like DNA-binding domain containing 3 [Source:HGNC Symbol;Acc:HGNC:23370]	protein_coding	9	100427156	5.19348	4.84255	5.77437	4.7745	4.93298	6.00648	5.2977	5.18492	5.61754	5.4861	5.23366	5.74525	5.56557	5.53292	5.44295	5.02468	5.84843	5.41701	6.37153	5.35983	5.48307	5.20564	4.52321	5.70968	5.73162	5.52194	5.32716	5.3324	5.79199	5.06432	5.48743	4.75353	5.60354	6.28167	6.53813	5.4422	5.938	5.45267	5.23588	4.83752	5.08938	5.8661	4.96021	6.03713
ENSG00000066739	ATG2B	autophagy related 2B [Source:HGNC Symbol;Acc:HGNC:20187]	protein_coding	14	96279202	6.49706	6.54864	5.5772	6.40846	6.41584	6.10785	6.78958	6.37899	6.20163	6.5878	6.39694	6.17369	6.28586	6.4217	6.34916	6.57276	6.01197	6.48256	5.659	6.46144	6.39054	6.30821	6.37075	5.73364	5.86474	6.32174	6.32562	6.17568	6.22208	6.52502	6.19245	6.10802	6.35487	5.89279	6.16719	6.15857	4.74442	6.11595	5.95049	6.20439	6.06524	5.91521	5.80187	5.85049
ENSG00000066777	ARFGEF1	ADP-ribosylation factor guanine nucleotide-exchange factor 1 (brefeldin A-inhibited) [Source:HGNC Symbol;Acc:HGNC:15772]	protein_coding	8	67173512	7.2081	7.21876	6.40901	6.98056	7.38586	6.6055	7.20123	6.82905	6.81101	7.45866	7.01837	7.08628	6.93219	6.92284	7.14525	7.35588	6.80054	6.92882	5.83346	6.79958	7.05751	7.13493	7.20342	6.67112	6.30998	6.89571	7.17643	7.00067	6.87835	7.45798	6.94119	6.77804	7.04317	6.58229	5.94458	6.9495	5.85735	6.79819	6.82683	6.62917	6.58701	6.50397	6.52805	6.56541
ENSG00000066827	ZFAT	zinc finger and AT hook domain containing [Source:HGNC Symbol;Acc:HGNC:19899]	protein_coding	8	134477788	3.37336	3.38885	2.75015	3.23135	2.87302	2.6509	3.16735	3.47488	2.91685	2.7044	3.35524	3.16943	3.21598	3.29655	3.2124	3.01676	3.71495	3.48372	2.58971	3.25251	3.51908	3.27354	3.36774	2.92441	2.70104	3.13864	3.20299	2.64397	3.54078	1.96519	2.84429	3.30391	2.86438	3.02199	2.25042	2.79464	3.01668	2.96492	3.0523	2.69622	3.19133	2.65784	3.13028	3.04538
ENSG00000066855	MTFR1	mitochondrial fission regulator 1 [Source:HGNC Symbol;Acc:HGNC:29510]	protein_coding	8	65644734	4.81566	4.72901	4.86411	4.55688	5.29403	5.03562	4.78634	4.73106	4.96607	5.22202	4.67071	4.89427	4.95156	4.98019	4.84523	4.99294	5.48438	4.90069	4.41807	4.73015	5.0227	4.82555	4.80468	5.27543	5.31548	4.957	4.8468	5.28265	4.91463	5.37353	5.10293	4.46552	5.06116	4.92399	4.58505	5.06557	4.72397	4.66221	5.33919	4.85939	4.84644	5.00485	4.89007	5.21148
ENSG00000066926	FECH	ferrochelatase [Source:HGNC Symbol;Acc:HGNC:3647]	protein_coding	18	57548283	4.89863	5.03843	4.92294	5.04614	5.28816	5.69204	5.1179	4.91572	5.7659	4.78135	4.86316	4.62157	4.99868	4.85044	5.08875	5.5724	5.67646	5.04144	5.65093	4.70924	5.04026	5.06867	4.75048	4.83668	4.63174	5.11272	4.53035	5.36607	4.95969	5.31447	4.95177	5.20219	5.08684	5.24663	5.41561	4.85629	4.56733	4.74915	5.22173	4.80126	4.67396	5.13553	4.9904	4.95654
ENSG00000066933	MYO9A	myosin IXA [Source:HGNC Symbol;Acc:HGNC:7608]	protein_coding	15	71822289	5.06802	5.37701	4.2968	5.31743	5.24576	4.96323	5.72244	5.03829	4.87279	5.32925	5.51048	5.10355	5.27421	5.49287	5.15265	5.37982	4.5517	5.2105	4.4649	5.37791	5.28099	5.15424	5.10894	4.76785	5.12729	5.32314	4.99751	4.98906	4.8591	5.50401	5.14545	4.61854	5.15516	4.48474	4.79281	5.01908	3.51671	5.03032	4.3563	4.63655	4.70919	4.56258	4.33878	4.43475
ENSG00000067057	PFKP	phosphofructokinase, platelet [Source:HGNC Symbol;Acc:HGNC:8878]	protein_coding	10	3066333	7.20746	6.36579	7.05707	6.38872	5.88367	6.0385	6.1708	7.23753	6.50686	6.25889	6.70999	7.7326	6.59207	6.9222	6.91639	6.05642	6.9623	6.72733	6.86616	6.95735	6.95049	6.4824	6.83365	6.36606	5.94734	7.03775	7.24561	5.39087	7.26282	5.46427	6.52046	6.32596	6.3446	7.4946	6.65921	6.17243	7.70279	6.82708	6.56007	6.26805	6.57528	6.90014	6.66252	6.86272
ENSG00000067064	IDI1	isopentenyl-diphosphate delta isomerase 1 [Source:HGNC Symbol;Acc:HGNC:5387]	protein_coding	10	1039908	6.92779	6.96475	7.00512	6.29702	7.92608	7.265	6.62494	6.18696	6.90815	7.05468	6.51352	5.95832	6.53275	6.6825	6.40106	7.33741	7.36026	6.34135	7.38406	6.2017	6.67105	6.91373	6.84301	6.94115	6.86973	6.80295	6.45527	7.26977	6.90433	7.57397	7.2688	6.98506	6.86606	6.85649	6.82133	6.9992	6.38705	6.71408	6.60347	7.01154	6.58874	6.69799	6.84977	7.01399
ENSG00000067066	SP100	SP100 nuclear antigen [Source:HGNC Symbol;Acc:HGNC:11206]	protein_coding	2	230415942	6.2037	5.55006	5.80316	5.42178	6.84164	5.90077	5.80205	5.23011	6.01917	6.10303	5.78692	6.08926	6.04425	5.89694	6.47178	6.19445	6.38459	5.8691	5.96921	5.58532	5.80575	5.89738	5.77401	6.16852	6.18817	5.9358	6.18862	6.18811	5.65418	6.46256	5.58255	5.55317	5.98782	6.055	5.99736	5.61052	5.54172	5.87822	6.00449	5.04869	5.09106	5.55299	5.3484	6.22617
ENSG00000067082	KLF6	Kruppel-like factor 6 [Source:HGNC Symbol;Acc:HGNC:2235]	protein_coding	10	3775996	7.27812	6.69558	7.32609	6.57538	8.34674	7.38251	7.16371	7.07561	7.49218	7.33835	7.15433	9.01445	7.71067	7.28093	8.51065	7.37391	7.89794	7.33327	7.39818	7.71591	7.53261	7.19581	7.26896	8.10462	7.58274	7.57655	7.50178	7.81361	8.01394	7.44541	7.37624	6.67316	8.35317	8.22739	6.93776	7.47241	7.52724	7.9762	7.5489	6.52113	6.23958	7.81848	7.12937	8.36155
ENSG00000067113	PPAP2A	phosphatidic acid phosphatase type 2A [Source:HGNC Symbol;Acc:HGNC:9228]	protein_coding	5	55424854	3.90866	3.98525	3.60266	3.30579	4.28377	3.58339	3.34842	2.97883	3.94889	4.02563	3.42175	2.94276	3.44131	3.29723	4.41483	3.87255	4.40517	3.51215	3.22083	3.52901	3.36618	4.40935	3.66411	3.21871	3.32328	3.68028	3.94338	4.21488	3.48439	4.46189	3.49844	3.3489	3.41776	3.99633	2.866	3.61295	3.69055	3.26549	4.30486	3.90519	2.91351	3.35241	3.88747	3.40885
ENSG00000067141	NEO1	neogenin 1 [Source:HGNC Symbol;Acc:HGNC:7754]	protein_coding	15	73051710	7.07266	7.55259	6.22541	7.74807	7.19852	7.06612	7.12436	7.10408	7.06752	7.34024	7.06075	6.00662	6.77989	7.00048	7.19784	7.823	6.75552	7.02694	7.01521	6.74428	6.99414	7.30576	7.38112	6.27812	5.99861	6.96462	6.91077	6.84181	6.75415	7.15626	6.97179	7.72446	7.0506	6.77854	6.6638	6.96207	5.74831	6.83932	6.93033	7.11924	7.14185	6.52372	7.26714	6.24252
ENSG00000067167	TRAM1	translocation associated membrane protein 1 [Source:HGNC Symbol;Acc:HGNC:20568]	protein_coding	8	70573442	8.34374	8.3189	8.48164	7.79173	8.71235	8.75221	8.36221	8.43671	8.60186	8.97932	8.3273	8.57326	8.41837	8.60115	8.59884	8.5972	8.85297	8.5188	8.91974	8.32386	8.5676	8.61436	8.31272	8.74834	8.62473	8.58382	8.63941	8.97229	8.45532	9.0319	8.80762	8.0114	8.59863	8.70424	8.9828	8.718	8.13217	8.28664	8.94934	8.77395	8.40631	8.77192	8.50786	8.46687
ENSG00000067177	PHKA1	phosphorylase kinase, alpha 1 (muscle) [Source:HGNC Symbol;Acc:HGNC:8925]	protein_coding	X	72578814	4.85041	5.49275	4.53838	5.44216	5.29222	5.31879	5.66953	5.19095	5.03636	5.32908	4.77867	5.01175	4.9053	5.18389	4.81062	5.71221	5.19471	5.3199	4.68858	4.88482	5.27497	4.7686	5.02882	5.03448	4.51026	4.86676	4.5301	5.1524	5.19205	5.29924	5.10509	5.34636	5.47351	4.51849	4.67708	5.19582	4.58034	5.04833	4.64036	4.89185	5.00379	5.38329	5.23157	4.9365
ENSG00000067182	TNFRSF1A	tumor necrosis factor receptor superfamily, member 1A [Source:HGNC Symbol;Acc:HGNC:11916]	protein_coding	12	6328757	6.64075	6.30771	6.68708	6.15549	6.561	6.20718	6.67971	6.99447	6.51629	6.54512	6.7273	7.40978	6.81703	6.9185	6.85859	6.24389	6.97158	6.87836	6.42847	6.77011	6.72813	6.58491	6.80831	6.58712	6.07433	6.81681	6.92208	6.6027	6.81224	6.17669	6.40054	6.24171	6.65362	6.71058	6.84571	6.43079	7.08711	6.80477	6.95917	6.62834	6.86665	6.76734	6.64957	6.67958
ENSG00000067208	EVI5	ecotropic viral integration site 5 [Source:HGNC Symbol;Acc:HGNC:3501]	protein_coding	1	92508696	5.47225	5.41467	5.05218	5.33876	5.82013	5.35555	5.5509	5.13887	5.58588	5.61765	5.25935	5.53594	5.47088	5.29981	5.45983	5.63762	5.75307	5.38594	5.30371	5.18978	5.47359	5.55053	5.30161	5.07765	4.88679	5.28108	5.26685	5.53764	5.23281	5.80937	5.46578	5.41641	5.61702	5.33767	5.27605	5.4871	4.44639	5.12007	5.09775	5.27044	5.13795	5.17319	4.84631	5.27244
ENSG00000067221	STOML1	stomatin (EPB72)-like 1 [Source:HGNC Symbol;Acc:HGNC:14560]	protein_coding	15	73978923	3.51534	3.27436	4.16432	3.27641	1.38347	2.94342	2.83003	4.66769	2.7605	2.44818	3.49401	3.66694	3.39205	3.86997	3.40527	2.64529	3.24718	4.06739	3.70013	4.00381	3.54512	3.39573	4.10102	2.96003	3.36745	3.79486	4.25764	1.87064	4.09927	2.09306	2.9646	3.72434	1.92566	3.64259	4.04808	3.01296	4.30434	3.78595	3.9925	3.7208	4.63274	3.85154	4.21785	3.48988
ENSG00000067225	PKM	pyruvate kinase, muscle [Source:HGNC Symbol;Acc:HGNC:9021]	protein_coding	15	72199029	10.4632	10.3174	10.0422	9.73484	9.78127	10.1122	10.2198	10.0361	10.029	10.2023	10.2025	10.0602	10.4183	10.1994	10.0765	10.0032	10.0799	10.1097	9.83449	10.0764	10.147	10.1119	9.64097	9.75726	9.51271	10.0188	9.96766	9.8568	10.0512	9.29899	9.99775	10.1855	10.0308	10.3164	9.58641	9.73219	10.2357	10.0998	9.75874	10.0455	10.2469	9.79907	10.4238	10.0563
ENSG00000067248	DHX29	DEAH (Asp-Glu-Ala-His) box polypeptide 29 [Source:HGNC Symbol;Acc:HGNC:15815]	protein_coding	5	55256245	6.15533	6.17917	6.21752	6.03807	6.67771	6.91228	6.68318	6.34155	6.46523	6.3536	6.37589	6.46302	6.33014	6.55425	6.1489	6.56325	6.50068	6.72433	6.99914	6.59083	6.70786	6.09519	6.24853	6.06398	5.86291	6.37414	6.10459	6.53799	6.67017	6.53798	6.69651	6.22256	6.48929	6.70151	7.00426	6.68662	6.27684	6.33518	6.05938	6.00841	6.23238	6.58316	6.08827	6.1791
ENSG00000067334	DNTTIP2	deoxynucleotidyltransferase, terminal, interacting protein 2 [Source:HGNC Symbol;Acc:HGNC:24013]	protein_coding	1	93866283	6.38884	6.64011	6.89299	6.29589	7.48488	8.49959	7.269	6.81477	7.2773	6.88355	6.85941	7.75976	7.05762	6.9781	6.73956	7.02477	7.32072	7.04019	7.65491	6.95984	7.03704	6.47589	6.52348	7.1679	6.83871	6.9517	6.44886	7.16361	6.99558	7.12867	7.08593	6.57027	7.33759	7.54855	7.58051	7.04002	7.77184	6.91098	6.61027	6.31815	6.63468	7.43876	6.55222	7.27997
ENSG00000067365	METTL22	methyltransferase like 22 [Source:HGNC Symbol;Acc:HGNC:28368]	protein_coding	16	8621683	3.31526	2.632	3.13533	3.10163	1.98579	2.95211	2.79665	2.67409	3.05471	2.32721	2.58951	3.19913	3.03015	2.75454	3.17224	2.79405	3.53139	2.712	3.50775	2.93597	2.72458	2.92339	2.78177	3.27706	3.0543	2.67827	3.40525	2.52882	2.92432	2.04165	2.55251	2.81888	2.80188	3.20852	3.45564	2.69421	3.00076	3.14373	3.17279	2.65527	2.83594	2.88841	3.06464	3.72154
ENSG00000067369	TP53BP1	tumor protein p53 binding protein 1 [Source:HGNC Symbol;Acc:HGNC:11999]	protein_coding	15	43403061	6.91956	7.60248	5.77139	7.37644	7.07198	6.5439	7.31985	7.128	6.65284	7.1692	7.07122	6.01461	6.80065	6.82865	6.77948	7.4677	6.22614	6.95342	4.82731	6.7897	7.15931	7.02066	7.03835	6.66435	6.5209	6.6142	6.58515	6.64158	6.71332	7.00964	6.85445	7.40405	7.16029	5.95099	4.18259	7.06828	5.37556	6.44293	6.18987	6.58238	7.01615	6.452	6.81624	6.22488
ENSG00000067445	TRO	trophinin [Source:HGNC Symbol;Acc:HGNC:12326]	protein_coding	X	54920462	5.16914	5.24415	4.00079	5.44248	3.80302	4.24637	3.73002	4.17273	4.85119	4.21348	4.37277	2.81694	4.50546	4.21275	5.27557	4.97781	4.2519	4.18444	4.17583	4.10987	4.41965	5.26781	4.97502	4.49925	4.50076	4.47534	4.54133	3.91581	4.39015	3.84664	4.29774	5.24011	4.05915	4.6296	3.67006	4.55834	3.99439	4.04344	4.09317	4.90959	4.56851	4.05846	4.87858	4.33956
ENSG00000067533	RRP15	ribosomal RNA processing 15 homolog (S. cerevisiae) [Source:HGNC Symbol;Acc:HGNC:24255]	protein_coding	1	218285287	4.45141	4.82937	4.97892	4.48308	5.2951	5.42209	5.17485	4.70875	5.22296	4.81439	4.947	5.85509	5.04664	4.87626	4.43292	4.97611	5.15	4.92613	5.30822	5.07371	5.14455	4.44643	4.65859	5.37742	5.13116	4.80584	4.49301	5.13119	4.98413	5.16412	5.29197	4.45598	5.27424	5.24218	4.80623	4.93566	5.24504	4.87573	4.60556	4.5458	4.8754	5.4404	4.46761	5.23148
ENSG00000067560	RHOA	ras homolog family member A [Source:HGNC Symbol;Acc:HGNC:667]	protein_coding	3	49359145	8.75189	8.76847	9.08446	8.39984	9.14781	9.17322	8.99447	8.78409	8.92558	8.98749	8.97903	9.1864	8.88787	9.07798	8.76987	8.96066	9.24908	8.95294	9.17788	8.89164	9.00181	8.56618	8.66249	8.87565	8.69805	8.98267	8.62993	9.11846	8.9864	9.03739	9.17348	8.74245	9.02978	9.08831	9.20132	9.04237	9.34995	8.76943	9.00482	8.97292	9.06641	9.27999	8.88172	8.86046
ENSG00000067596	DHX8	DEAH (Asp-Glu-Ala-His) box polypeptide 8 [Source:HGNC Symbol;Acc:HGNC:2749]	protein_coding	17	43483865	6.28576	6.30818	5.73667	6.2315	6.36195	6.68294	6.4679	6.0213	6.46287	6.41213	6.15424	6.16319	6.47952	6.32428	6.37106	6.29793	6.43408	6.22603	6.09172	6.14697	6.23629	6.24736	5.98127	5.71688	5.33379	6.06467	6.03526	6.1951	5.97887	6.09226	6.00364	6.24305	6.20704	6.22481	6.10081	5.80082	5.67692	5.87948	5.91977	5.58623	5.95169	5.79356	6.08337	6.00028
ENSG00000067606	PRKCZ	protein kinase C, zeta [Source:HGNC Symbol;Acc:HGNC:9412]	protein_coding	1	2050470	4.38927	4.02308	3.90071	4.22299	3.02039	3.3238	3.00192	3.51482	3.71018	3.35475	3.08722	3.39086	4.03388	3.29419	4.20269	3.22564	4.65109	3.31855	1.93983	3.42178	3.63559	3.71938	3.75441	3.41617	3.15178	3.36584	3.62681	3.25037	3.71035	2.75372	3.24697	4.29275	3.55685	3.36509	1.58921	3.52272	3.77288	3.51485	3.46183	3.13801	3.68413	3.23575	4.27905	4.25105
ENSG00000067704	IARS2	isoleucyl-tRNA synthetase 2, mitochondrial [Source:HGNC Symbol;Acc:HGNC:29685]	protein_coding	1	220094102	7.25995	7.25988	7.07421	7.02381	7.71756	7.42908	7.66206	7.12385	7.43757	7.52542	7.17342	7.24551	7.34325	7.2421	7.34229	7.66409	7.53942	7.35181	7.36669	7.25795	7.32151	7.1493	7.2591	7.28032	6.89459	7.2684	7.21637	7.57095	7.19863	7.62525	7.38343	7.1386	7.48287	7.39446	7.39193	7.32969	6.97919	7.05946	7.27206	6.9914	6.46993	7.17514	7.10082	7.01789
ENSG00000067798	NAV3	neuron navigator 3 [Source:HGNC Symbol;Acc:HGNC:15998]	protein_coding	12	77830905	3.8972	3.28066	2.73352	2.62338	3.86655	4.06784	4.17249	3.81227	3.63828	3.4792	3.97122	5.3388	3.40156	3.54633	2.77919	3.3821	1.98613	3.48617	3.6572	3.70877	3.54815	3.66376	2.37084	3.1009	3.4259	3.48706	2.26412	3.21404	3.81476	3.25649	3.77319	2.64063	3.73005	3.40386	4.0211	3.34972	2.99896	3.8233	1.8863	2.67271	2.81312	3.79255	2.09008	3.80959
ENSG00000067829	IDH3G	isocitrate dehydrogenase 3 (NAD+) gamma [Source:HGNC Symbol;Acc:HGNC:5386]	protein_coding	X	153785766	5.66399	5.40045	5.69191	5.33249	3.65872	4.66074	4.70955	5.69279	4.87028	4.29056	5.36307	5.29623	5.17026	5.32479	5.50648	4.53057	5.90142	5.58799	5.5165	5.44978	5.44412	5.34106	5.70349	5.04485	4.58478	5.55161	5.77456	4.35723	5.49132	3.82522	4.67293	5.43669	4.55471	5.63518	5.49601	5.01692	5.6515	5.34035	5.69616	5.48744	5.75227	4.90812	6.02704	5.57307
ENSG00000067836	ROGDI	rogdi homolog (Drosophila) [Source:HGNC Symbol;Acc:HGNC:29478]	protein_coding	16	4796968	3.97989	4.21542	4.72414	4.55241	2.26973	2.9339	3.53392	4.89259	3.21664	2.86797	3.94267	3.46534	3.72449	4.3541	4.10648	3.50668	3.84955	4.53972	3.10864	4.53343	4.49355	3.9245	5.05189	4.26353	4.09122	4.11272	4.67524	3.06225	4.53587	2.80935	3.76748	4.88715	2.73346	4.34945	2.77893	4.02377	4.6332	4.39943	4.4861	4.75191	5.02078	3.73084	4.60355	4.14582
ENSG00000067840	PDZD4	PDZ domain containing 4 [Source:HGNC Symbol;Acc:HGNC:21167]	protein_coding	X	153802166	3.56141	3.43242	4.40745	4.61461	1.99073	4.4361	3.75205	5.22141	3.08782	2.51551	4.26625	2.94732	3.20855	4.32251	3.11166	3.45401	2.37402	4.56634	5.26881	4.53825	3.92707	3.65594	4.60909	2.72909	3.50987	4.0127	3.78861	2.58672	4.31769	2.5083	3.80904	4.54234	2.8385	4.52313	5.4894	4.09455	5.14164	4.20905	3.39122	4.03158	4.9895	4.16638	4.17865	3.25423
ENSG00000067900	ROCK1	Rho-associated, coiled-coil containing protein kinase 1 [Source:HGNC Symbol;Acc:HGNC:10251]	protein_coding	18	20946906	6.66054	6.71832	6.17071	6.78592	7.09445	6.86139	6.97016	6.69481	6.66534	6.99534	6.9628	6.86777	6.81062	6.68983	6.6811	6.76286	6.34719	6.81768	6.89163	6.79593	6.8327	6.73467	6.65648	6.31876	6.32886	6.82381	6.80446	6.55202	6.79892	6.97784	6.75281	6.41577	6.77385	6.57981	6.89068	6.77147	5.45682	6.71591	6.27254	6.17588	6.33049	6.51651	5.91091	6.3899
ENSG00000067955	CBFB	core-binding factor, beta subunit [Source:HGNC Symbol;Acc:HGNC:1539]	protein_coding	16	67029116	6.24205	6.7116	6.30933	6.70937	6.66139	7.25585	6.89416	6.29966	6.68764	6.55534	6.37895	6.62284	6.44382	6.16965	6.51141	7.19701	6.31879	6.47199	7.63885	6.40696	6.35894	6.82509	6.52822	6.20841	6.15358	6.37675	6.42272	6.79791	6.45529	7.11069	6.78148	6.78699	6.63594	6.90272	7.47833	6.85002	6.10565	6.21201	6.56355	6.85227	6.4564	6.48405	6.42543	6.1837
ENSG00000067992	PDK3	pyruvate dehydrogenase kinase, isozyme 3 [Source:HGNC Symbol;Acc:HGNC:8811]	protein_coding	X	24465221	4.47119	5.53035	4.32548	4.73189	4.2111	5.11596	5.41412	5.21258	4.03119	4.66524	5.11942	3.59224	3.89042	5.02245	3.59335	4.98564	3.12677	4.69409	4.74744	4.83235	4.73182	4.37329	4.85166	4.12515	4.53909	4.64332	4.18222	4.2346	4.58358	4.86183	5.1907	4.94256	4.8703	4.12226	5.71982	5.08893	4.27785	4.39887	4.2749	5.48497	5.53565	5.02452	4.46532	3.46533
ENSG00000068001	HYAL2	hyaluronoglucosaminidase 2 [Source:HGNC Symbol;Acc:HGNC:5321]	protein_coding	3	50317790	4.34497	4.12145	4.66295	3.7388	2.22416	3.43798	2.64289	5.26084	3.07082	2.78864	4.50799	4.68698	4.00428	4.58993	4.37203	2.74377	4.57023	4.64319	3.84653	4.69659	4.13145	4.38804	4.68838	4.26912	3.95172	4.62172	4.8928	2.56887	4.92558	2.08778	3.57163	4.14813	2.52526	5.05063	3.01458	3.9461	5.11324	4.56406	4.73414	4.37613	5.09342	4.21107	4.93084	4.74169
ENSG00000068024	HDAC4	histone deacetylase 4 [Source:HGNC Symbol;Acc:HGNC:14063]	protein_coding	2	239048168	4.46516	4.56617	4.28406	4.6175	3.09359	3.37672	4.45094	5.06441	3.98955	3.94873	5.11747	4.72191	4.57425	4.51992	4.06893	3.91549	3.75029	4.42355	1.94649	4.96171	4.42713	4.27405	4.38319	4.22719	4.4806	4.37937	4.57918	3.27079	4.58362	3.39157	4.27759	4.39186	3.92154	4.3773	2.89225	4.10526	4.0504	4.56051	3.71165	3.91513	4.50581	3.84996	4.10254	3.92367
ENSG00000068028	RASSF1	Ras association (RalGDS/AF-6) domain family member 1 [Source:HGNC Symbol;Acc:HGNC:9882]	protein_coding	3	50329782	3.87461	3.25939	4.64047	3.90238	2.80384	3.72842	3.28936	4.25091	3.08269	3.03345	4.14359	5.2937	3.58586	3.8002	3.57687	2.92249	3.35432	4.16698	4.66627	4.60979	4.04553	3.85395	3.98417	4.25559	4.20298	4.24528	4.4576	2.90767	4.20651	2.94666	3.71245	3.09018	3.17593	3.95387	4.8354	3.94973	5.45961	4.44574	3.48599	3.62605	3.94984	4.2139	3.48565	4.46716
ENSG00000068078	FGFR3	fibroblast growth factor receptor 3 [Source:HGNC Symbol;Acc:HGNC:3690]	protein_coding	4	1793307	3.93101	2.39499	3.72743	2.82124	3.9461	0.274729	0.730982	2.48135	3.03477	3.41521	2.273	3.58975	2.54422	2.83566	4.24287	3.21239	4.31632	2.3007	1.90743	2.78221	3.07791	3.17431	4.04649	3.11396	2.298	3.47024	4.12508	2.6814	3.4311	2.92054	1.98217	2.06938	2.24749	3.19359	1.42954	2.00809	3.6228	3.56488	4.2435	2.03045	0.792889	1.67655	2.55272	2.99793
ENSG00000068079	IFI35	interferon-induced protein 35 [Source:HGNC Symbol;Acc:HGNC:5399]	protein_coding	17	43006725	3.67863	3.87831	4.32543	3.36536	2.43449	2.66073	3.42618	4.35386	3.19334	2.2037	3.80204	3.3955	4.016	4.37457	4.24299	2.50552	4.3726	4.34433	2.82	4.05089	3.82898	3.88447	4.27995	3.44454	3.32686	3.832	4.24291	2.7729	3.93082	2.68419	3.58893	3.62469	2.57553	3.94239	1.99182	3.38293	4.4808	3.84524	4.03815	3.92495	4.77469	4.07328	4.69973	4.26783
ENSG00000068097	HEATR6	HEAT repeat containing 6 [Source:HGNC Symbol;Acc:HGNC:24076]	protein_coding	17	60043194	4.4513	4.54089	3.91484	4.63491	4.67112	3.70189	4.97192	4.43224	4.38258	4.68917	4.66513	4.0327	4.52349	4.7694	4.29791	4.69832	4.20468	4.63777	3.72246	4.4497	4.65267	4.59318	4.35454	4.51546	4.27698	4.3141	4.40758	4.74914	4.4107	4.70746	4.59191	4.4833	4.53967	3.7501	3.50748	4.41775	3.22464	4.32552	4.08993	4.17345	4.46313	4.13172	4.36536	4.01593
ENSG00000068120	COASY	CoA synthase [Source:HGNC Symbol;Acc:HGNC:29932]	protein_coding	17	42561467	5.92902	5.74156	6.22812	5.78725	4.76751	5.78718	5.50476	6.15476	5.40522	5.03278	5.83883	6.01512	5.83924	6.02423	5.95394	5.25403	6.1569	6.21729	5.56223	6.03916	5.94478	5.76644	6.13126	5.84736	5.51284	6.00599	6.21834	5.21882	6.04974	4.69562	5.48757	5.84237	5.44887	5.96882	6.05928	5.67972	6.67619	6.06558	6.0854	5.75146	6.19674	6.05142	6.23164	5.90732
ENSG00000068137	PLEKHH3	pleckstrin homology domain containing, family H (with MyTH4 domain) member 3 [Source:HGNC Symbol;Acc:HGNC:26105]	protein_coding	17	42667914	3.12243	3.37741	3.699	3.62094	2.16151	3.04516	2.74254	5.02244	1.79661	1.90276	3.56951	3.72518	2.77914	3.53932	3.07651	2.94723	2.76183	3.87389	3.96709	4.16666	3.13634	2.64306	4.69744	2.44414	2.28266	3.74471	4.34415	1.93396	4.17225	2.14298	2.76699	4.04611	1.77916	3.64948	4.51026	3.37341	4.39158	3.81595	3.71579	3.79883	4.56782	3.25012	3.75711	3.2586
ENSG00000068305	MEF2A	myocyte enhancer factor 2A [Source:HGNC Symbol;Acc:HGNC:6993]	protein_coding	15	99565417	6.41674	7.00382	5.43937	6.68829	6.41285	7.5207	6.57131	6.39012	6.35286	6.40493	6.27845	6.03252	6.06903	6.45667	6.12586	7.22383	6.04427	6.26087	7.27803	6.44353	6.36469	6.46207	6.78506	5.63985	5.71005	6.36173	6.08728	6.26184	6.38664	6.87163	6.49038	6.79267	6.15836	6.38903	7.30412	6.67976	5.06537	5.82232	6.16489	6.64373	6.46934	6.39276	6.17004	5.3896
ENSG00000068308	OTUD5	OTU deubiquitinase 5 [Source:HGNC Symbol;Acc:HGNC:25402]	protein_coding	X	48922028	5.82201	5.85826	5.87798	6.11342	5.15938	5.79663	5.57085	5.87018	5.67016	5.44338	5.71445	5.79331	5.72767	5.64193	5.81587	5.51325	5.92056	5.72083	5.93845	5.67562	5.68831	5.74888	5.90083	5.41192	5.04522	5.64118	5.85713	5.4202	5.6827	5.05535	5.36603	6.18196	5.4875	5.83273	5.96984	5.52158	5.99531	5.75092	5.42462	5.53476	5.75975	5.4446	5.74315	5.69811
ENSG00000068323	TFE3	transcription factor binding to IGHM enhancer 3 [Source:HGNC Symbol;Acc:HGNC:11752]	protein_coding	X	49028726	6.09755	5.90455	6.21329	5.95136	5.66278	6.33218	5.94372	6.15542	5.90012	5.70234	6.12526	6.53587	6.1513	6.05245	6.12381	5.43171	6.10561	6.12989	6.05839	6.33479	6.05304	5.90233	5.91643	5.85409	5.68714	6.02703	6.09414	5.4972	6.11142	4.97879	5.67208	5.9846	6.01571	5.94122	6.25472	5.7172	6.71192	6.11854	5.68237	5.59323	6.00452	6.098	5.84588	6.12445
ENSG00000068354	TBC1D25	TBC1 domain family, member 25 [Source:HGNC Symbol;Acc:HGNC:8092]	protein_coding	X	48539457	4.51425	4.15288	4.5434	4.2918	3.73799	4.40485	4.25332	5.03785	4.19336	4.0218	4.50033	4.58589	4.35471	4.54355	4.45434	4.20986	4.61759	4.66304	4.80521	4.74069	4.52261	4.33686	4.83299	4.06332	3.63486	4.42966	4.71372	3.93488	4.69819	3.55616	4.19106	4.61165	4.1284	4.65102	4.6543	4.28736	4.82323	4.51773	4.61821	4.44577	4.78656	4.437	4.82767	4.50292
ENSG00000068366	ACSL4	acyl-CoA synthetase long-chain family member 4 [Source:HGNC Symbol;Acc:HGNC:3571]	protein_coding	X	109624244	7.59873	7.1135	6.74707	6.44425	7.77879	7.42826	6.98906	6.94975	7.437	8.10572	7.84214	8.53874	7.50022	7.41659	7.89584	7.9233	7.27172	7.16559	6.83945	6.91046	7.14333	7.76449	7.17741	7.28395	7.67073	7.40692	8.24964	7.59121	7.09296	7.9073	7.64873	6.31073	7.11578	8.04982	6.42271	6.88278	6.00079	8.01344	7.58146	7.26889	6.8436	6.97156	6.93513	7.63407
ENSG00000068383	INPP5A	inositol polyphosphate-5-phosphatase, 40kDa [Source:HGNC Symbol;Acc:HGNC:6076]	protein_coding	10	132537820	4.86248	4.2972	4.25863	4.28069	4.33702	3.81567	4.11506	4.50827	4.57978	4.29586	4.22824	4.84932	4.28894	4.47541	4.86219	4.06462	5.19613	4.46739	3.55134	4.55572	4.60771	4.53843	4.8509	4.24548	4.157	4.61417	4.47234	4.3432	5.0298	3.58452	4.34136	4.37119	4.56627	4.91942	3.64067	4.22345	4.59179	4.48781	4.52305	3.83244	4.2346	4.44478	4.33837	4.30742
ENSG00000068394	GPKOW	G patch domain and KOW motifs [Source:HGNC Symbol;Acc:HGNC:30677]	protein_coding	X	49113389	4.19197	4.47076	4.59594	4.0804	3.31263	4.11607	4.02452	4.53686	4.02466	3.81822	4.34873	4.48915	4.28908	4.13726	4.23042	3.6483	4.36923	4.48345	4.57423	4.40667	4.38913	4.15469	4.33062	3.71048	3.29228	4.35917	4.29071	3.63871	4.34334	3.22408	3.99178	4.2736	3.91286	4.33898	4.45365	4.18327	4.82639	4.29798	4.37537	4.04362	4.56021	4.31719	4.50313	4.03184
ENSG00000068400	GRIPAP1	GRIP1 associated protein 1 [Source:HGNC Symbol;Acc:HGNC:18706]	protein_coding	X	48973720	6.18521	6.18922	5.88318	6.48208	4.91018	5.00817	5.65182	5.9212	5.4936	5.07542	5.76137	5.57315	5.729	5.50966	5.9992	5.59231	5.82622	5.90368	4.88406	5.83334	5.8333	5.93405	6.01967	5.82008	5.6086	5.5906	5.91898	4.96635	5.66126	4.87741	5.22874	6.40662	5.40351	5.36583	4.56119	5.53124	5.75598	5.82606	5.26877	5.48398	5.66932	4.88093	5.95292	5.99167
ENSG00000068438	FTSJ1	FtsJ RNA methyltransferase homolog 1 (E. coli) [Source:HGNC Symbol;Acc:HGNC:13254]	protein_coding	X	48476021	4.53938	4.41332	5.13748	4.3862	3.95268	4.4315	4.47571	5.3969	4.27751	4.0524	4.96048	5.51813	4.80923	5.20062	4.45252	4.05777	4.99105	5.26185	4.66654	5.2634	5.11338	4.32113	4.75164	5.02905	5.03083	5.00419	4.79218	4.13138	5.0662	3.7045	4.92875	4.24897	4.19643	5.22637	4.58879	4.84578	5.50436	4.97218	4.88133	4.80253	5.243	5.19865	5.07522	5.02134
ENSG00000068615	REEP1	receptor accessory protein 1 [Source:HGNC Symbol;Acc:HGNC:25786]	protein_coding	2	86213993	3.58199	4.53507	3.00274	3.47046	3.54992	3.97924	2.80598	3.58523	3.66195	4.04114	4.56021	3.62193	3.52841	3.31983	3.22776	4.97958	4.09081	3.62253	3.27429	2.99991	3.76364	3.64931	3.83034	3.59033	3.7182	3.87828	3.7283	3.84398	3.74609	4.89859	4.8149	4.2437	4.10797	4.12707	2.70556	4.61252	4.83164	3.47551	3.61417	4.66396	3.53315	3.75164	4.02971	2.79805
ENSG00000068650	ATP11A	ATPase, class VI, type 11A [Source:HGNC Symbol;Acc:HGNC:13552]	protein_coding	13	112690329	7.48227	6.47244	5.91108	6.50482	6.80032	5.63183	6.52322	6.69279	6.44605	7.15202	6.57903	7.30266	6.41401	6.68075	7.38192	6.24013	7.14271	6.46357	5.41764	6.79125	7.00906	6.68991	7.23291	6.47589	5.82446	6.68425	7.5172	6.07847	6.82624	5.85461	5.80894	6.08849	6.33566	6.78345	5.13861	5.61286	5.38796	6.53594	6.56741	5.98422	5.70227	6.26893	6.10778	6.66231
ENSG00000068654	POLR1A	polymerase (RNA) I polypeptide A, 194kDa [Source:HGNC Symbol;Acc:HGNC:17264]	protein_coding	2	86020216	6.34823	6.41397	5.85642	6.47958	5.99231	5.9496	6.99475	6.68039	5.83832	6.21841	6.1355	6.89285	6.37812	6.44977	6.01033	6.12399	6.01003	6.27164	5.27528	6.54704	6.20762	6.07741	5.98257	6.02863	5.71445	6.03189	5.90947	5.44107	6.22442	4.71611	5.82936	6.0963	6.26031	5.76706	5.68801	5.51732	5.6189	5.9316	5.39109	5.63297	6.33005	5.80769	6.06751	6.03872
ENSG00000068697	LAPTM4A	lysosomal protein transmembrane 4 alpha [Source:HGNC Symbol;Acc:HGNC:6924]	protein_coding	2	20032650	8.33615	8.54698	8.36975	7.97512	8.20828	8.67343	7.92148	8.11757	8.24637	8.25711	8.12292	7.99277	8.39162	8.35429	8.45622	8.22018	8.82875	8.29851	8.35929	8.13327	8.16007	8.3514	8.15946	8.405	8.28306	8.31898	8.19995	8.50295	8.20226	8.47465	8.53446	8.37495	8.227	8.31304	8.34331	8.36368	8.45249	8.13029	8.87361	8.7526	8.65447	8.5844	9.06028	8.48546
ENSG00000068724	TTC7A	tetratricopeptide repeat domain 7A [Source:HGNC Symbol;Acc:HGNC:19750]	protein_coding	2	46916157	5.22885	4.78129	5.0699	4.85462	4.81211	4.41159	4.48115	4.95883	4.77241	4.65262	4.94315	5.64677	5.27173	4.89316	5.60303	4.43194	5.92653	5.00986	5.02533	5.0711	5.01612	5.10618	5.3908	5.12904	4.43339	4.84933	5.36847	4.25193	5.24765	3.82957	4.32632	4.61709	4.74746	5.51182	5.31146	4.37042	5.3108	5.22676	4.92087	4.19791	4.35111	4.84482	5.14165	5.64316
ENSG00000068745	IP6K2	inositol hexakisphosphate kinase 2 [Source:HGNC Symbol;Acc:HGNC:17313]	protein_coding	3	48688003	5.82243	5.71598	5.90046	5.96782	5.10403	6.71559	5.32882	5.71528	6.00855	5.22972	5.59893	5.56591	5.6304	5.5812	5.85463	5.47704	5.85025	5.73211	6.25236	5.66965	5.7053	5.95715	6.10871	5.53237	5.44148	5.73383	5.77111	5.39276	5.67709	5.3158	5.49028	6.07106	5.49639	6.16886	5.99408	5.94325	6.1466	5.77856	5.87948	5.73566	5.85053	5.74113	5.84838	5.72748
ENSG00000068784	SRBD1	S1 RNA binding domain 1 [Source:HGNC Symbol;Acc:HGNC:25521]	protein_coding	2	45388680	5.09686	5.59412	4.7742	5.11127	5.73418	4.13495	6.16045	5.41625	5.35091	5.47959	5.2517	4.42642	5.05221	5.12108	4.83883	5.7581	5.19565	5.13672	2.21608	5.35423	5.24595	4.85878	4.65854	5.14719	4.96919	5.03028	4.64987	5.44018	4.66027	5.70463	5.50903	5.39656	5.68126	4.59312	2.47519	5.43809	3.63093	4.48275	4.62604	4.83541	5.2033	5.0536	5.25877	4.5213
ENSG00000068796	KIF2A	kinesin heavy chain member 2A [Source:HGNC Symbol;Acc:HGNC:6318]	protein_coding	5	62306162	5.62687	5.73702	5.02558	5.61943	6.15626	5.56398	6.03929	5.62671	5.74045	6.05319	5.53241	5.73874	5.66592	5.64469	5.77394	6.22007	5.55142	5.80126	5.84279	5.54721	5.68798	5.7247	5.68821	5.54992	5.17238	5.77834	5.6746	5.91247	5.62624	6.09297	5.71391	5.57095	5.84695	5.37334	6.13622	5.79501	4.86346	5.49136	5.5513	5.43859	5.53009	5.70257	5.47346	5.5616
ENSG00000068878	PSME4	proteasome (prosome, macropain) activator subunit 4 [Source:HGNC Symbol;Acc:HGNC:20635]	protein_coding	2	53864067	6.87766	6.65225	6.62435	6.64114	7.47989	7.07283	7.544	6.73902	7.01466	7.26499	6.74137	7.42528	6.81285	7.01695	7.00189	7.09792	7.25193	6.71314	7.02917	6.73324	6.96851	6.74312	6.63717	6.63048	6.09534	6.84818	6.94515	7.08141	6.86141	7.23637	6.68668	6.42234	7.12124	6.93859	7.27758	6.74314	6.43328	6.6276	6.766	6.30664	6.29529	6.94044	6.50504	6.82444
ENSG00000068885	IFT80	intraflagellar transport 80 [Source:HGNC Symbol;Acc:HGNC:29262]	protein_coding	3	160256986	3.83576	4.02351	3.49037	4.28409	4.18095	3.43626	3.74157	3.04912	3.84718	4.03365	3.70864	2.92236	3.44864	3.01218	4.33245	4.47944	3.42227	3.32117	1.17445	2.79221	3.49566	3.96543	3.65552	4.19371	4.57576	3.51636	3.9057	4.11403	3.10528	4.88195	3.86316	3.96916	3.92294	3.5281	1.57131	3.89095	2.73983	3.50629	3.35234	3.45912	3.18262	3.085	3.34556	3.9273
ENSG00000068903	SIRT2	sirtuin 2 [Source:HGNC Symbol;Acc:HGNC:10886]	protein_coding	19	38878555	5.443	5.47817	5.24154	5.41211	3.53889	4.66706	4.20773	5.53142	4.73422	3.92656	5.04365	4.84282	5.22593	5.19291	5.36852	4.5222	5.46371	5.38303	4.82483	5.49699	5.32315	5.1997	5.64021	5.22377	5.40869	5.09054	5.79044	4.25342	5.29178	3.87572	4.65166	5.31766	4.27856	5.34251	4.42372	5.00587	5.66934	5.24898	5.38823	5.34537	5.40139	4.87141	5.67747	5.15923
ENSG00000068912	ERLEC1	endoplasmic reticulum lectin 1 [Source:HGNC Symbol;Acc:HGNC:25222]	protein_coding	2	53787044	7.1146	7.69647	7.44693	7.10276	7.13034	7.3923	7.4833	7.39076	7.08431	7.47862	7.12331	6.52784	6.69115	7.22938	6.78934	7.74503	6.88274	7.26291	7.77033	7.02221	7.29834	7.06349	7.31637	7.16326	7.63398	7.25855	7.11671	7.46657	7.1464	7.89584	7.84053	7.47794	7.42005	7.25292	7.78693	7.78818	7.18776	6.9359	7.49371	7.669	7.79471	7.37589	7.52883	6.77277
ENSG00000068971	PPP2R5B	protein phosphatase 2, regulatory subunit B', beta [Source:HGNC Symbol;Acc:HGNC:9310]	protein_coding	11	64917553	4.79136	5.13025	4.91622	5.50197	4.80975	5.27179	4.92305	5.30682	4.43587	4.67368	4.86342	4.70717	4.46053	5.01285	4.70436	4.88574	4.41704	5.07994	4.73825	5.01941	4.8774	4.93266	5.3106	4.47071	4.64292	4.79988	4.77288	4.5425	5.05918	4.1611	4.77413	5.58721	4.7003	4.51401	4.72846	5.04013	5.53038	5.04465	4.69071	5.12922	5.42449	5.04061	5.0332	4.43136
ENSG00000069020	MAST4	microtubule associated serine/threonine kinase family member 4 [Source:HGNC Symbol;Acc:HGNC:19037]	protein_coding	5	66596361	6.44237	6.65179	6.02558	6.83357	6.29369	6.22348	6.90675	6.80526	5.92408	6.56657	6.44133	6.16921	6.03786	6.7515	6.10611	6.11686	5.85505	6.44524	6.48801	6.53281	6.51734	6.32089	6.52228	5.74153	5.62906	6.41313	6.55245	5.82678	6.43602	6.04274	6.25066	6.32421	6.25474	5.76556	6.64731	6.03141	5.07033	6.12356	5.69239	5.96893	6.50561	6.09172	6.11982	5.87988
ENSG00000069122	ADGRF5	adhesion G protein-coupled receptor F5 [Source:HGNC Symbol;Acc:HGNC:19030]	protein_coding	6	46852512	4.93139	6.01543	4.78288	5.24898	4.77268	7.21737	5.92517	5.82059	4.84173	6.63444	6.8987	5.29225	5.97535	6.07749	5.39059	5.53202	4.40266	5.63163	6.00331	6.1712	5.95974	6.12375	4.54524	4.5563	3.90641	6.19465	4.89582	4.86605	5.41212	5.19496	4.70054	5.50663	5.82975	6.25844	4.74176	5.99185	5.16801	5.25188	4.69992	4.3401	5.33406	4.75993	4.77192	5.13441
ENSG00000069188	SDK2	sidekick cell adhesion molecule 2 [Source:HGNC Symbol;Acc:HGNC:19308]	protein_coding	17	73334384	3.07447	3.10411	2.7135	3.51742	0.732466	2.85779	1.29619	4.27495	1.16795	1.55969	3.89874	2.79562	2.36375	2.16158	1.99034	1.82829	1.22709	3.39072	2.76529	3.71742	2.4056	3.03824	3.02506	1.51678	1.86156	2.56954	2.52724	1.7673	2.71783	1.25353	2.86108	3.23954	1.89556	3.66885	1.90892	2.55721	2.63634	3.94055	1.98864	2.92795	3.48473	1.94725	2.43706	2.33135
ENSG00000069248	NUP133	nucleoporin 133kDa [Source:HGNC Symbol;Acc:HGNC:18016]	protein_coding	1	229440260	5.81594	6.176	5.695	5.81977	6.3569	6.02873	6.31756	5.85966	5.99236	6.16597	6.11859	5.96004	6.07314	6.16682	5.69596	6.28578	5.88574	6.17731	5.11197	6.02091	6.13178	5.89777	5.89572	6.0267	5.67712	5.9762	5.83367	6.18286	6.0459	6.41066	6.42039	6.00256	6.18952	5.77467	4.61204	6.28298	5.74023	5.7603	5.85378	6.0326	6.17542	6.19613	5.95042	5.60761
ENSG00000069275	NUCKS1	nuclear casein kinase and cyclin-dependent kinase substrate 1 [Source:HGNC Symbol;Acc:HGNC:29923]	protein_coding	1	205712819	8.42181	8.91053	8.07196	8.57719	9.01091	8.87559	8.8188	8.44501	8.84799	8.94406	8.53416	8.21122	8.48809	8.50005	8.42668	9.29116	8.62865	8.36201	8.87072	8.24658	8.39139	8.5154	8.51709	7.92149	7.5032	8.46253	8.13591	8.6892	8.38318	9.06028	8.71744	9.04121	8.74566	8.64838	8.69171	8.6343	7.85107	7.99118	8.43442	8.50023	8.5178	8.38092	8.60009	7.86314
ENSG00000069329	VPS35	vacuolar protein sorting 35 homolog (S. cerevisiae) [Source:HGNC Symbol;Acc:HGNC:13487]	protein_coding	16	46656132	7.3741	7.42195	7.20507	7.11755	7.99142	7.29846	7.70967	7.29582	7.41187	7.6908	7.19823	7.02349	7.39301	7.58952	7.32783	7.85798	7.56049	7.5124	6.56494	7.3457	7.52278	7.22467	7.33699	7.32591	7.12385	7.51517	7.25522	7.68625	7.36547	7.87415	7.71295	7.19332	7.52399	7.13667	6.42018	7.54003	6.73952	6.87547	7.49016	7.31442	7.39237	7.3756	7.32012	7.05367
ENSG00000069345	DNAJA2	DnaJ (Hsp40) homolog, subfamily A, member 2 [Source:HGNC Symbol;Acc:HGNC:14884]	protein_coding	16	46955362	6.2661	6.28622	6.61878	6.11306	6.7718	6.68598	6.41448	6.19919	6.44863	6.59829	6.37026	6.57229	6.47933	6.49874	6.25893	6.52188	6.56817	6.52525	6.69747	6.36283	6.5405	6.24026	6.28065	6.6978	6.74835	6.58961	6.38602	6.63237	6.47144	6.67675	6.77991	6.29274	6.60859	6.46431	6.81684	6.65147	6.68856	6.38599	6.70366	6.53497	6.46947	6.67539	6.36655	6.47125
ENSG00000069399	BCL3	B-cell CLL/lymphoma 3 [Source:HGNC Symbol;Acc:HGNC:998]	protein_coding	19	44747705	4.04425	3.44242	5.25145	3.73197	3.31073	3.16911	3.87025	5.01142	3.96155	3.92073	5.1263	6.21938	4.28892	4.78106	5.19821	3.79798	4.46201	4.47115	4.65722	4.83261	5.0249	3.965	5.10814	5.18708	4.36232	4.99684	5.72778	3.65034	4.96941	3.45891	4.10064	3.62214	3.82273	5.02933	5.16369	4.09425	5.05561	5.63682	5.12282	4.38648	4.32885	3.89718	4.06935	5.26726
ENSG00000069424	KCNAB2	potassium channel, voltage gated subfamily A regulatory beta subunit 2 [Source:HGNC Symbol;Acc:HGNC:6229]	protein_coding	1	5991466	2.32719	2.70706	2.70751	2.81417	0.684092	3.06753	1.62182	3.98291	2.1099	1.65112	4.10363	2.81973	2.11583	3.14781	2.01872	2.11918	1.18712	3.21729	2.31737	3.75187	3.01019	2.57898	3.38938	1.66788	2.33011	2.99751	2.92614	0.984171	2.84543	1.8074	2.92034	2.9255	1.36109	3.29431	2.92127	2.46667	4.71059	3.62169	2.40018	2.59716	3.29017	2.40843	3.07458	2.3881
ENSG00000069431	ABCC9	ATP-binding cassette, sub-family C (CFTR/MRP), member 9 [Source:HGNC Symbol;Acc:HGNC:60]	protein_coding	12	21797401	5.5177	6.05116	4.21109	6.39096	5.13706	4.91989	5.91949	5.60424	5.04769	5.75615	5.92345	3.63589	5.12621	5.66373	4.72342	6.76659	3.52307	5.28502	3.78457	4.83741	5.24204	5.77661	5.75147	4.7217	5.60379	5.08109	4.72665	4.76688	4.38404	5.6027	5.75585	6.69944	5.16143	5.44526	3.38084	5.44587	3.38745	4.79813	5.20851	6.52819	6.40324	5.07905	5.69066	4.01981
ENSG00000069509	FUNDC1	FUN14 domain containing 1 [Source:HGNC Symbol;Acc:HGNC:28746]	protein_coding	X	44523639	3.74433	4.12467	4.33155	3.95815	4.2758	4.34834	4.05059	3.77719	4.05637	4.12837	3.68199	3.04322	3.89319	3.84734	3.71219	4.32045	4.41879	3.95816	4.4728	3.97204	4.08378	3.95683	4.21197	4.24195	4.46329	4.00948	3.79023	4.38116	3.87436	4.18887	4.23505	4.44226	4.36769	3.99038	4.28757	4.24724	4.08334	3.65519	4.46446	4.39353	4.1458	3.97411	4.31254	3.84704
ENSG00000069535	MAOB	monoamine oxidase B [Source:HGNC Symbol;Acc:HGNC:6834]	protein_coding	X	43766611	5.34488	5.28169	4.2912	4.0972	6.09789	2.48716	4.43565	3.64277	5.04217	6.12468	5.01302	4.81129	5.00111	4.17884	5.27351	5.09227	5.31002	3.94872	2.29855	4.04776	5.13251	4.12103	3.98363	4.84114	3.88542	4.63319	4.28426	5.03111	5.41365	4.5278	4.68056	4.74132	5.36337	5.10212	1.12377	4.30389	4.18038	4.71316	4.30649	4.1731	3.05038	3.36794	4.00629	4.63007
ENSG00000069667	RORA	RAR-related orphan receptor A [Source:HGNC Symbol;Acc:HGNC:10258]	protein_coding	15	60488284	6.36466	5.87383	4.73411	6.0986	5.92668	6.94782	6.26419	5.85173	6.16864	6.02219	5.55462	5.65742	5.51555	5.83374	5.89943	6.38551	5.35753	5.87932	7.4663	5.63684	5.37721	5.76253	6.01181	5.09191	5.53664	5.77406	6.16042	5.5795	5.39033	6.51618	5.69127	5.64704	5.50809	6.44004	7.18233	6.04973	4.45424	5.67552	5.54906	6.11701	5.70851	5.88761	5.42465	5.29345
ENSG00000069702	TGFBR3	transforming growth factor, beta receptor III [Source:HGNC Symbol;Acc:HGNC:11774]	protein_coding	1	91680343	6.40041	6.74201	6.10493	6.89261	6.72637	7.66223	8.20832	7.97483	6.6623	7.22826	6.8623	6.20193	6.0844	8.07969	6.26903	7.38717	6.1524	7.43047	7.48433	7.66368	7.28582	6.98008	6.906	5.97301	6.8856	7.52929	6.46508	7.00064	7.11436	6.99463	7.27738	7.76001	6.82986	6.59744	7.41401	7.51918	5.5143	7.33595	7.01041	6.94415	7.73497	7.73636	7.20245	5.94752
ENSG00000069712	KIAA1107	KIAA1107 [Source:HGNC Symbol;Acc:HGNC:29192]	protein_coding	1	92167052	4.27707	4.42852	3.52944	4.69815	4.33147	4.69829	4.73415	4.30364	3.5497	4.56743	3.82313	2.71533	3.49132	4.40033	3.66551	5.17267	2.79359	4.38738	4.59506	4.05704	4.12677	4.28458	4.55202	3.57779	4.00822	4.25397	3.76233	4.22467	4.13776	4.88513	4.49212	4.71437	4.25986	2.95336	4.10964	4.51203	2.55644	4.05545	3.58064	4.14758	4.55426	4.33151	4.57011	3.09555
ENSG00000069849	ATP1B3	ATPase, Na+/K+ transporting, beta 3 polypeptide [Source:HGNC Symbol;Acc:HGNC:806]	protein_coding	3	141876124	6.02589	6.12277	6.83231	5.86547	6.49455	7.38176	6.49906	6.5785	6.27101	6.64067	6.86083	7.32533	6.70821	7.05044	5.99676	6.47186	6.39619	6.82585	6.87867	6.80846	6.75501	6.44799	5.94036	6.68013	6.77398	6.68914	6.26115	6.71273	6.98515	6.58238	7.15733	6.09731	6.90924	7.19126	6.97402	6.94539	7.51977	7.02267	6.67603	6.62643	6.7201	7.44208	6.35457	6.72351
ENSG00000069869	NEDD4	neural precursor cell expressed, developmentally down-regulated 4, E3 ubiquitin protein ligase [Source:HGNC Symbol;Acc:HGNC:7727]	protein_coding	15	55826922	3.96902	4.09937	3.33031	3.53078	4.17885	4.10888	3.92431	3.59623	4.13758	4.37825	4.08381	4.0062	3.69643	4.06706	4.60591	4.50484	4.24421	3.90823	3.71676	4.0133	3.74794	4.29413	4.15135	4.06046	3.83866	4.35885	4.76804	4.15225	3.75388	4.69588	3.62493	3.24192	3.92905	3.94957	3.46243	3.73609	2.89296	3.68556	4.26514	3.21438	3.27107	3.73232	3.74607	3.92309
ENSG00000069943	PIGB	phosphatidylinositol glycan anchor biosynthesis, class B [Source:HGNC Symbol;Acc:HGNC:8959]	protein_coding	15	55318960	3.52668	3.37912	3.07324	3.12855	3.68583	2.75801	3.91279	3.10109	3.58384	3.39367	3.15804	2.86079	3.28241	3.23674	3.48216	3.55586	3.96709	3.0913	3.44838	2.88685	3.31025	3.15683	3.28205	3.19321	3.09078	3.08037	3.11223	3.71975	2.99438	3.83378	3.38097	3.47078	3.27148	3.37132	3.21661	3.18826	2.4752	2.88369	3.36639	3.39594	3.2038	3.53961	3.42559	3.25629
ENSG00000069956	MAPK6	mitogen-activated protein kinase 6 [Source:HGNC Symbol;Acc:HGNC:6879]	protein_coding	15	51952106	6.71761	6.42438	6.26294	6.19606	7.3055	7.88366	6.94517	6.41616	7.34042	6.98069	6.59348	7.13121	6.73565	6.87087	7.03131	7.04236	7.28337	6.76849	7.64683	6.71562	6.75742	6.62176	6.75166	6.53115	6.34837	6.93522	6.99515	7.06227	6.71105	7.47856	6.89485	6.21245	6.82118	7.5223	8.03662	6.65245	5.88101	6.76071	7.17726	6.66682	6.258	7.0692	6.42261	6.93564
ENSG00000069966	GNB5	guanine nucleotide binding protein (G protein), beta 5 [Source:HGNC Symbol;Acc:HGNC:4401]	protein_coding	15	52115105	5.25781	5.40035	4.77137	5.48025	5.00031	5.32915	5.20553	5.23972	5.25546	5.33534	5.23411	4.65982	5.06338	5.2119	5.39093	5.47739	5.46264	5.17065	5.37086	5.08115	5.19763	5.25884	5.42851	4.90461	4.66211	5.16393	5.44554	4.98966	5.42571	5.19275	5.26951	5.65295	5.2838	5.38309	5.14789	5.37709	4.87796	4.83673	5.42895	5.25778	5.45623	5.1686	5.44648	4.60793
ENSG00000069974	RAB27A	RAB27A, member RAS oncogene family [Source:HGNC Symbol;Acc:HGNC:9766]	protein_coding	15	55202966	5.62334	6.6086	5.67352	5.36162	5.42866	6.48145	6.03799	5.59844	5.91045	6.09841	6.31629	5.96746	5.57499	5.55842	5.90418	6.09887	5.94966	5.69739	6.07197	5.27097	5.74956	5.69659	6.008	5.37607	5.09719	5.67235	5.83005	6.04873	5.8124	6.14388	6.45771	6.32905	5.79402	5.98496	6.77437	6.18805	6.00223	5.24423	5.80962	6.0548	6.05112	6.24092	5.49763	5.51744
ENSG00000069998	CECR5	cat eye syndrome chromosome region, candidate 5 [Source:HGNC Symbol;Acc:HGNC:1843]	protein_coding	22	17137511	4.55836	4.043	4.80132	4.22164	3.18288	4.21428	4.09807	5.16033	3.9591	3.36082	4.73366	5.3032	4.18889	4.82499	4.49126	3.61148	4.73694	4.88261	4.47849	4.99611	4.7154	4.25369	4.88097	4.47503	4.27872	4.74479	5.00249	3.54509	4.97956	3.24649	4.41495	4.25248	3.50146	4.90517	4.77279	4.44409	5.46784	4.87225	4.95168	4.64467	5.0871	5.00613	4.91754	4.83061
ENSG00000070010	UFD1L	ubiquitin fusion degradation 1 like (yeast) [Source:HGNC Symbol;Acc:HGNC:12520]	protein_coding	22	19449910	5.87209	6.09332	6.02452	6.03326	6.83962	7.11422	6.83127	5.5033	6.26393	6.33238	5.50146	5.72954	6.04235	5.82051	5.76364	6.20479	6.32413	5.67853	6.26562	5.62825	5.54772	5.93181	5.1453	6.15119	6.40744	5.6858	5.24605	6.61972	5.59986	6.17775	6.01188	5.99017	6.59234	5.76829	6.37448	5.75936	6.3076	5.7205	5.37941	5.61924	6.00482	6.15529	6.34045	6.73492
ENSG00000070018	LRP6	low density lipoprotein receptor-related protein 6 [Source:HGNC Symbol;Acc:HGNC:6698]	protein_coding	12	12116025	4.85959	4.9072	2.91958	4.96073	4.96954	4.09226	5.03227	4.36317	4.41186	5.17982	4.48025	4.28246	4.49113	4.4411	4.71066	4.8532	4.26317	4.09407	3.67906	4.29903	4.43489	4.88654	4.65326	4.19218	4.03867	4.3214	4.57851	4.48106	4.03144	4.74778	3.86605	4.41372	4.51832	3.67039	3.60644	4.15213	1.53309	3.9289	4.04787	4.12809	4.06981	3.95806	4.19013	4.22488
ENSG00000070047	PHRF1	PHD and ring finger domains 1 [Source:HGNC Symbol;Acc:HGNC:24351]	protein_coding	11	576486	3.89207	4.02109	3.7928	4.38272	3.35484	3.3998	3.98936	4.85747	3.264	3.80233	4.24604	4.75371	3.93788	4.08722	4.01896	3.82697	3.70682	4.48539	4.08617	4.53716	4.45841	3.8173	4.48807	3.87333	3.70587	3.87504	4.25117	3.07239	4.34381	3.13676	3.80413	4.07587	3.81625	4.21766	3.75577	3.65041	3.96146	4.2849	3.56352	3.57151	4.29598	3.74257	4.07354	4.01741
ENSG00000070061	IKBKAP	inhibitor of kappa light polypeptide gene enhancer in B-cells, kinase complex-associated protein [Source:HGNC Symbol;Acc:HGNC:5959]	protein_coding	9	108867517	6.15078	6.82044	5.99206	6.73157	6.7853	6.92813	6.63979	6.35713	6.24727	6.37369	6.34787	6.00721	6.3022	6.57293	6.13595	6.80978	6.13329	6.58919	4.51649	6.50651	6.64518	6.4412	6.29737	6.46664	6.29431	6.11653	5.93775	6.51911	6.33195	6.495	6.5805	6.65224	6.72042	5.85385	4.43424	6.62498	6.20346	6.21159	5.82884	5.81685	6.58576	6.47719	6.33032	5.88245
ENSG00000070081	NUCB2	nucleobindin 2 [Source:HGNC Symbol;Acc:HGNC:8044]	protein_coding	11	17208153	7.56128	7.80191	7.65058	7.22867	7.37736	7.78622	7.73241	7.78876	7.27807	7.71617	7.62399	6.4421	7.11471	7.65597	7.05061	7.99914	7.31971	7.83814	8.21715	7.51312	7.77205	7.3868	7.71606	7.30193	7.32092	7.67462	7.27648	7.77581	7.46052	8.26135	8.27596	7.91555	8.05551	7.36921	8.54036	8.15125	8.03429	7.13867	7.74664	7.89878	8.17811	7.64304	7.65241	6.79566
ENSG00000070087	PFN2	profilin 2 [Source:HGNC Symbol;Acc:HGNC:8882]	protein_coding	3	149964904	7.1418	7.90527	7.93361	7.75522	7.33074	7.90585	7.58285	7.98661	7.26392	7.54769	7.65291	6.28846	6.86791	7.70457	6.72355	8.2315	6.68728	7.62887	8.18581	7.41102	7.62358	7.54817	7.96391	7.21705	7.77912	7.44085	7.1547	7.42704	7.49556	7.87784	8.16056	8.18003	7.27229	7.41024	7.91433	8.27418	7.70925	7.01057	7.80411	8.50134	8.46316	7.79873	8.34491	6.95575
[truncated: 10,846 more rows]
[truncated: 144 more columns]
