# Supplementary material for: Human pancreatic islet miRNA-mRNA networks of altered miRNAs due to glycemic status
Source: iScience. 2022 Feb 26;25(4):103995. doi: 10.1016/j.isci.2022.103995 (PMC8927907; doi:10.1016/j.isci.2022.103995)
Supplement: Table S7. Previously reported T2D DE genes & studies summary, related to Figure 3B [file mmc8.xlsx]

## Sheet: Previous_studies_info
Single-Cell sequencing studies
Study	Purity	ND/T2D samples	Cell Number	Significant Differnetially Expressed genes	Variable control	Cells filtering out
Segerstolpe et al.	85-95%	6 ND / 4 T2D	2209	adjusted p-value < 0.01	Sex	· ≥ 50,000 sequenced reads • ≥ 40% of reads aligning uniquely to the genome • ≥ 40% of them aligning within annotated RefSeq exons • At least 1,000 genes with RPKM ≥ 1 • More than one cell-type marker
Lawlor et al.	>85%	5 ND/ 3 T2D	638	-- protein-coding genes and lincRNAs genes with 20 or fewercounts in at least 20% of either cell type population being compared or at least a minimum of 3 cells -- FDR < 0.05	Sex	• Expressed genes with TPMs 5 ≥ in a sample → Expressing less than 3500 genes • More than one cell-type marker
Xin et al.	• exocrine pancreas contamination based on marker genes outliers (≥1 RPKM) • contaminated cells using non-islet tissue markers, unsupervised hierarchical clustering, and Seurat workflow	12 ND / 6 T2D	1492	-- fold change ≥ 2 -- FDR <0.05 -- normalized counts across all cells in the comparison >5	Sex, Ethnicity	• Permeable or dying cells with >0.3 viability score and/or dead cells based on LIVE/DEAD cell staining • cells with <100,000 exon counts, low exon-to-mapped ratio (<0.2), or high intergenic-to-mapped ratio (>0.3) • More than one cell-type marker
Bulk sequencing studies
	Purity	ND/T2D samples	Significance	Variable control	Analysis Type	Notes
Bugliani et al.	ND islets: 76 ± 16% T2D islets: 61 ± 24%	7 ND / 6 T2D	-- adjusted p-value < 0.01 -- fold change > 2 or < 0.5	-	Microarray - Affymetrix Human HG U133A	-
Gunton et al.	Examination of expression of 13 gene markers to identify purity - No difference between ND and T2D groups	7 ND / 5 T2D	nominal (?) p < 0.01	-	Microarray - Affymetrix U133A and B	-
Solimena et al.	Contamination of islet samples with exocrine pancreatic tissue was determined using 18 selected markers of exocrine and ductal cells	84 ND / 19 T2D	fold change ≥ 1.5 adj.p-value ≤ 0.05	Sex, Age	Microarray -Affymetrix HG_U133Plus2.0	Study includes comparisons between islets from organ donors (OD) and phenotyped pancreatectomised patients (PPP). We chose only the OD data for comparability.
Fadista et al.	-- Dithizone staining -- Contribution of exocrine and endocrine tissue by using 5 gene markers No difference between ND and T2D groups	89 donors with different degrees of glucose tolerance	Significant associations with nominal and permutation p-value < 0.05	Sex, Age	-- Microarray - GeneChip Human Gene 1.0 ST -- RNA-seq - Illumina’s TruSeq RNA Sample Preparation Kit Genes common in both	No direct T2D vs ND study - correlations of gene expression with HbA1c to identify genes whose expression is influenced by glycemia (cause or consequence)
Taneera et al.	Dithizone staining: 57% ± 19% (T2D) ,67% ± 17% (ND) islets Contribution of exocrine and endocrine tissue by using 5 gene markers - No difference between ND and T2D groups	54 ND / 9 T2D	nominal p-value < 0.001	Purity	Microarray - GeneChip Human Gene 1.0 ST	Study includes comparisons between ND and T2D samples and normoglycemic vs hyperglycemic donors. We chose only the ND vs T2D genes

## Sheet: T2D_DE_genes_compiled_list
ensembl_gene_id	external_gene_name	gene_biotype	Source
ENSG00000124766	SOX4	protein_coding	Bugliani et. al/Solimena et. al
ENSG00000130303	BST2	protein_coding	Bugliani et. al
ENSG00000186081	KRT5	protein_coding	Bugliani et. al
ENSG00000141867	BRD4	protein_coding	Bugliani et. al
ENSG00000130821	SLC6A8	protein_coding	Bugliani et. al
ENSG00000185215	TNFAIP2	protein_coding	Bugliani et. al
ENSG00000125398	SOX9	protein_coding	Bugliani et. al/Solimena et. al
ENSG00000124107	SLPI	protein_coding	Bugliani et. al
ENSG00000275395	FCGBP	protein_coding	Bugliani et. al
ENSG00000138081	FBXO11	protein_coding	Bugliani et. al/Xin et. al
ENSG00000185324	CDK10	protein_coding	Bugliani et. al
ENSG00000173327	MAP3K11	protein_coding	Bugliani et. al
ENSG00000006210	CX3CL1	protein_coding	Bugliani et. al/Solimena et. al
ENSG00000101443	WFDC2	protein_coding	Bugliani et. al
ENSG00000051128	HOMER3	protein_coding	Bugliani et. al
ENSG00000160999	SH2B2	protein_coding	Bugliani et. al
ENSG00000185507	IRF7	protein_coding	Bugliani et. al
ENSG00000100342	APOL1	protein_coding	Bugliani et. al
ENSG00000019582	CD74	protein_coding	Bugliani et. al
ENSG00000227826	HLA-DRB4	protein_coding	Bugliani et. al
ENSG00000100288	CHKB	protein_coding	Bugliani et. al
ENSG00000205560	CPT1B	protein_coding	Bugliani et. al
ENSG00000175029	CTBP2	protein_coding	Bugliani et. al
ENSG00000198055	GRK6	protein_coding	Bugliani et. al
ENSG00000156413	FUT6	protein_coding	Bugliani et. al
ENSG00000160789	LMNA	protein_coding	Bugliani et. al/Fadista et. al
ENSG00000188157	AGRN	protein_coding	Bugliani et. al
ENSG00000127663	KDM4B	protein_coding	Bugliani et. al
ENSG00000138834	MAPK8IP3	protein_coding	Bugliani et. al
ENSG00000141574	SECTM1	protein_coding	Bugliani et. al
ENSG00000185885	IFITM1	protein_coding	Bugliani et. al
ENSG00000106258	CYP3A5	protein_coding	Bugliani et. al/Gunton et. al
ENSG00000081923	ATP8B1	protein_coding	Bugliani et. al
ENSG00000170949	ZNF160	protein_coding	Bugliani et. al
ENSG00000197694	SPTAN1	protein_coding	Bugliani et. al
ENSG00000164049	FBXW12	protein_coding	Bugliani et. al
ENSG00000160551	TAOK1	protein_coding	Bugliani et. al/Segerstolpe et. al
ENSG00000197461	PDGFA	protein_coding	Bugliani et. al
ENSG00000124225	PMEPA1	protein_coding	Bugliani et. al
ENSG00000073792	IGF2BP2	protein_coding	Bugliani et. al
ENSG00000178951	ZBTB7A	protein_coding	Bugliani et. al
ENSG00000068489	PRR11	protein_coding	Bugliani et. al
ENSG00000137814	HAUS2	protein_coding	Bugliani et. al
ENSG00000125630	POLR1B	protein_coding	Bugliani et. al
ENSG00000132000	PODNL1	protein_coding	Bugliani et. al
ENSG00000152082	MZT2B	protein_coding	Bugliani et. al
ENSG00000083312	TNPO1	protein_coding	Bugliani et. al
ENSG00000170776	AKAP13	protein_coding	Bugliani et. al
ENSG00000111358	GTF2H3	protein_coding	Bugliani et. al
ENSG00000104897	SF3A2	protein_coding	Bugliani et. al
ENSG00000069020	MAST4	protein_coding	Bugliani et. al
ENSG00000128191	DGCR8	protein_coding	Bugliani et. al/Gunton et. al
ENSG00000110321	EIF4G2	protein_coding	Bugliani et. al/Segerstolpe et. al
ENSG00000075415	SLC25A3	protein_coding	Bugliani et. al
ENSG00000108654	DDX5	protein_coding	Bugliani et. al/Segerstolpe et. al
ENSG00000198755	RPL10A	protein_coding	Bugliani et. al/Fadista et. al
ENSG00000265681	RPL17	protein_coding	Bugliani et. al
ENSG00000100220	RTCB	protein_coding	Bugliani et. al
ENSG00000129562	DAD1	protein_coding	Bugliani et. al
ENSG00000143621	ILF2	protein_coding	Bugliani et. al
ENSG00000197223	C1D	protein_coding	Bugliani et. al/Taneera et. al
ENSG00000067560	RHOA	protein_coding	Bugliani et. al/Segerstolpe et. al
ENSG00000156482	RPL30	protein_coding	Bugliani et. al/Lawlor et. al
ENSG00000096384	HSP90AB1	protein_coding	Bugliani et. al/Gunton et. al/Lawlor et. al
ENSG00000112335	SNX3	protein_coding	Bugliani et. al/Segerstolpe et. al
ENSG00000188846	RPL14	protein_coding	Bugliani et. al
ENSG00000117410	ATP6V0B	protein_coding	Bugliani et. al/Gunton et. al/Segerstolpe et. al
ENSG00000171863	RPS7	protein_coding	Bugliani et. al/Lawlor et. al
ENSG00000110696	C11orf58	protein_coding	Bugliani et. al
ENSG00000086598	TMED2	protein_coding	Bugliani et. al
ENSG00000169567	HINT1	protein_coding	Bugliani et. al
ENSG00000113732	ATP6V0E1	protein_coding	Bugliani et. al
ENSG00000145425	RPS3A	protein_coding	Bugliani et. al/Lawlor et. al/Xin et. al
ENSG00000107581	EIF3A	protein_coding	Bugliani et. al/Segerstolpe et. al
ENSG00000166598	HSP90B1	protein_coding	Bugliani et. al/Gunton et. al/Segerstolpe et. al
ENSG00000108946	PRKAR1A	protein_coding	Bugliani et. al/Segerstolpe et. al
ENSG00000164754	RAD21	protein_coding	Bugliani et. al
ENSG00000161203	AP2M1	protein_coding	Bugliani et. al
ENSG00000116209	TMEM59	protein_coding	Bugliani et. al/Segerstolpe et. al
ENSG00000280987	MATR3	protein_coding	Bugliani et. al
ENSG00000110958	PTGES3	protein_coding	Bugliani et. al/Segerstolpe et. al/Xin et. al
ENSG00000119335	SET	protein_coding	Bugliani et. al
ENSG00000204628	RACK1	protein_coding	Bugliani et. al
ENSG00000185624	P4HB	protein_coding	Bugliani et. al
ENSG00000005022	SLC25A5	protein_coding	Bugliani et. al
ENSG00000167085	PHB	protein_coding	Bugliani et. al/Gunton et. al
ENSG00000173726	TOMM20	protein_coding	Bugliani et. al
ENSG00000100219	XBP1	protein_coding	Bugliani et. al/Segerstolpe et. al
ENSG00000124767	GLO1	protein_coding	Bugliani et. al
ENSG00000134308	YWHAQ	protein_coding	Bugliani et. al/Segerstolpe et. al
ENSG00000136240	KDELR2	protein_coding	Bugliani et. al
ENSG00000114942	EEF1B2	protein_coding	Bugliani et. al
ENSG00000101367	MAPRE1	protein_coding	Bugliani et. al
ENSG00000135387	CAPRIN1	protein_coding	Bugliani et. al/Segerstolpe et. al
ENSG00000186298	PPP1CC	protein_coding	Bugliani et. al
ENSG00000078369	GNB1	protein_coding	Bugliani et. al
ENSG00000092199	HNRNPC	protein_coding	Bugliani et. al/Segerstolpe et. al
ENSG00000136930	PSMB7	protein_coding	Bugliani et. al
ENSG00000115758	ODC1	protein_coding	Bugliani et. al
ENSG00000196419	XRCC6	protein_coding	Bugliani et. al
ENSG00000031698	SARS1	protein_coding	Bugliani et. al
ENSG00000144381	HSPD1	protein_coding	Bugliani et. al/Segerstolpe et. al/Lawlor et. al
ENSG00000099622	CIRBP	protein_coding	Bugliani et. al
ENSG00000007168	PAFAH1B1	protein_coding	Bugliani et. al/Gunton et. al
ENSG00000099341	PSMD8	protein_coding	Bugliani et. al
ENSG00000010244	ZNF207	protein_coding	Bugliani et. al/Gunton et. al
ENSG00000164032	H2AZ1	protein_coding	Bugliani et. al
ENSG00000103769	RAB11A	protein_coding	Bugliani et. al/Segerstolpe et. al
ENSG00000197746	PSAP	protein_coding	Bugliani et. al
ENSG00000023734	STRAP	protein_coding	Bugliani et. al
ENSG00000008018	PSMB1	protein_coding	Bugliani et. al
ENSG00000115484	CCT4	protein_coding	Bugliani et. al
ENSG00000140740	UQCRC2	protein_coding	Bugliani et. al
ENSG00000136527	TRA2B	protein_coding	Bugliani et. al
ENSG00000003056	M6PR	protein_coding	Bugliani et. al/Segerstolpe et. al
ENSG00000183291	SELENOF	protein_coding	Bugliani et. al
ENSG00000101444	AHCY	protein_coding	Bugliani et. al/Fadista et. al
ENSG00000182934	SRPRA	protein_coding	Bugliani et. al
ENSG00000119396	RAB14	protein_coding	Bugliani et. al/Segerstolpe et. al
ENSG00000170348	TMED10	protein_coding	Bugliani et. al
ENSG00000124795	DEK	protein_coding	Bugliani et. al
ENSG00000241685	ARPC1A	protein_coding	Bugliani et. al
ENSG00000166794	PPIB	protein_coding	Bugliani et. al
ENSG00000120742	SERP1	protein_coding	Bugliani et. al/Fadista et. al
ENSG00000131238	PPT1	protein_coding	Bugliani et. al
ENSG00000014641	MDH1	protein_coding	Bugliani et. al
ENSG00000205339	IPO7	protein_coding	Bugliani et. al
ENSG00000128050	PAICS	protein_coding	Bugliani et. al
ENSG00000173674	EIF1AX	protein_coding	Bugliani et. al/Gunton et. al
ENSG00000002586	CD99	protein_coding	Bugliani et. al
ENSG00000138796	HADH	protein_coding	Bugliani et. al/Fadista et. al/Taneera et. al
ENSG00000140350	ANP32A	protein_coding	Bugliani et. al/Lawlor et. al
ENSG00000177733	HNRNPA0	protein_coding	Bugliani et. al
ENSG00000179091	CYC1	protein_coding	Bugliani et. al/Xin et. al
ENSG00000161057	PSMC2	protein_coding	Bugliani et. al
ENSG00000125304	TM9SF2	protein_coding	Bugliani et. al
ENSG00000029363	BCLAF1	protein_coding	Bugliani et. al
ENSG00000147416	ATP6V1B2	protein_coding	Bugliani et. al
ENSG00000112977	DAP	protein_coding	Bugliani et. al
ENSG00000168374	ARF4	protein_coding	Bugliani et. al
ENSG00000184432	COPB2	protein_coding	Bugliani et. al/Segerstolpe et. al
ENSG00000124486	USP9X	protein_coding	Bugliani et. al
ENSG00000124207	CSE1L	protein_coding	Bugliani et. al
ENSG00000109472	CPE	protein_coding	Bugliani et. al/Lawlor et. al
ENSG00000142657	PGD	protein_coding	Bugliani et. al
ENSG00000101856	PGRMC1	protein_coding	Bugliani et. al
ENSG00000132507	EIF5A	protein_coding	Bugliani et. al
ENSG00000131473	ACLY	protein_coding	Bugliani et. al
ENSG00000126945	HNRNPH2	protein_coding	Bugliani et. al
ENSG00000198961	PJA2	protein_coding	Bugliani et. al
ENSG00000102007	PLP2	protein_coding	Bugliani et. al
ENSG00000134001	EIF2S1	protein_coding	Bugliani et. al
ENSG00000116044	NFE2L2	protein_coding	Bugliani et. al/Segerstolpe et. al
ENSG00000136448	NMT1	protein_coding	Bugliani et. al
ENSG00000095139	ARCN1	protein_coding	Bugliani et. al
ENSG00000126261	UBA2	protein_coding	Bugliani et. al
ENSG00000174238	PITPNA	protein_coding	Bugliani et. al
ENSG00000123505	AMD1	protein_coding	Bugliani et. al
ENSG00000173692	PSMD1	protein_coding	Bugliani et. al/Segerstolpe et. al
ENSG00000132646	PCNA	protein_coding	Bugliani et. al
ENSG00000215301	DDX3X	protein_coding	Bugliani et. al
ENSG00000119318	RAD23B	protein_coding	Bugliani et. al/Gunton et. al
ENSG00000133226	SRRM1	protein_coding	Bugliani et. al
ENSG00000198898	CAPZA2	protein_coding	Bugliani et. al/Segerstolpe et. al
ENSG00000118363	SPCS2	protein_coding	Bugliani et. al/Lawlor et. al
ENSG00000079785	DDX1	protein_coding	Bugliani et. al
ENSG00000008282	SYPL1	protein_coding	Bugliani et. al
ENSG00000113407	TARS1	protein_coding	Bugliani et. al
ENSG00000165916	PSMC3	protein_coding	Bugliani et. al
ENSG00000085662	AKR1B1	protein_coding	Bugliani et. al
ENSG00000143742	SRP9	protein_coding	Bugliani et. al/Segerstolpe et. al
ENSG00000140612	SEC11A	protein_coding	Bugliani et. al
ENSG00000128609	NDUFA5	protein_coding	Bugliani et. al/Taneera et. al
ENSG00000131171	SH3BGRL	protein_coding	Bugliani et. al
ENSG00000110955	ATP5F1B	protein_coding	Bugliani et. al/Segerstolpe et. al
ENSG00000116171	SCP2	protein_coding	Bugliani et. al
ENSG00000131508	UBE2D2	protein_coding	Bugliani et. al
ENSG00000211445	GPX3	protein_coding	Bugliani et. al/Lawlor et. al
ENSG00000129083	COPB1	protein_coding	Bugliani et. al/Segerstolpe et. al
ENSG00000152518	ZFP36L2	protein_coding	Bugliani et. al
ENSG00000036257	CUL3	protein_coding	Bugliani et. al
ENSG00000104695	PPP2CB	protein_coding	Bugliani et. al
ENSG00000169813	HNRNPF	protein_coding	Bugliani et. al
ENSG00000109606	DHX15	protein_coding	Bugliani et. al/Taneera et. al
ENSG00000154277	UCHL1	protein_coding	Bugliani et. al/Solimena et. al
ENSG00000204435	CSNK2B	protein_coding	Bugliani et. al
ENSG00000067167	TRAM1	protein_coding	Bugliani et. al
ENSG00000115762	PLEKHB2	protein_coding	Bugliani et. al
ENSG00000026025	VIM	protein_coding	Bugliani et. al/Segerstolpe et. al
ENSG00000121691	CAT	protein_coding	Bugliani et. al
ENSG00000151247	EIF4E	protein_coding	Bugliani et. al/Segerstolpe et. al
ENSG00000182220	ATP6AP2	protein_coding	Bugliani et. al
ENSG00000141279	NPEPPS	protein_coding	Bugliani et. al
ENSG00000154473	BUB3	protein_coding	Bugliani et. al
ENSG00000155959	VBP1	protein_coding	Bugliani et. al
ENSG00000130826	DKC1	protein_coding	Bugliani et. al
ENSG00000117906	RCN2	protein_coding	Bugliani et. al
ENSG00000109861	CTSC	protein_coding	Bugliani et. al
ENSG00000132463	GRSF1	protein_coding	Bugliani et. al
ENSG00000211460	TSN	protein_coding	Bugliani et. al/Gunton et. al
ENSG00000114503	NCBP2	protein_coding	Bugliani et. al
ENSG00000132383	RPA1	protein_coding	Bugliani et. al
ENSG00000100567	PSMA3	protein_coding	Bugliani et. al
ENSG00000122042	UBL3	protein_coding	Bugliani et. al
ENSG00000022267	FHL1	protein_coding	Bugliani et. al
ENSG00000079332	SAR1A	protein_coding	Bugliani et. al
ENSG00000185896	LAMP1	protein_coding	Bugliani et. al/Lawlor et. al
ENSG00000144674	GOLGA4	protein_coding	Bugliani et. al
ENSG00000100347	SAMM50	protein_coding	Bugliani et. al
ENSG00000120705	ETF1	protein_coding	Bugliani et. al
ENSG00000170266	GLB1	protein_coding	Bugliani et. al
ENSG00000239672	NME1	protein_coding	Bugliani et. al/Fadista et. al
ENSG00000083857	FAT1	protein_coding	Bugliani et. al
ENSG00000125827	TMX4	protein_coding	Bugliani et. al
ENSG00000101310	SEC23B	protein_coding	Bugliani et. al
ENSG00000116560	SFPQ	protein_coding	Bugliani et. al
ENSG00000065548	ZC3H15	protein_coding	Bugliani et. al
ENSG00000065154	OAT	protein_coding	Bugliani et. al
ENSG00000058272	PPP1R12A	protein_coding	Bugliani et. al
ENSG00000165672	PRDX3	protein_coding	Bugliani et. al
ENSG00000155876	RRAGA	protein_coding	Bugliani et. al
ENSG00000143727	ACP1	protein_coding	Bugliani et. al
ENSG00000111361	EIF2B1	protein_coding	Bugliani et. al
ENSG00000103018	CYB5B	protein_coding	Bugliani et. al
ENSG00000138760	SCARB2	protein_coding	Bugliani et. al
ENSG00000121022	COPS5	protein_coding	Bugliani et. al
ENSG00000100528	CNIH1	protein_coding	Bugliani et. al
ENSG00000120805	ARL1	protein_coding	Bugliani et. al/Segerstolpe et. al
ENSG00000151208	DLG5	protein_coding	Bugliani et. al
ENSG00000092203	TOX4	protein_coding	Bugliani et. al
ENSG00000166181	API5	protein_coding	Bugliani et. al
ENSG00000076554	TPD52	protein_coding	Bugliani et. al/Segerstolpe et. al
ENSG00000111786	SRSF9	protein_coding	Bugliani et. al
ENSG00000103035	PSMD7	protein_coding	Bugliani et. al
ENSG00000153201	RANBP2	protein_coding	Bugliani et. al
ENSG00000131462	TUBG1	protein_coding	Bugliani et. al
ENSG00000151465	CDC123	protein_coding	Bugliani et. al
ENSG00000109572	CLCN3	protein_coding	Bugliani et. al
ENSG00000145495	MARCHF6	protein_coding	Bugliani et. al
ENSG00000114784	EIF1B	protein_coding	Bugliani et. al
ENSG00000151239	TWF1	protein_coding	Bugliani et. al
ENSG00000100221	JOSD1	protein_coding	Bugliani et. al
ENSG00000164919	COX6C	protein_coding	Bugliani et. al
ENSG00000176871	WSB2	protein_coding	Bugliani et. al
ENSG00000113282	CLINT1	protein_coding	Bugliani et. al
ENSG00000155096	AZIN1	protein_coding	Bugliani et. al/Segerstolpe et. al
ENSG00000101126	ADNP	protein_coding	Bugliani et. al
ENSG00000082996	RNF13	protein_coding	Bugliani et. al
ENSG00000172893	DHCR7	protein_coding	Bugliani et. al
ENSG00000047315	POLR2B	protein_coding	Bugliani et. al
ENSG00000122958	VPS26A	protein_coding	Bugliani et. al
ENSG00000009335	UBE3C	protein_coding	Bugliani et. al/Fadista et. al
ENSG00000134375	TIMM17A	protein_coding	Bugliani et. al
ENSG00000013561	RNF14	protein_coding	Bugliani et. al/Lawlor et. al
ENSG00000173848	NET1	protein_coding	Bugliani et. al
ENSG00000138768	USO1	protein_coding	Bugliani et. al/Segerstolpe et. al
ENSG00000107798	LIPA	protein_coding	Bugliani et. al
ENSG00000166454	ATMIN	protein_coding	Bugliani et. al
ENSG00000056097	ZFR	protein_coding	Bugliani et. al
ENSG00000164163	ABCE1	protein_coding	Bugliani et. al
ENSG00000078304	PPP2R5C	protein_coding	Bugliani et. al
ENSG00000124783	SSR1	protein_coding	Bugliani et. al
ENSG00000077721	UBE2A	protein_coding	Bugliani et. al
ENSG00000103342	GSPT1	protein_coding	Bugliani et. al
ENSG00000025796	SEC63	protein_coding	Bugliani et. al
ENSG00000114120	SLC25A36	protein_coding	Bugliani et. al
ENSG00000123131	PRDX4	protein_coding	Bugliani et. al
ENSG00000140374	ETFA	protein_coding	Bugliani et. al
ENSG00000108582	CPD	protein_coding	Bugliani et. al/Gunton et. al
ENSG00000151726	ACSL1	protein_coding	Bugliani et. al
ENSG00000114573	ATP6V1A	protein_coding	Bugliani et. al/Fadista et. al
ENSG00000164961	WASHC5	protein_coding	Bugliani et. al
ENSG00000167315	ACAA2	protein_coding	Bugliani et. al
ENSG00000106484	MEST	protein_coding	Bugliani et. al
ENSG00000115365	LANCL1	protein_coding	Bugliani et. al
ENSG00000204370	SDHD	protein_coding	Bugliani et. al
ENSG00000198730	CTR9	protein_coding	Bugliani et. al/Segerstolpe et. al
ENSG00000071537	SEL1L	protein_coding	Bugliani et. al
ENSG00000166411	IDH3A	protein_coding	Bugliani et. al
ENSG00000141030	COPS3	protein_coding	Bugliani et. al
ENSG00000141424	SLC39A6	protein_coding	Bugliani et. al
ENSG00000124789	NUP153	protein_coding	Bugliani et. al
ENSG00000205302	SNX2	protein_coding	Bugliani et. al
ENSG00000133884	DPF2	protein_coding	Bugliani et. al/Lawlor et. al
ENSG00000085719	CPNE3	protein_coding	Bugliani et. al/Segerstolpe et. al
ENSG00000015171	ZMYND11	protein_coding	Bugliani et. al
ENSG00000006652	IFRD1	protein_coding	Bugliani et. al
ENSG00000155508	CNOT8	protein_coding	Bugliani et. al/Gunton et. al
ENSG00000184203	PPP1R2	protein_coding	Bugliani et. al
ENSG00000273841	TAF9	protein_coding	Bugliani et. al
ENSG00000149313	AASDHPPT	protein_coding	Bugliani et. al
ENSG00000136451	VEZF1	protein_coding	Bugliani et. al
ENSG00000078674	PCM1	protein_coding	Bugliani et. al
ENSG00000117500	TMED5	protein_coding	Bugliani et. al
ENSG00000242247	ARFGAP3	protein_coding	Bugliani et. al
ENSG00000158290	CUL4B	protein_coding	Bugliani et. al
ENSG00000156642	NPTN	protein_coding	Bugliani et. al
ENSG00000149100	EIF3M	protein_coding	Bugliani et. al
ENSG00000156298	TSPAN7	protein_coding	Bugliani et. al
ENSG00000159377	PSMB4	protein_coding	Bugliani et. al
ENSG00000135446	CDK4	protein_coding	Bugliani et. al
ENSG00000136854	STXBP1	protein_coding	Bugliani et. al/Solimena et. al/Segerstolpe et. al
ENSG00000159348	CYB5R1	protein_coding	Bugliani et. al
ENSG00000168283	BMI1	protein_coding	Bugliani et. al
ENSG00000111802	TDP2	protein_coding	Bugliani et. al
ENSG00000159593	NAE1	protein_coding	Bugliani et. al
ENSG00000143756	FBXO28	protein_coding	Bugliani et. al
ENSG00000090054	SPTLC1	protein_coding	Bugliani et. al/Lawlor et. al
ENSG00000157916	RER1	protein_coding	Bugliani et. al
ENSG00000134248	LAMTOR5	protein_coding	Bugliani et. al
ENSG00000111011	RSRC2	protein_coding	Bugliani et. al
ENSG00000102531	FNDC3A	protein_coding	Bugliani et. al/Segerstolpe et. al
ENSG00000112701	SENP6	protein_coding	Bugliani et. al
ENSG00000182827	ACBD3	protein_coding	Bugliani et. al
ENSG00000145730	PAM	protein_coding	Bugliani et. al
ENSG00000109654	TRIM2	protein_coding	Bugliani et. al
ENSG00000078140	UBE2K	protein_coding	Bugliani et. al
ENSG00000197170	PSMD12	protein_coding	Bugliani et. al
ENSG00000175970	UNC119B	protein_coding	Bugliani et. al
ENSG00000067955	CBFB	protein_coding	Bugliani et. al
ENSG00000150961	SEC24D	protein_coding	Bugliani et. al/Segerstolpe et. al
ENSG00000073969	NSF	protein_coding	Bugliani et. al
ENSG00000113649	TCERG1	protein_coding	Bugliani et. al
ENSG00000162607	USP1	protein_coding	Bugliani et. al
ENSG00000143158	MPC2	protein_coding	Bugliani et. al
ENSG00000138814	PPP3CA	protein_coding	Bugliani et. al
ENSG00000107758	PPP3CB	protein_coding	Bugliani et. al
ENSG00000121073	SLC35B1	protein_coding	Bugliani et. al
ENSG00000110768	GTF2H1	protein_coding	Bugliani et. al
ENSG00000145833	DDX46	protein_coding	Bugliani et. al
ENSG00000166200	COPS2	protein_coding	Bugliani et. al
ENSG00000070061	ELP1	protein_coding	Bugliani et. al
ENSG00000117054	ACADM	protein_coding	Bugliani et. al
ENSG00000132639	SNAP25	protein_coding	Bugliani et. al/Solimena et. al
ENSG00000057663	ATG5	protein_coding	Bugliani et. al/Xin et. al
ENSG00000075711	DLG1	protein_coding	Bugliani et. al
ENSG00000076242	MLH1	protein_coding	Bugliani et. al
ENSG00000113161	HMGCR	protein_coding	Bugliani et. al
ENSG00000164022	AIMP1	protein_coding	Bugliani et. al
ENSG00000197045	GMFB	protein_coding	Bugliani et. al
ENSG00000155304	HSPA13	protein_coding	Bugliani et. al
ENSG00000100028	SNRPD3	protein_coding	Bugliani et. al
ENSG00000106028	SSBP1	protein_coding	Bugliani et. al
ENSG00000198586	TLK1	protein_coding	Bugliani et. al
ENSG00000014824	SLC30A9	protein_coding	Bugliani et. al
ENSG00000129518	EAPP	protein_coding	Bugliani et. al
ENSG00000147669	POLR2K	protein_coding	Bugliani et. al
ENSG00000138175	ARL3	protein_coding	Bugliani et. al
ENSG00000131779	PEX11B	protein_coding	Bugliani et. al
ENSG00000169032	MAP2K1	protein_coding	Bugliani et. al
ENSG00000000419	DPM1	protein_coding	Bugliani et. al
ENSG00000117118	SDHB	protein_coding	Bugliani et. al
ENSG00000197265	GTF2E2	protein_coding	Bugliani et. al
ENSG00000167088	SNRPD1	protein_coding	Bugliani et. al
ENSG00000172939	OXSR1	protein_coding	Bugliani et. al
ENSG00000141232	TOB1	protein_coding	Bugliani et. al
ENSG00000105829	BET1	protein_coding	Bugliani et. al
ENSG00000130177	CDC16	protein_coding	Bugliani et. al
ENSG00000198380	GFPT1	protein_coding	Bugliani et. al
ENSG00000150593	PDCD4	protein_coding	Bugliani et. al
ENSG00000142875	PRKACB	protein_coding	Bugliani et. al
ENSG00000182093	GET1	protein_coding	Bugliani et. al
ENSG00000163636	PSMD6	protein_coding	Bugliani et. al
ENSG00000108061	SHOC2	protein_coding	Bugliani et. al
ENSG00000151689	INPP1	protein_coding	Bugliani et. al/Gunton et. al
ENSG00000138802	SEC24B	protein_coding	Bugliani et. al
ENSG00000124333	VAMP7	protein_coding	Bugliani et. al
ENSG00000135968	GCC2	protein_coding	Bugliani et. al
ENSG00000141759	TXNL4A	protein_coding	Bugliani et. al
ENSG00000179163	FUCA1	protein_coding	Bugliani et. al/Segerstolpe et. al
ENSG00000128590	DNAJB9	protein_coding	Bugliani et. al
ENSG00000165704	HPRT1	protein_coding	Bugliani et. al/Gunton et. al
ENSG00000105171	POP4	protein_coding	Bugliani et. al
ENSG00000135525	MAP7	protein_coding	Bugliani et. al
ENSG00000094880	CDC23	protein_coding	Bugliani et. al
ENSG00000115540	MOB4	protein_coding	Bugliani et. al
ENSG00000136143	SUCLA2	protein_coding	Bugliani et. al
ENSG00000176105	YES1	protein_coding	Bugliani et. al
ENSG00000132640	BTBD3	protein_coding	Bugliani et. al/Fadista et. al
ENSG00000116791	CRYZ	protein_coding	Bugliani et. al
ENSG00000170899	GSTA4	protein_coding	Bugliani et. al
ENSG00000127334	DYRK2	protein_coding	Bugliani et. al
ENSG00000164292	RHOBTB3	protein_coding	Bugliani et. al/Taneera et. al
ENSG00000184227	ACOT1	protein_coding	Bugliani et. al
ENSG00000119673	ACOT2	protein_coding	Bugliani et. al
ENSG00000071794	HLTF	protein_coding	Bugliani et. al
ENSG00000105135	ILVBL	protein_coding	Bugliani et. al
ENSG00000104435	STMN2	protein_coding	Bugliani et. al/Solimena et. al
ENSG00000115514	TXNDC9	protein_coding	Bugliani et. al
ENSG00000133731	IMPA1	protein_coding	Bugliani et. al
ENSG00000155093	PTPRN2	protein_coding	Bugliani et. al
ENSG00000005893	LAMP2	protein_coding	Bugliani et. al
ENSG00000198677	TTC37	protein_coding	Bugliani et. al/Segerstolpe et. al
ENSG00000116752	BCAS2	protein_coding	Bugliani et. al
ENSG00000198682	PAPSS2	protein_coding	Bugliani et. al/Segerstolpe et. al
ENSG00000110435	PDHX	protein_coding	Bugliani et. al
ENSG00000068796	KIF2A	protein_coding	Bugliani et. al
ENSG00000168282	MGAT2	protein_coding	Bugliani et. al/Fadista et. al
ENSG00000130725	UBE2M	protein_coding	Bugliani et. al
ENSG00000110911	SLC11A2	protein_coding	Bugliani et. al
ENSG00000168280	KIF5C	protein_coding	Bugliani et. al/Solimena et. al/Fadista et. al
ENSG00000128708	HAT1	protein_coding	Bugliani et. al
ENSG00000132842	AP3B1	protein_coding	Bugliani et. al/Segerstolpe et. al
ENSG00000023516	AKAP11	protein_coding	Bugliani et. al
ENSG00000135250	SRPK2	protein_coding	Bugliani et. al/Fadista et. al
ENSG00000124275	MTRR	protein_coding	Bugliani et. al
ENSG00000066855	MTFR1	protein_coding	Bugliani et. al
ENSG00000111445	RFC5	protein_coding	Bugliani et. al
ENSG00000087053	MTMR2	protein_coding	Bugliani et. al
ENSG00000145725	PPIP5K2	protein_coding	Bugliani et. al
ENSG00000111906	HDDC2	protein_coding	Bugliani et. al
ENSG00000104671	DCTN6	protein_coding	Bugliani et. al/Gunton et. al
ENSG00000065559	MAP2K4	protein_coding	Bugliani et. al
ENSG00000035681	NSMAF	protein_coding	Bugliani et. al
ENSG00000153936	HS2ST1	protein_coding	Bugliani et. al
ENSG00000156136	DCK	protein_coding	Bugliani et. al
ENSG00000165169	DYNLT3	protein_coding	Bugliani et. al
ENSG00000182004	SNRPE	protein_coding	Bugliani et. al
ENSG00000119912	IDE	protein_coding	Bugliani et. al
ENSG00000119185	ITGB1BP1	protein_coding	Bugliani et. al
ENSG00000156011	PSD3	protein_coding	Bugliani et. al
ENSG00000131375	CAPN7	protein_coding	Bugliani et. al
ENSG00000168438	CDC40	protein_coding	Bugliani et. al/Xin et. al
ENSG00000127870	RNF6	protein_coding	Bugliani et. al/Fadista et. al
ENSG00000184867	ARMCX2	protein_coding	Bugliani et. al
ENSG00000183527	PSMG1	protein_coding	Bugliani et. al/Gunton et. al
ENSG00000137414	FAM8A1	protein_coding	Bugliani et. al
ENSG00000111875	ASF1A	protein_coding	Bugliani et. al
ENSG00000094975	SUCO	protein_coding	Bugliani et. al/Lawlor et. al
ENSG00000095261	PSMD5	protein_coding	Bugliani et. al
ENSG00000115364	MRPL19	protein_coding	Bugliani et. al
ENSG00000139970	RTN1	protein_coding	Bugliani et. al
ENSG00000054116	TRAPPC3	protein_coding	Bugliani et. al/Xin et. al
ENSG00000128654	MTX2	protein_coding	Bugliani et. al
ENSG00000134982	APC	protein_coding	Bugliani et. al
ENSG00000166266	CUL5	protein_coding	Bugliani et. al
ENSG00000141127	PRPSAP2	protein_coding	Bugliani et. al
ENSG00000136738	STAM	protein_coding	Bugliani et. al/Xin et. al
ENSG00000165030	NFIL3	protein_coding	Bugliani et. al
ENSG00000168118	RAB4A	protein_coding	Bugliani et. al
ENSG00000115446	UNC50	protein_coding	Bugliani et. al/Segerstolpe et. al
ENSG00000104412	EMC2	protein_coding	Bugliani et. al
ENSG00000100883	SRP54	protein_coding	Bugliani et. al
ENSG00000198825	INPP5F	protein_coding	Bugliani et. al/Fadista et. al
ENSG00000165264	NDUFB6	protein_coding	Bugliani et. al/Segerstolpe et. al
ENSG00000253797	UTP14C	protein_coding	Bugliani et. al
ENSG00000164597	COG5	protein_coding	Bugliani et. al
ENSG00000121058	COIL	protein_coding	Bugliani et. al
ENSG00000204977	TRIM13	protein_coding	Bugliani et. al
ENSG00000070081	NUCB2	protein_coding	Bugliani et. al
ENSG00000118762	PKD2	protein_coding	Bugliani et. al
ENSG00000011260	UTP18	protein_coding	Bugliani et. al
ENSG00000018189	RUFY3	protein_coding	Bugliani et. al
ENSG00000103671	TRIP4	protein_coding	Bugliani et. al/Lawlor et. al
ENSG00000082213	C5orf22	protein_coding	Bugliani et. al
ENSG00000139372	TDG	protein_coding	Bugliani et. al
ENSG00000256043	CTSO	protein_coding	Bugliani et. al
ENSG00000115271	GCA	protein_coding	Bugliani et. al
ENSG00000116984	MTR	protein_coding	Bugliani et. al/Gunton et. al
ENSG00000172869	DMXL1	protein_coding	Bugliani et. al/Gunton et. al
ENSG00000061918	GUCY1B1	protein_coding	Bugliani et. al/Fadista et. al
ENSG00000070540	WIPI1	protein_coding	Bugliani et. al
ENSG00000177189	RPS6KA3	protein_coding	Bugliani et. al
ENSG00000109189	USP46	protein_coding	Bugliani et. al
ENSG00000107560	RAB11FIP2	protein_coding	Bugliani et. al
ENSG00000080371	RAB21	protein_coding	Bugliani et. al
ENSG00000166922	SCG5	protein_coding	Bugliani et. al
ENSG00000198689	SLC9A6	protein_coding	Bugliani et. al
ENSG00000115170	ACVR1	protein_coding	Bugliani et. al/Lawlor et. al
ENSG00000112763	BTN2A1	protein_coding	Bugliani et. al
ENSG00000081181	ARG2	protein_coding	Bugliani et. al/Solimena et. al/Fadista et. al/Taneera et. al
ENSG00000078114	NEBL	protein_coding	Bugliani et. al/Fadista et. al
ENSG00000100614	PPM1A	protein_coding	Bugliani et. al
ENSG00000034693	PEX3	protein_coding	Bugliani et. al
ENSG00000164930	FZD6	protein_coding	Bugliani et. al/Xin et. al
ENSG00000070159	PTPN3	protein_coding	Bugliani et. al/Fadista et. al
ENSG00000122952	ZWINT	protein_coding	Bugliani et. al
ENSG00000171951	SCG2	protein_coding	Bugliani et. al/Lawlor et. al
ENSG00000132970	WASF3	protein_coding	Bugliani et. al
ENSG00000172465	TCEAL1	protein_coding	Bugliani et. al
ENSG00000112419	PHACTR2	protein_coding	Bugliani et. al
ENSG00000073910	FRY	protein_coding	Bugliani et. al
ENSG00000102805	CLN5	protein_coding	Bugliani et. al
ENSG00000091129	NRCAM	protein_coding	Bugliani et. al
ENSG00000133119	RFC3	protein_coding	Bugliani et. al
ENSG00000001561	ENPP4	protein_coding	Bugliani et. al
ENSG00000006634	DBF4	protein_coding	Bugliani et. al
ENSG00000137100	DCTN3	protein_coding	Bugliani et. al
ENSG00000089199	CHGB	protein_coding	Bugliani et. al
ENSG00000147654	EBAG9	protein_coding	Bugliani et. al
ENSG00000188529	SRSF10	protein_coding	Bugliani et. al
ENSG00000128626	MRPS12	protein_coding	Bugliani et. al/Fadista et. al
ENSG00000038002	AGA	protein_coding	Bugliani et. al
ENSG00000117152	RGS4	protein_coding	Bugliani et. al/Solimena et. al/Segerstolpe et. al
ENSG00000128513	POT1	protein_coding	Bugliani et. al
ENSG00000121879	PIK3CA	protein_coding	Bugliani et. al
ENSG00000054983	GALC	protein_coding	Bugliani et. al/Lawlor et. al
ENSG00000148798	INA	protein_coding	Bugliani et. al/Solimena et. al
ENSG00000141198	TOM1L1	protein_coding	Bugliani et. al
ENSG00000163635	ATXN7	protein_coding	Bugliani et. al/Gunton et. al
ENSG00000100532	CGRRF1	protein_coding	Bugliani et. al
ENSG00000114904	NEK4	protein_coding	Bugliani et. al
ENSG00000127990	SGCE	protein_coding	Bugliani et. al
ENSG00000116675	DNAJC6	protein_coding	Bugliani et. al/Fadista et. al/Xin et. al
ENSG00000196305	IARS1	protein_coding	Bugliani et. al
ENSG00000186310	NAP1L3	protein_coding	Bugliani et. al/Solimena et. al
ENSG00000132964	CDK8	protein_coding	Bugliani et. al
ENSG00000156508	EEF1A1	protein_coding	Bugliani et. al/Lawlor et. al
ENSG00000124802	EEF1E1	protein_coding	Bugliani et. al
ENSG00000070087	PFN2	protein_coding	Bugliani et. al
ENSG00000159921	GNE	protein_coding	Bugliani et. al
ENSG00000070669	ASNS	protein_coding	Bugliani et. al
ENSG00000083457	ITGAE	protein_coding	Bugliani et. al
ENSG00000122481	RWDD3	protein_coding	Bugliani et. al
ENSG00000155850	SLC26A2	protein_coding	Bugliani et. al
ENSG00000104722	NEFM	protein_coding	Bugliani et. al
ENSG00000115541	HSPE1	protein_coding	Bugliani et. al
ENSG00000115828	QPCT	protein_coding	Bugliani et. al
ENSG00000120756	PLS1	protein_coding	Bugliani et. al
ENSG00000132326	PER2	protein_coding	Bugliani et. al
ENSG00000119640	ACYP1	protein_coding	Bugliani et. al
ENSG00000165195	PIGA	protein_coding	Bugliani et. al
ENSG00000153037	SRP19	protein_coding	Bugliani et. al
ENSG00000158560	DYNC1I1	protein_coding	Bugliani et. al/Solimena et. al/Fadista et. al
ENSG00000163536	SERPINI1	protein_coding	Bugliani et. al
ENSG00000075239	ACAT1	protein_coding	Bugliani et. al
ENSG00000112357	PEX7	protein_coding	Bugliani et. al
ENSG00000105926	MPP6	protein_coding	Bugliani et. al
ENSG00000169764	UGP2	protein_coding	Bugliani et. al/Segerstolpe et. al
ENSG00000154640	BTG3	protein_coding	Bugliani et. al/Lawlor et. al
ENSG00000144182	LIPT1	protein_coding	Bugliani et. al
ENSG00000162627	SNX7	protein_coding	Bugliani et. al
ENSG00000023330	ALAS1	protein_coding	Bugliani et. al/Gunton et. al
ENSG00000079689	SCGN	protein_coding	Bugliani et. al/Solimena et. al
ENSG00000107295	SH3GL2	protein_coding	Bugliani et. al/Solimena et. al
ENSG00000175426	PCSK1	protein_coding	Bugliani et. al/Solimena et. al
ENSG00000153132	CLGN	protein_coding	Bugliani et. al/Solimena et. al
ENSG00000124939	SCGB2A1	protein_coding	Bugliani et. al
ENSG00000163950	SLBP	protein_coding	Bugliani et. al
ENSG00000169714	CNBP	protein_coding	Bugliani et. al
ENSG00000123496	IL13RA2	protein_coding	Bugliani et. al
ENSG00000168032	ENTPD3	protein_coding	Bugliani et. al/Taneera et. al
ENSG00000173598	NUDT4	protein_coding	Bugliani et. al
ENSG00000177144	NUDT4B	protein_coding	Bugliani et. al
ENSG00000115263	GCG	protein_coding	Bugliani et. al
ENSG00000080503	SMARCA2	protein_coding	Bugliani et. al/Fadista et. al
ENSG00000132141	CCT6B	protein_coding	Bugliani et. al
ENSG00000254647	INS	protein_coding	Bugliani et. al/Segerstolpe et. al/Lawlor et. al
ENSG00000106682	EIF4H	protein_coding	Bugliani et. al
ENSG00000082397	EPB41L3	protein_coding	Bugliani et. al/Fadista et. al
ENSG00000136750	GAD2	protein_coding	Bugliani et. al
ENSG00000169062	UPF3A	protein_coding	Bugliani et. al/Xin et. al
ENSG00000120910	PPP3CC	protein_coding	Bugliani et. al
ENSG00000118495	PLAGL1	protein_coding	Bugliani et. al
ENSG00000121351	IAPP	protein_coding	Bugliani et. al/Solimena et. al/Segerstolpe et. al
ENSG00000171109	MFN1	protein_coding	Bugliani et. al/Gunton et. al
ENSG00000050426	LETMD1	protein_coding	Bugliani et. al
ENSG00000239605	STPG4	protein_coding	Bugliani et. al
ENSG00000143933	CALM2	protein_coding	Bugliani et. al
ENSG00000072274	TFRC	protein_coding	Bugliani et. al
ENSG00000152942	RAD17	protein_coding	Bugliani et. al
ENSG00000111530	CAND1	protein_coding	Bugliani et. al
ENSG00000154518	ATP5MC3	protein_coding	Bugliani et. al
ENSG00000133027	PEMT	protein_coding	Bugliani et. al
ENSG00000157020	SEC13	protein_coding	Bugliani et. al
ENSG00000138069	RAB1A	protein_coding	Bugliani et. al/Gunton et. al
ENSG00000071553	ATP6AP1	protein_coding	Bugliani et. al
ENSG00000115806	GORASP2	protein_coding	Bugliani et. al/Lawlor et. al
ENSG00000164162	ANAPC10	protein_coding	Bugliani et. al
ENSG00000131051	RBM39	protein_coding	Bugliani et. al
ENSG00000113558	SKP1	protein_coding	Bugliani et. al/Segerstolpe et. al
ENSG00000101972	STAG2	protein_coding	Bugliani et. al
ENSG00000104341	LAPTM4B	protein_coding	Bugliani et. al/Lawlor et. al
ENSG00000137947	GTF2B	protein_coding	Bugliani et. al
ENSG00000009413	REV3L	protein_coding	Bugliani et. al
ENSG00000139921	TMX1	protein_coding	Bugliani et. al
ENSG00000111885	MAN1A1	protein_coding	Bugliani et. al
ENSG00000165732	DDX21	protein_coding	Bugliani et. al
ENSG00000104131	EIF3J	protein_coding	Bugliani et. al
ENSG00000100664	EIF5	protein_coding	Bugliani et. al
ENSG00000105220	GPI	protein_coding	Bugliani et. al
ENSG00000122674	CCZ1	protein_coding	Bugliani et. al
ENSG00000146574	CCZ1B	protein_coding	Bugliani et. al
ENSG00000102317	RBM3	protein_coding	Bugliani et. al
ENSG00000028839	TBPL1	protein_coding	Bugliani et. al
ENSG00000135535	CD164	protein_coding	Bugliani et. al
ENSG00000108039	XPNPEP1	protein_coding	Bugliani et. al/Xin et. al
ENSG00000169564	PCBP1	protein_coding	Bugliani et. al/Fadista et. al
ENSG00000065978	YBX1	protein_coding	Bugliani et. al
ENSG00000084754	HADHA	protein_coding	Bugliani et. al/Gunton et. al
ENSG00000143870	PDIA6	protein_coding	Bugliani et. al/Gunton et. al/Segerstolpe et. al
ENSG00000079246	XRCC5	protein_coding	Bugliani et. al/Segerstolpe et. al
ENSG00000113575	PPP2CA	protein_coding	Bugliani et. al
ENSG00000100380	ST13	protein_coding	Bugliani et. al
ENSG00000198830	HMGN2	protein_coding	Bugliani et. al
ENSG00000255302	EID1	protein_coding	Bugliani et. al
ENSG00000111897	SERINC1	protein_coding	Bugliani et. al
ENSG00000112081	SRSF3	protein_coding	Bugliani et. al
ENSG00000244038	DDOST	protein_coding	Bugliani et. al
ENSG00000163466	ARPC2	protein_coding	Bugliani et. al
ENSG00000149273	RPS3	protein_coding	Bugliani et. al/Lawlor et. al
ENSG00000104408	EIF3E	protein_coding	Bugliani et. al
ENSG00000084234	APLP2	protein_coding	Bugliani et. al/Segerstolpe et. al
ENSG00000089053	ANAPC5	protein_coding	Bugliani et. al
ENSG00000125977	EIF2S2	protein_coding	Bugliani et. al
ENSG00000104388	RAB2A	protein_coding	Bugliani et. al
ENSG00000188612	SUMO2	protein_coding	Bugliani et. al
ENSG00000167283	ATP5MG	protein_coding	Bugliani et. al
ENSG00000143761	ARF1	protein_coding	Bugliani et. al/Gunton et. al
ENSG00000116030	SUMO1	protein_coding	Bugliani et. al
ENSG00000135390	ATP5MC2	protein_coding	Bugliani et. al/Segerstolpe et. al
ENSG00000131503	ANKHD1	protein_coding	Bugliani et. al
ENSG00000243056	EIF4EBP3	protein_coding	Bugliani et. al
ENSG00000082898	XPO1	protein_coding	Bugliani et. al
ENSG00000108671	PSMD11	protein_coding	Bugliani et. al
ENSG00000120438	TCP1	protein_coding	Bugliani et. al
ENSG00000117335	CD46	protein_coding	Bugliani et. al/Segerstolpe et. al
ENSG00000140941	MAP1LC3B	protein_coding	Bugliani et. al
ENSG00000114686	MRPL3	protein_coding	Bugliani et. al
ENSG00000012660	ELOVL5	protein_coding	Bugliani et. al
ENSG00000113328	CCNG1	protein_coding	Bugliani et. al/Segerstolpe et. al
ENSG00000100804	PSMB5	protein_coding	Bugliani et. al
ENSG00000174780	SRP72	protein_coding	Bugliani et. al
ENSG00000124193	SRSF6	protein_coding	Bugliani et. al
ENSG00000164104	HMGB2	protein_coding	Bugliani et. al
ENSG00000125835	SNRPB	protein_coding	Bugliani et. al/Fadista et. al/Segerstolpe et. al
ENSG00000132676	DAP3	protein_coding	Bugliani et. al
ENSG00000148229	POLE3	protein_coding	Bugliani et. al
ENSG00000166557	TMED3	protein_coding	Bugliani et. al
ENSG00000138757	G3BP2	protein_coding	Bugliani et. al
ENSG00000078668	VDAC3	protein_coding	Bugliani et. al/Gunton et. al
ENSG00000197894	ADH5	protein_coding	Bugliani et. al
ENSG00000127022	CANX	protein_coding	Bugliani et. al/Segerstolpe et. al
ENSG00000085224	ATRX	protein_coding	Bugliani et. al
ENSG00000113712	CSNK1A1	protein_coding	Bugliani et. al/Segerstolpe et. al
ENSG00000129625	REEP5	protein_coding	Bugliani et. al/Segerstolpe et. al
ENSG00000088205	DDX18	protein_coding	Bugliani et. al
ENSG00000172115	CYCS	protein_coding	Bugliani et. al
ENSG00000169021	UQCRFS1	protein_coding	Bugliani et. al
ENSG00000108561	C1QBP	protein_coding	Bugliani et. al
ENSG00000086475	SEPHS1	protein_coding	Bugliani et. al/Gunton et. al
ENSG00000008952	SEC62	protein_coding	Bugliani et. al
ENSG00000163513	TGFBR2	protein_coding	Bugliani et. al
ENSG00000023318	ERP44	protein_coding	Bugliani et. al
ENSG00000096746	HNRNPH3	protein_coding	Bugliani et. al
ENSG00000129055	ANAPC13	protein_coding	Bugliani et. al
ENSG00000118564	FBXL5	protein_coding	Bugliani et. al/Segerstolpe et. al
ENSG00000139684	ESD	protein_coding	Bugliani et. al
ENSG00000136754	ABI1	protein_coding	Bugliani et. al
ENSG00000146701	MDH2	protein_coding	Bugliani et. al
ENSG00000138801	PAPSS1	protein_coding	Bugliani et. al
ENSG00000034713	GABARAPL2	protein_coding	Bugliani et. al/Gunton et. al
ENSG00000096401	CDC5L	protein_coding	Bugliani et. al
ENSG00000144566	RAB5A	protein_coding	Bugliani et. al
ENSG00000097033	SH3GLB1	protein_coding	Bugliani et. al
ENSG00000167699	GLOD4	protein_coding	Bugliani et. al
ENSG00000091140	DLD	protein_coding	Bugliani et. al
ENSG00000084676	NCOA1	protein_coding	Bugliani et. al
ENSG00000111276	CDKN1B	protein_coding	Bugliani et. al
ENSG00000180228	PRKRA	protein_coding	Bugliani et. al/Gunton et. al
ENSG00000132388	UBE2G1	protein_coding	Bugliani et. al/Gunton et. al
ENSG00000100926	TM9SF1	protein_coding	Bugliani et. al
ENSG00000069345	DNAJA2	protein_coding	Bugliani et. al
ENSG00000107651	SEC23IP	protein_coding	Bugliani et. al
ENSG00000137955	RABGGTB	protein_coding	Bugliani et. al
ENSG00000117505	DR1	protein_coding	Bugliani et. al
ENSG00000104549	SQLE	protein_coding	Bugliani et. al
ENSG00000147162	OGT	protein_coding	Bugliani et. al
ENSG00000198300	PEG3	protein_coding	Bugliani et. al
ENSG00000165678	GHITM	protein_coding	Bugliani et. al
ENSG00000108055	SMC3	protein_coding	Bugliani et. al
ENSG00000135070	ISCA1	protein_coding	Bugliani et. al
ENSG00000163946	TASOR	protein_coding	Bugliani et. al/Segerstolpe et. al
ENSG00000163171	CDC42EP3	protein_coding	Bugliani et. al
ENSG00000172201	ID4	protein_coding	Bugliani et. al
ENSG00000089818	NECAP1	protein_coding	Bugliani et. al
ENSG00000129473	BCL2L2	protein_coding	Bugliani et. al
ENSG00000112339	HBS1L	protein_coding	Bugliani et. al
ENSG00000137492	THAP12	protein_coding	Bugliani et. al
ENSG00000138668	HNRNPD	protein_coding	Bugliani et. al
ENSG00000117143	UAP1	protein_coding	Bugliani et. al
ENSG00000152944	MED21	protein_coding	Bugliani et. al
ENSG00000107771	CCSER2	protein_coding	Bugliani et. al
ENSG00000147471	PLPBP	protein_coding	Bugliani et. al
ENSG00000136960	ENPP2	protein_coding	Bugliani et. al/Solimena et. al
ENSG00000082212	ME2	protein_coding	Bugliani et. al
ENSG00000095564	BTAF1	protein_coding	Bugliani et. al
ENSG00000147224	PRPS1	protein_coding	Bugliani et. al
ENSG00000138698	RAP1GDS1	protein_coding	Bugliani et. al
ENSG00000183044	ABAT	protein_coding	Bugliani et. al
ENSG00000168522	FNTA	protein_coding	Bugliani et. al/Gunton et. al
ENSG00000137944	KYAT3	protein_coding	Bugliani et. al
ENSG00000170881	RNF139	protein_coding	Bugliani et. al
ENSG00000064313	TAF2	protein_coding	Bugliani et. al
ENSG00000185559	DLK1	protein_coding	Bugliani et. al/Lawlor et. al
ENSG00000074266	EED	protein_coding	Bugliani et. al
ENSG00000127955	GNAI1	protein_coding	Bugliani et. al
ENSG00000129071	MBD4	protein_coding	Bugliani et. al
ENSG00000091972	CD200	protein_coding	Bugliani et. al/Solimena et. al
ENSG00000240694	PNMA2	protein_coding	Bugliani et. al
ENSG00000119402	FBXW2	protein_coding	Bugliani et. al
ENSG00000171150	SOCS5	protein_coding	Bugliani et. al
ENSG00000153140	CETN3	protein_coding	Bugliani et. al
ENSG00000213341	CHUK	protein_coding	Bugliani et. al
ENSG00000008405	CRY1	protein_coding	Bugliani et. al
ENSG00000150787	PTS	protein_coding	Bugliani et. al
ENSG00000006576	PHTF2	protein_coding	Bugliani et. al
ENSG00000182952	HMGN4	protein_coding	Bugliani et. al
ENSG00000109445	ZNF330	protein_coding	Bugliani et. al
ENSG00000147852	VLDLR	protein_coding	Bugliani et. al
ENSG00000143179	UCK2	protein_coding	Bugliani et. al
ENSG00000138279	ANXA7	protein_coding	Bugliani et. al
ENSG00000111142	METAP2	protein_coding	Bugliani et. al
ENSG00000175054	ATR	protein_coding	Bugliani et. al
ENSG00000085563	ABCB1	protein_coding	Bugliani et. al
ENSG00000005471	ABCB4	protein_coding	Bugliani et. al
ENSG00000170035	UBE2E3	protein_coding	Bugliani et. al
ENSG00000100823	APEX1	protein_coding	Bugliani et. al
ENSG00000135336	ORC3	protein_coding	Bugliani et. al
ENSG00000013375	PGM3	protein_coding	Bugliani et. al
ENSG00000162385	MAGOH	protein_coding	Bugliani et. al
ENSG00000129187	DCTD	protein_coding	Bugliani et. al
ENSG00000120265	PCMT1	protein_coding	Bugliani et. al
ENSG00000164751	PEX2	protein_coding	Bugliani et. al
ENSG00000109971	HSPA8	protein_coding	Bugliani et. al/Lawlor et. al
ENSG00000162521	RBBP4	protein_coding	Bugliani et. al
ENSG00000175582	RAB6A	protein_coding	Bugliani et. al
ENSG00000222014	RAB6C	protein_coding	Bugliani et. al
ENSG00000101365	IDH3B	protein_coding	Bugliani et. al
ENSG00000145715	RASA1	protein_coding	Bugliani et. al
ENSG00000003436	TFPI	protein_coding	Bugliani et. al
ENSG00000135655	USP15	protein_coding	Bugliani et. al/Xin et. al
ENSG00000129084	PSMA1	protein_coding	Bugliani et. al
ENSG00000266412	NCOA4	protein_coding	Bugliani et. al
ENSG00000100612	DHRS7	protein_coding	Bugliani et. al
ENSG00000105854	PON2	protein_coding	Bugliani et. al
ENSG00000198363	ASPH	protein_coding	Bugliani et. al
ENSG00000114209	PDCD10	protein_coding	Bugliani et. al
ENSG00000127914	AKAP9	protein_coding	Bugliani et. al
ENSG00000005700	IBTK	protein_coding	Bugliani et. al/Segerstolpe et. al
ENSG00000152556	PFKM	protein_coding	Bugliani et. al
ENSG00000168291	PDHB	protein_coding	Bugliani et. al
ENSG00000158092	NCK1	protein_coding	Bugliani et. al
ENSG00000213190	MLLT11	protein_coding	Bugliani et. al
ENSG00000115524	SF3B1	protein_coding	Bugliani et. al
ENSG00000134058	CDK7	protein_coding	Bugliani et. al
ENSG00000109929	SC5D	protein_coding	Bugliani et. al
ENSG00000131724	IL13RA1	protein_coding	Bugliani et. al/Segerstolpe et. al
ENSG00000100316	RPL3	protein_coding	Bugliani et. al/Lawlor et. al
ENSG00000113580	NR3C1	protein_coding	Bugliani et. al
ENSG00000027697	IFNGR1	protein_coding	Bugliani et. al
ENSG00000166260	COX11	protein_coding	Bugliani et. al
ENSG00000116459	ATP5PB	protein_coding	Bugliani et. al/Gunton et. al
ENSG00000182481	KPNA2	protein_coding	Bugliani et. al
ENSG00000119048	UBE2B	protein_coding	Bugliani et. al
ENSG00000089220	PEBP1	protein_coding	Bugliani et. al
ENSG00000065150	IPO5	protein_coding	Bugliani et. al
ENSG00000162704	ARPC5	protein_coding	Bugliani et. al
ENSG00000198668	CALM1	protein_coding	Bugliani et. al
ENSG00000060237	WNK1	protein_coding	Bugliani et. al/Fadista et. al
ENSG00000144224	UBXN4	protein_coding	Bugliani et. al/Segerstolpe et. al
ENSG00000119707	RBM25	protein_coding	Bugliani et. al
ENSG00000100941	PNN	protein_coding	Bugliani et. al
ENSG00000213585	VDAC1	protein_coding	Bugliani et. al/Segerstolpe et. al
ENSG00000163714	U2SURP	protein_coding	Bugliani et. al
ENSG00000239857	GET4	protein_coding	Bugliani et. al
ENSG00000164828	SUN1	protein_coding	Bugliani et. al/Xin et. al
ENSG00000169100	SLC25A6	protein_coding	Bugliani et. al/Lawlor et. al
ENSG00000257103	LSM14A	protein_coding	Bugliani et. al
ENSG00000185630	PBX1	protein_coding	Bugliani et. al
ENSG00000132294	EFR3A	protein_coding	Bugliani et. al
ENSG00000169439	SDC2	protein_coding	Bugliani et. al
ENSG00000184575	XPOT	protein_coding	Bugliani et. al
ENSG00000244462	RBM12	protein_coding	Bugliani et. al
ENSG00000004455	AK2	protein_coding	Bugliani et. al
ENSG00000132424	PNISR	protein_coding	Bugliani et. al
ENSG00000099942	CRKL	protein_coding	Bugliani et. al
ENSG00000178988	MRFAP1L1	protein_coding	Bugliani et. al
ENSG00000105968	H2AZ2	protein_coding	Bugliani et. al
ENSG00000138078	PREPL	protein_coding	Bugliani et. al/Segerstolpe et. al
ENSG00000068878	PSME4	protein_coding	Bugliani et. al
ENSG00000165092	ALDH1A1	protein_coding	Bugliani et. al
ENSG00000135108	FBXO21	protein_coding	Bugliani et. al
ENSG00000131711	MAP1B	protein_coding	Bugliani et. al/Segerstolpe et. al
ENSG00000180398	MCFD2	protein_coding	Bugliani et. al
ENSG00000147649	MTDH	protein_coding	Bugliani et. al
ENSG00000163349	HIPK1	protein_coding	Bugliani et. al/Fadista et. al
ENSG00000115233	PSMD14	protein_coding	Bugliani et. al
ENSG00000099250	NRP1	protein_coding	Bugliani et. al
ENSG00000166224	SGPL1	protein_coding	Bugliani et. al/Xin et. al
ENSG00000198176	TFDP1	protein_coding	Bugliani et. al
ENSG00000103479	RBL2	protein_coding	Bugliani et. al
ENSG00000119812	FAM98A	protein_coding	Bugliani et. al
ENSG00000135677	GNS	protein_coding	Bugliani et. al/Fadista et. al
ENSG00000181704	YIPF6	protein_coding	Bugliani et. al/Gunton et. al
ENSG00000182158	CREB3L2	protein_coding	Bugliani et. al
ENSG00000174437	ATP2A2	protein_coding	Bugliani et. al/Lawlor et. al
ENSG00000121644	DESI2	protein_coding	Bugliani et. al
ENSG00000137710	RDX	protein_coding	Bugliani et. al
ENSG00000123200	ZC3H13	protein_coding	Bugliani et. al
ENSG00000143337	TOR1AIP1	protein_coding	Bugliani et. al
ENSG00000085365	SCAMP1	protein_coding	Bugliani et. al
ENSG00000120690	ELF1	protein_coding	Bugliani et. al/Segerstolpe et. al
ENSG00000115207	GTF3C2	protein_coding	Bugliani et. al/Gunton et. al
ENSG00000140988	RPS2	protein_coding	Bugliani et. al/Fadista et. al
ENSG00000124380	SNRNP27	protein_coding	Bugliani et. al
ENSG00000120992	LYPLA1	protein_coding	Bugliani et. al
ENSG00000198954	KIFBP	protein_coding	Bugliani et. al
ENSG00000198369	SPRED2	protein_coding	Bugliani et. al
ENSG00000008294	SPAG9	protein_coding	Bugliani et. al
ENSG00000114331	ACAP2	protein_coding	Bugliani et. al
ENSG00000186566	GPATCH8	protein_coding	Bugliani et. al
ENSG00000075568	TMEM131	protein_coding	Bugliani et. al
ENSG00000165943	MOAP1	protein_coding	Bugliani et. al
ENSG00000182534	MXRA7	protein_coding	Bugliani et. al
ENSG00000170142	UBE2E1	protein_coding	Bugliani et. al
ENSG00000151414	NEK7	protein_coding	Bugliani et. al
ENSG00000161654	LSM12	protein_coding	Bugliani et. al
ENSG00000068305	MEF2A	protein_coding	Bugliani et. al
ENSG00000273611	ZNHIT3	protein_coding	Bugliani et. al
ENSG00000137642	SORL1	protein_coding	Bugliani et. al
ENSG00000149218	ENDOD1	protein_coding	Bugliani et. al
ENSG00000091039	OSBPL8	protein_coding	Bugliani et. al
ENSG00000133818	RRAS2	protein_coding	Bugliani et. al
ENSG00000179295	PTPN11	protein_coding	Bugliani et. al
ENSG00000089902	RCOR1	protein_coding	Bugliani et. al/Lawlor et. al
ENSG00000150347	ARID5B	protein_coding	Bugliani et. al
ENSG00000166471	TMEM41B	protein_coding	Bugliani et. al
ENSG00000065243	PKN2	protein_coding	Bugliani et. al
ENSG00000014123	UFL1	protein_coding	Bugliani et. al
ENSG00000067248	DHX29	protein_coding	Bugliani et. al
ENSG00000114520	SNX4	protein_coding	Bugliani et. al/Gunton et. al
ENSG00000115504	EHBP1	protein_coding	Bugliani et. al
ENSG00000140948	ZCCHC14	protein_coding	Bugliani et. al
ENSG00000085788	DDHD2	protein_coding	Bugliani et. al
ENSG00000198589	LRBA	protein_coding	Bugliani et. al
ENSG00000114054	PCCB	protein_coding	Bugliani et. al/Lawlor et. al
ENSG00000186522	SEPTIN10	protein_coding	Bugliani et. al
ENSG00000161813	LARP4	protein_coding	Bugliani et. al
ENSG00000090060	PAPOLA	protein_coding	Bugliani et. al
ENSG00000153914	SREK1	protein_coding	Bugliani et. al/Gunton et. al
ENSG00000186106	ANKRD46	protein_coding	Bugliani et. al
ENSG00000196455	PIK3R4	protein_coding	Bugliani et. al
ENSG00000163743	RCHY1	protein_coding	Bugliani et. al
ENSG00000177889	UBE2N	protein_coding	Bugliani et. al/Segerstolpe et. al
ENSG00000136051	WASHC4	protein_coding	Bugliani et. al/Xin et. al
ENSG00000106524	ANKMY2	protein_coding	Bugliani et. al/Fadista et. al/Taneera et. al
ENSG00000106772	PRUNE2	protein_coding	Bugliani et. al/Solimena et. al
ENSG00000112249	ASCC3	protein_coding	Bugliani et. al
ENSG00000164209	SLC25A46	protein_coding	Bugliani et. al
ENSG00000162613	FUBP1	protein_coding	Bugliani et. al
ENSG00000148120	AOPEP	protein_coding	Bugliani et. al
ENSG00000271425	NBPF10	protein_coding	Bugliani et. al
ENSG00000109184	DCUN1D4	protein_coding	Bugliani et. al
ENSG00000126214	KLC1	protein_coding	Bugliani et. al
ENSG00000100934	SEC23A	protein_coding	Bugliani et. al
ENSG00000036549	ZZZ3	protein_coding	Bugliani et. al
ENSG00000039123	MTREX	protein_coding	Bugliani et. al
ENSG00000113615	SEC24A	protein_coding	Bugliani et. al/Xin et. al
ENSG00000170385	SLC30A1	protein_coding	Bugliani et. al
ENSG00000004700	RECQL	protein_coding	Bugliani et. al
ENSG00000187189	TSPYL4	protein_coding	Bugliani et. al
ENSG00000111731	C2CD5	protein_coding	Bugliani et. al
ENSG00000109436	TBC1D9	protein_coding	Bugliani et. al
ENSG00000197021	EOLA2	protein_coding	Bugliani et. al
ENSG00000197147	LRRC8B	protein_coding	Bugliani et. al
ENSG00000163697	APBB2	protein_coding	Bugliani et. al
ENSG00000112146	FBXO9	protein_coding	Bugliani et. al
ENSG00000198964	SGMS1	protein_coding	Bugliani et. al
ENSG00000108395	TRIM37	protein_coding	Bugliani et. al/Taneera et. al
ENSG00000137040	RANBP6	protein_coding	Bugliani et. al
ENSG00000174373	RALGAPA1	protein_coding	Bugliani et. al
ENSG00000047188	YTHDC2	protein_coding	Bugliani et. al
ENSG00000213551	DNAJC9	protein_coding	Bugliani et. al/Lawlor et. al
ENSG00000115020	PIKFYVE	protein_coding	Bugliani et. al
ENSG00000111647	UHRF1BP1L	protein_coding	Bugliani et. al
ENSG00000180543	TSPYL5	protein_coding	Bugliani et. al/Fadista et. al
ENSG00000114062	UBE3A	protein_coding	Bugliani et. al
ENSG00000140905	GCSH	protein_coding	Bugliani et. al/Gunton et. al
ENSG00000184402	SS18L1	protein_coding	Bugliani et. al
ENSG00000135837	CEP350	protein_coding	Bugliani et. al
ENSG00000112902	SEMA5A	protein_coding	Bugliani et. al/Solimena et. al
ENSG00000087086	FTL	protein_coding	Bugliani et. al/Lawlor et. al/Xin et. al
ENSG00000169855	ROBO1	protein_coding	Bugliani et. al/Fadista et. al
ENSG00000214413	BBIP1	protein_coding	Bugliani et. al
ENSG00000138032	PPM1B	protein_coding	Bugliani et. al
ENSG00000164040	PGRMC2	protein_coding	Bugliani et. al
ENSG00000153485	TMEM251	protein_coding	Bugliani et. al
ENSG00000153147	SMARCA5	protein_coding	Bugliani et. al/Segerstolpe et. al
ENSG00000182107	TMEM30B	protein_coding	Bugliani et. al
ENSG00000186395	KRT10	protein_coding	Bugliani et. al
ENSG00000198718	TOGARAM1	protein_coding	Bugliani et. al
ENSG00000185238	PRMT3	protein_coding	Bugliani et. al
ENSG00000177707	NECTIN3	protein_coding	Bugliani et. al/Fadista et. al/Taneera et. al
ENSG00000126804	ZBTB1	protein_coding	Bugliani et. al
ENSG00000106615	RHEB	protein_coding	Bugliani et. al
ENSG00000124209	RAB22A	protein_coding	Bugliani et. al
ENSG00000115685	PPP1R7	protein_coding	Bugliani et. al
ENSG00000013392	RWDD2A	protein_coding	Bugliani et. al
ENSG00000172594	SMPDL3A	protein_coding	Bugliani et. al/Gunton et. al
ENSG00000182899	RPL35A	protein_coding	Bugliani et. al/Lawlor et. al
ENSG00000081019	RSBN1	protein_coding	Bugliani et. al
ENSG00000152234	ATP5F1A	protein_coding	Bugliani et. al
ENSG00000171490	RSL1D1	protein_coding	Bugliani et. al
ENSG00000151148	UBE3B	protein_coding	Bugliani et. al
ENSG00000225921	NOL7	protein_coding	Bugliani et. al
ENSG00000112308	C6orf62	protein_coding	Bugliani et. al
ENSG00000121350	PYROXD1	protein_coding	Bugliani et. al
ENSG00000125375	DMAC2L	protein_coding	Bugliani et. al
ENSG00000260916	CCPG1	protein_coding	Bugliani et. al
ENSG00000087460	GNAS	protein_coding	Bugliani et. al/Solimena et. al/Fadista et. al/Lawlor et. al
ENSG00000089157	RPLP0	protein_coding	Bugliani et. al
ENSG00000213553	RPLP0P6	processed_pseudogene	Bugliani et. al
ENSG00000139505	MTMR6	protein_coding	Bugliani et. al
ENSG00000102103	PQBP1	protein_coding	Bugliani et. al
ENSG00000134970	TMED7	protein_coding	Bugliani et. al
ENSG00000013441	CLK1	protein_coding	Bugliani et. al
ENSG00000240344	PPIL3	protein_coding	Bugliani et. al
ENSG00000126777	KTN1	protein_coding	Bugliani et. al
ENSG00000172262	ZNF131	protein_coding	Bugliani et. al
ENSG00000103460	TOX3	protein_coding	Bugliani et. al
ENSG00000172340	SUCLG2	protein_coding	Bugliani et. al/Segerstolpe et. al
ENSG00000161547	SRSF2	protein_coding	Bugliani et. al
ENSG00000132938	MTUS2	protein_coding	Bugliani et. al/Solimena et. al
ENSG00000165283	STOML2	protein_coding	Bugliani et. al
ENSG00000100603	SNW1	protein_coding	Bugliani et. al
ENSG00000102409	BEX4	protein_coding	Bugliani et. al
ENSG00000198862	LTN1	protein_coding	Bugliani et. al
ENSG00000104904	OAZ1	protein_coding	Bugliani et. al/Segerstolpe et. al/Lawlor et. al
ENSG00000187735	TCEA1	protein_coding	Bugliani et. al
ENSG00000051108	HERPUD1	protein_coding	Bugliani et. al
ENSG00000102144	PGK1	protein_coding	Bugliani et. al/Lawlor et. al
ENSG00000171862	PTEN	protein_coding	Bugliani et. al
ENSG00000237984	PTENP1	transcribed_processed_pseudogene	Bugliani et. al
ENSG00000142864	SERBP1	protein_coding	Bugliani et. al
ENSG00000111481	COPZ1	protein_coding	Bugliani et. al/Segerstolpe et. al
ENSG00000105835	NAMPT	protein_coding	Bugliani et. al
ENSG00000095787	WAC	protein_coding	Bugliani et. al
ENSG00000112697	TMEM30A	protein_coding	Bugliani et. al
ENSG00000121579	NAA50	protein_coding	Bugliani et. al
ENSG00000170248	PDCD6IP	protein_coding	Bugliani et. al/Segerstolpe et. al
ENSG00000166326	TRIM44	protein_coding	Bugliani et. al
ENSG00000183726	TMEM50A	protein_coding	Bugliani et. al
ENSG00000124155	PIGT	protein_coding	Bugliani et. al
ENSG00000109919	MTCH2	protein_coding	Bugliani et. al
ENSG00000189266	PNRC2	protein_coding	Bugliani et. al/Segerstolpe et. al
ENSG00000100462	PRMT5	protein_coding	Bugliani et. al
ENSG00000114850	SSR3	protein_coding	Bugliani et. al
ENSG00000143222	UFC1	protein_coding	Bugliani et. al
ENSG00000113384	GOLPH3	protein_coding	Bugliani et. al
ENSG00000198843	SELENOT	protein_coding	Bugliani et. al
ENSG00000108588	CCDC47	protein_coding	Bugliani et. al
ENSG00000081154	PCNP	protein_coding	Bugliani et. al
ENSG00000147533	GOLGA7	protein_coding	Bugliani et. al
ENSG00000084463	WBP11	protein_coding	Bugliani et. al
ENSG00000198833	UBE2J1	protein_coding	Bugliani et. al
ENSG00000090487	SPG21	protein_coding	Bugliani et. al/Lawlor et. al
ENSG00000137776	SLTM	protein_coding	Bugliani et. al
ENSG00000135316	SYNCRIP	protein_coding	Bugliani et. al
ENSG00000239305	RNF103	protein_coding	Bugliani et. al
ENSG00000115561	CHMP3	protein_coding	Bugliani et. al
ENSG00000180817	PPA1	protein_coding	Bugliani et. al/Segerstolpe et. al
ENSG00000163938	GNL3	protein_coding	Bugliani et. al
ENSG00000101166	PRELID3B	protein_coding	Bugliani et. al/Gunton et. al
ENSG00000134108	ARL8B	protein_coding	Bugliani et. al
ENSG00000149084	HSD17B12	protein_coding	Bugliani et. al
ENSG00000168288	MMADHC	protein_coding	Bugliani et. al/Segerstolpe et. al
ENSG00000136636	KCTD3	protein_coding	Bugliani et. al/Fadista et. al
ENSG00000134153	EMC7	protein_coding	Bugliani et. al
ENSG00000067704	IARS2	protein_coding	Bugliani et. al
ENSG00000165516	KLHDC2	protein_coding	Bugliani et. al
ENSG00000137876	RSL24D1	protein_coding	Bugliani et. al
ENSG00000114902	SPCS1	protein_coding	Bugliani et. al
ENSG00000213995	NAXD	protein_coding	Bugliani et. al
ENSG00000112851	ERBIN	protein_coding	Bugliani et. al
ENSG00000099968	BCL2L13	protein_coding	Bugliani et. al
ENSG00000145293	ENOPH1	protein_coding	Bugliani et. al
ENSG00000070761	CFAP20	protein_coding	Bugliani et. al
ENSG00000196655	TRAPPC4	protein_coding	Bugliani et. al
ENSG00000011295	TTC19	protein_coding	Bugliani et. al
ENSG00000109270	LAMTOR3	protein_coding	Bugliani et. al/Segerstolpe et. al
ENSG00000144635	DYNC1LI1	protein_coding	Bugliani et. al
ENSG00000160714	UBE2Q1	protein_coding	Bugliani et. al
ENSG00000138381	ASNSD1	protein_coding	Bugliani et. al
ENSG00000100814	CCNB1IP1	protein_coding	Bugliani et. al
ENSG00000198189	HSD17B11	protein_coding	Bugliani et. al
ENSG00000038274	MAT2B	protein_coding	Bugliani et. al
ENSG00000106609	TMEM248	protein_coding	Bugliani et. al
ENSG00000060762	MPC1	protein_coding	Bugliani et. al
ENSG00000198721	ECI2	protein_coding	Bugliani et. al
ENSG00000137547	MRPL15	protein_coding	Bugliani et. al
ENSG00000214253	FIS1	protein_coding	Bugliani et. al
ENSG00000117859	OSBPL9	protein_coding	Bugliani et. al
ENSG00000172172	MRPL13	protein_coding	Bugliani et. al
ENSG00000120963	ZNF706	protein_coding	Bugliani et. al
ENSG00000134884	ARGLU1	protein_coding	Bugliani et. al
ENSG00000278311	GGNBP2	protein_coding	Bugliani et. al
ENSG00000173744	AGFG1	protein_coding	Bugliani et. al
ENSG00000134851	TMEM165	protein_coding	Bugliani et. al
ENSG00000124198	ARFGEF2	protein_coding	Bugliani et. al
ENSG00000023697	DERA	protein_coding	Bugliani et. al
ENSG00000012963	UBR7	protein_coding	Bugliani et. al
ENSG00000111726	CMAS	protein_coding	Bugliani et. al
ENSG00000087502	ERGIC2	protein_coding	Bugliani et. al
ENSG00000112305	SMAP1	protein_coding	Bugliani et. al
ENSG00000125863	MKKS	protein_coding	Bugliani et. al
ENSG00000053770	AP5M1	protein_coding	Bugliani et. al/Xin et. al
ENSG00000144867	SRPRB	protein_coding	Bugliani et. al
ENSG00000016864	GLT8D1	protein_coding	Bugliani et. al
ENSG00000140382	HMG20A	protein_coding	Bugliani et. al
ENSG00000167721	TSR1	protein_coding	Bugliani et. al
ENSG00000119421	NDUFA8	protein_coding	Bugliani et. al
ENSG00000163875	MEAF6	protein_coding	Bugliani et. al
ENSG00000196704	AMZ2	protein_coding	Bugliani et. al
ENSG00000066583	ISOC1	protein_coding	Bugliani et. al/Fadista et. al
ENSG00000136986	DERL1	protein_coding	Bugliani et. al
ENSG00000168216	LMBRD1	protein_coding	Bugliani et. al
ENSG00000076043	REXO2	protein_coding	Bugliani et. al
ENSG00000146476	ARMT1	protein_coding	Bugliani et. al
ENSG00000081087	OSTM1	protein_coding	Bugliani et. al
ENSG00000120697	ALG5	protein_coding	Bugliani et. al
ENSG00000176903	PNMA1	protein_coding	Bugliani et. al
ENSG00000143157	POGK	protein_coding	Bugliani et. al
ENSG00000164144	ARFIP1	protein_coding	Bugliani et. al
ENSG00000115825	PRKD3	protein_coding	Bugliani et. al
ENSG00000107937	GTPBP4	protein_coding	Bugliani et. al
ENSG00000066455	GOLGA5	protein_coding	Bugliani et. al
ENSG00000198791	CNOT7	protein_coding	Bugliani et. al
ENSG00000152700	SAR1B	protein_coding	Bugliani et. al
ENSG00000138750	NUP54	protein_coding	Bugliani et. al
ENSG00000186260	MRTFB	protein_coding	Bugliani et. al/Fadista et. al
ENSG00000236287	ZBED5	protein_coding	Bugliani et. al
ENSG00000108406	DHX40	protein_coding	Bugliani et. al/Gunton et. al
ENSG00000081307	UBA5	protein_coding	Bugliani et. al
ENSG00000011566	MAP4K3	protein_coding	Bugliani et. al
ENSG00000205213	LGR4	protein_coding	Bugliani et. al
ENSG00000108021	TASOR2	protein_coding	Bugliani et. al
ENSG00000133169	BEX1	protein_coding	Bugliani et. al/Lawlor et. al
ENSG00000082515	MRPL22	protein_coding	Bugliani et. al
ENSG00000127125	PPCS	protein_coding	Bugliani et. al
ENSG00000119041	GTF3C3	protein_coding	Bugliani et. al
ENSG00000080546	SESN1	protein_coding	Bugliani et. al
ENSG00000169019	COMMD8	protein_coding	Bugliani et. al
ENSG00000170502	NUDT9	protein_coding	Bugliani et. al
ENSG00000091592	NLRP1	protein_coding	Bugliani et. al
ENSG00000156256	USP16	protein_coding	Bugliani et. al
ENSG00000159210	SNF8	protein_coding	Bugliani et. al
ENSG00000075089	ACTR6	protein_coding	Bugliani et. al
ENSG00000112996	MRPS30	protein_coding	Bugliani et. al
ENSG00000110429	FBXO3	protein_coding	Bugliani et. al
ENSG00000163818	LZTFL1	protein_coding	Bugliani et. al
ENSG00000171928	TVP23B	protein_coding	Bugliani et. al
ENSG00000109775	UFSP2	protein_coding	Bugliani et. al
ENSG00000117133	RPF1	protein_coding	Bugliani et. al
ENSG00000109133	TMEM33	protein_coding	Bugliani et. al
ENSG00000166923	GREM1	protein_coding	Bugliani et. al
ENSG00000138442	WDR12	protein_coding	Bugliani et. al
ENSG00000031003	FAM13B	protein_coding	Bugliani et. al/Gunton et. al
ENSG00000183735	TBK1	protein_coding	Bugliani et. al
ENSG00000137075	RNF38	protein_coding	Bugliani et. al/Gunton et. al
ENSG00000058729	RIOK2	protein_coding	Bugliani et. al
ENSG00000124532	MRS2	protein_coding	Bugliani et. al/Gunton et. al
ENSG00000154719	MRPL39	protein_coding	Bugliani et. al
ENSG00000204103	MAFB	protein_coding	Bugliani et. al
ENSG00000081721	DUSP12	protein_coding	Bugliani et. al
ENSG00000066557	LRRC40	protein_coding	Bugliani et. al
ENSG00000162851	TFB2M	protein_coding	Bugliani et. al
ENSG00000138785	INTS12	protein_coding	Bugliani et. al
ENSG00000075188	NUP37	protein_coding	Bugliani et. al
ENSG00000175895	PLEKHF2	protein_coding	Bugliani et. al
ENSG00000198839	ZNF277	protein_coding	Bugliani et. al
ENSG00000117569	PTBP2	protein_coding	Bugliani et. al
ENSG00000147642	SYBU	protein_coding	Bugliani et. al/Xin et. al
ENSG00000126947	ARMCX1	protein_coding	Bugliani et. al
ENSG00000172071	EIF2AK3	protein_coding	Bugliani et. al
ENSG00000149089	APIP	protein_coding	Bugliani et. al
ENSG00000155324	GRAMD2B	protein_coding	Bugliani et. al/Fadista et. al/Taneera et. al
ENSG00000157181	ODR4	protein_coding	Bugliani et. al
ENSG00000134758	RNF138	protein_coding	Bugliani et. al
ENSG00000166012	TAF1D	protein_coding	Bugliani et. al/Fadista et. al
ENSG00000027075	PRKCH	protein_coding	Bugliani et. al/Fadista et. al
ENSG00000111581	NUP107	protein_coding	Bugliani et. al
ENSG00000227051	C14orf132	protein_coding	Bugliani et. al/Solimena et. al/Lawlor et. al
ENSG00000104756	KCTD9	protein_coding	Bugliani et. al
ENSG00000092020	PPP2R3C	protein_coding	Bugliani et. al
ENSG00000066651	TRMT11	protein_coding	Bugliani et. al
ENSG00000173145	NOC3L	protein_coding	Bugliani et. al/Segerstolpe et. al
ENSG00000164941	INTS8	protein_coding	Bugliani et. al
ENSG00000117713	ARID1A	protein_coding	Bugliani et. al/Gunton et. al
ENSG00000104231	ZFAND1	protein_coding	Bugliani et. al
ENSG00000117174	ZNHIT6	protein_coding	Bugliani et. al
ENSG00000119929	CUTC	protein_coding	Bugliani et. al
ENSG00000108176	DNAJC12	protein_coding	Bugliani et. al
ENSG00000145740	SLC30A5	protein_coding	Bugliani et. al
ENSG00000139163	ETNK1	protein_coding	Bugliani et. al
ENSG00000151881	TMEM267	protein_coding	Bugliani et. al
ENSG00000144034	TPRKB	protein_coding	Bugliani et. al
ENSG00000067533	RRP15	protein_coding	Bugliani et. al
ENSG00000115539	PDCL3	protein_coding	Bugliani et. al/Gunton et. al
ENSG00000156795	NTAQ1	protein_coding	Bugliani et. al/Gunton et. al
ENSG00000168876	ANKRD49	protein_coding	Bugliani et. al
ENSG00000144736	SHQ1	protein_coding	Bugliani et. al/Gunton et. al
ENSG00000078237	TIGAR	protein_coding	Bugliani et. al/Segerstolpe et. al
ENSG00000151093	OXSM	protein_coding	Bugliani et. al
ENSG00000168958	MFF	protein_coding	Bugliani et. al
ENSG00000138207	RBP4	protein_coding	Bugliani et. al/Solimena et. al
ENSG00000106733	NMRK1	protein_coding	Bugliani et. al
ENSG00000162972	MAIP1	protein_coding	Bugliani et. al
ENSG00000104112	SCG3	protein_coding	Bugliani et. al
ENSG00000124279	FASTKD3	protein_coding	Bugliani et. al
ENSG00000284024		protein_coding	Bugliani et. al
ENSG00000182923	CEP63	protein_coding	Bugliani et. al
ENSG00000288368	C1GALT1C1	protein_coding	Bugliani et. al
ENSG00000152193	OBI1	protein_coding	Bugliani et. al
ENSG00000138085	ATRAID	protein_coding	Bugliani et. al
ENSG00000127995	CASD1	protein_coding	Bugliani et. al
ENSG00000106993	CDC37L1	protein_coding	Bugliani et. al
ENSG00000147231	RADX	protein_coding	Bugliani et. al
ENSG00000086065	CHMP5	protein_coding	Bugliani et. al
ENSG00000186462	NAP1L2	protein_coding	Bugliani et. al
ENSG00000089123	TASP1	protein_coding	Bugliani et. al
ENSG00000175606	TMEM70	protein_coding	Bugliani et. al
ENSG00000145723	GIN1	protein_coding	Bugliani et. al
ENSG00000101843	PSMD10	protein_coding	Bugliani et. al
ENSG00000143156	NME7	protein_coding	Bugliani et. al
ENSG00000168917	SLC35G2	protein_coding	Bugliani et. al
ENSG00000111832	RWDD1	protein_coding	Bugliani et. al
ENSG00000140995	DEF8	protein_coding	Bugliani et. al
ENSG00000100461	RBM23	protein_coding	Bugliani et. al
ENSG00000147586	MRPS28	protein_coding	Bugliani et. al
ENSG00000009307	CSDE1	protein_coding	Bugliani et. al/Segerstolpe et. al
ENSG00000086619	ERO1B	protein_coding	Bugliani et. al/Solimena et. al/Fadista et. al/Segerstolpe et. al/Lawlor et. al
ENSG00000146963	LUC7L2	protein_coding	Bugliani et. al
ENSG00000172785	CBWD1	protein_coding	Bugliani et. al
ENSG00000136682	CBWD2	protein_coding	Bugliani et. al
ENSG00000196873	CBWD3	protein_coding	Bugliani et. al
ENSG00000147996	CBWD5	protein_coding	Bugliani et. al
ENSG00000215126	CBWD6	protein_coding	Bugliani et. al
ENSG00000113621	TXNDC15	protein_coding	Bugliani et. al
ENSG00000101158	NELFCD	protein_coding	Bugliani et. al/Gunton et. al/Fadista et. al
ENSG00000158234	FAIM	protein_coding	Bugliani et. al/Segerstolpe et. al
ENSG00000109016	DHRS7B	protein_coding	Bugliani et. al
ENSG00000204387	SNHG32	lncRNA	Bugliani et. al
ENSG00000213782	DDX47	protein_coding	Bugliani et. al
ENSG00000074603	DPP8	protein_coding	Bugliani et. al
ENSG00000284190	MIR21	miRNA	Bugliani et. al
ENSG00000062716	VMP1	protein_coding	Bugliani et. al
ENSG00000164933	SLC25A32	protein_coding	Bugliani et. al
ENSG00000163251	FZD5	protein_coding	Bugliani et. al
ENSG00000239264	TXNDC5	protein_coding	Bugliani et. al
ENSG00000120948	TARDBP	protein_coding	Bugliani et. al
ENSG00000234801	MORF4	processed_pseudogene	Bugliani et. al
ENSG00000185787	MORF4L1	protein_coding	Bugliani et. al
ENSG00000129636	ITFG1	protein_coding	Bugliani et. al/Segerstolpe et. al
ENSG00000137210	TMEM14B	protein_coding	Bugliani et. al
ENSG00000174748	RPL15	protein_coding	Bugliani et. al/Segerstolpe et. al
ENSG00000128989	ARPP19	protein_coding	Bugliani et. al
ENSG00000143420	ENSA	protein_coding	Bugliani et. al
ENSG00000144848	ATG3	protein_coding	Bugliani et. al
ENSG00000189241	TSPYL1	protein_coding	Bugliani et. al
ENSG00000102753	KPNA3	protein_coding	Bugliani et. al
ENSG00000047249	ATP6V1H	protein_coding	Bugliani et. al
ENSG00000143401	ANP32E	protein_coding	Bugliani et. al
ENSG00000115419	GLS	protein_coding	Bugliani et. al/Gunton et. al/Lawlor et. al
ENSG00000025039	RRAGD	protein_coding	Bugliani et. al/Fadista et. al/Taneera et. al
ENSG00000140395	WDR61	protein_coding	Bugliani et. al
ENSG00000165630	PRPF18	protein_coding	Bugliani et. al
ENSG00000081377	CDC14B	protein_coding	Bugliani et. al
ENSG00000148943	LIN7C	protein_coding	Bugliani et. al
ENSG00000156113	KCNMA1	protein_coding	Bugliani et. al/Solimena et. al
ENSG00000171204	TMEM126B	protein_coding	Bugliani et. al
ENSG00000116251	RPL22	protein_coding	Bugliani et. al
ENSG00000113387	SUB1	protein_coding	Bugliani et. al
ENSG00000185728	YTHDF3	protein_coding	Bugliani et. al
ENSG00000253861	SLC2A3P1	processed_pseudogene	Bugliani et. al
ENSG00000035687	ADSS2	protein_coding	Bugliani et. al/Segerstolpe et. al
ENSG00000077232	DNAJC10	protein_coding	Bugliani et. al/Segerstolpe et. al
ENSG00000185127	C6orf120	protein_coding	Bugliani et. al
ENSG00000165406	MARCHF8	protein_coding	Bugliani et. al
ENSG00000181061	HIGD1A	protein_coding	Bugliani et. al/Xin et. al
ENSG00000006468	ETV1	protein_coding	Bugliani et. al
ENSG00000126814	TRMT5	protein_coding	Bugliani et. al
ENSG00000130935	NOL11	protein_coding	Bugliani et. al
ENSG00000078808	SDF4	protein_coding	Bugliani et. al
ENSG00000100982	PCIF1	protein_coding	Bugliani et. al
ENSG00000123268	ATF1	protein_coding	Bugliani et. al
ENSG00000090989	EXOC1	protein_coding	Bugliani et. al
ENSG00000117262	GPR89A	protein_coding	Bugliani et. al
ENSG00000188092	GPR89B	protein_coding	Bugliani et. al
ENSG00000186088	GSAP	protein_coding	Bugliani et. al
ENSG00000085721	RRN3	protein_coding	Bugliani et. al
ENSG00000166575	TMEM135	protein_coding	Bugliani et. al/Fadista et. al
ENSG00000131966	ACTR10	protein_coding	Bugliani et. al/Segerstolpe et. al
ENSG00000108829	LRRC59	protein_coding	Bugliani et. al/Fadista et. al
ENSG00000111640	GAPDH	protein_coding	Bugliani et. al/Lawlor et. al
ENSG00000074219	TEAD2	protein_coding	Gunton et. al
ENSG00000143437	ARNT	protein_coding	Gunton et. al
ENSG00000154127	UBASH3B	protein_coding	Gunton et. al/Solimena et. al
ENSG00000214106	PAXIP1-AS2	lncRNA	Gunton et. al
ENSG00000272760		lncRNA	Gunton et. al
ENSG00000166086	JAM3	protein_coding	Gunton et. al
ENSG00000180773	SLC36A4	protein_coding	Gunton et. al
ENSG00000285733		protein_coding	Gunton et. al
ENSG00000184465	WDR27	protein_coding	Gunton et. al
ENSG00000156671	SAMD8	protein_coding	Gunton et. al
ENSG00000149090	PAMR1	protein_coding	Gunton et. al
ENSG00000157227	MMP14	protein_coding	Gunton et. al
ENSG00000142449	FBN3	protein_coding	Gunton et. al
ENSG00000106366	SERPINE1	protein_coding	Gunton et. al
ENSG00000156804	FBXO32	protein_coding	Gunton et. al/Solimena et. al
ENSG00000188706	ZDHHC9	protein_coding	Gunton et. al
ENSG00000118454	ANKRD13C	protein_coding	Gunton et. al
ENSG00000166886	NAB2	protein_coding	Gunton et. al
ENSG00000266709		lncRNA	Gunton et. al
ENSG00000003402	CFLAR	protein_coding	Gunton et. al
ENSG00000170852	KBTBD2	protein_coding	Gunton et. al/Lawlor et. al
ENSG00000261971	MMP25-AS1	lncRNA	Gunton et. al
ENSG00000115839	RAB3GAP1	protein_coding	Gunton et. al/Fadista et. al
ENSG00000163346	PBXIP1	protein_coding	Gunton et. al
ENSG00000167470	MIDN	protein_coding	Gunton et. al
ENSG00000099194	SCD	protein_coding	Gunton et. al
ENSG00000139112	GABARAPL1	protein_coding	Gunton et. al
ENSG00000143630	HCN3	protein_coding	Gunton et. al
ENSG00000105722	ERF	protein_coding	Gunton et. al
ENSG00000167196	FBXO22	protein_coding	Gunton et. al
ENSG00000105221	AKT2	protein_coding	Gunton et. al
ENSG00000072803	FBXW11	protein_coding	Gunton et. al/Fadista et. al
ENSG00000106299	WASL	protein_coding	Gunton et. al
ENSG00000102265	TIMP1	protein_coding	Gunton et. al
ENSG00000136141	LRCH1	protein_coding	Gunton et. al
ENSG00000197249	SERPINA1	protein_coding	Gunton et. al
ENSG00000162889	MAPKAPK2	protein_coding	Gunton et. al
ENSG00000130717	UCK1	protein_coding	Gunton et. al
ENSG00000174485	DENND4A	protein_coding	Gunton et. al
ENSG00000160310	PRMT2	protein_coding	Gunton et. al/Lawlor et. al
ENSG00000069399	BCL3	protein_coding	Gunton et. al
ENSG00000135457	TFCP2	protein_coding	Gunton et. al/Xin et. al
ENSG00000022840	RNF10	protein_coding	Gunton et. al
ENSG00000127399	LRRC61	protein_coding	Gunton et. al
ENSG00000137878	GCOM1	protein_coding	Gunton et. al
ENSG00000255529	POLR2M	protein_coding	Gunton et. al
ENSG00000227725	GCOM2	processed_pseudogene	Gunton et. al
ENSG00000185420	SMYD3	protein_coding	Gunton et. al
ENSG00000131435	PDLIM4	protein_coding	Gunton et. al/Taneera et. al
ENSG00000185222	TCEAL9	protein_coding	Gunton et. al
ENSG00000147003	CLTRN	protein_coding	Gunton et. al
ENSG00000169756	LIMS1	protein_coding	Gunton et. al
ENSG00000256977	LIMS3	protein_coding	Gunton et. al/Solimena et. al
ENSG00000256671	LIMS4	protein_coding	Gunton et. al/Solimena et. al
ENSG00000177614	PGBD5	protein_coding	Gunton et. al
ENSG00000284163	MIR3620	miRNA	Gunton et. al
ENSG00000120727	PAIP2	protein_coding	Gunton et. al
ENSG00000204272	NBDY	protein_coding	Gunton et. al
ENSG00000159128	IFNGR2	protein_coding	Gunton et. al/Segerstolpe et. al
ENSG00000173039	RELA	protein_coding	Gunton et. al
ENSG00000035862	TIMP2	protein_coding	Gunton et. al
ENSG00000162419	GMEB1	protein_coding	Gunton et. al
ENSG00000204580	DDR1	protein_coding	Gunton et. al
ENSG00000219200	RNASEK	protein_coding	Gunton et. al
ENSG00000161939	RNASEK-C17orf49	protein_coding	Gunton et. al
ENSG00000258315	C17orf49	protein_coding	Gunton et. al
ENSG00000186193	SAPCD2	protein_coding	Gunton et. al
ENSG00000163515	RETNLB	protein_coding	Gunton et. al
ENSG00000141741	MIEN1	protein_coding	Gunton et. al/Segerstolpe et. al
ENSG00000204386	NEU1	protein_coding	Gunton et. al
ENSG00000109079	TNFAIP1	protein_coding	Gunton et. al
ENSG00000213492	NT5C3AP1	transcribed_processed_pseudogene	Gunton et. al
ENSG00000122643	NT5C3A	protein_coding	Gunton et. al
ENSG00000010017	RANBP9	protein_coding	Gunton et. al
ENSG00000102158	MAGT1	protein_coding	Gunton et. al
ENSG00000168758	SEMA4C	protein_coding	Gunton et. al
ENSG00000172057	ORMDL3	protein_coding	Gunton et. al
ENSG00000091542	ALKBH5	protein_coding	Gunton et. al
ENSG00000197951	ZNF71	protein_coding	Gunton et. al
ENSG00000238041	TMEM230P2	processed_pseudogene	Gunton et. al
ENSG00000238165		processed_pseudogene	Gunton et. al
ENSG00000089063	TMEM230	protein_coding	Gunton et. al
ENSG00000185129	PURA	protein_coding	Gunton et. al
ENSG00000182700	IGIP	protein_coding	Gunton et. al/Fadista et. al
ENSG00000071073	MGAT4A	protein_coding	Gunton et. al/Taneera et. al/Lawlor et. al
ENSG00000168092	PAFAH1B2	protein_coding	Gunton et. al
ENSG00000240445	FOXO3B	protein_coding	Gunton et. al
ENSG00000118689	FOXO3	protein_coding	Gunton et. al
ENSG00000174132	FAM174A	protein_coding	Gunton et. al
ENSG00000117419	ERI3	protein_coding	Gunton et. al
ENSG00000088356	PDRG1	protein_coding	Gunton et. al
ENSG00000117139	KDM5B	protein_coding	Gunton et. al
ENSG00000115760	BIRC6	protein_coding	Gunton et. al
ENSG00000141425	RPRD1A	protein_coding	Gunton et. al
ENSG00000135148	TRAFD1	protein_coding	Gunton et. al
ENSG00000117751	PPP1R8	protein_coding	Gunton et. al
ENSG00000115661	STK16	protein_coding	Gunton et. al
ENSG00000243547	HNRNPKP4	processed_pseudogene	Gunton et. al
ENSG00000165119	HNRNPK	protein_coding	Gunton et. al/Segerstolpe et. al
ENSG00000284179	MIR7-1	miRNA	Gunton et. al
ENSG00000162923	WDR26	protein_coding	Gunton et. al
ENSG00000164970	FAM219A	protein_coding	Gunton et. al
ENSG00000158796	DEDD	protein_coding	Gunton et. al
ENSG00000197879	MYO1C	protein_coding	Gunton et. al
ENSG00000104967	NOVA2	protein_coding	Gunton et. al
ENSG00000206527	HACD2	protein_coding	Gunton et. al
ENSG00000103266	STUB1	protein_coding	Gunton et. al
ENSG00000111325	OGFOD2	protein_coding	Gunton et. al
ENSG00000256028		lncRNA	Gunton et. al
ENSG00000159176	CSRP1	protein_coding	Gunton et. al
ENSG00000136045	PWP1	protein_coding	Gunton et. al
ENSG00000110344	UBE4A	protein_coding	Gunton et. al
ENSG00000131043	AAR2	protein_coding	Gunton et. al
ENSG00000163719	MTMR14	protein_coding	Gunton et. al
ENSG00000197226	TBC1D9B	protein_coding	Gunton et. al
ENSG00000185619	PCGF3	protein_coding	Gunton et. al/Xin et. al
ENSG00000170871	KIAA0232	protein_coding	Gunton et. al
ENSG00000214063	TSPAN4	protein_coding	Gunton et. al
ENSG00000150776	NKAPD1	protein_coding	Gunton et. al/Lawlor et. al
ENSG00000160145	KALRN	protein_coding	Gunton et. al
ENSG00000088247	KHSRP	protein_coding	Gunton et. al
ENSG00000152464	RPP38	protein_coding	Gunton et. al
ENSG00000160679	CHTOP	protein_coding	Gunton et. al
ENSG00000062650	WAPL	protein_coding	Gunton et. al
ENSG00000168159	RNF187	protein_coding	Gunton et. al
ENSG00000085733	CTTN	protein_coding	Gunton et. al
ENSG00000102710	SUPT20H	protein_coding	Gunton et. al
ENSG00000230869	AGAP10P	unprocessed_pseudogene	Gunton et. al
ENSG00000188234	AGAP4	protein_coding	Gunton et. al
ENSG00000264204	AGAP7P	unprocessed_pseudogene	Gunton et. al
ENSG00000279058	AGAP14P	unprocessed_pseudogene	Gunton et. al
ENSG00000204172	AGAP9	protein_coding	Gunton et. al
ENSG00000265018	AGAP12P	transcribed_unprocessed_pseudogene	Gunton et. al
ENSG00000178440	TIMM23B-AGAP6	protein_coding	Gunton et. al
ENSG00000204149	AGAP6	protein_coding	Gunton et. al/Lawlor et. al
ENSG00000172650	AGAP5	protein_coding	Gunton et. al
ENSG00000242288	BMS1P4-AGAP5	lncRNA	Gunton et. al
ENSG00000271880		lncRNA	Gunton et. al
ENSG00000151303		lncRNA	Gunton et. al
ENSG00000261011	AGAP11	transcribed_unprocessed_pseudogene	Gunton et. al
ENSG00000125798	FOXA2	protein_coding	Gunton et. al
ENSG00000113360	DROSHA	protein_coding	Gunton et. al
ENSG00000084072	PPIE	protein_coding	Gunton et. al
ENSG00000132781	MUTYH	protein_coding	Gunton et. al
ENSG00000288208		protein_coding	Gunton et. al
ENSG00000143183	TMCO1	protein_coding	Gunton et. al
ENSG00000043514	TRIT1	protein_coding	Gunton et. al
ENSG00000125818	PSMF1	protein_coding	Gunton et. al
ENSG00000183579	ZNRF3	protein_coding	Gunton et. al
ENSG00000142856	ITGB3BP	protein_coding	Gunton et. al
ENSG00000166716	ZNF592	protein_coding	Gunton et. al
ENSG00000224255	PDCL3P6	processed_pseudogene	Gunton et. al
ENSG00000244119	PDCL3P4	processed_pseudogene	Gunton et. al
ENSG00000213089	PDCL3P5	processed_pseudogene	Gunton et. al
ENSG00000132305	IMMT	protein_coding	Gunton et. al
ENSG00000136933	RABEPK	protein_coding	Gunton et. al
ENSG00000102030	NAA10	protein_coding	Gunton et. al
ENSG00000077514	POLD3	protein_coding	Gunton et. al
ENSG00000134909	ARHGAP32	protein_coding	Gunton et. al
ENSG00000118855	MFSD1	protein_coding	Gunton et. al
ENSG00000155506	LARP1	protein_coding	Gunton et. al
ENSG00000283782		protein_coding	Gunton et. al
ENSG00000113522	RAD50	protein_coding	Gunton et. al
ENSG00000172830	SSH3	protein_coding	Gunton et. al
ENSG00000124608	AARS2	protein_coding	Gunton et. al
ENSG00000103194	USP10	protein_coding	Gunton et. al
ENSG00000151376	ME3	protein_coding	Gunton et. al
ENSG00000173218	VANGL1	protein_coding	Gunton et. al/Solimena et. al
ENSG00000167904	TMEM68	protein_coding	Gunton et. al
ENSG00000171634	BPTF	protein_coding	Gunton et. al
ENSG00000105538	RASIP1	protein_coding	Gunton et. al
ENSG00000165494	PCF11	protein_coding	Gunton et. al
ENSG00000254676		lncRNA	Gunton et. al
ENSG00000134313	KIDINS220	protein_coding	Gunton et. al/Fadista et. al
ENSG00000205609	EIF3CL	protein_coding	Gunton et. al
ENSG00000184110	EIF3C	protein_coding	Gunton et. al
ENSG00000053900	ANAPC4	protein_coding	Gunton et. al
ENSG00000171861	MRM3	protein_coding	Gunton et. al
ENSG00000177082	WDR73	protein_coding	Gunton et. al/Lawlor et. al
ENSG00000116584	ARHGEF2	protein_coding	Gunton et. al
ENSG00000108384	RAD51C	protein_coding	Gunton et. al
ENSG00000112787	FBRSL1	protein_coding	Gunton et. al
ENSG00000254536		protein_coding	Gunton et. al
ENSG00000148824	MTG1	protein_coding	Gunton et. al
ENSG00000104047	DTWD1	protein_coding	Gunton et. al
ENSG00000224837	GCSHP5	processed_pseudogene	Gunton et. al
ENSG00000226040		processed_pseudogene	Gunton et. al
ENSG00000121057	AKAP1	protein_coding	Gunton et. al
ENSG00000168502	MTCL1	protein_coding	Gunton et. al
ENSG00000119630	PGF	protein_coding	Gunton et. al
ENSG00000132361	CLUH	protein_coding	Gunton et. al
ENSG00000100106	TRIOBP	protein_coding	Gunton et. al
ENSG00000122515	ZMIZ2	protein_coding	Gunton et. al
ENSG00000106246	PTCD1	protein_coding	Gunton et. al
ENSG00000123064	DDX54	protein_coding	Gunton et. al
ENSG00000276908	MIR7106	miRNA	Gunton et. al
ENSG00000197702	PARVA	protein_coding	Gunton et. al
ENSG00000102967	DHODH	protein_coding	Gunton et. al
ENSG00000010165	EEF1AKNMT	protein_coding	Gunton et. al/Xin et. al
ENSG00000107789	MINPP1	protein_coding	Gunton et. al
ENSG00000117682	DHDDS	protein_coding	Gunton et. al
ENSG00000242485	MRPL20	protein_coding	Gunton et. al/Segerstolpe et. al
ENSG00000115204	MPV17	protein_coding	Gunton et. al
ENSG00000164221	CCDC112	protein_coding	Gunton et. al
ENSG00000078142	PIK3C3	protein_coding	Gunton et. al
ENSG00000127328	RAB3IP	protein_coding	Gunton et. al/Fadista et. al
ENSG00000197114	ZGPAT	protein_coding	Gunton et. al
ENSG00000273154		protein_coding	Gunton et. al
ENSG00000256269	HMBS	protein_coding	Gunton et. al
ENSG00000155026	RSPH10B	protein_coding	Gunton et. al
ENSG00000122512	PMS2	protein_coding	Gunton et. al/Xin et. al
ENSG00000187953	PMS2CL	transcribed_unprocessed_pseudogene	Gunton et. al
ENSG00000169402	RSPH10B2	protein_coding	Gunton et. al
ENSG00000148832	PAOX	protein_coding	Gunton et. al
ENSG00000006530	AGK	protein_coding	Gunton et. al
ENSG00000013503	POLR3B	protein_coding	Gunton et. al
ENSG00000172831	CES2	protein_coding	Gunton et. al/Lawlor et. al
ENSG00000198131	ZNF544	protein_coding	Gunton et. al
ENSG00000149311	ATM	protein_coding	Gunton et. al
ENSG00000146463	ZMYM4	protein_coding	Gunton et. al/Segerstolpe et. al
ENSG00000148843	PDCD11	protein_coding	Gunton et. al
ENSG00000099139	PCSK5	protein_coding	Gunton et. al
ENSG00000018510	AGPS	protein_coding	Gunton et. al
ENSG00000107815	TWNK	protein_coding	Gunton et. al
ENSG00000226752	CUTALP	transcribed_unitary_pseudogene	Gunton et. al
ENSG00000100697	DICER1	protein_coding	Gunton et. al
ENSG00000115875	SRSF7	protein_coding	Gunton et. al
ENSG00000039319	ZFYVE16	protein_coding	Gunton et. al
ENSG00000196700	ZNF512B	protein_coding	Gunton et. al
ENSG00000147459	DOCK5	protein_coding	Gunton et. al
ENSG00000114473	IQCG	protein_coding	Gunton et. al
ENSG00000162441	LZIC	protein_coding	Gunton et. al
ENSG00000170917	NUDT6	protein_coding	Gunton et. al
ENSG00000089335	ZNF302	protein_coding	Gunton et. al/Lawlor et. al
ENSG00000196712	NF1	protein_coding	Gunton et. al
ENSG00000205659	LIN52	protein_coding	Gunton et. al/Lawlor et. al
ENSG00000138231	DBR1	protein_coding	Gunton et. al
ENSG00000176248	ANAPC2	protein_coding	Gunton et. al
ENSG00000250208	FZD10-AS1	lncRNA	Gunton et. al
ENSG00000244879	GABPB1-AS1	lncRNA	Gunton et. al
ENSG00000142655	PEX14	protein_coding	Gunton et. al
ENSG00000170956	CEACAM3	protein_coding	Gunton et. al
ENSG00000100568	VTI1B	protein_coding	Gunton et. al
ENSG00000213339	QTRT1	protein_coding	Gunton et. al
ENSG00000183751	TBL3	protein_coding	Gunton et. al
ENSG00000106344	RBM28	protein_coding	Gunton et. al
ENSG00000197912	SPG7	protein_coding	Gunton et. al
ENSG00000112425	EPM2A	protein_coding	Gunton et. al
ENSG00000129595	EPB41L4A	protein_coding	Gunton et. al
ENSG00000172159	FRMD3	protein_coding	Gunton et. al
ENSG00000146243	IRAK1BP1	protein_coding	Gunton et. al
ENSG00000100058	CRYBB2P1	transcribed_unprocessed_pseudogene	Gunton et. al
ENSG00000124813	RUNX2	protein_coding	Gunton et. al
ENSG00000263753	LINC00667	lncRNA	Gunton et. al
ENSG00000151694	ADAM17	protein_coding	Gunton et. al
ENSG00000163602	RYBP	protein_coding	Gunton et. al
ENSG00000114638	UPK1B	protein_coding	Gunton et. al
ENSG00000174899	SLC66A1L	transcribed_unitary_pseudogene	Gunton et. al
ENSG00000176953	NFATC2IP	protein_coding	Gunton et. al
ENSG00000205209	SCGB2B2	protein_coding	Gunton et. al
ENSG00000166847	DCTN5	protein_coding	Gunton et. al/Lawlor et. al
ENSG00000260482		lncRNA	Gunton et. al
ENSG00000140262	TCF12	protein_coding	Gunton et. al
ENSG00000137601	NEK1	protein_coding	Gunton et. al
ENSG00000137869	CYP19A1	protein_coding	Gunton et. al
ENSG00000140471	LINS1	protein_coding	Gunton et. al
ENSG00000125845	BMP2	protein_coding	Gunton et. al/Fadista et. al
ENSG00000170619	COMMD5	protein_coding	Gunton et. al
ENSG00000197594	ENPP1	protein_coding	Gunton et. al
ENSG00000275835	TUBGCP5	protein_coding	Gunton et. al/Fadista et. al/Taneera et. al
ENSG00000074201	CLNS1A	protein_coding	Gunton et. al/Xin et. al
ENSG00000127831	VIL1	protein_coding	Gunton et. al
ENSG00000103037	SETD6	protein_coding	Gunton et. al
ENSG00000119599	DCAF4	protein_coding	Gunton et. al
ENSG00000137135	ARHGEF39	protein_coding	Gunton et. al
ENSG00000155657	TTN	protein_coding	Gunton et. al
ENSG00000124374	PAIP2B	protein_coding	Gunton et. al
ENSG00000181135	ZNF707	protein_coding	Gunton et. al
ENSG00000274808	TBC1D3B	protein_coding	Gunton et. al
ENSG00000274933	TBC1D3I	protein_coding	Gunton et. al
ENSG00000260287	TBC1D3G	protein_coding	Gunton et. al
ENSG00000274226	TBC1D3H	protein_coding	Gunton et. al
ENSG00000275954	TBC1D3F	protein_coding	Gunton et. al
ENSG00000274658	TBC1D3J	unprocessed_pseudogene	Gunton et. al
ENSG00000273513	TBC1D3K	protein_coding	Gunton et. al
ENSG00000274512	TBC1D3L	protein_coding	Gunton et. al
ENSG00000274419	TBC1D3D	protein_coding	Gunton et. al
ENSG00000278299	TBC1D3C	protein_coding	Gunton et. al
ENSG00000278599	TBC1D3E	protein_coding	Gunton et. al
ENSG00000274611	TBC1D3	protein_coding	Gunton et. al
ENSG00000188755	TBC1D3P2	transcribed_unprocessed_pseudogene	Gunton et. al
ENSG00000112039	FANCE	protein_coding	Gunton et. al
ENSG00000221866	PLXNA4	protein_coding	Gunton et. al
ENSG00000166821	PEX11A	protein_coding	Gunton et. al
ENSG00000133121	STARD13	protein_coding	Gunton et. al
ENSG00000161896	IP6K3	protein_coding	Gunton et. al
ENSG00000232995	RGS5	lncRNA	Gunton et. al
ENSG00000106133	NSUN5P2	transcribed_unprocessed_pseudogene	Gunton et. al
ENSG00000130305	NSUN5	protein_coding	Gunton et. al
ENSG00000223705	NSUN5P1	transcribed_unprocessed_pseudogene	Gunton et. al
ENSG00000242802	AP5Z1	protein_coding	Gunton et. al
ENSG00000088179	PTPN4	protein_coding	Gunton et. al
ENSG00000166068	SPRED1	protein_coding	Gunton et. al
ENSG00000173209	AHSA2P	transcribed_unitary_pseudogene	Gunton et. al
ENSG00000164946	FREM1	protein_coding	Gunton et. al
ENSG00000196187	TMEM63A	protein_coding	Gunton et. al
ENSG00000154736	ADAMTS5	protein_coding	Gunton et. al
ENSG00000186376	ZNF75D	protein_coding	Gunton et. al
ENSG00000224099		lncRNA	Gunton et. al
ENSG00000115947	ORC4	protein_coding	Gunton et. al
ENSG00000106436	MYL10	protein_coding	Gunton et. al
ENSG00000072501	SMC1A	protein_coding	Gunton et. al
ENSG00000196172	ZNF681	protein_coding	Gunton et. al
ENSG00000162714	ZNF496	protein_coding	Gunton et. al
ENSG00000154856	APCDD1	protein_coding	Gunton et. al
ENSG00000165819	METTL3	protein_coding	Gunton et. al
ENSG00000286753		lncRNA	Gunton et. al
ENSG00000183666	GUSBP1	transcribed_unprocessed_pseudogene	Gunton et. al
ENSG00000215190	LINC00680	transcribed_unprocessed_pseudogene	Gunton et. al
ENSG00000145864	GABRB2	protein_coding	Gunton et. al
ENSG00000229807	XIST	lncRNA	Gunton et. al
ENSG00000171033	PKIA	protein_coding	Gunton et. al
ENSG00000103005	USB1	protein_coding	Lawlor et. al
ENSG00000100376	FAM118A	protein_coding	Lawlor et. al
ENSG00000184863	RBM33	protein_coding	Lawlor et. al
ENSG00000155100	OTUD6B	protein_coding	Lawlor et. al
ENSG00000134014	ELP3	protein_coding	Lawlor et. al
ENSG00000121851	POLR3GL	protein_coding	Lawlor et. al
ENSG00000051382	PIK3CB	protein_coding	Lawlor et. al
ENSG00000167881	SRP68	protein_coding	Lawlor et. al
ENSG00000153575	NA	NA	Lawlor et. al
ENSG00000145526	CDH18	protein_coding	Solimena et. al/Lawlor et. al
ENSG00000229644	NAMPTP1	processed_pseudogene	Lawlor et. al
ENSG00000184040	NA	NA	Lawlor et. al
ENSG00000167778	SPRYD3	protein_coding	Lawlor et. al
ENSG00000134962	KLB	protein_coding	Lawlor et. al
ENSG00000132793	LPIN3	protein_coding	Lawlor et. al
ENSG00000076685	NT5C2	protein_coding	Lawlor et. al
ENSG00000170485	NPAS2	protein_coding	Lawlor et. al
ENSG00000072134	EPN2	protein_coding	Lawlor et. al
ENSG00000114541	FRMD4B	protein_coding	Lawlor et. al
ENSG00000141380	SS18	protein_coding	Lawlor et. al
ENSG00000114982	KANSL3	protein_coding	Lawlor et. al/Xin et. al
ENSG00000163872	YEATS2	protein_coding	Lawlor et. al
ENSG00000163832	ELP6	protein_coding	Lawlor et. al
ENSG00000131732	ZCCHC9	protein_coding	Lawlor et. al
ENSG00000139624	CERS5	protein_coding	Lawlor et. al
ENSG00000136273	HUS1	protein_coding	Lawlor et. al
ENSG00000002834	LASP1	protein_coding	Lawlor et. al
ENSG00000103932	RPAP1	protein_coding	Lawlor et. al
ENSG00000159256	MORC3	protein_coding	Lawlor et. al
ENSG00000198453	ZNF568	protein_coding	Lawlor et. al/Xin et. al
ENSG00000167555	ZNF528	protein_coding	Lawlor et. al
ENSG00000269473	ZNF132-DT	lncRNA	Lawlor et. al
ENSG00000241288	LINC02614	lncRNA	Lawlor et. al
ENSG00000163933	RFT1	protein_coding	Lawlor et. al
ENSG00000118620	ZNF430	protein_coding	Lawlor et. al
ENSG00000075407	ZNF37A	protein_coding	Lawlor et. al
ENSG00000117222	RBBP5	protein_coding	Lawlor et. al
ENSG00000129566	TEP1	protein_coding	Lawlor et. al
ENSG00000119969	HELLS	protein_coding	Lawlor et. al
ENSG00000111696	NT5DC3	protein_coding	Lawlor et. al
ENSG00000168234	TTC39C	protein_coding	Lawlor et. al
ENSG00000196214	ZNF766	protein_coding	Lawlor et. al
ENSG00000204632	HLA-G	protein_coding	Lawlor et. al
ENSG00000198466	ZNF587	protein_coding	Lawlor et. al
ENSG00000163362	INAVA	protein_coding	Fadista et. al/Lawlor et. al
ENSG00000119125	GDA	protein_coding	Segerstolpe et. al/Lawlor et. al
ENSG00000166685	COG1	protein_coding	Lawlor et. al
ENSG00000213865	NA	NA	Lawlor et. al
ENSG00000253710	ALG11	protein_coding	Lawlor et. al
ENSG00000127616	SMARCA4	protein_coding	Lawlor et. al
ENSG00000169371	SNUPN	protein_coding	Lawlor et. al
ENSG00000136868	SLC31A1	protein_coding	Lawlor et. al
ENSG00000087263	OGFOD1	protein_coding	Lawlor et. al
ENSG00000164574	GALNT10	protein_coding	Lawlor et. al
ENSG00000167378	IRGQ	protein_coding	Lawlor et. al
ENSG00000143891	GALM	protein_coding	Lawlor et. al
ENSG00000170175	CHRNB1	protein_coding	Lawlor et. al
ENSG00000055211	GINM1	protein_coding	Lawlor et. al
ENSG00000141298	SSH2	protein_coding	Lawlor et. al
ENSG00000179988	PSTK	protein_coding	Lawlor et. al
ENSG00000105953	OGDH	protein_coding	Lawlor et. al
ENSG00000075624	ACTB	protein_coding	Lawlor et. al
ENSG00000152767	FARP1	protein_coding	Lawlor et. al
ENSG00000184154	LRTOMT	protein_coding	Lawlor et. al
ENSG00000068137	PLEKHH3	protein_coding	Lawlor et. al
ENSG00000158023	CFAP251	protein_coding	Lawlor et. al
ENSG00000132475	H3-3B	protein_coding	Lawlor et. al
ENSG00000166710	B2M	protein_coding	Lawlor et. al
ENSG00000105641	SLC5A5	protein_coding	Lawlor et. al
ENSG00000198840	MT-ND3	protein_coding	Lawlor et. al
ENSG00000168036	CTNNB1	protein_coding	Lawlor et. al
ENSG00000173681	BCLAF3	protein_coding	Lawlor et. al
ENSG00000089685	BIRC5	protein_coding	Lawlor et. al
ENSG00000130669	PAK4	protein_coding	Lawlor et. al
ENSG00000119121	TRPM6	protein_coding	Lawlor et. al
ENSG00000090382	LYZ	protein_coding	Lawlor et. al
ENSG00000197061	H4C3	protein_coding	Lawlor et. al
ENSG00000010539	ZNF200	protein_coding	Lawlor et. al
ENSG00000163141	BNIPL	protein_coding	Lawlor et. al
ENSG00000130119	GNL3L	protein_coding	Lawlor et. al
ENSG00000177565	TBL1XR1	protein_coding	Lawlor et. al
ENSG00000150687	PRSS23	protein_coding	Lawlor et. al
ENSG00000234745	HLA-B	protein_coding	Lawlor et. al
ENSG00000186532	SMYD4	protein_coding	Lawlor et. al
ENSG00000160691	SHC1	protein_coding	Lawlor et. al
ENSG00000214435	AS3MT	protein_coding	Lawlor et. al
ENSG00000105939	ZC3HAV1	protein_coding	Lawlor et. al
ENSG00000021574	SPAST	protein_coding	Lawlor et. al
ENSG00000117620	SLC35A3	protein_coding	Lawlor et. al
ENSG00000019144	PHLDB1	protein_coding	Lawlor et. al
ENSG00000060138	YBX3	protein_coding	Solimena et. al/Fadista et. al/Lawlor et. al
ENSG00000130517	PGPEP1	protein_coding	Lawlor et. al
ENSG00000169221	TBC1D10B	protein_coding	Lawlor et. al
ENSG00000135931	ARMC9	protein_coding	Lawlor et. al
ENSG00000115694	STK25	protein_coding	Lawlor et. al
ENSG00000198959	TGM2	protein_coding	Lawlor et. al
ENSG00000186300	ZNF555	protein_coding	Lawlor et. al
ENSG00000198440	ZNF583	protein_coding	Lawlor et. al
ENSG00000100418	DESI1	protein_coding	Lawlor et. al
ENSG00000114796	KLHL24	protein_coding	Lawlor et. al
ENSG00000196998	WDR45	protein_coding	Lawlor et. al
ENSG00000170542	SERPINB9	protein_coding	Fadista et. al/Lawlor et. al
ENSG00000132356	PRKAA1	protein_coding	Lawlor et. al
ENSG00000168872	DDX19A	protein_coding	Lawlor et. al
ENSG00000110841	PPFIBP1	protein_coding	Lawlor et. al
ENSG00000125875	TBC1D20	protein_coding	Lawlor et. al
ENSG00000083123	BCKDHB	protein_coding	Lawlor et. al
ENSG00000110693	SOX6	protein_coding	Fadista et. al/Lawlor et. al/Xin et. al
ENSG00000074657	ZNF532	protein_coding	Lawlor et. al
ENSG00000130150	MOSPD2	protein_coding	Lawlor et. al
ENSG00000151092	NGLY1	protein_coding	Lawlor et. al
ENSG00000018408	WWTR1	protein_coding	Lawlor et. al
ENSG00000187147	RNF220	protein_coding	Lawlor et. al
ENSG00000188177	ZC3H6	protein_coding	Lawlor et. al
ENSG00000144445	KANSL1L	protein_coding	Lawlor et. al
ENSG00000127980	PEX1	protein_coding	Lawlor et. al
ENSG00000183688	RFLNB	protein_coding	Lawlor et. al
ENSG00000010322	NISCH	protein_coding	Lawlor et. al
ENSG00000142687	KIAA0319L	protein_coding	Lawlor et. al
ENSG00000172379	ARNT2	protein_coding	Fadista et. al/Lawlor et. al
ENSG00000165487	MICU2	protein_coding	Lawlor et. al
ENSG00000135218	CD36	protein_coding	Segerstolpe et. al/Lawlor et. al
ENSG00000112096	SOD2	protein_coding	Solimena et. al/Lawlor et. al/Xin et. al
ENSG00000144228	SPOPL	protein_coding	Lawlor et. al
ENSG00000088926	F11	protein_coding	Lawlor et. al
ENSG00000135048	CEMIP2	protein_coding	Segerstolpe et. al/Lawlor et. al
ENSG00000014914	MTMR11	protein_coding	Lawlor et. al
ENSG00000184840	TMED9	protein_coding	Lawlor et. al
ENSG00000152382	TADA1	protein_coding	Lawlor et. al
ENSG00000141429	GALNT1	protein_coding	Lawlor et. al
ENSG00000171453	POLR1C	protein_coding	Lawlor et. al
ENSG00000157191	NECAP2	protein_coding	Lawlor et. al
ENSG00000135821	GLUL	protein_coding	Solimena et. al/Lawlor et. al
ENSG00000023191	RNH1	protein_coding	Lawlor et. al
ENSG00000181007	ZFP82	protein_coding	Lawlor et. al
ENSG00000104419	NDRG1	protein_coding	Lawlor et. al
ENSG00000204604	ZNF468	protein_coding	Lawlor et. al
ENSG00000013306	SLC25A39	protein_coding	Lawlor et. al
ENSG00000139974	SLC38A6	protein_coding	Lawlor et. al
ENSG00000177150	FAM210A	protein_coding	Lawlor et. al
ENSG00000132128	LRRC41	protein_coding	Lawlor et. al
ENSG00000114316	USP4	protein_coding	Lawlor et. al
ENSG00000131828	PDHA1	protein_coding	Lawlor et. al
ENSG00000122884	P4HA1	protein_coding	Lawlor et. al
ENSG00000116120	FARSB	protein_coding	Lawlor et. al
ENSG00000090470	PDCD7	protein_coding	Lawlor et. al/Xin et. al
ENSG00000187239	FNBP1	protein_coding	Lawlor et. al/Xin et. al
ENSG00000170006	TMEM154	protein_coding	Lawlor et. al
ENSG00000213928	IRF9	protein_coding	Lawlor et. al
ENSG00000125656	CLPP	protein_coding	Lawlor et. al
ENSG00000174306	ZHX3	protein_coding	Fadista et. al/Lawlor et. al
ENSG00000044574	HSPA5	protein_coding	Lawlor et. al
ENSG00000186918	ZNF395	protein_coding	Lawlor et. al
ENSG00000204568	MRPS18B	protein_coding	Lawlor et. al
ENSG00000157224	CLDN12	protein_coding	Segerstolpe et. al/Lawlor et. al
ENSG00000150627	WDR17	protein_coding	Lawlor et. al
ENSG00000168298	H1-4	protein_coding	Lawlor et. al
ENSG00000147804	SLC39A4	protein_coding	Lawlor et. al
ENSG00000107290	SETX	protein_coding	Segerstolpe et. al/Lawlor et. al
ENSG00000189042	ZNF567	protein_coding	Lawlor et. al
ENSG00000136068	FLNB	protein_coding	Lawlor et. al
ENSG00000115241	PPM1G	protein_coding	Lawlor et. al
ENSG00000170921	TANC2	protein_coding	Fadista et. al/Lawlor et. al
ENSG00000167553	TUBA1C	protein_coding	Segerstolpe et. al/Lawlor et. al/Xin et. al
ENSG00000198900	TOP1	protein_coding	Lawlor et. al/Xin et. al
ENSG00000106089	STX1A	protein_coding	Solimena et. al/Lawlor et. al
ENSG00000153048	CARHSP1	protein_coding	Lawlor et. al
ENSG00000185418	TARS3	protein_coding	Lawlor et. al
ENSG00000063322	MED29	protein_coding	Lawlor et. al
ENSG00000100596	SPTLC2	protein_coding	Lawlor et. al
ENSG00000147789	ZNF7	protein_coding	Lawlor et. al
ENSG00000099783	HNRNPM	protein_coding	Lawlor et. al/Xin et. al
ENSG00000158195	WASF2	protein_coding	Lawlor et. al
ENSG00000174840	PDE12	protein_coding	Lawlor et. al
ENSG00000141140	NA	NA	Lawlor et. al
ENSG00000197608	ZNF841	protein_coding	Lawlor et. al
ENSG00000111670	GNPTAB	protein_coding	Lawlor et. al
ENSG00000176623	RMDN1	protein_coding	Lawlor et. al
ENSG00000181222	POLR2A	protein_coding	Lawlor et. al
ENSG00000118271	TTR	protein_coding	Lawlor et. al/Xin et. al
ENSG00000130158	DOCK6	protein_coding	Lawlor et. al
ENSG00000006432	MAP3K9	protein_coding	Lawlor et. al
ENSG00000121542	SEC22A	protein_coding	Lawlor et. al
ENSG00000179820	MYADM	protein_coding	Fadista et. al/Lawlor et. al
ENSG00000143748	NVL	protein_coding	Lawlor et. al
ENSG00000166226	CCT2	protein_coding	Lawlor et. al
ENSG00000163322	ABRAXAS1	protein_coding	Lawlor et. al
ENSG00000196230	TUBB	protein_coding	Lawlor et. al
ENSG00000111674	ENO2	protein_coding	Lawlor et. al
ENSG00000176731	RBIS	protein_coding	Lawlor et. al
ENSG00000196227	FAM217B	protein_coding	Lawlor et. al
ENSG00000235303		lncRNA	Lawlor et. al
ENSG00000211450	SELENOH	protein_coding	Segerstolpe et. al/Lawlor et. al
ENSG00000138029	HADHB	protein_coding	Lawlor et. al
ENSG00000170421	KRT8	protein_coding	Lawlor et. al
ENSG00000144567	RETREG2	protein_coding	Lawlor et. al
ENSG00000068903	SIRT2	protein_coding	Lawlor et. al
ENSG00000139436	GIT2	protein_coding	Lawlor et. al
ENSG00000184009	ACTG1	protein_coding	Lawlor et. al
ENSG00000103423	DNAJA3	protein_coding	Lawlor et. al
ENSG00000124222	STX16	protein_coding	Lawlor et. al
ENSG00000134910	STT3A	protein_coding	Lawlor et. al
ENSG00000116898	MRPS15	protein_coding	Lawlor et. al
ENSG00000136280	CCM2	protein_coding	Lawlor et. al
ENSG00000186628	FSD2	protein_coding	Lawlor et. al
ENSG00000137221	TJAP1	protein_coding	Lawlor et. al
ENSG00000213918	DNASE1	protein_coding	Lawlor et. al
ENSG00000196177	ACADSB	protein_coding	Lawlor et. al
ENSG00000220256		lncRNA	Lawlor et. al
ENSG00000122705	CLTA	protein_coding	Lawlor et. al
ENSG00000145912	NHP2	protein_coding	Fadista et. al/Lawlor et. al
ENSG00000104660	LEPROTL1	protein_coding	Segerstolpe et. al/Lawlor et. al
ENSG00000161980	POLR3K	protein_coding	Lawlor et. al
ENSG00000144028	SNRNP200	protein_coding	Lawlor et. al
ENSG00000162222	TTC9C	protein_coding	Lawlor et. al
ENSG00000084623	EIF3I	protein_coding	Lawlor et. al
ENSG00000176840	MIR7-3HG	lncRNA	Solimena et. al/Lawlor et. al
ENSG00000090621	PABPC4	protein_coding	Fadista et. al/Lawlor et. al
ENSG00000197343	ZNF655	protein_coding	Lawlor et. al
ENSG00000198856	OSTC	protein_coding	Lawlor et. al
ENSG00000165650	PDZD8	protein_coding	Lawlor et. al
ENSG00000072110	ACTN1	protein_coding	Lawlor et. al
ENSG00000205758	CRYZL1	protein_coding	Lawlor et. al
ENSG00000161011	SQSTM1	protein_coding	Lawlor et. al
ENSG00000167996	FTH1	protein_coding	Lawlor et. al
ENSG00000149761	NUDT22	protein_coding	Lawlor et. al
ENSG00000105053	VRK3	protein_coding	Lawlor et. al
ENSG00000074800	ENO1	protein_coding	Lawlor et. al
ENSG00000205937	RNPS1	protein_coding	Lawlor et. al
ENSG00000149716	LTO1	protein_coding	Lawlor et. al
ENSG00000094916	CBX5	protein_coding	Lawlor et. al
ENSG00000267519	MIR23AHG	lncRNA	Lawlor et. al
ENSG00000111669	TPI1	protein_coding	Lawlor et. al
ENSG00000233927	RPS28	protein_coding	Lawlor et. al
ENSG00000123416	TUBA1B	protein_coding	Segerstolpe et. al/Lawlor et. al
ENSG00000117868	ESYT2	protein_coding	Lawlor et. al
ENSG00000113811	SELENOK	protein_coding	Lawlor et. al
ENSG00000228253	MT-ATP8	protein_coding	Lawlor et. al
ENSG00000185345	PRKN	protein_coding	Fadista et. al/Taneera et. al/Lawlor et. al
ENSG00000123562	MORF4L2	protein_coding	Segerstolpe et. al/Lawlor et. al
ENSG00000198899	MT-ATP6	protein_coding	Lawlor et. al
ENSG00000145592	RPL37	protein_coding	Lawlor et. al
ENSG00000198695	MT-ND6	protein_coding	Lawlor et. al
ENSG00000131143	COX4I1	protein_coding	Lawlor et. al
ENSG00000198786	MT-ND5	protein_coding	Lawlor et. al
ENSG00000198763	MT-ND2	protein_coding	Lawlor et. al
ENSG00000115944	COX7A2L	protein_coding	Lawlor et. al
ENSG00000040487	SLC66A1	protein_coding	Lawlor et. al
ENSG00000198804	MT-CO1	protein_coding	Lawlor et. al
ENSG00000166136	NDUFB8	protein_coding	Segerstolpe et. al/Lawlor et. al
ENSG00000149925	ALDOA	protein_coding	Lawlor et. al
ENSG00000108963	DPH1	protein_coding	Lawlor et. al
ENSG00000168028	RPSA	protein_coding	Lawlor et. al
ENSG00000198886	MT-ND4	protein_coding	Lawlor et. al
ENSG00000198888	MT-ND1	protein_coding	Lawlor et. al
ENSG00000092841	MYL6	protein_coding	Lawlor et. al
ENSG00000196531	NACA	protein_coding	Lawlor et. al
ENSG00000198727	MT-CYB	protein_coding	Lawlor et. al
ENSG00000198938	MT-CO3	protein_coding	Lawlor et. al
ENSG00000144713	RPL32	protein_coding	Lawlor et. al
ENSG00000169905	TOR1AIP2	protein_coding	Lawlor et. al
ENSG00000115268	RPS15	protein_coding	Segerstolpe et. al/Lawlor et. al
ENSG00000254772	EEF1G	protein_coding	Lawlor et. al
ENSG00000136942	RPL35	protein_coding	Segerstolpe et. al/Lawlor et. al
ENSG00000130255	RPL36	protein_coding	Segerstolpe et. al/Lawlor et. al
ENSG00000163682	RPL9	protein_coding	Lawlor et. al/Xin et. al
ENSG00000122406	RPL5	protein_coding	Lawlor et. al
ENSG00000188227	ZNF793	protein_coding	Lawlor et. al
ENSG00000251562	MALAT1	lncRNA	Lawlor et. al
ENSG00000141485	SLC13A5	protein_coding	Lawlor et. al
ENSG00000129255	MPDU1	protein_coding	Lawlor et. al
ENSG00000224810		lncRNA	Lawlor et. al
ENSG00000127511	SIN3B	protein_coding	Lawlor et. al
ENSG00000070601	FRMPD1	protein_coding	Lawlor et. al
ENSG00000183762	KREMEN1	protein_coding	Lawlor et. al
ENSG00000103197	TSC2	protein_coding	Lawlor et. al
ENSG00000143494	VASH2	protein_coding	Fadista et. al/Lawlor et. al
ENSG00000183020	AP2A2	protein_coding	Lawlor et. al
ENSG00000130813	SHFL	protein_coding	Lawlor et. al
ENSG00000128159	TUBGCP6	protein_coding	Lawlor et. al
ENSG00000107104	KANK1	protein_coding	Lawlor et. al
ENSG00000087266	SH3BP2	protein_coding	Solimena et. al/Fadista et. al/Lawlor et. al
ENSG00000135119	RNFT2	protein_coding	Lawlor et. al
ENSG00000184949	FAM227A	protein_coding	Lawlor et. al
ENSG00000250305	TRMT9B	protein_coding	Solimena et. al/Lawlor et. al
ENSG00000173757	STAT5B	protein_coding	Lawlor et. al
ENSG00000067066	SP100	protein_coding	Lawlor et. al
ENSG00000144395	CCDC150	protein_coding	Lawlor et. al
ENSG00000070495	JMJD6	protein_coding	Lawlor et. al
ENSG00000120253	NUP43	protein_coding	Lawlor et. al
ENSG00000173517	PEAK1	protein_coding	Lawlor et. al
ENSG00000183742	MACC1	protein_coding	Fadista et. al/Lawlor et. al
ENSG00000153029	MR1	protein_coding	Lawlor et. al
ENSG00000019505	SYT13	protein_coding	Solimena et. al/Lawlor et. al
ENSG00000133704	IPO8	protein_coding	Lawlor et. al
ENSG00000140553	UNC45A	protein_coding	Lawlor et. al
ENSG00000185658	BRWD1	protein_coding	Lawlor et. al
ENSG00000022976	ZNF839	protein_coding	Lawlor et. al
ENSG00000020256	ZFP64	protein_coding	Lawlor et. al
ENSG00000167281	RBFOX3	protein_coding	Solimena et. al/Lawlor et. al
ENSG00000136169	SETDB2	protein_coding	Lawlor et. al
ENSG00000182973	CNOT10	protein_coding	Lawlor et. al
ENSG00000253642		lncRNA	Lawlor et. al
ENSG00000119537	KDSR	protein_coding	Lawlor et. al
ENSG00000169570	DTWD2	protein_coding	Lawlor et. al
ENSG00000155858	LSM11	protein_coding	Lawlor et. al
ENSG00000134882	UBAC2	protein_coding	Lawlor et. al
ENSG00000100604	CHGA	protein_coding	Solimena et. al/Lawlor et. al
ENSG00000075131	TIPIN	protein_coding	Lawlor et. al
ENSG00000176681	LRRC37A	protein_coding	Lawlor et. al
ENSG00000185100	ADSS1	protein_coding	Lawlor et. al
ENSG00000137962	ARHGAP29	protein_coding	Lawlor et. al
ENSG00000154162	CDH12	protein_coding	Lawlor et. al
ENSG00000152348	ATG10	protein_coding	Lawlor et. al
ENSG00000065457	ADAT1	protein_coding	Lawlor et. al
ENSG00000103528	SYT17	protein_coding	Lawlor et. al
ENSG00000106526	ACTR3C	protein_coding	Lawlor et. al
ENSG00000166448	TMEM130	protein_coding	Lawlor et. al
ENSG00000137992	DBT	protein_coding	Lawlor et. al
ENSG00000120784	ZFP30	protein_coding	Lawlor et. al
ENSG00000177000	MTHFR	protein_coding	Lawlor et. al
ENSG00000145287	PLAC8	protein_coding	Lawlor et. al
ENSG00000254004	ZNF260	protein_coding	Lawlor et. al
ENSG00000136267	DGKB	protein_coding	Lawlor et. al
ENSG00000166526	ZNF3	protein_coding	Lawlor et. al
ENSG00000162599	NFIA	protein_coding	Lawlor et. al
ENSG00000264112		lncRNA	Lawlor et. al
ENSG00000136010	ALDH1L2	protein_coding	Lawlor et. al
ENSG00000033050	ABCF2	protein_coding	Lawlor et. al
ENSG00000149269	PAK1	protein_coding	Lawlor et. al
ENSG00000165115	KIF27	protein_coding	Lawlor et. al
ENSG00000112685	EXOC2	protein_coding	Fadista et. al/Lawlor et. al
ENSG00000113810	SMC4	protein_coding	Segerstolpe et. al/Lawlor et. al
ENSG00000118785	SPP1	protein_coding	Lawlor et. al
ENSG00000164483	SAMD3	protein_coding	Solimena et. al/Lawlor et. al
ENSG00000183508	TENT5C	protein_coding	Lawlor et. al
ENSG00000205238	SPDYE2	protein_coding	Lawlor et. al
ENSG00000109794	FAM149A	protein_coding	Lawlor et. al
ENSG00000163013	FBXO41	protein_coding	Lawlor et. al
ENSG00000242732	RTL5	protein_coding	Solimena et. al/Lawlor et. al
ENSG00000067829	IDH3G	protein_coding	Lawlor et. al
ENSG00000230724	LINC01001	lncRNA	Lawlor et. al
ENSG00000159352	PSMD4	protein_coding	Lawlor et. al
ENSG00000259120	SMIM6	protein_coding	Lawlor et. al
ENSG00000165533	TTC8	protein_coding	Lawlor et. al
ENSG00000117640	MTFR1L	protein_coding	Lawlor et. al
ENSG00000096093	EFHC1	protein_coding	Lawlor et. al
ENSG00000214941	ZSWIM7	protein_coding	Lawlor et. al
ENSG00000092330	TINF2	protein_coding	Lawlor et. al
ENSG00000132603	NIP7	protein_coding	Lawlor et. al
ENSG00000000003	TSPAN6	protein_coding	Lawlor et. al/Xin et. al
ENSG00000234608	MAPKAPK5-AS1	lncRNA	Lawlor et. al
ENSG00000033327	GAB2	protein_coding	Lawlor et. al
ENSG00000086548	CEACAM6	protein_coding	Lawlor et. al
ENSG00000173559	NABP1	protein_coding	Fadista et. al/Taneera et. al/Lawlor et. al
ENSG00000139278	GLIPR1	protein_coding	Lawlor et. al
ENSG00000164123	C4orf45	protein_coding	Lawlor et. al
ENSG00000109846	CRYAB	protein_coding	Lawlor et. al
ENSG00000139725	RHOF	protein_coding	Fadista et. al/Lawlor et. al
ENSG00000102081	FMR1	protein_coding	Lawlor et. al
ENSG00000173852	DPY19L1	protein_coding	Lawlor et. al
ENSG00000092847	AGO1	protein_coding	Lawlor et. al
ENSG00000243480	AMY2A	protein_coding	Lawlor et. al
ENSG00000148175	STOM	protein_coding	Lawlor et. al
ENSG00000137177	KIF13A	protein_coding	Fadista et. al/Lawlor et. al
ENSG00000092094	OSGEP	protein_coding	Lawlor et. al
ENSG00000215704	CELA2B	protein_coding	Lawlor et. al
ENSG00000169347	GP2	protein_coding	Lawlor et. al
ENSG00000142615	CELA2A	protein_coding	Lawlor et. al
ENSG00000170835	CEL	protein_coding	Lawlor et. al
ENSG00000268205		lncRNA	Lawlor et. al
ENSG00000119720	NRDE2	protein_coding	Lawlor et. al
ENSG00000091704	CPA1	protein_coding	Lawlor et. al
ENSG00000105793	GTPBP10	protein_coding	Lawlor et. al
ENSG00000136436	CALCOCO2	protein_coding	Lawlor et. al
ENSG00000168925	CTRB1	protein_coding	Lawlor et. al
ENSG00000164266	SPINK1	protein_coding	Segerstolpe et. al/Lawlor et. al
ENSG00000142949	PTPRF	protein_coding	Lawlor et. al
ENSG00000134202	GSTM3	protein_coding	Lawlor et. al
ENSG00000176485	PLAAT3	protein_coding	Lawlor et. al
ENSG00000126456	IRF3	protein_coding	Lawlor et. al
ENSG00000163900	TMEM41A	protein_coding	Lawlor et. al
ENSG00000235477	NA	NA	Lawlor et. al
ENSG00000171766	GATM	protein_coding	Lawlor et. al
ENSG00000086232	EIF2AK1	protein_coding	Lawlor et. al
ENSG00000182054	IDH2	protein_coding	Lawlor et. al
ENSG00000132604	TERF2	protein_coding	Lawlor et. al
ENSG00000125730	C3	protein_coding	Lawlor et. al
ENSG00000072210	ALDH3A2	protein_coding	Lawlor et. al
ENSG00000118322	ATP10B	protein_coding	Lawlor et. al
ENSG00000243955	GSTA1	protein_coding	Lawlor et. al
ENSG00000119523	ALG2	protein_coding	Lawlor et. al
ENSG00000182957	SPATA13	protein_coding	Lawlor et. al
ENSG00000137815	RTF1	protein_coding	Lawlor et. al
ENSG00000244067	GSTA2	protein_coding	Lawlor et. al
ENSG00000185432	METTL7A	protein_coding	Lawlor et. al
ENSG00000108187	PBLD	protein_coding	Fadista et. al/Lawlor et. al
ENSG00000204385	SLC44A4	protein_coding	Lawlor et. al
ENSG00000130768	SMPDL3B	protein_coding	Lawlor et. al
ENSG00000172016	REG3A	protein_coding	Lawlor et. al
ENSG00000085831	TTC39A	protein_coding	Lawlor et. al
ENSG00000166801	FAM111A	protein_coding	Lawlor et. al
ENSG00000138286	FAM149B1	protein_coding	Lawlor et. al
ENSG00000115290	GRB14	protein_coding	Fadista et. al/Lawlor et. al
ENSG00000010292	NCAPD2	protein_coding	Lawlor et. al
ENSG00000135540	NHSL1	protein_coding	Lawlor et. al
ENSG00000105552	BCAT2	protein_coding	Lawlor et. al
ENSG00000101825	MXRA5	protein_coding	Lawlor et. al
ENSG00000159403	C1R	protein_coding	Lawlor et. al
ENSG00000204351	SKIV2L	protein_coding	Lawlor et. al
ENSG00000122729	ACO1	protein_coding	Lawlor et. al
ENSG00000109321	AREG	protein_coding	Fadista et. al/Lawlor et. al
ENSG00000176153	GPX2	protein_coding	Lawlor et. al
ENSG00000124370	MCEE	protein_coding	Lawlor et. al
ENSG00000213886	UBD	protein_coding	Lawlor et. al
ENSG00000102837	OLFM4	protein_coding	Lawlor et. al
ENSG00000166396	SERPINB7	protein_coding	Lawlor et. al
ENSG00000169255	B3GALNT1	protein_coding	Lawlor et. al
ENSG00000124102	PI3	protein_coding	Lawlor et. al
ENSG00000171224	FAM241B	protein_coding	Lawlor et. al
ENSG00000131148	EMC8	protein_coding	Lawlor et. al
ENSG00000107185	RGP1	protein_coding	Lawlor et. al
ENSG00000198814	GK	protein_coding	Lawlor et. al
ENSG00000112297	CRYBG1	protein_coding	Lawlor et. al
ENSG00000100395	L3MBTL2	protein_coding	Lawlor et. al
ENSG00000084112	SSH1	protein_coding	Lawlor et. al
ENSG00000174799	CEP135	protein_coding	Lawlor et. al
ENSG00000251136		lncRNA	Lawlor et. al
ENSG00000141337	ARSG	protein_coding	Lawlor et. al
ENSG00000008513	ST3GAL1	protein_coding	Lawlor et. al
ENSG00000197019	SERTAD1	protein_coding	Fadista et. al/Lawlor et. al
ENSG00000183696	UPP1	protein_coding	Fadista et. al/Lawlor et. al
ENSG00000155621	C9orf85	protein_coding	Lawlor et. al
ENSG00000096060	FKBP5	protein_coding	Lawlor et. al
ENSG00000127946	HIP1	protein_coding	Lawlor et. al
ENSG00000214548	MEG3	lncRNA	Segerstolpe et. al/Lawlor et. al
ENSG00000144048	DUSP11	protein_coding	Lawlor et. al
ENSG00000057252	SOAT1	protein_coding	Lawlor et. al
ENSG00000141858	SAMD1	protein_coding	Lawlor et. al
ENSG00000083750	RRAGB	protein_coding	Lawlor et. al
ENSG00000182326	C1S	protein_coding	Lawlor et. al
ENSG00000179837	NA	NA	Lawlor et. al
ENSG00000165113	GKAP1	protein_coding	Lawlor et. al
ENSG00000197982	C1orf122	protein_coding	Segerstolpe et. al/Lawlor et. al
ENSG00000182185	RAD51B	protein_coding	Lawlor et. al
ENSG00000185745	IFIT1	protein_coding	Lawlor et. al
ENSG00000189325	BNIP5	protein_coding	Lawlor et. al
ENSG00000165507	DEPP1	protein_coding	Segerstolpe et. al
ENSG00000187840	EIF4EBP1	protein_coding	Fadista et. al/Segerstolpe et. al
ENSG00000168273	SMIM4	protein_coding	Segerstolpe et. al
ENSG00000170906	NDUFA3	protein_coding	Segerstolpe et. al
ENSG00000243449	C4orf48	protein_coding	Segerstolpe et. al
ENSG00000171222	SCAND1	protein_coding	Segerstolpe et. al
ENSG00000183011	NAA38	protein_coding	Segerstolpe et. al
ENSG00000172922	RNASEH2C	protein_coding	Segerstolpe et. al
ENSG00000188186	LAMTOR4	protein_coding	Segerstolpe et. al
ENSG00000099800	TIMM13	protein_coding	Segerstolpe et. al
ENSG00000104870	FCGRT	protein_coding	Segerstolpe et. al
ENSG0000026301	NA	NA	Segerstolpe et. al
ENSG00000108107	RPL28	protein_coding	Fadista et. al/Segerstolpe et. al
ENSG00000177700	POLR2L	protein_coding	Segerstolpe et. al/Xin et. al
ENSG00000054148	PHPT1	protein_coding	Segerstolpe et. al
ENSG00000109501	WFS1	protein_coding	Segerstolpe et. al
ENSG00000093010	COMT	protein_coding	Segerstolpe et. al
ENSG00000110717	NDUFS8	protein_coding	Segerstolpe et. al
ENSG00000181029	TRAPPC5	protein_coding	Segerstolpe et. al
ENSG00000103363	ELOB	protein_coding	Segerstolpe et. al
ENSG00000137726	FXYD6	protein_coding	Solimena et. al/Segerstolpe et. al
ENSG00000135441	BLOC1S1	protein_coding	Segerstolpe et. al
ENSG00000125995	ROMO1	protein_coding	Segerstolpe et. al
ENSG00000141552	ANAPC11	protein_coding	Segerstolpe et. al
ENSG00000099795	NDUFB7	protein_coding	Segerstolpe et. al
ENSG00000111678	C12orf57	protein_coding	Segerstolpe et. al
ENSG00000115286	NDUFS7	protein_coding	Segerstolpe et. al
ENSG00000182117	NOP10	protein_coding	Segerstolpe et. al
ENSG00000218537	MIF-AS1	lncRNA	Segerstolpe et. al
ENSG00000246705	H2AJ	protein_coding	Segerstolpe et. al
ENSG00000221983	UBA52	protein_coding	Segerstolpe et. al
ENSG00000112514	CUTA	protein_coding	Segerstolpe et. al
ENSG00000176978	DPP7	protein_coding	Segerstolpe et. al
ENSG00000107223	EDF1	protein_coding	Segerstolpe et. al
ENSG00000180879	SSR4	protein_coding	Segerstolpe et. al
[truncated: 1,366 more rows]
