# Supplementary material for: Human pancreatic islet miRNA-mRNA networks of altered miRNAs due to glycemic status
Source: iScience. 2022 Feb 26;25(4):103995. doi: 10.1016/j.isci.2022.103995 (PMC8927907; doi:10.1016/j.isci.2022.103995)
Supplement: Table S8. Up_Pos WGCNA Clusters Functional Annotation, related to Figure 4A [file mmc9.xlsx]

## Sheet: Overview
Information for each module in the order of Figure 4:
Enriched GO terms
Enriched Reactome pathways
Enriched KEGG pathways
Cluster Genes

## Sheet: 20_royalblue_GO_terms
	ONTOLOGY	ID	Description	GeneRatio	BgRatio	pvalue	p.adjust	qvalue	geneID	Count
GO:0030198	BP	GO:0030198	extracellular matrix organization	17/42	393/18442	4.27949e-18	2.83855e-15	1.99588e-15	COL5A3/MMP2/SERPINE1/COL1A1/COL12A1/FN1/PXDN/COL5A1/LOXL2/FOXF2/ITGA11/CYP1B1/SERPINH1/COL6A3/COL1A2/OLFML2A/ITGA1	17
GO:0043062	BP	GO:0043062	extracellular structure organization	17/42	394/18442	4.46663e-18	2.83855e-15	1.99588e-15	COL5A3/MMP2/SERPINE1/COL1A1/COL12A1/FN1/PXDN/COL5A1/LOXL2/FOXF2/ITGA11/CYP1B1/SERPINH1/COL6A3/COL1A2/OLFML2A/ITGA1	17
GO:0030199	BP	GO:0030199	collagen fibril organization	9/42	53/18442	2.71203e-15	1.149e-12	8.07899e-13	COL5A3/COL1A1/COL12A1/PXDN/COL5A1/LOXL2/CYP1B1/SERPINH1/COL1A2	9
GO:0031589	BP	GO:0031589	cell-substrate adhesion	9/42	354/18442	8.15355e-08	2.59079e-05	1.82167e-05	COL5A3/LGALS1/SERPINE1/COL1A1/FN1/ITGA11/DLC1/FZD4/ITGA1	9
GO:0010812	BP	GO:0010812	negative regulation of cell-substrate adhesion	5/42	63/18442	3.05395e-07	7.76315e-05	5.45854e-05	LGALS1/SERPINE1/COL1A1/DLC1/FZD4	5
GO:0035987	BP	GO:0035987	endodermal cell differentiation	4/42	46/18442	3.53723e-06	0.000681749	0.000479361	MMP2/COL12A1/FN1/COL5A1	4
GO:0007162	BP	GO:0007162	negative regulation of cell adhesion	7/42	292/18442	3.89643e-06	0.000681749	0.000479361	LGALS1/SERPINE1/COL1A1/ARHGDIB/CYP1B1/DLC1/FZD4	7
GO:0032963	BP	GO:0032963	collagen metabolic process	5/42	107/18442	4.2911e-06	0.000681749	0.000479361	MMP2/COL1A1/COL5A1/SERPINH1/COL1A2	5
GO:0001706	BP	GO:0001706	endoderm formation	4/42	55/18442	7.28391e-06	0.000922664	0.000648757	MMP2/COL12A1/FN1/COL5A1	4
GO:0001667	BP	GO:0001667	ameboidal-type cell migration	8/42	459/18442	7.77485e-06	0.000922664	0.000648757	FLT4/TNS1/ARHGDIB/WNT5A/FN1/LOXL2/CYP1B1/KANK2	8
GO:0010810	BP	GO:0010810	regulation of cell-substrate adhesion	6/42	212/18442	7.98529e-06	0.000922664	0.000648757	LGALS1/SERPINE1/COL1A1/FN1/DLC1/FZD4	6
GO:0001704	BP	GO:0001704	formation of primary germ layer	5/42	126/18442	9.54947e-06	0.00101145	0.000711184	MMP2/COL12A1/WNT5A/FN1/COL5A1	5
GO:0007160	BP	GO:0007160	cell-matrix adhesion	6/42	225/18442	1.12124e-05	0.00101792	0.000715736	COL5A3/SERPINE1/FN1/ITGA11/DLC1/ITGA1	6
GO:0048762	BP	GO:0048762	mesenchymal cell differentiation	6/42	225/18442	1.12124e-05	0.00101792	0.000715736	COL1A1/WNT5A/FN1/LOXL2/FOXF2/HEYL	6
GO:0007266	BP	GO:0007266	Rho protein signal transduction	5/42	141/18442	1.64844e-05	0.00139678	0.000982126	ARHGDIB/F2RL2/COL1A2/DLC1/KANK2	5
GO:0001837	BP	GO:0001837	epithelial to mesenchymal transition	5/42	148/18442	2.083e-05	0.00165468	0.00116346	COL1A1/WNT5A/LOXL2/FOXF2/HEYL	5
GO:0007492	BP	GO:0007492	endoderm development	4/42	79/18442	3.08448e-05	0.00222339	0.00156334	MMP2/COL12A1/FN1/COL5A1	4
GO:0001503	BP	GO:0001503	ossification	7/42	403/18442	3.14878e-05	0.00222339	0.00156334	MMP2/COL1A1/WNT5A/IGFBP5/ITGA11/COL1A2/TMEM119	7
GO:0060485	BP	GO:0060485	mesenchyme development	6/42	286/18442	4.33082e-05	0.00286593	0.00201514	COL1A1/WNT5A/FN1/LOXL2/FOXF2/HEYL	6
GO:0035023	BP	GO:0035023	regulation of Rho protein signal transduction	4/42	87/18442	4.50973e-05	0.00286593	0.00201514	ARHGDIB/F2RL2/DLC1/KANK2	4
GO:0007369	BP	GO:0007369	gastrulation	5/42	188/18442	6.53835e-05	0.00395726	0.00278248	MMP2/COL12A1/WNT5A/FN1/COL5A1	5
GO:0040013	BP	GO:0040013	negative regulation of locomotion	6/42	365/18442	0.000165754	0.00899307	0.00632334	SERPINE1/ARHGDIB/WNT5A/IGFBP5/CYP1B1/DLC1	6
GO:0051271	BP	GO:0051271	negative regulation of cellular component movement	6/42	368/18442	0.000173281	0.00899307	0.00632334	SERPINE1/ARHGDIB/WNT5A/IGFBP5/CYP1B1/DLC1	6
GO:0032964	BP	GO:0032964	collagen biosynthetic process	3/42	48/18442	0.00017689	0.00899307	0.00632334	COL1A1/COL5A1/SERPINH1	3
GO:0060324	BP	GO:0060324	face development	3/42	48/18442	0.00017689	0.00899307	0.00632334	MMP2/COL1A1/WNT5A	3
GO:0060346	BP	GO:0060346	bone trabecula formation	2/42	10/18442	0.000225231	0.0106025	0.00745501	MMP2/COL1A1	2
GO:0090037	BP	GO:0090037	positive regulation of protein kinase C signaling	2/42	10/18442	0.000225231	0.0106025	0.00745501	FLT4/WNT5A	2
GO:0060350	BP	GO:0060350	endochondral bone morphogenesis	3/42	55/18442	0.000265354	0.0116459	0.00818866	COL1A1/SERPINH1/TMEM119	3
GO:0043589	BP	GO:0043589	skin morphogenesis	2/42	11/18442	0.000274884	0.0116459	0.00818866	COL1A1/COL1A2	2
GO:0061299	BP	GO:0061299	retina vasculature morphogenesis in camera-type eye	2/42	11/18442	0.000274884	0.0116459	0.00818866	CYP1B1/FZD4	2
GO:0061448	BP	GO:0061448	connective tissue development	5/42	260/18442	0.000297674	0.0122046	0.00858151	COL1A1/WNT5A/COL5A1/LOXL2/SERPINH1	5
GO:0033629	BP	GO:0033629	negative regulation of cell adhesion mediated by integrin	2/42	12/18442	0.000329385	0.0130828	0.00919894	SERPINE1/CYP1B1	2
GO:0043588	BP	GO:0043588	skin development	6/42	424/18442	0.000370962	0.0142877	0.0100462	COL5A3/COL1A1/WNT5A/IGFBP5/COL5A1/COL1A2	6
GO:0061430	BP	GO:0061430	bone trabecula morphogenesis	2/42	13/18442	0.000388711	0.0145309	0.0102172	MMP2/COL1A1	2
GO:0030168	BP	GO:0030168	platelet activation	4/42	158/18442	0.000450528	0.0155557	0.0109378	COL1A1/FN1/F2RL2/COL1A2	4
GO:0010935	BP	GO:0010935	regulation of macrophage cytokine production	2/42	14/18442	0.000452841	0.0155557	0.0109378	WNT5A/SPON2	2
GO:0150011	BP	GO:0150011	regulation of neuron projection arborization	2/42	14/18442	0.000452841	0.0155557	0.0109378	WNT5A/FZD4	2
GO:0071300	BP	GO:0071300	cellular response to retinoic acid	3/42	67/18442	0.000475426	0.0159017	0.0111811	COL1A1/WNT5A/FZD4	3
GO:0071230	BP	GO:0071230	cellular response to amino acid stimulus	3/42	69/18442	0.000518335	0.0165788	0.0116571	MMP2/COL1A1/COL1A2	3
GO:0038065	BP	GO:0038065	collagen-activated signaling pathway	2/42	15/18442	0.000521755	0.0165788	0.0116571	COL1A1/ITGA11	2
GO:0033627	BP	GO:0033627	cell adhesion mediated by integrin	3/42	71/18442	0.000563651	0.0174732	0.012286	SERPINE1/ITGA11/CYP1B1	3
GO:0048771	BP	GO:0048771	tissue remodeling	4/42	170/18442	0.000593617	0.0175998	0.012375	FLT4/MMP2/IGFBP5/TMEM119	4
GO:0010934	BP	GO:0010934	macrophage cytokine production	2/42	16/18442	0.00059543	0.0175998	0.012375	WNT5A/SPON2	2
GO:0071229	BP	GO:0071229	cellular response to acid chemical	3/42	75/18442	0.000661721	0.0190324	0.0133824	MMP2/COL1A1/COL1A2	3
GO:0042249	BP	GO:0042249	establishment of planar polarity of embryonic epithelium	2/42	17/18442	0.000673847	0.0190324	0.0133824	WNT5A/FOXF2	2
GO:0030336	BP	GO:0030336	negative regulation of cell migration	5/42	318/18442	0.000744709	0.0200443	0.0140938	SERPINE1/ARHGDIB/IGFBP5/CYP1B1/DLC1	5
GO:0061298	BP	GO:0061298	retina vasculature development in camera-type eye	2/42	18/18442	0.000756984	0.0200443	0.0140938	CYP1B1/FZD4	2
GO:0090036	BP	GO:0090036	regulation of protein kinase C signaling	2/42	18/18442	0.000756984	0.0200443	0.0140938	FLT4/WNT5A	2
GO:0051056	BP	GO:0051056	regulation of small GTPase mediated signal transduction	5/42	323/18442	0.00079882	0.0207204	0.0145692	PLEKHG2/ARHGDIB/F2RL2/DLC1/KANK2	5
GO:0061081	BP	GO:0061081	positive regulation of myeloid leukocyte cytokine production involved in immune response	2/42	19/18442	0.00084482	0.0214753	0.0151	WNT5A/SPON2	2
GO:2000146	BP	GO:2000146	negative regulation of cell motility	5/42	333/18442	0.000915816	0.0228236	0.016048	SERPINE1/ARHGDIB/IGFBP5/CYP1B1/DLC1	5
GO:0046578	BP	GO:0046578	regulation of Ras protein signal transduction	4/42	195/18442	0.000990854	0.0234058	0.0164574	ARHGDIB/F2RL2/DLC1/KANK2	4
GO:0051216	BP	GO:0051216	cartilage development	4/42	195/18442	0.000990854	0.0234058	0.0164574	COL1A1/WNT5A/LOXL2/SERPINH1	4
GO:0007596	BP	GO:0007596	blood coagulation	5/42	341/18442	0.00101827	0.0234058	0.0164574	SERPINE1/COL1A1/FN1/F2RL2/COL1A2	5
GO:0010631	BP	GO:0010631	epithelial cell migration	5/42	342/18442	0.00103165	0.0234058	0.0164574	FLT4/WNT5A/LOXL2/CYP1B1/KANK2	5
GO:0050817	BP	GO:0050817	coagulation	5/42	345/18442	0.00107259	0.0234058	0.0164574	SERPINE1/COL1A1/FN1/F2RL2/COL1A2	5
GO:0090132	BP	GO:0090132	epithelium migration	5/42	345/18442	0.00107259	0.0234058	0.0164574	FLT4/WNT5A/LOXL2/CYP1B1/KANK2	5
GO:0007265	BP	GO:0007265	Ras protein signal transduction	5/42	346/18442	0.0010865	0.0234058	0.0164574	ARHGDIB/F2RL2/COL1A2/DLC1/KANK2	5
GO:0007599	BP	GO:0007599	hemostasis	5/42	346/18442	0.0010865	0.0234058	0.0164574	SERPINE1/COL1A1/FN1/F2RL2/COL1A2	5
GO:0090130	BP	GO:0090130	tissue migration	5/42	351/18442	0.00115808	0.0245319	0.0172493	FLT4/WNT5A/LOXL2/CYP1B1/KANK2	5
GO:0060349	BP	GO:0060349	bone morphogenesis	3/42	94/18442	0.00127475	0.0265609	0.0186759	COL1A1/SERPINH1/TMEM119	3
GO:0043687	BP	GO:0043687	post-translational protein modification	5/42	363/18442	0.00134413	0.0275547	0.0193747	LGALS1/FN1/IGFBP5/CALU/FSTL1	5
GO:0045992	BP	GO:0045992	negative regulation of embryonic development	2/42	25/18442	0.00146936	0.02939	0.0206652	WNT5A/COL5A1	2
GO:0007044	BP	GO:0007044	cell-substrate junction assembly	3/42	99/18442	0.00147991	0.02939	0.0206652	TNS1/FN1/DLC1	3
GO:0060343	BP	GO:0060343	trabecula formation	2/42	26/18442	0.00158951	0.0303718	0.0213555	MMP2/COL1A1	2
GO:0140058	BP	GO:0140058	neuron projection arborization	2/42	26/18442	0.00158951	0.0303718	0.0213555	WNT5A/FZD4	2
GO:0150115	BP	GO:0150115	cell-substrate junction organization	3/42	102/18442	0.00161238	0.0303718	0.0213555	TNS1/FN1/DLC1	3
GO:0001649	BP	GO:0001649	osteoblast differentiation	4/42	223/18442	0.00162493	0.0303718	0.0213555	COL1A1/IGFBP5/ITGA11/TMEM119	4
GO:0001654	BP	GO:0001654	eye development	5/42	382/18442	0.00168285	0.0309986	0.0217962	WNT5A/COL5A1/FOXF2/CYP1B1/FZD4	5
GO:0048705	BP	GO:0048705	skeletal system morphogenesis	4/42	227/18442	0.00173411	0.0313477	0.0220416	MMP2/COL1A1/SERPINH1/TMEM119	4
GO:0150063	BP	GO:0150063	visual system development	5/42	386/18442	0.0017615	0.0313477	0.0220416	WNT5A/COL5A1/FOXF2/CYP1B1/FZD4	5
GO:0006929	BP	GO:0006929	substrate-dependent cell migration	2/42	28/18442	0.0018434	0.0313477	0.0220416	FN1/ITGA11	2
GO:0010575	BP	GO:0010575	positive regulation of vascular endothelial growth factor production	2/42	28/18442	0.0018434	0.0313477	0.0220416	FLT4/CYP1B1	2
GO:0048596	BP	GO:0048596	embryonic camera-type eye morphogenesis	2/42	28/18442	0.0018434	0.0313477	0.0220416	WNT5A/FOXF2	2
GO:0048880	BP	GO:0048880	sensory system development	5/42	392/18442	0.00188451	0.0313477	0.0220416	WNT5A/COL5A1/FOXF2/CYP1B1/FZD4	5
GO:0007229	BP	GO:0007229	integrin-mediated signaling pathway	3/42	108/18442	0.00189911	0.0313477	0.0220416	FN1/ITGA11/ITGA1	3
GO:0032526	BP	GO:0032526	response to retinoic acid	3/42	108/18442	0.00189911	0.0313477	0.0220416	COL1A1/WNT5A/FZD4	3
GO:0001958	BP	GO:0001958	endochondral ossification	2/42	29/18442	0.0019771	0.0314112	0.0220863	COL1A1/TMEM119	2
GO:0036075	BP	GO:0036075	replacement ossification	2/42	29/18442	0.0019771	0.0314112	0.0220863	COL1A1/TMEM119	2
GO:0060351	BP	GO:0060351	cartilage development involved in endochondral bone morphogenesis	2/42	29/18442	0.0019771	0.0314112	0.0220863	COL1A1/SERPINH1	2
GO:0014912	BP	GO:0014912	negative regulation of smooth muscle cell migration	2/42	30/18442	0.00211527	0.0327867	0.0230534	SERPINE1/IGFBP5	2
GO:0061082	BP	GO:0061082	myeloid leukocyte cytokine production	2/42	30/18442	0.00211527	0.0327867	0.0230534	WNT5A/SPON2	2
GO:0043200	BP	GO:0043200	response to amino acid	3/42	114/18442	0.0022158	0.0337621	0.0237393	MMP2/COL1A1/COL1A2	3
GO:0060325	BP	GO:0060325	face morphogenesis	2/42	31/18442	0.00225789	0.0337621	0.0237393	MMP2/COL1A1	2
GO:0061311	BP	GO:0061311	cell surface receptor signaling pathway involved in heart development	2/42	31/18442	0.00225789	0.0337621	0.0237393	WNT5A/HEYL	2
GO:0061036	BP	GO:0061036	positive regulation of cartilage development	2/42	32/18442	0.00240495	0.0343448	0.024149	WNT5A/LOXL2	2
GO:0070528	BP	GO:0070528	protein kinase C signaling	2/42	32/18442	0.00240495	0.0343448	0.024149	FLT4/WNT5A	2
GO:0071295	BP	GO:0071295	cellular response to vitamin	2/42	32/18442	0.00240495	0.0343448	0.024149	COL1A1/KANK2	2
GO:1901889	BP	GO:1901889	negative regulation of cell junction assembly	2/42	32/18442	0.00240495	0.0343448	0.024149	WNT5A/DLC1	2
GO:0003007	BP	GO:0003007	heart morphogenesis	4/42	252/18442	0.00253471	0.0357957	0.0251692	WNT5A/COL5A1/HEYL/DLC1	4
GO:0001736	BP	GO:0001736	establishment of planar polarity	3/42	124/18442	0.00281302	0.0388625	0.0273256	WNT5A/FOXF2/FZD4	3
GO:0007164	BP	GO:0007164	establishment of tissue polarity	3/42	124/18442	0.00281302	0.0388625	0.0273256	WNT5A/FOXF2/FZD4	3
GO:0033144	BP	GO:0033144	negative regulation of intracellular steroid hormone receptor signaling pathway	2/42	35/18442	0.00287253	0.0392579	0.0276036	HEYL/KANK2	2
GO:0043542	BP	GO:0043542	endothelial cell migration	4/42	263/18442	0.00295637	0.0399739	0.0281071	FLT4/WNT5A/LOXL2/CYP1B1	4
GO:0060323	BP	GO:0060323	head morphogenesis	2/42	36/18442	0.00303712	0.0406335	0.0285708	MMP2/COL1A1	2
GO:0001819	BP	GO:0001819	positive regulation of cytokine production	5/42	441/18442	0.00313819	0.0415483	0.0292141	FLT4/SERPINE1/WNT5A/CYP1B1/SPON2	5
GO:0048048	BP	GO:0048048	embryonic eye morphogenesis	2/42	37/18442	0.00320605	0.0418221	0.0294066	WNT5A/FOXF2	2
GO:0006979	BP	GO:0006979	response to oxidative stress	5/42	445/18442	0.00326195	0.0418221	0.0294066	MMP2/COL1A1/PXDN/CYP1B1/SCARA3	5
GO:0001101	BP	GO:0001101	response to acid chemical	3/42	131/18442	0.00328477	0.0418221	0.0294066	MMP2/COL1A1/COL1A2	3
GO:0042476	BP	GO:0042476	odontogenesis	3/42	132/18442	0.00335587	0.0418221	0.0294066	SERPINE1/COL1A1/COL1A2	3
GO:0001953	BP	GO:0001953	negative regulation of cell-matrix adhesion	2/42	38/18442	0.00337929	0.0418221	0.0294066	SERPINE1/DLC1	2
GO:0007223	BP	GO:0007223	Wnt signaling pathway, calcium modulating pathway	2/42	38/18442	0.00337929	0.0418221	0.0294066	WNT5A/FZD4	2
GO:0052547	BP	GO:0052547	regulation of peptidase activity	5/42	449/18442	0.0033892	0.0418221	0.0294066	SERPINE1/FN1/SERPINH1/COL6A3/DLC1	5
GO:0031076	BP	GO:0031076	embryonic camera-type eye development	2/42	39/18442	0.00355683	0.0434686	0.0305643	WNT5A/FOXF2	2
GO:0046330	BP	GO:0046330	positive regulation of JNK cascade	3/42	136/18442	0.00364972	0.044179	0.0310638	FLT4/WNT5A/FZD4	3
GO:0048286	BP	GO:0048286	lung alveolus development	2/42	41/18442	0.00392472	0.0470596	0.0330893	FLT4/IGFBP5	2
GO:0085029	BP	GO:0085029	extracellular matrix assembly	2/42	42/18442	0.00411503	0.0488804	0.0343695	PXDN/COL1A2	2
GO:0062023	CC	GO:0062023	collagen-containing extracellular matrix	15/42	426/19092	7.54257e-15	5.50608e-13	3.65219e-13	COL5A3/MMP2/LGALS1/SERPINE1/COL1A1/COL12A1/WNT5A/FN1/PXDN/COL5A1/LOXL2/SERPINH1/COL6A3/COL1A2/SCARA3	15
GO:0005788	CC	GO:0005788	endoplasmic reticulum lumen	13/42	307/19092	6.2668e-14	2.28738e-12	1.51723e-12	COL5A3/LGALS1/COL1A1/COL12A1/WNT5A/FN1/IGFBP5/CALU/COL5A1/SERPINH1/COL6A3/FSTL1/COL1A2	13
GO:0005581	CC	GO:0005581	collagen trimer	7/42	87/19092	7.56455e-10	1.84071e-08	1.22095e-08	COL5A3/COL1A1/COL12A1/COL5A1/COL6A3/COL1A2/SCARA3	7
GO:0005583	CC	GO:0005583	fibrillar collagen trimer	4/42	12/19092	9.88454e-09	1.44314e-07	9.5724e-08	COL5A3/COL1A1/COL5A1/COL1A2	4
GO:0098643	CC	GO:0098643	banded collagen fibril	4/42	12/19092	9.88454e-09	1.44314e-07	9.5724e-08	COL5A3/COL1A1/COL5A1/COL1A2	4
GO:0098644	CC	GO:0098644	complex of collagen trimers	4/42	21/19092	1.17811e-07	1.43337e-06	9.50758e-07	COL5A3/COL1A1/COL5A1/COL1A2	4
GO:0005604	CC	GO:0005604	basement membrane	3/42	102/19092	0.00146099	0.013725	0.00910382	FN1/COL5A1/LOXL2	3
GO:0030016	CC	GO:0030016	myofibril	4/42	226/19092	0.00150411	0.013725	0.00910382	MMP2/CALD1/CSRP2/TPM2	4
GO:0043292	CC	GO:0043292	contractile fiber	4/42	237/19092	0.00178983	0.0137422	0.00911525	MMP2/CALD1/CSRP2/TPM2	4
GO:0005925	CC	GO:0005925	focal adhesion	5/42	415/19092	0.00207901	0.0137422	0.00911525	TNS1/ITGA11/DLC1/CSRP2/ITGA1	5
GO:0008305	CC	GO:0008305	integrin complex	2/42	31/19092	0.00210977	0.0137422	0.00911525	ITGA11/ITGA1	2
GO:0030055	CC	GO:0030055	cell-substrate junction	5/42	423/19092	0.002259	0.0137422	0.00911525	TNS1/ITGA11/DLC1/CSRP2/ITGA1	5
GO:0098636	CC	GO:0098636	protein complex involved in cell adhesion	2/42	36/19092	0.00283857	0.0159396	0.0105728	ITGA11/ITGA1	2
GO:0030669	CC	GO:0030669	clathrin-coated endocytic vesicle membrane	2/42	38/19092	0.00315868	0.0164703	0.0109248	WNT5A/FZD4	2
GO:0045121	CC	GO:0045121	membrane raft	4/42	330/19092	0.00584954	0.0269724	0.0178908	UNC5B/SERPINH1/DLC1/ITGA1	4
GO:0098857	CC	GO:0098857	membrane microdomain	4/42	331/19092	0.00591175	0.0269724	0.0178908	UNC5B/SERPINH1/DLC1/ITGA1	4
GO:0098589	CC	GO:0098589	membrane region	4/42	344/19092	0.00676122	0.0290335	0.019258	UNC5B/SERPINH1/DLC1/ITGA1	4
GO:0045334	CC	GO:0045334	clathrin-coated endocytic vesicle	2/42	58/19092	0.00722366	0.0292959	0.0194321	WNT5A/FZD4	2
GO:0031093	CC	GO:0031093	platelet alpha granule lumen	2/42	67/19092	0.00954233	0.0366626	0.0243184	SERPINE1/FN1	2
GO:0030017	CC	GO:0030017	sarcomere	3/42	207/19092	0.0105699	0.0385802	0.0255903	MMP2/CSRP2/TPM2	3
GO:0030864	CC	GO:0030864	cortical actin cytoskeleton	2/42	80/19092	0.0133949	0.0465631	0.0308854	CALD1/DLC1	2
GO:0030020	MF	GO:0030020	extracellular matrix structural constituent conferring tensile strength	6/41	41/18059	3.96253e-10	5.07204e-08	3.96253e-08	COL5A3/COL1A1/COL12A1/COL5A1/COL6A3/COL1A2	6
GO:0005201	MF	GO:0005201	extracellular matrix structural constituent	8/41	169/18059	3.65945e-09	2.34205e-07	1.82972e-07	COL5A3/COL1A1/COL12A1/FN1/PXDN/COL5A1/COL6A3/COL1A2	8
GO:0005518	MF	GO:0005518	collagen binding	5/41	70/18059	5.08878e-07	1.89194e-05	1.47808e-05	COL5A3/FN1/ITGA11/SERPINH1/ITGA1	5
GO:0019838	MF	GO:0019838	growth factor binding	6/41	136/18059	5.91232e-07	1.89194e-05	1.47808e-05	FLT4/COL1A1/IGFBP5/PXDN/COL5A1/COL1A2	6
GO:0048407	MF	GO:0048407	platelet-derived growth factor binding	3/41	11/18059	1.76969e-06	4.5304e-05	3.53937e-05	COL1A1/COL5A1/COL1A2	3
GO:0043394	MF	GO:0043394	proteoglycan binding	3/41	36/18059	7.36174e-05	0.00157051	0.00122696	COL5A3/FN1/COL5A1	3
GO:0002020	MF	GO:0002020	protease binding	4/41	136/18059	0.000251053	0.00459069	0.00358647	SERPINE1/COL1A1/FN1/COL1A2	4
GO:0070492	MF	GO:0070492	oligosaccharide binding	2/41	15/18059	0.000518252	0.0081376	0.0063575	LGALS1/LOXL2	2
GO:0008201	MF	GO:0008201	heparin binding	4/41	169/18059	0.000572175	0.0081376	0.0063575	COL5A3/FN1/COL5A1/FSTL1	4
GO:0004867	MF	GO:0004867	serine-type endopeptidase inhibitor activity	3/41	97/18059	0.00138107	0.0176777	0.0138107	SERPINE1/SERPINH1/COL6A3	3
GO:0061134	MF	GO:0061134	peptidase regulator activity	4/41	227/18059	0.00170982	0.0197486	0.0154286	SERPINE1/FN1/SERPINH1/COL6A3	4
GO:0005539	MF	GO:0005539	glycosaminoglycan binding	4/41	232/18059	0.00185143	0.0197486	0.0154286	COL5A3/FN1/COL5A1/FSTL1	4
GO:1901681	MF	GO:1901681	sulfur compound binding	4/41	262/18059	0.00287621	0.0283196	0.0221247	COL5A3/FN1/COL5A1/FSTL1	4
GO:0008307	MF	GO:0008307	structural constituent of muscle	2/41	43/18059	0.00428137	0.039144	0.0305812	CSRP2/TPM2	2
GO:0005044	MF	GO:0005044	scavenger receptor activity	2/41	47/18059	0.00509604	0.0434862	0.0339736	LOXL2/SCARA3	2

## Sheet: 20_royalblue_Reactome_terms
	ID	Description	GeneRatio	BgRatio	pvalue	p.adjust	qvalue	geneID	Count
R-HSA-1474244	R-HSA-1474244	Extracellular matrix organization	14/34	301/10704	1.20211e-13	1.71902e-11	1.16415e-11	COL5A3/MMP2/SERPINE1/COL1A1/COL12A1/FN1/PXDN/COL5A1/LOXL2/ITGA11/SERPINH1/COL6A3/COL1A2/ITGA1	14
R-HSA-1474290	R-HSA-1474290	Collagen formation	9/34	90/10704	6.16242e-12	4.40613e-10	2.98391e-10	COL5A3/COL1A1/COL12A1/PXDN/COL5A1/LOXL2/SERPINH1/COL6A3/COL1A2	9
R-HSA-2022090	R-HSA-2022090	Assembly of collagen fibrils and other multimeric structures	8/34	61/10704	1.11818e-11	5.32998e-10	3.60955e-10	COL5A3/COL1A1/COL12A1/PXDN/COL5A1/LOXL2/COL6A3/COL1A2	8
R-HSA-216083	R-HSA-216083	Integrin cell surface interactions	8/34	85/10704	1.73456e-10	6.20104e-09	4.19945e-09	COL5A3/COL1A1/FN1/COL5A1/ITGA11/COL6A3/COL1A2/ITGA1	8
R-HSA-1442490	R-HSA-1442490	Collagen degradation	7/34	64/10704	9.23949e-10	2.64249e-08	1.78954e-08	COL5A3/MMP2/COL1A1/COL12A1/COL5A1/COL6A3/COL1A2	7
R-HSA-1650814	R-HSA-1650814	Collagen biosynthesis and modifying enzymes	7/34	67/10704	1.28487e-09	3.06228e-08	2.07383e-08	COL5A3/COL1A1/COL12A1/COL5A1/SERPINH1/COL6A3/COL1A2	7
R-HSA-3000178	R-HSA-3000178	ECM proteoglycans	7/34	76/10704	3.16618e-09	6.46806e-08	4.38028e-08	COL5A3/SERPINE1/COL1A1/FN1/COL5A1/COL6A3/COL1A2	7
R-HSA-8948216	R-HSA-8948216	Collagen chain trimerization	6/34	44/10704	4.17843e-09	7.46895e-08	5.0581e-08	COL5A3/COL1A1/COL12A1/COL5A1/COL6A3/COL1A2	6
R-HSA-1474228	R-HSA-1474228	Degradation of the extracellular matrix	8/34	140/10704	9.54776e-09	1.51703e-07	1.02736e-07	COL5A3/MMP2/COL1A1/COL12A1/FN1/COL5A1/COL6A3/COL1A2	8
R-HSA-3000170	R-HSA-3000170	Syndecan interactions	5/34	27/10704	1.82695e-08	2.61254e-07	1.76926e-07	COL5A3/COL1A1/FN1/COL5A1/COL1A2	5
R-HSA-8874081	R-HSA-8874081	MET activates PTK2 signaling	5/34	30/10704	3.20315e-08	4.1641e-07	2.82e-07	COL5A3/COL1A1/FN1/COL5A1/COL1A2	5
R-HSA-8875878	R-HSA-8875878	MET promotes cell motility	5/34	41/10704	1.64304e-07	1.95796e-06	1.32597e-06	COL5A3/COL1A1/FN1/COL5A1/COL1A2	5
R-HSA-2243919	R-HSA-2243919	Crosslinking of collagen fibrils	4/34	18/10704	2.51555e-07	2.76711e-06	1.87393e-06	COL1A1/PXDN/LOXL2/COL1A2	4
R-HSA-3000171	R-HSA-3000171	Non-integrin membrane-ECM interactions	5/34	59/10704	1.05383e-06	1.07642e-05	7.28968e-06	COL5A3/COL1A1/FN1/COL5A1/COL1A2	5
R-HSA-381426	R-HSA-381426	Regulation of Insulin-like Growth Factor (IGF) transport and uptake by Insulin-like Growth Factor Binding Proteins (IGFBPs)	6/34	125/10704	2.31357e-06	2.2056e-05	1.49367e-05	MMP2/LGALS1/FN1/IGFBP5/CALU/FSTL1	6
R-HSA-6806834	R-HSA-6806834	Signaling by MET	5/34	79/10704	4.53414e-06	4.05239e-05	2.74435e-05	COL5A3/COL1A1/FN1/COL5A1/COL1A2	5
R-HSA-75892	R-HSA-75892	Platelet Adhesion to exposed collagen	3/34	15/10704	1.2981e-05	0.000109193	7.39472e-05	COL1A1/COL1A2/ITGA1	3
R-HSA-8957275	R-HSA-8957275	Post-translational protein phosphorylation	5/34	108/10704	2.10005e-05	0.000166837	0.000112985	LGALS1/FN1/IGFBP5/CALU/FSTL1	5
R-HSA-76002	R-HSA-76002	Platelet activation, signaling and aggregation	6/34	263/10704	0.000156708	0.00117944	0.000798736	SERPINE1/COL1A1/FN1/CALU/F2RL2/COL1A2	6
R-HSA-76009	R-HSA-76009	Platelet Aggregation (Plug Formation)	3/34	39/10704	0.000247492	0.00176957	0.00119838	COL1A1/FN1/COL1A2	3
R-HSA-445355	R-HSA-445355	Smooth Muscle Contraction	3/34	40/10704	0.000266979	0.001818	0.00123118	CALD1/TPM2/ITGA1	3
R-HSA-419037	R-HSA-419037	NCAM1 interactions	3/34	42/10704	0.000308872	0.00200767	0.00135963	COL5A3/COL5A1/COL6A3	3
R-HSA-430116	R-HSA-430116	GP1b-IX-V activation signalling	2/34	12/10704	0.000633616	0.00393944	0.00266786	COL1A1/COL1A2	2
R-HSA-186797	R-HSA-186797	Signaling by PDGF	3/34	58/10704	0.000801888	0.00477792	0.00323569	COL5A3/COL5A1/COL6A3	3
R-HSA-2214320	R-HSA-2214320	Anchoring fibril formation	2/34	15/10704	0.00100202	0.00540697	0.0036617	COL1A1/COL1A2	2
R-HSA-5099900	R-HSA-5099900	WNT5A-dependent internalization of FZD4	2/34	15/10704	0.00100202	0.00540697	0.0036617	WNT5A/FZD4	2
R-HSA-375165	R-HSA-375165	NCAM signaling for neurite out-growth	3/34	63/10704	0.0010209	0.00540697	0.0036617	COL5A3/COL5A1/COL6A3	3
R-HSA-3000480	R-HSA-3000480	Scavenging by Class A Receptors	2/34	19/10704	0.00161892	0.00826808	0.00559929	COL1A1/COL1A2	2
R-HSA-6785807	R-HSA-6785807	Interleukin-4 and Interleukin-13 signaling	3/34	108/10704	0.00476198	0.0234815	0.0159021	MMP2/FN1/COL1A2	3
R-HSA-114604	R-HSA-114604	GPVI-mediated activation cascade	2/34	35/10704	0.00545687	0.0260111	0.0176152	COL1A1/COL1A2	2
R-HSA-2173782	R-HSA-2173782	Binding and Uptake of Ligands by Scavenger Receptors	2/34	42/10704	0.00778761	0.0348179	0.0235793	COL1A1/COL1A2	2
R-HSA-114608	R-HSA-114608	Platelet degranulation	3/34	129/10704	0.00779142	0.0348179	0.0235793	SERPINE1/FN1/CALU	3
R-HSA-76005	R-HSA-76005	Response to elevated platelet cytosolic Ca2+	3/34	134/10704	0.00864705	0.0372195	0.0252057	SERPINE1/FN1/CALU	3
R-HSA-1566948	R-HSA-1566948	Elastic fibre formation	2/34	45/10704	0.00890135	0.0372195	0.0252057	FN1/LOXL2	2
R-HSA-202733	R-HSA-202733	Cell surface interactions at the vascular wall	3/34	137/10704	0.00918599	0.0372195	0.0252057	COL1A1/FN1/COL1A2	3
R-HSA-194840	R-HSA-194840	Rho GTPase cycle	3/34	138/10704	0.00936994	0.0372195	0.0252057	PLEKHG2/ARHGDIB/DLC1	3

## Sheet: 20_royalblue_KEGG_terms
	ID	Description	GeneRatio	BgRatio	pvalue	p.adjust	qvalue	geneID	Count
hsa04512	hsa04512	ECM-receptor interaction	6/23	88/7989	1.30611e-07	4.97125e-06	3.40554e-06	1277/2335/22801/1293/1278/3672	6
hsa05165	hsa05165	Human papillomavirus infection	9/23	331/7989	1.57818e-07	4.97125e-06	3.40554e-06	1277/7474/2335/22801/1293/26508/1278/8322/3672	9
hsa04974	hsa04974	Protein digestion and absorption	6/23	103/7989	3.35233e-07	7.0399e-06	4.82266e-06	50509/1277/1303/1289/1293/1278	6
hsa04510	hsa04510	Focal adhesion	7/23	201/7989	1.00125e-06	1.57697e-05	1.0803e-05	2324/1277/2335/22801/1293/1278/3672	7
hsa04933	hsa04933	AGE-RAGE signaling pathway in diabetic complications	5/23	100/7989	7.8195e-06	9.85257e-05	6.74946e-05	4313/5054/1277/2335/1278	5
hsa05205	hsa05205	Proteoglycans in cancer	6/23	203/7989	1.75854e-05	0.000184647	0.000126492	4313/1277/7474/2335/1278/8322	6
hsa04151	hsa04151	PI3K-Akt signaling pathway	7/23	352/7989	4.03708e-05	0.000363338	0.000248903	2324/1277/2335/22801/1293/1278/3672	7
hsa05224	hsa05224	Breast cancer	4/23	147/7989	0.000742038	0.00584355	0.0040031	2324/7474/26508/8322	4
hsa05410	hsa05410	Hypertrophic cardiomyopathy	3/23	90/7989	0.00208003	0.0145602	0.00997442	22801/7169/3672	3
hsa05414	hsa05414	Dilated cardiomyopathy	3/23	95/7989	0.00242783	0.0152953	0.010478	22801/7169/3672	3
hsa05146	hsa05146	Amoebiasis	3/23	101/7989	0.00289038	0.016554	0.0113402	1277/2335/1278	3
hsa04926	hsa04926	Relaxin signaling pathway	3/23	129/7989	0.00575199	0.0301979	0.020687	4313/1277/1278	3
hsa04150	hsa04150	mTOR signaling pathway	3/23	155/7989	0.00954166	0.0436975	0.0299348	7474/8322/220441	3
hsa04390	hsa04390	Hippo signaling pathway	3/23	156/7989	0.00971057	0.0436975	0.0299348	5054/7474/8322	3

## Sheet: 20_royalblue_Cluster_Genes
ensembl_gene_id	hgnc_symbol	description
ENSG00000037280	FLT4	fms-related tyrosine kinase 4 [Source:HGNC Symbol;Acc:HGNC:3767]
ENSG00000079308	TNS1	tensin 1 [Source:HGNC Symbol;Acc:HGNC:11973]
ENSG00000080573	COL5A3	collagen, type V, alpha 3 [Source:HGNC Symbol;Acc:HGNC:14864]
ENSG00000087245	MMP2	matrix metallopeptidase 2 [Source:HGNC Symbol;Acc:HGNC:7166]
ENSG00000090924	PLEKHG2	pleckstrin homology domain containing, family G (with RhoGef domain) member 2 [Source:HGNC Symbol;Acc:HGNC:29515]
ENSG00000100097	LGALS1	lectin, galactoside-binding, soluble, 1 [Source:HGNC Symbol;Acc:HGNC:6561]
ENSG00000106366	SERPINE1	serpin peptidase inhibitor, clade E (nexin, plasminogen activator inhibitor type 1), member 1 [Source:HGNC Symbol;Acc:HGNC:8583]
ENSG00000107731	UNC5B	unc-5 homolog B (C. elegans) [Source:HGNC Symbol;Acc:HGNC:12568]
ENSG00000108821	COL1A1	collagen, type I, alpha 1 [Source:HGNC Symbol;Acc:HGNC:2197]
ENSG00000111348	ARHGDIB	Rho GDP dissociation inhibitor (GDI) beta [Source:HGNC Symbol;Acc:HGNC:679]
ENSG00000111799	COL12A1	collagen, type XII, alpha 1 [Source:HGNC Symbol;Acc:HGNC:2188]
ENSG00000114251	WNT5A	wingless-type MMTV integration site family, member 5A [Source:HGNC Symbol;Acc:HGNC:12784]
ENSG00000115414	FN1	fibronectin 1 [Source:HGNC Symbol;Acc:HGNC:3778]
ENSG00000115461	IGFBP5	insulin-like growth factor binding protein 5 [Source:HGNC Symbol;Acc:HGNC:5474]
ENSG00000122786	CALD1	caldesmon 1 [Source:HGNC Symbol;Acc:HGNC:1441]
ENSG00000128595	CALU	calumenin [Source:HGNC Symbol;Acc:HGNC:1458]
ENSG00000130508	PXDN	peroxidasin [Source:HGNC Symbol;Acc:HGNC:14966]
ENSG00000130635	COL5A1	collagen, type V, alpha 1 [Source:HGNC Symbol;Acc:HGNC:2209]
ENSG00000134013	LOXL2	lysyl oxidase-like 2 [Source:HGNC Symbol;Acc:HGNC:6666]
ENSG00000135454	B4GALNT1	beta-1,4-N-acetyl-galactosaminyl transferase 1 [Source:HGNC Symbol;Acc:HGNC:4117]
ENSG00000137273	FOXF2	forkhead box F2 [Source:HGNC Symbol;Acc:HGNC:3810]
ENSG00000137809	ITGA11	integrin, alpha 11 [Source:HGNC Symbol;Acc:HGNC:6136]
ENSG00000138061	CYP1B1	cytochrome P450, family 1, subfamily B, polypeptide 1 [Source:HGNC Symbol;Acc:HGNC:2597]
ENSG00000149257	SERPINH1	serpin peptidase inhibitor, clade H (heat shock protein 47), member 1, (collagen binding protein 1) [Source:HGNC Symbol;Acc:HGNC:1546]
ENSG00000159674	SPON2	spondin 2, extracellular matrix protein [Source:HGNC Symbol;Acc:HGNC:11253]
ENSG00000163359	COL6A3	collagen, type VI, alpha 3 [Source:HGNC Symbol;Acc:HGNC:2213]
ENSG00000163430	FSTL1	follistatin-like 1 [Source:HGNC Symbol;Acc:HGNC:3972]
ENSG00000163909	HEYL	hes-related family bHLH transcription factor with YRPW motif-like [Source:HGNC Symbol;Acc:HGNC:4882]
ENSG00000164220	F2RL2	coagulation factor II (thrombin) receptor-like 2 [Source:HGNC Symbol;Acc:HGNC:3539]
ENSG00000164692	COL1A2	collagen, type I, alpha 2 [Source:HGNC Symbol;Acc:HGNC:2198]
ENSG00000164741	DLC1	DLC1 Rho GTPase activating protein [Source:HGNC Symbol;Acc:HGNC:2897]
ENSG00000165495	PKNOX2	PBX/knotted 1 homeobox 2 [Source:HGNC Symbol;Acc:HGNC:16714]
ENSG00000168077	SCARA3	scavenger receptor class A, member 3 [Source:HGNC Symbol;Acc:HGNC:19000]
ENSG00000174804	FZD4	frizzled class receptor 4 [Source:HGNC Symbol;Acc:HGNC:4042]
ENSG00000175183	CSRP2	cysteine and glycine-rich protein 2 [Source:HGNC Symbol;Acc:HGNC:2470]
ENSG00000176641	RNF152	ring finger protein 152 [Source:HGNC Symbol;Acc:HGNC:26811]
ENSG00000183160	TMEM119	transmembrane protein 119 [Source:HGNC Symbol;Acc:HGNC:27884]
ENSG00000185585	OLFML2A	olfactomedin-like 2A [Source:HGNC Symbol;Acc:HGNC:27270]
ENSG00000197256	KANK2	KN motif and ankyrin repeat domains 2 [Source:HGNC Symbol;Acc:HGNC:29300]
ENSG00000198467	TPM2	tropomyosin 2 (beta) [Source:HGNC Symbol;Acc:HGNC:12011]
ENSG00000213949	ITGA1	integrin, alpha 1 [Source:HGNC Symbol;Acc:HGNC:6134]
ENSG00000241839	PLEKHO2	pleckstrin homology domain containing, family O member 2 [Source:HGNC Symbol;Acc:HGNC:30026]

## Sheet: 38_plum1_GO_terms
	ONTOLOGY	ID	Description	GeneRatio	BgRatio	pvalue	p.adjust	qvalue	geneID	Count
GO:0042698	BP	GO:0042698	ovulation cycle	4/12	69/18442	8.68323e-08	3.61883e-05	1.87655e-05	INHBA/PDGFRA/SLIT2/AXL	4
GO:0048608	BP	GO:0048608	reproductive structure development	6/12	443/18442	1.51844e-07	3.61883e-05	1.87655e-05	TCF7/INHBA/PDGFRA/SLIT2/STC1/AXL	6
GO:0061458	BP	GO:0061458	reproductive system development	6/12	447/18442	1.60125e-07	3.61883e-05	1.87655e-05	TCF7/INHBA/PDGFRA/SLIT2/STC1/AXL	6
GO:0007548	BP	GO:0007548	sex differentiation	5/12	280/18442	5.65104e-07	9.57852e-05	4.96697e-05	TCF7/INHBA/PDGFRA/SLIT2/AXL	5
GO:0046660	BP	GO:0046660	female sex differentiation	4/12	119/18442	7.83823e-07	0.000106286	5.51151e-05	INHBA/PDGFRA/SLIT2/AXL	4
GO:0022602	BP	GO:0022602	ovulation cycle process	3/12	47/18442	3.35844e-06	0.000325289	0.00016868	INHBA/PDGFRA/SLIT2	3
GO:0048806	BP	GO:0048806	genitalia development	3/12	47/18442	3.35844e-06	0.000325289	0.00016868	TCF7/PDGFRA/AXL	3
GO:0001553	BP	GO:0001553	luteinization	2/12	10/18442	1.74156e-05	0.00147597	0.000765368	INHBA/PDGFRA	2
GO:0048511	BP	GO:0048511	rhythmic process	4/12	305/18442	3.26998e-05	0.00222701	0.00115482	INHBA/PDGFRA/SLIT2/AXL	4
GO:0008585	BP	GO:0008585	female gonad development	3/12	100/18442	3.28468e-05	0.00222701	0.00115482	INHBA/PDGFRA/SLIT2	3
GO:0046545	BP	GO:0046545	development of primary female sexual characteristics	3/12	105/18442	3.80097e-05	0.00234278	0.00121486	INHBA/PDGFRA/SLIT2	3
GO:0048557	BP	GO:0048557	embryonic digestive tract morphogenesis	2/12	18/18442	5.90419e-05	0.00333587	0.00172982	TCF7/PDGFRA	2
GO:0090288	BP	GO:0090288	negative regulation of cellular response to growth factor stimulus	3/12	176/18442	0.000176448	0.00806978	0.00418461	LTBP1/SLIT2/SPRY4	3
GO:0060325	BP	GO:0060325	face morphogenesis	2/12	31/18442	0.0001786	0.00806978	0.00418461	CRISPLD2/PDGFRA	2
GO:0045619	BP	GO:0045619	regulation of lymphocyte differentiation	3/12	180/18442	0.000188549	0.00806978	0.00418461	TCF7/INHBA/AXL	3
GO:0071353	BP	GO:0071353	cellular response to interleukin-4	2/12	32/18442	0.000190437	0.00806978	0.00418461	TCF7/IL24	2
GO:0048566	BP	GO:0048566	embryonic digestive tract development	2/12	34/18442	0.000215238	0.00858421	0.00445137	TCF7/PDGFRA	2
GO:0070670	BP	GO:0070670	response to interleukin-4	2/12	35/18442	0.0002282	0.00859555	0.00445725	TCF7/IL24	2
GO:0060323	BP	GO:0060323	head morphogenesis	2/12	36/18442	0.000241537	0.00861904	0.00446943	CRISPLD2/PDGFRA	2
GO:0032689	BP	GO:0032689	negative regulation of interferon-gamma production	2/12	37/18442	0.000255246	0.00865285	0.00448696	INHBA/AXL	2
GO:0050866	BP	GO:0050866	negative regulation of cell activation	3/12	207/18442	0.000284551	0.00918694	0.00476392	INHBA/PDGFRA/AXL	3
GO:0008406	BP	GO:0008406	gonad development	3/12	223/18442	0.00035405	0.0109112	0.00565803	INHBA/PDGFRA/SLIT2	3
GO:0045137	BP	GO:0045137	development of primary sexual characteristics	3/12	229/18442	0.000382695	0.0112812	0.0058499	INHBA/PDGFRA/SLIT2	3
GO:0060324	BP	GO:0060324	face development	2/12	48/18442	0.000430593	0.0117021	0.00606818	CRISPLD2/PDGFRA	2
GO:0010171	BP	GO:0010171	body morphogenesis	2/12	49/18442	0.000448754	0.0117021	0.00606818	CRISPLD2/PDGFRA	2
GO:0048546	BP	GO:0048546	digestive tract morphogenesis	2/12	49/18442	0.000448754	0.0117021	0.00606818	TCF7/PDGFRA	2
GO:0021879	BP	GO:0021879	forebrain neuron differentiation	2/12	51/18442	0.00048618	0.0122085	0.00633077	INHBA/SLIT2	2
GO:0021885	BP	GO:0021885	forebrain cell migration	2/12	58/18442	0.000628726	0.0152094	0.0078869	SLIT2/AXL	2
GO:0051058	BP	GO:0051058	negative regulation of small GTPase mediated signal transduction	2/12	59/18442	0.000650551	0.0152094	0.0078869	SLIT2/SPRY4	2
GO:0021872	BP	GO:0021872	forebrain generation of neurons	2/12	61/18442	0.000695294	0.0157136	0.00814836	INHBA/SLIT2	2
GO:1902105	BP	GO:1902105	regulation of leukocyte differentiation	3/12	288/18442	0.000746915	0.0163358	0.00847096	TCF7/INHBA/AXL	3
GO:0090287	BP	GO:0090287	regulation of cellular response to growth factor stimulus	3/12	300/18442	0.000840855	0.0178156	0.00923834	LTBP1/SLIT2/SPRY4	3
GO:0030336	BP	GO:0030336	negative regulation of cell migration	3/12	318/18442	0.000995423	0.0204514	0.0106051	SLIT2/STC1/IL24	3
GO:0003281	BP	GO:0003281	ventricular septum development	2/12	76/18442	0.00107698	0.0214762	0.0111366	LTBP1/SLIT2	2
GO:2000146	BP	GO:2000146	negative regulation of cell motility	3/12	333/18442	0.00113722	0.0220296	0.0114235	SLIT2/STC1/IL24	3
GO:0040013	BP	GO:0040013	negative regulation of locomotion	3/12	365/18442	0.0014812	0.0254472	0.0131957	SLIT2/STC1/IL24	3
GO:0030098	BP	GO:0030098	lymphocyte differentiation	3/12	367/18442	0.00150464	0.0254472	0.0131957	TCF7/INHBA/AXL	3
GO:0010596	BP	GO:0010596	negative regulation of endothelial cell migration	2/12	90/18442	0.0015058	0.0254472	0.0131957	SLIT2/STC1	2
GO:0051271	BP	GO:0051271	negative regulation of cellular component movement	3/12	368/18442	0.00151645	0.0254472	0.0131957	SLIT2/STC1/IL24	3
GO:0060021	BP	GO:0060021	roof of mouth development	2/12	91/18442	0.00153908	0.0254472	0.0131957	INHBA/PDGFRA	2
GO:0018108	BP	GO:0018108	peptidyl-tyrosine phosphorylation	3/12	370/18442	0.00154024	0.0254472	0.0131957	PDGFRA/IL24/AXL	3
GO:0018212	BP	GO:0018212	peptidyl-tyrosine modification	3/12	373/18442	0.00157637	0.0254472	0.0131957	PDGFRA/IL24/AXL	3
GO:0030900	BP	GO:0030900	forebrain development	3/12	388/18442	0.00176507	0.0278306	0.0144317	INHBA/SLIT2/AXL	3
GO:0032970	BP	GO:0032970	regulation of actin filament-based process	3/12	399/18442	0.00191213	0.0290529	0.0150655	PDGFRA/SLIT2/STC1	3
GO:0032649	BP	GO:0032649	regulation of interferon-gamma production	2/12	102/18442	0.00192829	0.0290529	0.0150655	INHBA/AXL	2
GO:0010633	BP	GO:0010633	negative regulation of epithelial cell migration	2/12	107/18442	0.00211912	0.031234	0.0161965	SLIT2/STC1	2
GO:0032609	BP	GO:0032609	interferon-gamma production	2/12	113/18442	0.00235951	0.0339109	0.0175846	INHBA/AXL	2
GO:0003279	BP	GO:0003279	cardiac septum development	2/12	114/18442	0.00240077	0.0339109	0.0175846	LTBP1/SLIT2	2
GO:0002683	BP	GO:0002683	negative regulation of immune system process	3/12	454/18442	0.0027628	0.0382281	0.0198233	INHBA/SLIT2/AXL	3
GO:0042326	BP	GO:0042326	negative regulation of phosphorylation	3/12	469/18442	0.00302962	0.0401998	0.0208457	INHBA/SLIT2/SPRY4	3
GO:0034101	BP	GO:0034101	erythrocyte homeostasis	2/12	129/18442	0.00306065	0.0401998	0.0208457	INHBA/AXL	2
GO:0003231	BP	GO:0003231	cardiac ventricle development	2/12	131/18442	0.00315438	0.0401998	0.0208457	LTBP1/SLIT2	2
GO:0048565	BP	GO:0048565	digestive tract development	2/12	131/18442	0.00315438	0.0401998	0.0208457	TCF7/PDGFRA	2
GO:0042476	BP	GO:0042476	odontogenesis	2/12	132/18442	0.00320175	0.0401998	0.0208457	INHBA/PDGFRA	2
GO:1903706	BP	GO:1903706	regulation of hemopoiesis	3/12	494/18442	0.00350898	0.0430347	0.0223158	TCF7/INHBA/AXL	3
GO:0051249	BP	GO:0051249	regulation of lymphocyte activation	3/12	500/18442	0.00363061	0.0430347	0.0223158	TCF7/INHBA/AXL	3
GO:0008584	BP	GO:0008584	male gonad development	2/12	141/18442	0.00364315	0.0430347	0.0223158	INHBA/PDGFRA	2
GO:0046546	BP	GO:0046546	development of primary male sexual characteristics	2/12	142/18442	0.00369386	0.0430347	0.0223158	INHBA/PDGFRA	2
GO:0055123	BP	GO:0055123	digestive system development	2/12	143/18442	0.00374491	0.0430347	0.0223158	TCF7/PDGFRA	2
GO:0051384	BP	GO:0051384	response to glucocorticoid	2/12	147/18442	0.00395238	0.0446619	0.0231596	SLIT2/STC1	2
GO:0002262	BP	GO:0002262	myeloid cell homeostasis	2/12	154/18442	0.00432815	0.0473304	0.0245433	INHBA/AXL	2
GO:0051250	BP	GO:0051250	negative regulation of lymphocyte activation	2/12	154/18442	0.00432815	0.0473304	0.0245433	INHBA/AXL	2
GO:0030168	BP	GO:0030168	platelet activation	2/12	158/18442	0.00455008	0.0489676	0.0253923	PDGFRA/AXL	2
GO:0019199	MF	GO:0019199	transmembrane receptor protein kinase activity	3/12	80/18059	1.78942e-05	0.000841028	0.000301376	LTBP1/PDGFRA/AXL	3
GO:0008201	MF	GO:0008201	heparin binding	3/12	169/18059	0.000166467	0.00391197	0.00140183	CRISPLD2/SLIT2/THBS2	3
GO:0005539	MF	GO:0005539	glycosaminoglycan binding	3/12	232/18059	0.000422644	0.00662142	0.00237274	CRISPLD2/SLIT2/THBS2	3
GO:1901681	MF	GO:1901681	sulfur compound binding	3/12	262/18059	0.000602792	0.00681285	0.00244134	CRISPLD2/SLIT2/THBS2	3
GO:0004714	MF	GO:0004714	transmembrane receptor protein tyrosine kinase activity	2/12	61/18059	0.000724771	0.00681285	0.00244134	PDGFRA/AXL	2
GO:0005179	MF	GO:0005179	hormone activity	2/12	121/18059	0.00281234	0.0171985	0.00616297	INHBA/STC1	2
GO:0004713	MF	GO:0004713	protein tyrosine kinase activity	2/12	135/18059	0.00348575	0.0171985	0.00616297	PDGFRA/AXL	2
GO:0019838	MF	GO:0019838	growth factor binding	2/12	136/18059	0.00353648	0.0171985	0.00616297	LTBP1/PDGFRA	2
GO:0048018	MF	GO:0048018	receptor ligand activity	3/12	486/18059	0.00355508	0.0171985	0.00616297	INHBA/STC1/IL24	3
GO:0030546	MF	GO:0030546	signaling receptor activator activity	3/12	491/18059	0.00365926	0.0171985	0.00616297	INHBA/STC1/IL24	3
GO:0005201	MF	GO:0005201	extracellular matrix structural constituent	2/12	169/18059	0.00540264	0.023084	0.00827198	LTBP1/THBS2	2
GO:0048407	MF	GO:0048407	platelet-derived growth factor binding	1/12	11/18059	0.00728715	0.0263458	0.00944084	PDGFRA	1
GO:0070697	MF	GO:0070697	activin receptor binding	1/12	11/18059	0.00728715	0.0263458	0.00944084	INHBA	1
GO:0005024	MF	GO:0005024	transforming growth factor beta-activated receptor activity	1/12	13/18059	0.00860684	0.0264481	0.00947748	LTBP1	1
GO:0032036	MF	GO:0032036	myosin heavy chain binding	1/12	13/18059	0.00860684	0.0264481	0.00947748	AXL	1
GO:0005095	MF	GO:0005095	GTPase inhibitor activity	1/12	14/18059	0.00926609	0.0264481	0.00947748	SLIT2	1
GO:0005161	MF	GO:0005161	platelet-derived growth factor receptor binding	1/12	15/18059	0.00992493	0.0264481	0.00947748	PDGFRA	1
GO:0005125	MF	GO:0005125	cytokine activity	2/12	234/18059	0.0101291	0.0264481	0.00947748	INHBA/IL24	2
GO:0004675	MF	GO:0004675	transmembrane receptor protein serine/threonine kinase activity	1/12	19/18059	0.0125563	0.0310603	0.0111302	LTBP1	1
GO:0050431	MF	GO:0050431	transforming growth factor beta binding	1/12	23/18059	0.0151812	0.0354435	0.0127009	LTBP1	1
GO:0070696	MF	GO:0070696	transmembrane receptor protein serine/threonine kinase binding	1/12	24/18059	0.0158365	0.0354435	0.0127009	INHBA	1
GO:0033612	MF	GO:0033612	receptor serine/threonine kinase binding	1/12	29/18059	0.0191066	0.039044	0.0139911	INHBA	1
GO:0043236	MF	GO:0043236	laminin binding	1/12	29/18059	0.0191066	0.039044	0.0139911	SLIT2	1
GO:0043548	MF	GO:0043548	phosphatidylinositol 3-kinase binding	1/12	31/18059	0.0204119	0.0399734	0.0143242	AXL	1
GO:0043394	MF	GO:0043394	proteoglycan binding	1/12	36/18059	0.0236682	0.0444962	0.0159449	SLIT2	1

## Sheet: 38_plum1_Reactome_terms
	ID	Description	GeneRatio	BgRatio	pvalue	p.adjust	qvalue	geneID	Count

## Sheet: 38_plum1_KEGG_terms
	ID	Description	GeneRatio	BgRatio	pvalue	p.adjust	qvalue	geneID	Count

## Sheet: 38_plum1_Cluster_Genes
ensembl_gene_id	hgnc_symbol	description
ENSG00000039560	RAI14	retinoic acid induced 14 [Source:HGNC Symbol;Acc:HGNC:14873]
ENSG00000049323	LTBP1	latent transforming growth factor beta binding protein 1 [Source:HGNC Symbol;Acc:HGNC:6714]
ENSG00000081059	TCF7	transcription factor 7 (T-cell specific, HMG-box) [Source:HGNC Symbol;Acc:HGNC:11639]
ENSG00000103196	CRISPLD2	cysteine-rich secretory protein LCCL domain containing 2 [Source:HGNC Symbol;Acc:HGNC:25248]
ENSG00000122641	INHBA	inhibin, beta A [Source:HGNC Symbol;Acc:HGNC:6066]
ENSG00000134853	PDGFRA	platelet-derived growth factor receptor, alpha polypeptide [Source:HGNC Symbol;Acc:HGNC:8803]
ENSG00000145147	SLIT2	slit homolog 2 (Drosophila) [Source:HGNC Symbol;Acc:HGNC:11086]
ENSG00000159167	STC1	stanniocalcin 1 [Source:HGNC Symbol;Acc:HGNC:11373]
ENSG00000162892	IL24	interleukin 24 [Source:HGNC Symbol;Acc:HGNC:11346]
ENSG00000167601	AXL	AXL receptor tyrosine kinase [Source:HGNC Symbol;Acc:HGNC:905]
ENSG00000186340	THBS2	thrombospondin 2 [Source:HGNC Symbol;Acc:HGNC:11786]
ENSG00000187678	SPRY4	sprouty homolog 4 (Drosophila) [Source:HGNC Symbol;Acc:HGNC:15533]

## Sheet: 27_royalblue_GO_terms
	ONTOLOGY	ID	Description	GeneRatio	BgRatio	pvalue	p.adjust	qvalue	geneID	Count
GO:0045446	BP	GO:0045446	endothelial cell differentiation	5/24	113/18442	3.05999e-07	0.000312425	0.000200993	KDR/ZEB1/S1PR1/APOLD1/S1PR2	5
GO:0003158	BP	GO:0003158	endothelium development	5/24	131/18442	6.38802e-07	0.000326108	0.000209796	KDR/ZEB1/S1PR1/APOLD1/S1PR2	5
GO:0030856	BP	GO:0030856	regulation of epithelial cell differentiation	5/24	164/18442	1.9395e-06	0.000660076	0.000424648	TBX3/ZEB1/SPRY1/APOLD1/S1PR2	5
GO:0001763	BP	GO:0001763	morphogenesis of a branching structure	5/24	201/18442	5.25472e-06	0.00134127	0.000862881	PRDM1/GLI3/KDR/TBX3/SPRY1	5
GO:0048568	BP	GO:0048568	embryonic organ development	6/24	450/18442	1.89138e-05	0.0038622	0.00248468	PRDM1/GLI3/SH2B3/KDR/TBX3/ZEB1	6
GO:0045601	BP	GO:0045601	regulation of endothelial cell differentiation	3/24	44/18442	2.47637e-05	0.00421396	0.00271098	ZEB1/APOLD1/S1PR2	3
GO:0030857	BP	GO:0030857	negative regulation of epithelial cell differentiation	3/24	49/18442	3.43025e-05	0.00500327	0.00321876	TBX3/ZEB1/SPRY1	3
GO:0048754	BP	GO:0048754	branching morphogenesis of an epithelial tube	4/24	155/18442	4.47403e-05	0.00570998	0.00367341	GLI3/KDR/TBX3/SPRY1	4
GO:0003376	BP	GO:0003376	sphingosine-1-phosphate receptor signaling pathway	2/24	10/18442	7.25764e-05	0.00823338	0.0052968	S1PR1/S1PR2	2
GO:0061138	BP	GO:0061138	morphogenesis of a branching epithelium	4/24	187/18442	9.28055e-05	0.00947544	0.00609586	GLI3/KDR/TBX3/SPRY1	4
GO:0090520	BP	GO:0090520	sphingolipid mediated signaling pathway	2/24	12/18442	0.000106276	0.00986436	0.00634606	S1PR1/S1PR2	2
GO:0035335	BP	GO:0035335	peptidyl-tyrosine dephosphorylation	3/24	103/18442	0.000314434	0.0267531	0.0172112	SSH1/PTPRB/PTPRE	3
GO:0021761	BP	GO:0021761	limbic system development	3/24	109/18442	0.000371349	0.0291652	0.0187629	GLI3/ETS1/TBX3	3
GO:0035162	BP	GO:0035162	embryonic hemopoiesis	2/24	23/18442	0.000403845	0.0294518	0.0189473	SH2B3/KDR	2
GO:0050927	BP	GO:0050927	positive regulation of positive chemotaxis	2/24	25/18442	0.000478107	0.0325277	0.0209261	KDR/S1PR1	2
GO:0050926	BP	GO:0050926	regulation of positive chemotaxis	2/24	26/18442	0.000517538	0.0325277	0.0209261	KDR/S1PR1	2
GO:0010595	BP	GO:0010595	positive regulation of endothelial cell migration	3/24	124/18442	0.000541598	0.0325277	0.0209261	SASH1/KDR/ETS1	3
GO:0060055	BP	GO:0060055	angiogenesis involved in wound healing	2/24	28/18442	0.000600981	0.0340889	0.0219305	KDR/ETS1	2
GO:0060562	BP	GO:0060562	epithelial tube morphogenesis	4/24	329/18442	0.000796937	0.0416141	0.0267717	GLI3/KDR/TBX3/SPRY1	4
GO:0050863	BP	GO:0050863	regulation of T cell activation	4/24	331/18442	0.000815164	0.0416141	0.0267717	PRDM1/PAG1/GLI3/ZEB1	4
GO:0043405	BP	GO:0043405	regulation of MAP kinase activity	4/24	341/18442	0.000910759	0.0428647	0.0275762	SH2B3/SASH1/SPRY1/S1PR2	4
GO:0045580	BP	GO:0045580	regulation of T cell differentiation	3/24	149/18442	0.000923626	0.0428647	0.0275762	PRDM1/GLI3/ZEB1	3
GO:0010092	BP	GO:0010092	specification of animal organ identity	2/24	36/18442	0.00099529	0.0441822	0.0284238	GLI3/SPRY1	2
GO:0048592	BP	GO:0048592	eye morphogenesis	3/24	156/18442	0.00105467	0.0448674	0.0288646	PRDM1/GLI3/ZEB1	3
GO:0045125	MF	GO:0045125	bioactive lipid receptor activity	2/24	16/18059	0.000200825	0.00591285	0.00335141	S1PR1/S1PR2	2
GO:0005001	MF	GO:0005001	transmembrane receptor protein tyrosine phosphatase activity	2/24	17/18059	0.000227417	0.00591285	0.00335141	PTPRB/PTPRE	2
GO:0019198	MF	GO:0019198	transmembrane receptor protein phosphatase activity	2/24	17/18059	0.000227417	0.00591285	0.00335141	PTPRB/PTPRE	2
GO:0004725	MF	GO:0004725	protein tyrosine phosphatase activity	3/24	101/18059	0.000315532	0.00615287	0.00348745	SSH1/PTPRB/PTPRE	3
GO:0035035	MF	GO:0035035	histone acetyltransferase binding	2/24	28/18059	0.000626468	0.00977291	0.0055393	GLI3/ETS1	2
GO:0001227	MF	GO:0001227	DNA-binding transcription repressor activity, RNA polymerase II-specific	4/24	333/18059	0.000901204	0.0101547	0.00575569	JARID2/PRDM1/TBX3/ZEB1	4
GO:0001217	MF	GO:0001217	DNA-binding transcription repressor activity	4/24	334/18059	0.000911317	0.0101547	0.00575569	JARID2/PRDM1/TBX3/ZEB1	4
GO:0004721	MF	GO:0004721	phosphoprotein phosphatase activity	3/24	178/18059	0.00163633	0.0159542	0.00904287	SSH1/PTPRB/PTPRE	3
GO:0070888	MF	GO:0070888	E-box binding	2/24	50/18059	0.00199433	0.0172842	0.00979671	ZEB1/TCF4	2
GO:0035591	MF	GO:0035591	signaling adaptor activity	2/24	68/18059	0.00365497	0.0285088	0.0161588	PAG1/SH2B3	2
GO:0016791	MF	GO:0016791	phosphatase activity	3/24	275/18059	0.00557932	0.0367232	0.0208148	SSH1/PTPRB/PTPRE	3
GO:0008013	MF	GO:0008013	beta-catenin binding	2/24	85/18059	0.00564972	0.0367232	0.0208148	GLI3/TCF4	2
GO:0060090	MF	GO:0060090	molecular adaptor activity	3/24	314/18059	0.00804	0.04824	0.0273425	PAG1/SH2B3/SASH1	3

[truncated: 151 more sheets: 27_royalblue_Reactome_terms, 27_royalblue_KEGG_terms, 27_royalblue_Cluster_Genes, 17_plum1_GO_terms, 17_plum1_Reactome_terms, 17_plum1_KEGG_terms, 17_plum1_Cluster_Genes, 35_white_GO_terms, 35_white_Reactome_terms, 35_white_KEGG_terms, 35_white_Cluster_Genes, 23_grey60_GO_terms, 23_grey60_Reactome_terms, 23_grey60_KEGG_terms, 23_grey60_Cluster_Genes, 31_sienna3_GO_terms, 31_sienna3_Reactome_terms, 31_sienna3_KEGG_terms, 31_sienna3_Cluster_Genes, 4_darkturquoise_GO_terms …]
