# Supplementary material for: Human pancreatic islet miRNA-mRNA networks of altered miRNAs due to glycemic status
Source: iScience. 2022 Feb 26;25(4):103995. doi: 10.1016/j.isci.2022.103995 (PMC8927907; doi:10.1016/j.isci.2022.103995)
Supplement: Table S9. Down_Neg WGCNA Clusters Functional Annotation, related to Figure 4A [file mmc10.xlsx]

## Sheet: Overview
Information for each module
Enriched GO terms
Enriched Reactome pathways
Enriched KEGG pathways
Cluster Genes

## Sheet: 39_orangered4_GO_terms
	ONTOLOGY	ID	Description	GeneRatio	BgRatio	pvalue	p.adjust	qvalue	geneID	Count
GO:0006914	BP	GO:0006914	autophagy	5/20	496/18005	0.00017109	0.0337902	0.0291753	VPS25/TMEM208/RAB1B/LAMTOR4/FIS1	5
GO:0061919	BP	GO:0061919	process utilizing autophagic mechanism	5/20	496/18005	0.00017109	0.0337902	0.0291753	VPS25/TMEM208/RAB1B/LAMTOR4/FIS1	5

## Sheet: 39_orangered4_Reactome_terms
	ID	Description	GeneRatio	BgRatio	pvalue	p.adjust	qvalue	geneID	Count

## Sheet: 39_orangered4_KEGG_terms
	ID	Description	GeneRatio	BgRatio	pvalue	p.adjust	qvalue	geneID	Count

## Sheet: 39_orangered4_Cluster_Genes
ensembl_gene_id	hgnc_symbol	description
ENSG00000083457	ITGAE	integrin, alpha E (antigen CD103, human mucosal lymphocyte antigen 1; alpha polypeptide) [Source:HGNC Symbol;Acc:HGNC:6147]
ENSG00000100316	RPL3	ribosomal protein L3 [Source:HGNC Symbol;Acc:HGNC:10332]
ENSG00000100804	PSMB5	proteasome (prosome, macropain) subunit, beta type, 5 [Source:HGNC Symbol;Acc:HGNC:9542]
ENSG00000105583	WDR83OS	WD repeat domain 83 opposite strand [Source:HGNC Symbol;Acc:HGNC:30203]
ENSG00000106367	AP1S1	adaptor-related protein complex 1, sigma 1 subunit [Source:HGNC Symbol;Acc:HGNC:559]
ENSG00000106605	BLVRA	biliverdin reductase A [Source:HGNC Symbol;Acc:HGNC:1062]
ENSG00000115661	STK16	serine/threonine kinase 16 [Source:HGNC Symbol;Acc:HGNC:11394]
ENSG00000116663	FBXO6	F-box protein 6 [Source:HGNC Symbol;Acc:HGNC:13585]
ENSG00000120306	CYSTM1	cysteine-rich transmembrane module containing 1 [Source:HGNC Symbol;Acc:HGNC:30239]
ENSG00000124702	KLHDC3	kelch domain containing 3 [Source:HGNC Symbol;Acc:HGNC:20704]
ENSG00000125971	DYNLRB1	dynein, light chain, roadblock-type 1 [Source:HGNC Symbol;Acc:HGNC:15468]
ENSG00000131143	COX4I1	cytochrome c oxidase subunit IV isoform 1 [Source:HGNC Symbol;Acc:HGNC:2265]
ENSG00000131475	VPS25	vacuolar protein sorting 25 homolog (S. cerevisiae) [Source:HGNC Symbol;Acc:HGNC:28122]
ENSG00000140319	SRP14	signal recognition particle 14kDa (homologous Alu RNA binding protein) [Source:HGNC Symbol;Acc:HGNC:11299]
ENSG00000147586	MRPS28	mitochondrial ribosomal protein S28 [Source:HGNC Symbol;Acc:HGNC:14513]
ENSG00000166794	PPIB	peptidylprolyl isomerase B (cyclophilin B) [Source:HGNC Symbol;Acc:HGNC:9255]
ENSG00000168701	TMEM208	transmembrane protein 208 [Source:HGNC Symbol;Acc:HGNC:25015]
ENSG00000169976	SF3B5	splicing factor 3b, subunit 5, 10kDa [Source:HGNC Symbol;Acc:HGNC:21083]
ENSG00000174903	RAB1B	RAB1B, member RAS oncogene family [Source:HGNC Symbol;Acc:HGNC:18370]
ENSG00000188186	LAMTOR4	late endosomal/lysosomal adaptor, MAPK and MTOR activator 4 [Source:HGNC Symbol;Acc:HGNC:33772]
ENSG00000214253	FIS1	fission 1 (mitochondrial outer membrane) homolog (S. cerevisiae) [Source:HGNC Symbol;Acc:HGNC:21689]

## Sheet: 24_darkgrey_GO_terms
	ONTOLOGY	ID	Description	GeneRatio	BgRatio	pvalue	p.adjust	qvalue	geneID	Count
GO:0018205	BP	GO:0018205	peptidyl-lysine modification	8/46	395/18005	6.28877e-06	0.00559441	0.00462132	JMJD6/PHF1/KANSL3/TAF5L/KAT5/PER1/POM121/POM121C	8
GO:0043153	BP	GO:0043153	entrainment of circadian clock by photoperiod	3/46	20/18005	1.7258e-05	0.00559441	0.00462132	CRY2/PER2/PER1	3
GO:0016570	BP	GO:0016570	histone modification	8/46	454/18005	1.72845e-05	0.00559441	0.00462132	AKAP8L/JMJD6/PHF1/KANSL3/PER2/TAF5L/KAT5/PER1	8
GO:0016569	BP	GO:0016569	covalent chromatin modification	8/46	474/18005	2.35548e-05	0.00571793	0.00472336	AKAP8L/JMJD6/PHF1/KANSL3/PER2/TAF5L/KAT5/PER1	8
GO:0009648	BP	GO:0009648	photoperiodism	3/46	24/18005	3.04219e-05	0.00590792	0.00488031	CRY2/PER2/PER1	3
GO:0009649	BP	GO:0009649	entrainment of circadian clock	3/46	26/18005	3.89398e-05	0.00630176	0.00520564	CRY2/PER2/PER1	3
GO:0032922	BP	GO:0032922	circadian regulation of gene expression	3/46	62/18005	0.000531123	0.0499047	0.0412243	CRY2/PER2/PER1	3
GO:0042754	BP	GO:0042754	negative regulation of circadian rhythm	2/46	15/18005	0.000656447	0.0499047	0.0412243	CRY2/PER2	2
GO:0042921	BP	GO:0042921	glucocorticoid receptor signaling pathway	2/46	15/18005	0.000656447	0.0499047	0.0412243	CRY2/PER1	2
GO:0016573	BP	GO:0016573	histone acetylation	4/46	156/18005	0.000666661	0.0499047	0.0412243	KANSL3/TAF5L/KAT5/PER1	4
GO:0043967	BP	GO:0043967	histone H4 acetylation	3/46	67/18005	0.000666775	0.0499047	0.0412243	KANSL3/KAT5/PER1	3
GO:0031958	BP	GO:0031958	corticosteroid receptor signaling pathway	2/46	16/18005	0.000749006	0.0499047	0.0412243	CRY2/PER1	2
GO:0018393	BP	GO:0018393	internal peptidyl-lysine acetylation	4/46	161/18005	0.000750243	0.0499047	0.0412243	KANSL3/TAF5L/KAT5/PER1	4
GO:0006475	BP	GO:0006475	internal protein amino acid acetylation	4/46	166/18005	0.000840991	0.0499047	0.0412243	KANSL3/TAF5L/KAT5/PER1	4
GO:0007076	BP	GO:0007076	mitotic chromosome condensation	2/46	17/18005	0.000847493	0.0499047	0.0412243	AKAP8L/PHF13	2
GO:1900363	BP	GO:1900363	regulation of mRNA polyadenylation	2/46	17/18005	0.000847493	0.0499047	0.0412243	CPSF7/SUPT5H	2
GO:0018394	BP	GO:0018394	peptidyl-lysine acetylation	4/46	169/18005	0.000899017	0.0499047	0.0412243	KANSL3/TAF5L/KAT5/PER1	4
GO:0009314	BP	GO:0009314	response to radiation	6/46	448/18005	0.000925112	0.0499047	0.0412243	GNB1/CRY2/PER2/ERCC3/KAT5/PER1	6
GO:0098554	CC	GO:0098554	cytoplasmic side of endoplasmic reticulum membrane	2/48	15/18941	0.000646555	0.036194	0.0271772	SPPL3/PTPN1	2
GO:0018995	CC	GO:0018995	host cellular component	3/48	73/18941	0.000838764	0.036194	0.0271772	PI4K2A/POM121/POM121C	3
GO:0043657	CC	GO:0043657	host cell	3/48	73/18941	0.000838764	0.036194	0.0271772	PI4K2A/POM121/POM121C	3
GO:0031082	CC	GO:0031082	BLOC complex	2/48	20/18941	0.00116054	0.036194	0.0271772	HPS4/PI4K2A	2
GO:0000123	CC	GO:0000123	histone acetyltransferase complex	3/48	83/18941	0.00121731	0.036194	0.0271772	KANSL3/TAF5L/KAT5	3
GO:0031248	CC	GO:0031248	protein acetyltransferase complex	3/48	93/18941	0.00168905	0.036194	0.0271772	KANSL3/TAF5L/KAT5	3
GO:1902493	CC	GO:1902493	acetyltransferase complex	3/48	93/18941	0.00168905	0.036194	0.0271772	KANSL3/TAF5L/KAT5	3
GO:0005048	MF	GO:0005048	signal sequence binding	3/47	45/17285	0.000246782	0.0228842	0.0169513	PEX5/POM121/POM121C	3
GO:0004402	MF	GO:0004402	histone acetyltransferase activity	3/47	64/17285	0.000698856	0.0228842	0.0169513	KANSL3/TAF5L/KAT5	3
GO:0001222	MF	GO:0001222	transcription corepressor binding	2/47	15/17285	0.000742905	0.0228842	0.0169513	PER2/PER1	2
GO:0061733	MF	GO:0061733	peptide-lysine-N-acetyltransferase activity	3/47	66/17285	0.000764647	0.0228842	0.0169513	KANSL3/TAF5L/KAT5	3
GO:0052742	MF	GO:0052742	phosphatidylinositol kinase activity	2/47	16/17285	0.000847563	0.0228842	0.0169513	PI4KB/PI4K2A	2
GO:0034212	MF	GO:0034212	peptide N-acetyltransferase activity	3/47	75/17285	0.0011092	0.0249571	0.0184867	KANSL3/TAF5L/KAT5	3
GO:0010485	MF	GO:0010485	H4 histone acetyltransferase activity	2/47	21/17285	0.00147044	0.0283585	0.0210063	KANSL3/KAT5	2
GO:0008080	MF	GO:0008080	N-acetyltransferase activity	3/47	90/17285	0.00187561	0.0288386	0.0213619	KANSL3/TAF5L/KAT5	3
GO:0008139	MF	GO:0008139	nuclear localization sequence binding	2/47	24/17285	0.00192257	0.0288386	0.0213619	POM121/POM121C	2
GO:0017056	MF	GO:0017056	structural constituent of nuclear pore	2/47	27/17285	0.00243235	0.0320923	0.0237721	POM121/POM121C	2
GO:0030507	MF	GO:0030507	spectrin binding	2/47	28/17285	0.00261493	0.0320923	0.0237721	GNB1/ADD1	2
GO:0016407	MF	GO:0016407	acetyltransferase activity	3/47	110/17285	0.00331745	0.034508	0.0255615	KANSL3/TAF5L/KAT5	3
GO:0003697	MF	GO:0003697	single-stranded DNA binding	3/47	112/17285	0.0034902	0.034508	0.0255615	CRY2/TERF2/HMCES	3
GO:0016410	MF	GO:0016410	N-acyltransferase activity	3/47	113/17285	0.00357861	0.034508	0.0255615	KANSL3/TAF5L/KAT5	3

## Sheet: 24_darkgrey_Reactome_terms
	ID	Description	GeneRatio	BgRatio	pvalue	p.adjust	qvalue	geneID	Count
R-HSA-400253	R-HSA-400253	Circadian Clock	5/29	70/10654	1.11291e-06	0.000316066	0.000283499	MEF2D/CRY2/PER2/CRTC3/PER1	5
R-HSA-1592230	R-HSA-1592230	Mitochondrial biogenesis	4/29	95/10654	0.000118773	0.0168657	0.0151279	NRF1/PRKAB1/MEF2D/CRTC3	4
R-HSA-2151201	R-HSA-2151201	Transcriptional activation of mitochondrial biogenesis	3/29	56/10654	0.000456217	0.0431885	0.0387384	NRF1/MEF2D/CRTC3	3

## Sheet: 24_darkgrey_KEGG_terms
	ID	Description	GeneRatio	BgRatio	pvalue	p.adjust	qvalue	geneID	Count
hsa04710	hsa04710	Circadian rhythm	4/23	30/7993	1.35896e-06	8.01785e-05	7.29545e-05	5564/1408/8864/5187	4
hsa04371	hsa04371	Apelin signaling pathway	4/23	138/7993	0.000583651	0.0172177	0.0156664	2782/4899/5564/4209	4

## Sheet: 24_darkgrey_Cluster_Genes
ensembl_gene_id	hgnc_symbol	description
ENSG00000011243	AKAP8L	A kinase (PRKA) anchor protein 8-like [Source:HGNC Symbol;Acc:HGNC:29857]
ENSG00000033327	GAB2	GRB2-associated binding protein 2 [Source:HGNC Symbol;Acc:HGNC:14458]
ENSG00000037637	FBXO42	F-box protein 42 [Source:HGNC Symbol;Acc:HGNC:29249]
ENSG00000047056	WDR37	WD repeat domain 37 [Source:HGNC Symbol;Acc:HGNC:31406]
ENSG00000065970	FOXJ2	forkhead box J2 [Source:HGNC Symbol;Acc:HGNC:24818]
ENSG00000070495	JMJD6	jumonji domain containing 6 [Source:HGNC Symbol;Acc:HGNC:19355]
ENSG00000078369	GNB1	guanine nucleotide binding protein (G protein), beta polypeptide 1 [Source:HGNC Symbol;Acc:HGNC:4396]
ENSG00000087274	ADD1	adducin 1 (alpha) [Source:HGNC Symbol;Acc:HGNC:243]
ENSG00000099995	SF3A1	splicing factor 3a, subunit 1, 120kDa [Source:HGNC Symbol;Acc:HGNC:10765]
ENSG00000100099	HPS4	Hermansky-Pudlak syndrome 4 [Source:HGNC Symbol;Acc:HGNC:15844]
ENSG00000100335	MIEF1	mitochondrial elongation factor 1 [Source:HGNC Symbol;Acc:HGNC:25979]
ENSG00000102034	ELF4	E74-like factor 4 (ets domain transcription factor) [Source:HGNC Symbol;Acc:HGNC:3319]
ENSG00000102870	ZNF629	zinc finger protein 629 [Source:HGNC Symbol;Acc:HGNC:29008]
ENSG00000106459	NRF1	nuclear respiratory factor 1 [Source:HGNC Symbol;Acc:HGNC:7996]
ENSG00000111725	PRKAB1	protein kinase, AMP-activated, beta 1 non-catalytic subunit [Source:HGNC Symbol;Acc:HGNC:9378]
ENSG00000112511	PHF1	PHD finger protein 1 [Source:HGNC Symbol;Acc:HGNC:8919]
ENSG00000114982	KANSL3	KAT8 regulatory NSL complex subunit 3 [Source:HGNC Symbol;Acc:HGNC:25473]
ENSG00000116273	PHF13	PHD finger protein 13 [Source:HGNC Symbol;Acc:HGNC:22983]
ENSG00000116604	MEF2D	myocyte enhancer factor 2D [Source:HGNC Symbol;Acc:HGNC:6997]
ENSG00000121671	CRY2	cryptochrome circadian clock 2 [Source:HGNC Symbol;Acc:HGNC:2385]
ENSG00000125834	STK35	serine/threonine kinase 35 [Source:HGNC Symbol;Acc:HGNC:16254]
ENSG00000132326	PER2	period circadian clock 2 [Source:HGNC Symbol;Acc:HGNC:8846]
ENSG00000132604	TERF2	telomeric repeat binding factor 2 [Source:HGNC Symbol;Acc:HGNC:11729]
ENSG00000133477	FAM83F	family with sequence similarity 83, member F [Source:HGNC Symbol;Acc:HGNC:25148]
ENSG00000135801	TAF5L	TAF5-like RNA polymerase II, p300/CBP-associated factor (PCAF)-associated factor, 65kDa [Source:HGNC Symbol;Acc:HGNC:17304]
ENSG00000135966	TGFBRAP1	transforming growth factor, beta receptor associated protein 1 [Source:HGNC Symbol;Acc:HGNC:16836]
ENSG00000139197	PEX5	peroxisomal biogenesis factor 5 [Source:HGNC Symbol;Acc:HGNC:9719]
ENSG00000139990	DCAF5	DDB1 and CUL4 associated factor 5 [Source:HGNC Symbol;Acc:HGNC:20224]
ENSG00000140577	CRTC3	CREB regulated transcription coactivator 3 [Source:HGNC Symbol;Acc:HGNC:26148]
ENSG00000142751	GPN2	GPN-loop GTPase 2 [Source:HGNC Symbol;Acc:HGNC:25513]
ENSG00000143393	PI4KB	phosphatidylinositol 4-kinase, catalytic, beta [Source:HGNC Symbol;Acc:HGNC:8984]
ENSG00000144749	LRIG1	leucine-rich repeats and immunoglobulin-like domains 1 [Source:HGNC Symbol;Acc:HGNC:17360]
ENSG00000149532	CPSF7	cleavage and polyadenylation specific factor 7, 59kDa [Source:HGNC Symbol;Acc:HGNC:30098]
ENSG00000152102	FAM168B	family with sequence similarity 168, member B [Source:HGNC Symbol;Acc:HGNC:27016]
ENSG00000155252	PI4K2A	phosphatidylinositol 4-kinase type 2 alpha [Source:HGNC Symbol;Acc:HGNC:30031]
ENSG00000156030	ELMSAN1	ELM2 and Myb/SANT-like domain containing 1 [Source:HGNC Symbol;Acc:HGNC:19853]
ENSG00000157837	SPPL3	signal peptide peptidase like 3 [Source:HGNC Symbol;Acc:HGNC:30424]
ENSG00000163161	ERCC3	excision repair cross-complementation group 3 [Source:HGNC Symbol;Acc:HGNC:3435]
ENSG00000172977	KAT5	K(lysine) acetyltransferase 5 [Source:HGNC Symbol;Acc:HGNC:5275]
ENSG00000174136	RGMB	repulsive guidance molecule family member b [Source:HGNC Symbol;Acc:HGNC:26896]
ENSG00000178498	DTX3	deltex 3, E3 ubiquitin ligase [Source:HGNC Symbol;Acc:HGNC:24457]
ENSG00000179094	PER1	period circadian clock 1 [Source:HGNC Symbol;Acc:HGNC:8845]
ENSG00000180901	KCTD2	potassium channel tetramerization domain containing 2 [Source:HGNC Symbol;Acc:HGNC:21294]
ENSG00000183624	HMCES	5-hydroxymethylcytosine (hmC) binding, ES cell-specific [Source:HGNC Symbol;Acc:HGNC:24446]
ENSG00000184863	RBM33	RNA binding motif protein 33 [Source:HGNC Symbol;Acc:HGNC:27223]
ENSG00000196235	SUPT5H	suppressor of Ty 5 homolog (S. cerevisiae) [Source:HGNC Symbol;Acc:HGNC:11469]
ENSG00000196313	POM121	POM121 transmembrane nucleoporin [Source:HGNC Symbol;Acc:HGNC:19702]
ENSG00000196396	PTPN1	protein tyrosine phosphatase, non-receptor type 1 [Source:HGNC Symbol;Acc:HGNC:9642]
ENSG00000198218	QRICH1	glutamine-rich 1 [Source:HGNC Symbol;Acc:HGNC:24713]
ENSG00000224470	ATXN1L	ataxin 1-like [Source:HGNC Symbol;Acc:HGNC:33279]
ENSG00000227372	TP73-AS1	TP73 antisense RNA 1 [Source:HGNC Symbol;Acc:HGNC:29052]
ENSG00000272391	POM121C	POM121 transmembrane nucleoporin C [Source:HGNC Symbol;Acc:HGNC:34005]

## Sheet: 5_green_GO_terms
	ONTOLOGY	ID	Description	GeneRatio	BgRatio	pvalue	p.adjust	qvalue	geneID	Count
GO:0010498	BP	GO:0010498	proteasomal protein catabolic process	39/574	473/18005	6.32864e-08	0.000264537	0.000256277	PRKACA/KEAP1/PSMD8/CDC34/KLHL22/FBXO31/STUB1/RNF40/SGTA/FZR1/DVL1/FBXL15/UBE2S/WFS1/USP5/CLU/FBXL16/SDF2L1/CBFA2T3/DDA1/AGAP3/OS9/DNAJB2/CSNK1D/AKT1/GNA12/FBXL18/PINK1/FBXW5/UBE2J2/UBXN1/SYVN1/RNF187/TMEM129/FBXL14/BRSK2/MAN1B1/MTA1/ZNRF1	39
GO:0043161	BP	GO:0043161	proteasome-mediated ubiquitin-dependent protein catabolic process	34/574	418/18005	6.14997e-07	0.00128534	0.00124521	KEAP1/PSMD8/CDC34/KLHL22/FBXO31/STUB1/SGTA/FZR1/DVL1/FBXL15/UBE2S/WFS1/USP5/CLU/FBXL16/CBFA2T3/DDA1/AGAP3/OS9/DNAJB2/CSNK1D/AKT1/GNA12/FBXL18/FBXW5/UBE2J2/UBXN1/SYVN1/RNF187/TMEM129/FBXL14/MAN1B1/MTA1/ZNRF1	34
GO:0032091	BP	GO:0032091	negative regulation of protein binding	14/574	103/18005	4.8428e-06	0.00674763	0.00653693	BAX/CTSZ/PIM2/MAPK3/STUB1/DVL1/SYMPK/PIN1/DNAJB2/AKT1/PEX14/GPSM1/LRPAP1/CTNNBIP1	14
GO:1905897	BP	GO:1905897	regulation of response to endoplasmic reticulum stress	12/574	83/18005	1.20814e-05	0.0101276	0.00981133	BAX/ERP29/SGTA/WFS1/CLU/OS9/MANF/HYOU1/UBXN1/SYVN1/BRSK2/GRINA	12
GO:0042176	BP	GO:0042176	regulation of protein catabolic process	29/574	377/18005	1.21143e-05	0.0101276	0.00981133	CTSA/PRKACA/RAB7A/KEAP1/RHBDD3/EEF1A2/CST3/STUB1/RNF40/SGTA/FZR1/DVL1/CD81/USP5/CLU/PIN1/CBFA2T3/DDA1/OS9/DNAJB2/FURIN/CSNK1D/AKT1/GNA12/PINK1/UBXN1/BRSK2/MAGEF1/INS	29
GO:0061136	BP	GO:0061136	regulation of proteasomal protein catabolic process	18/574	180/18005	1.87837e-05	0.0117006	0.0113352	PRKACA/KEAP1/STUB1/RNF40/SGTA/DVL1/USP5/CLU/CBFA2T3/DDA1/OS9/DNAJB2/CSNK1D/AKT1/GNA12/PINK1/UBXN1/BRSK2	18
GO:0010506	BP	GO:0010506	regulation of autophagy	26/574	328/18005	2.02997e-05	0.0117006	0.0113352	CTSA/TBC1D25/PRKACA/KLHL22/EEF1A2/PIM2/MAPK3/TSC2/TFEB/DAP/ATP6V0B/STK11/WDR24/RPTOR/FOXK2/AKT1/VPS26B/RRAGA/PINK1/GPSM1/FOXK1/MLST8/ATP6V0E2/ULK1/PSAP/SREBF2	26
GO:0006914	BP	GO:0006914	autophagy	34/574	496/18005	2.51927e-05	0.0117006	0.0113352	CTSA/TBC1D25/PRKACA/RAB7A/TOLLIP/KLHL22/EEF1A2/PIM2/MAPK3/TSC2/STUB1/TFEB/DAP/ATP6V0B/STK11/CLU/WDR24/RPTOR/FOXK2/WDR45B/AKT1/VPS51/VPS26B/RRAGA/PINK1/GPSM1/FOXK1/MLST8/VPS37C/ATP6V0E2/ULK1/TECPR2/PSAP/SREBF2	34
GO:0061919	BP	GO:0061919	process utilizing autophagic mechanism	34/574	496/18005	2.51927e-05	0.0117006	0.0113352	CTSA/TBC1D25/PRKACA/RAB7A/TOLLIP/KLHL22/EEF1A2/PIM2/MAPK3/TSC2/STUB1/TFEB/DAP/ATP6V0B/STK11/CLU/WDR24/RPTOR/FOXK2/WDR45B/AKT1/VPS51/VPS26B/RRAGA/PINK1/GPSM1/FOXK1/MLST8/VPS37C/ATP6V0E2/ULK1/TECPR2/PSAP/SREBF2	34
GO:0051100	BP	GO:0051100	negative regulation of binding	17/574	169/18005	2.95164e-05	0.0123379	0.0119526	BAX/TFAP4/CTSZ/PIM2/MAPK3/STUB1/DVL1/SYMPK/PIN1/DNAJB2/AKT1/PEX14/GPSM1/LRPAP1/JUN/CTNNBIP1/SUMO3	17
GO:1903362	BP	GO:1903362	regulation of cellular protein catabolic process	21/574	243/18005	3.60386e-05	0.0136947	0.013267	PRKACA/KEAP1/STUB1/RNF40/SGTA/DVL1/CD81/USP5/CLU/CBFA2T3/DDA1/OS9/DNAJB2/FURIN/CSNK1D/AKT1/GNA12/PINK1/UBXN1/BRSK2/MAGEF1	21
GO:0031331	BP	GO:0031331	positive regulation of cellular catabolic process	27/574	362/18005	4.12536e-05	0.0141289	0.0136877	UPF1/KEAP1/BAX/PIM2/MAPK3/TSC2/STUB1/RNF40/SGTA/DVL1/CD81/USP5/TFEB/STK11/CLU/CBFA2T3/DDA1/DNAJB2/FURIN/CSNK1D/AKT1/PINK1/GPSM1/ULK1/MAGEF1/DXO/INS	27
GO:0009896	BP	GO:0009896	positive regulation of catabolic process	30/574	425/18005	4.39415e-05	0.0141289	0.0136877	UPF1/RAB7A/KEAP1/BAX/RHBDD3/PIM2/MAPK3/TSC2/STUB1/RNF40/SGTA/FZR1/DVL1/CD81/USP5/TFEB/STK11/CLU/CBFA2T3/DDA1/DNAJB2/FURIN/CSNK1D/AKT1/PINK1/GPSM1/ULK1/MAGEF1/DXO/INS	30
GO:1903050	BP	GO:1903050	regulation of proteolysis involved in cellular protein catabolic process	19/574	211/18005	4.81128e-05	0.0143651	0.0139165	PRKACA/KEAP1/STUB1/RNF40/SGTA/DVL1/USP5/CLU/CBFA2T3/DDA1/OS9/DNAJB2/CSNK1D/AKT1/GNA12/PINK1/UBXN1/BRSK2/MAGEF1	19
GO:2000060	BP	GO:2000060	positive regulation of ubiquitin-dependent protein catabolic process	12/574	96/18005	5.35167e-05	0.0147825	0.0143209	KEAP1/STUB1/SGTA/DVL1/USP5/CLU/CBFA2T3/DDA1/DNAJB2/CSNK1D/AKT1/MAGEF1	12
GO:0032436	BP	GO:0032436	positive regulation of proteasomal ubiquitin-dependent protein catabolic process	11/574	82/18005	5.65838e-05	0.0147825	0.0143209	KEAP1/STUB1/SGTA/DVL1/USP5/CLU/CBFA2T3/DDA1/DNAJB2/CSNK1D/AKT1	11
GO:1903573	BP	GO:1903573	negative regulation of response to endoplasmic reticulum stress	8/574	44/18005	6.53723e-05	0.0151339	0.0146613	SGTA/WFS1/CLU/OS9/HYOU1/UBXN1/SYVN1/GRINA	8
GO:0043393	BP	GO:0043393	regulation of protein binding	19/574	216/18005	6.60985e-05	0.0151339	0.0146613	PRKACA/MAPRE3/BAX/CTSZ/PIM2/MAPK3/STUB1/DVL1/SYMPK/PIN1/DNAJB2/AKT1/PEX14/LDLRAP1/GPSM1/LRPAP1/RFNG/CTNNBIP1/LDOC1	19
GO:0051098	BP	GO:0051098	regulation of binding	27/574	373/18005	6.87905e-05	0.0151339	0.0146613	PRKACA/MAPRE3/BAX/TFAP4/CTSZ/PIM2/MAPK3/ACD/STUB1/MED25/DVL1/SYMPK/PIN1/MAU2/DNAJB2/AKT1/PEX14/LDLRAP1/GPSM1/PYGO2/LRPAP1/RFNG/JUN/CTNNBIP1/ZBTB7A/LDOC1/SUMO3	27
GO:0036503	BP	GO:0036503	ERAD pathway	12/574	99/18005	7.26255e-05	0.0151787	0.0147048	STUB1/SGTA/WFS1/SDF2L1/OS9/DNAJB2/UBE2J2/UBXN1/SYVN1/TMEM129/BRSK2/MAN1B1	12
GO:0043687	BP	GO:0043687	post-translational protein modification	26/574	361/18005	0.000101306	0.0201648	0.0195351	KEAP1/PSMD8/KLHL22/RABGGTA/CST3/FBXO31/NUCB1/FBXL15/WFS1/ICMT/FBXL16/DDA1/UBE2M/LRRC41/ASB6/FBXL18/FBXW5/SHISA5/FN3K/GPS1/FBXL14/VWA1/KLHL25/BTBD6/WDR5/ASB13	26
GO:1901800	BP	GO:1901800	positive regulation of proteasomal protein catabolic process	12/574	104/18005	0.000117578	0.0211262	0.0204665	KEAP1/STUB1/RNF40/SGTA/DVL1/USP5/CLU/CBFA2T3/DDA1/DNAJB2/CSNK1D/AKT1	12
GO:1903052	BP	GO:1903052	positive regulation of proteolysis involved in cellular protein catabolic process	13/574	120/18005	0.00011868	0.0211262	0.0204665	KEAP1/STUB1/RNF40/SGTA/DVL1/USP5/CLU/CBFA2T3/DDA1/DNAJB2/CSNK1D/AKT1/MAGEF1	13
GO:0034976	BP	GO:0034976	response to endoplasmic reticulum stress	22/574	284/18005	0.000121299	0.0211262	0.0204665	EXTL3/BAX/ERP29/STUB1/SGTA/WFS1/GORASP2/CLU/SDF2L1/OS9/DNAJB2/MANF/HYOU1/UBE2J2/UBXN1/SYVN1/TMEM129/BRSK2/YIF1A/MAN1B1/JUN/GRINA	22
GO:0032434	BP	GO:0032434	regulation of proteasomal ubiquitin-dependent protein catabolic process	13/574	123/18005	0.000152573	0.0250713	0.0242884	KEAP1/STUB1/SGTA/DVL1/USP5/CLU/CBFA2T3/DDA1/DNAJB2/CSNK1D/AKT1/GNA12/UBXN1	13
GO:1903364	BP	GO:1903364	positive regulation of cellular protein catabolic process	14/574	140/18005	0.000155946	0.0250713	0.0242884	KEAP1/STUB1/RNF40/SGTA/DVL1/CD81/USP5/CLU/CBFA2T3/DDA1/DNAJB2/CSNK1D/AKT1/MAGEF1	14
GO:0045732	BP	GO:0045732	positive regulation of protein catabolic process	18/574	214/18005	0.00017971	0.0278218	0.0269531	RAB7A/KEAP1/RHBDD3/STUB1/RNF40/SGTA/FZR1/DVL1/CD81/USP5/CLU/CBFA2T3/DDA1/DNAJB2/FURIN/CSNK1D/AKT1/MAGEF1	18
GO:1901216	BP	GO:1901216	positive regulation of neuron death	11/574	94/18005	0.000197787	0.0295268	0.0286048	GRN/BAX/CDC34/CTSZ/CLU/ELK1/PIN1/UBE2M/MAP3K11/JUN/ZNF746	11
GO:2000058	BP	GO:2000058	regulation of ubiquitin-dependent protein catabolic process	14/574	150/18005	0.000321005	0.0447801	0.0433818	KEAP1/STUB1/SGTA/DVL1/USP5/CLU/CBFA2T3/DDA1/DNAJB2/CSNK1D/AKT1/GNA12/UBXN1/MAGEF1	14
GO:0048193	BP	GO:0048193	Golgi vesicle transport	25/574	367/18005	0.000321389	0.0447801	0.0433818	ARF5/AP3D1/KIF22/CTSZ/LMF1/PPP6R1/KDELR1/SNX8/TMEM115/DCTN3/CSNK1D/SCYL1/SURF4/ARFGAP2/HYOU1/VPS51/TMED3/SPTBN2/YIF1A/KLC2/GAK/COPG1/LAMP1/AP2A1/INS	25
GO:0005774	CC	GO:0005774	vacuolar membrane	30/597	409/18941	1.75414e-05	0.00573322	0.00514048	CYB561/GRN/CTSA/AP3D1/RAB7A/CDIP1/SLC22A17/AP1B1/EEF1A2/VAC14/ATP6V0B/WDR24/ATP6V1F/STARD3/ITM2C/RPTOR/SURF4/ABCB9/RRAGA/CYB561A3/BRI3/HPS6/GAA/GNB2/ULK1/LAMP1/AP2A1/PSAP/GLMP/NEU1	30
GO:0031300	CC	GO:0031300	intrinsic component of organelle membrane	28/597	378/18941	2.78996e-05	0.00573322	0.00514048	SLC22A17/TECR/PORCN/FKBP8/WFS1/PIGT/ABHD17A/SYT5/DNAJB2/SLC37A4/FURIN/ABCB9/SLC25A4/PTPRN2/ZFYVE27/PINK1/SLC37A1/EMC10/SYVN1/RFNG/CLSTN1/YIF1A/DPM3/LAMP1/TMEM201/SLC6A9/GPAA1/SREBF2	28
GO:0005775	CC	GO:0005775	vacuolar lumen	17/597	172/18941	3.22696e-05	0.00573322	0.00514048	RNASET2/GRN/CTSA/TOLLIP/CYB5R3/LGMN/VAT1/PTGES2/PLBD2/SMPD1/GUSB/GAA/DPP7/SGSH/TCN2/PSAP/NEU1	17
GO:0031301	CC	GO:0031301	integral component of organelle membrane	26/597	347/18941	4.41996e-05	0.00588959	0.00528068	SLC22A17/TECR/PORCN/FKBP8/WFS1/PIGT/SYT5/SLC37A4/FURIN/ABCB9/SLC25A4/PTPRN2/ZFYVE27/PINK1/SLC37A1/EMC10/SYVN1/RFNG/CLSTN1/YIF1A/DPM3/LAMP1/TMEM201/SLC6A9/GPAA1/SREBF2	26
GO:0000151	CC	GO:0000151	ubiquitin ligase complex	22/597	283/18941	9.86116e-05	0.0100365	0.00899884	KEAP1/KLHL22/FBXO31/STUB1/RNF40/FZR1/FBXL15/UBE2S/FBXL16/DDA1/DCAF15/OS9/CBX4/FBXL18/FBXW5/UBE2J2/ZER1/MED27/SYVN1/FBXL14/KLHL25/PCGF2	22
GO:0031227	CC	GO:0031227	intrinsic component of endoplasmic reticulum membrane	15/597	156/18941	0.000126574	0.0100365	0.00899884	TECR/PORCN/FKBP8/WFS1/PIGT/DNAJB2/SLC37A4/ABCB9/ZFYVE27/SLC37A1/EMC10/SYVN1/DPM3/GPAA1/SREBF2	15
GO:0005765	CC	GO:0005765	lysosomal membrane	25/597	352/18941	0.00014414	0.0100365	0.00899884	CYB561/GRN/CTSA/AP3D1/RAB7A/CDIP1/AP1B1/EEF1A2/WDR24/STARD3/ITM2C/RPTOR/SURF4/ABCB9/RRAGA/CYB561A3/BRI3/HPS6/GAA/GNB2/LAMP1/AP2A1/PSAP/GLMP/NEU1	25
GO:0098852	CC	GO:0098852	lytic vacuole membrane	25/597	353/18941	0.000150641	0.0100365	0.00899884	CYB561/GRN/CTSA/AP3D1/RAB7A/CDIP1/AP1B1/EEF1A2/WDR24/STARD3/ITM2C/RPTOR/SURF4/ABCB9/RRAGA/CYB561A3/BRI3/HPS6/GAA/GNB2/LAMP1/AP2A1/PSAP/GLMP/NEU1	25
GO:0043202	CC	GO:0043202	lysosomal lumen	11/597	95/18941	0.000197548	0.0116993	0.0104897	RNASET2/CTSA/LGMN/PLBD2/SMPD1/GUSB/GAA/SGSH/TCN2/PSAP/NEU1	11
GO:0030176	CC	GO:0030176	integral component of endoplasmic reticulum membrane	14/597	148/18941	0.000249847	0.0133169	0.0119401	TECR/PORCN/FKBP8/WFS1/PIGT/SLC37A4/ABCB9/ZFYVE27/SLC37A1/EMC10/SYVN1/DPM3/GPAA1/SREBF2	14
GO:0150034	CC	GO:0150034	distal axon	21/597	285/18941	0.00029362	0.014214	0.0127444	AP3D1/ADGRL1/CTSZ/RNF40/DVL1/GIT1/ELK1/IGHMBP2/KATNB1/BOC/PTPRN2/ZFYVE27/TPRG1L/PINK1/ORAI2/APBB1/GPRIN1/BRSK2/CBX6/STMN3/NPTXR	21
GO:0030663	CC	GO:0030663	COPI-coated vesicle membrane	5/597	20/18941	0.000320014	0.014214	0.0127444	KDELR1/SCYL1/ARFGAP2/TMED3/COPG1	5
GO:0005766	CC	GO:0005766	primary lysosome	14/597	154/18941	0.000376385	0.0143295	0.012848	RNASET2/GRN/CTSA/TOLLIP/CYB5R3/VAT1/SURF4/PTGES2/BRI3/GUSB/GAA/DPP7/LAMP1/PSAP	14
GO:0042582	CC	GO:0042582	azurophil granule	14/597	154/18941	0.000376385	0.0143295	0.012848	RNASET2/GRN/CTSA/TOLLIP/CYB5R3/VAT1/SURF4/PTGES2/BRI3/GUSB/GAA/DPP7/LAMP1/PSAP	14
GO:0031461	CC	GO:0031461	cullin-RING ubiquitin ligase complex	14/597	158/18941	0.000488268	0.0173498	0.015556	KEAP1/KLHL22/FBXO31/FZR1/FBXL15/UBE2S/FBXL16/DDA1/DCAF15/FBXL18/FBXW5/ZER1/FBXL14/KLHL25	14
GO:0005793	CC	GO:0005793	endoplasmic reticulum-Golgi intermediate compartment	12/597	125/18941	0.000594333	0.0197987	0.0177518	ATP6AP1/CTSZ/NUCB1/KDELR1/CSNK1D/SCYL1/SURF4/LRPAP1/TMED3/YIF1A/COPG1/INS	12
GO:0016607	CC	GO:0016607	nuclear speck	25/597	397/18941	0.000863515	0.0270737	0.0242747	PRKACA/KIF22/CDC34/TAB1/BRD1/SF3A2/ELL/LHPP/ZMIZ1/C12orf57/SLC2A4RG/GLIS2/PIN1/PIAS3/SETD1B/CBX4/SURF2/TUT1/DGKZ/PSKH1/APBB1/GATAD2A/SART1/ALYREF/AP5Z1	25
GO:0030126	CC	GO:0030126	COPI vesicle coat	4/597	15/18941	0.0010107	0.0299203	0.0268269	SCYL1/ARFGAP2/TMED3/COPG1	4
GO:0030426	CC	GO:0030426	growth cone	14/597	171/18941	0.00106658	0.0299203	0.0268269	ADGRL1/CTSZ/DVL1/IGHMBP2/KATNB1/BOC/ZFYVE27/PINK1/ORAI2/APBB1/GPRIN1/CBX6/STMN3/NPTXR	14
GO:0034774	CC	GO:0034774	secretory granule lumen	21/597	321/18941	0.00136452	0.0324465	0.0290919	DNASE1L1/RNASET2/GRN/CTSA/TOLLIP/CYB5R3/CTSZ/GPI/LGALS3BP/VAT1/CLU/C1orf35/GSN/PTGES2/PDXK/GHDC/GUSB/VEGFB/DPP7/NEU1/INS	21
GO:0030137	CC	GO:0030137	COPI-coated vesicle	5/597	27/18941	0.00138872	0.0324465	0.0290919	KDELR1/SCYL1/ARFGAP2/TMED3/COPG1	5
GO:0030427	CC	GO:0030427	site of polarized growth	14/597	176/18941	0.00140646	0.0324465	0.0290919	ADGRL1/CTSZ/DVL1/IGHMBP2/KATNB1/BOC/ZFYVE27/PINK1/ORAI2/APBB1/GPRIN1/CBX6/STMN3/NPTXR	14
GO:0030133	CC	GO:0030133	transport vesicle	24/597	389/18941	0.00143272	0.0324465	0.0290919	ERP29/SGTA/KDELR1/WFS1/NRSN2/SYT5/KIF1A/YIPF2/FURIN/SNAP47/ECE2/SURF4/PTPRN2/TPRG1L/BSN/TMED3/TMEM187/COPG1/LAMP1/ZNRF1/SLC6A9/AP2A1/SREBF2/INS	24
GO:0005874	CC	GO:0005874	microtubule	25/597	413/18941	0.00149735	0.0324465	0.0290919	RASSF1/KIF22/MAPRE3/CEP170B/KLHL22/SNPH/TBCB/DVL1/TBCC/MAP2K2/KIF1A/TUBGCP2/DCTN3/TUBB2B/KATNB1/KIFC3/CSNK1D/TPPP3/PBXIP1/TUBA1A/NCKAP5L/DCXR/MAP3K11/KLC2/MTA1	25
GO:0060205	CC	GO:0060205	cytoplasmic vesicle lumen	21/597	325/18941	0.00158887	0.0324465	0.0290919	DNASE1L1/RNASET2/GRN/CTSA/TOLLIP/CYB5R3/CTSZ/GPI/LGALS3BP/VAT1/CLU/C1orf35/GSN/PTGES2/PDXK/GHDC/GUSB/VEGFB/DPP7/NEU1/INS	21
GO:0030672	CC	GO:0030672	synaptic vesicle membrane	10/597	104/18941	0.00164363	0.0324465	0.0290919	SGTA/WFS1/SYT5/SNAP47/PTPRN2/TPRG1L/BSN/LAMP1/ZNRF1/SLC6A9	10
GO:0099501	CC	GO:0099501	exocytic vesicle membrane	10/597	104/18941	0.00164363	0.0324465	0.0290919	SGTA/WFS1/SYT5/SNAP47/PTPRN2/TPRG1L/BSN/LAMP1/ZNRF1/SLC6A9	10
GO:0031983	CC	GO:0031983	vesicle lumen	21/597	327/18941	0.00171236	0.032596	0.029226	DNASE1L1/RNASET2/GRN/CTSA/TOLLIP/CYB5R3/CTSZ/GPI/LGALS3BP/VAT1/CLU/C1orf35/GSN/PTGES2/PDXK/GHDC/GUSB/VEGFB/DPP7/NEU1/INS	21
GO:0043025	CC	GO:0043025	neuronal cell body	28/597	496/18941	0.0022483	0.040502	0.0363146	PPP5C/ITPR3/PMM1/BRD1/EEF1A2/SNPH/FBXO31/ATP1A3/DVL1/SLC1A4/NRSN2/ELK1/SYT5/KIF1A/KATNB1/RPTOR/SNAP47/UBXN1/CKB/APBB1/CTNND2/KNDC1/SPTBN2/GLRX5/CBX6/DMWD/LAMP1/NPTXR	28
GO:0035578	CC	GO:0035578	azurophil granule lumen	9/597	91/18941	0.00227966	0.040502	0.0363146	RNASET2/GRN/CTSA/TOLLIP/CYB5R3/VAT1/PTGES2/GUSB/DPP7	9
GO:0017053	CC	GO:0017053	transcription repressor complex	8/597	77/18941	0.00289489	0.0497735	0.0446275	TFAP4/PHF12/CTBP1/GATAD2A/JUN/ZBTB7A/MTA1/NCOR2	8
GO:0048156	MF	GO:0048156	tau protein binding	9/587	45/17285	1.67778e-05	0.0118284	0.0116032	MARK4/PPP5C/LGMN/STUB1/CLU/HSPA2/PIN1/APBB1/BRSK2	9
GO:0051087	MF	GO:0051087	chaperone binding	13/587	101/17285	3.69058e-05	0.0130093	0.0127616	GRN/BAX/ERP29/STUB1/ATP1A3/CLU/TBCC/HSPA2/SDF2L1/DNAJB2/HYOU1/SYVN1/GAK	13

[truncated: 167 more sheets: 5_green_Reactome_terms, 5_green_KEGG_terms, 5_green_Cluster_Genes, 10_purple_GO_terms, 10_purple_Reactome_terms, 10_purple_KEGG_terms, 10_purple_Cluster_Genes, 21_darkred_GO_terms, 21_darkred_Reactome_terms, 21_darkred_KEGG_terms, 21_darkred_Cluster_Genes, 30_steelblue_GO_terms, 30_steelblue_Reactome_terms, 30_steelblue_KEGG_terms, 30_steelblue_Cluster_Genes, 27_white_GO_terms, 27_white_Reactome_terms, 27_white_KEGG_terms, 27_white_Cluster_Genes, 19_lightyellow_GO_terms …]
