# Supplementary material for: Human pancreatic islet miRNA-mRNA networks of altered miRNAs due to glycemic status
Source: iScience. 2022 Feb 26;25(4):103995. doi: 10.1016/j.isci.2022.103995 (PMC8927907; doi:10.1016/j.isci.2022.103995)
Supplement: Table S10. Cluster info & Overlaps with T2D-related genes and miRNA targeting, related to Figure 4C [file mmc11.xlsx]

## Sheet: Up-Pos Module Info
Cluster_ID	Cluster_GeneNumber	Cluster_T2D_genes_overlaps	miRNAs_targeting_cluster_genes
0 (Unassigned)	25	7	9
1	303	96	9
2	303	78	9
3	301	128	9
4	272	57	9
5	208	33	9
6	186	60	9
7	139	74	9
8	135	24	9
9	116	33	9
10	116	11	9
11	114	34	9
12	105	19	9
13	100	20	9
14	86	33	9
15	70	28	9
16	58	15	9
17	53	17	9
18	49	21	8
19	49	9	7
20	42	3	8
21	40	7	8
22	39	11	9
23	38	13	9
24	36	10	8
25	31	8	9
26	26	14	9
27	24	3	8
28	21	10	8
29	21	11	8
30	19	0	8
31	17	1	7
32	17	3	7
33	17	5	7
34	16	9	8
35	16	7	8
36	14	0	8
37	13	5	8
38	12	8	8
39	10	2	4

## Sheet: Down-Neg Module Info
Cluster_ID	Cluster_GeneNumber	Cluster_T2D_genes_overlaps	miRNAs_targeting_cluster_genes
0 (Unassigned)	137	32	22
1	1019	410	22
2	981	232	22
3	927	170	22
4	654	225	22
5	635	94	22
6	595	187	22
7	541	182	22
8	476	114	22
9	421	87	22
10	241	37	22
11	236	20	22
12	201	63	22
13	197	65	22
14	166	64	22
15	118	14	22
16	110	11	22
17	103	9	22
18	87	14	22
19	77	10	22
20	76	32	22
21	73	6	22
22	62	22	22
23	55	17	21
24	52	7	22
25	48	20	22
26	47	17	22
27	45	18	22
28	43	19	22
29	40	10	22
30	40	9	22
31	38	12	22
32	38	16	22
33	33	10	22
34	32	13	20
35	30	10	22
36	26	20	22
37	26	12	22
38	25	5	15
39	21	12	17
40	17	2	17
41	17	4	19
42	16	4	20
43	11	4	13
