# Supplementary material for: Human pancreatic islet miRNA-mRNA networks of altered miRNAs due to glycemic status
Source: iScience. 2022 Feb 26;25(4):103995. doi: 10.1016/j.isci.2022.103995 (PMC8927907; doi:10.1016/j.isci.2022.103995)
Supplement: Table S11. Significant eQTLs per miRNA set, related to Figure 5 [file mmc12.xlsx]

## Sheet: Up-Pos
Gene_ID	Variants_ID	Variant_Distance_from_Gene	Nominal_p.value	Slope	adj_p.value
hsa-miR-1827	12:99618695:G:T	-965016	0.0231924	-386.135	1
hsa-miR-1827	12:99626035:T:C	-957676	0.0231924	-1544.54	1
hsa-miR-1827	12:99646916:G:T	-936795	0.0231924	-1544.54	1
hsa-miR-1827	12:99657769:C:G	-925942	0.0231924	-386.135	1
hsa-miR-1827	12:99690223:T:C	-893488	0.0452653	1.77378	1
hsa-miR-1827	12:99692035:G:A	-891676	0.0231924	-1544.54	1
hsa-miR-1827	12:99706519:G:A	-877192	0.0154661	-1.62634	1
hsa-miR-1827	12:99746083:A:C	-837628	0.0231924	-2.93081	1
hsa-miR-1827	12:99754371:C:T	-829340	0.0231924	-308.908	1
hsa-miR-1827	12:99775193:C:T	-808518	0.0231924	-39.6035	1
hsa-miR-1827	12:99778645:T:C	-805066	0.0126923	-1.63813	1
hsa-miR-1827	12:99796147:G:A	-787564	0.0125005	-1.63901	1
hsa-miR-1827	12:99798263:C:G	-785448	0.0231924	-386.135	1
hsa-miR-1827	12:99802101:C:T	-781610	0.0231924	-1544.54	1
hsa-miR-1827	12:99803436:A:G	-780275	0.0231924	-15.1425	1
hsa-miR-1827	12:99810033:A:G	-773678	0.0231924	-308.908	1
hsa-miR-1827	12:99830178:A:G	-753533	0.0231924	-1544.54	1
hsa-miR-1827	12:99844625:G:C	-739086	0.0231924	-1544.54	1
hsa-miR-1827	12:99846851:A:G	-736860	0.0222477	-1.55428	1
hsa-miR-1827	12:99851608:G:A	-732103	0.0231924	-1544.54	1
hsa-miR-1827	12:99855380:C:T	-728331	0.0231924	-1544.54	1
hsa-miR-1827	12:99857450:G:A	-726261	0.0231924	-1544.54	1
hsa-miR-1827	12:99865030:T:C	-718681	0.0226405	-1.55037	1
hsa-miR-1827	12:99879680:A:C	-704031	0.0226405	-1.55037	1
hsa-miR-1827	12:99886517:T:C	-697194	0.042121	-0.986798	1
hsa-miR-1827	12:99901771:T:A	-681940	0.0231924	-1544.54	1
hsa-miR-1827	12:99915662:C:T	-668049	0.0205445	-22.77	1
hsa-miR-1827	12:99936737:C:T	-646974	0.0231924	-514.846	1
hsa-miR-1827	12:99947569:C:A	-636142	0.0231924	-1544.54	1
hsa-miR-1827	12:99950880:T:A	-632831	0.0231924	-308.908	1
hsa-miR-1827	12:99954902:G:A	-628809	0.0231924	-24.1334	1
hsa-miR-1827	12:99965609:A:C	-618102	0.0226405	-1.55037	1
hsa-miR-1827	12:99987246:G:T	-596465	0.0231924	-70.2063	1
hsa-miR-1827	12:99987807:C:T	-595904	0.0337321	-0.541085	1
hsa-miR-1827	12:99989119:G:T	-594592	0.0328533	0.847059	1
hsa-miR-1827	12:99994315:G:A	-589396	0.0231924	-1.54608	1
hsa-miR-1827	12:100005790:T:G	-577921	0.0374251	0.617837	1
hsa-miR-1827	12:100008644:G:A	-575067	0.0372746	0.618664	1
hsa-miR-1827	12:100011549:T:G	-572162	0.0372557	0.618827	1
hsa-miR-1827	12:100028046:G:A	-555665	0.0213523	-1.55389	1
hsa-miR-1827	12:100071313:A:G	-512398	0.0079894	1.28225	1
hsa-miR-1827	12:100072325:T:C	-511386	0.0231924	-1544.54	1
hsa-miR-1827	12:100082650:G:C	-501061	0.0231924	-3.97054	1
hsa-miR-1827	12:100083779:C:T	-499932	0.0499898	0.845347	1
hsa-miR-1827	12:100092256:C:A	-491455	0.0231924	-1.54608	1
hsa-miR-1827	12:100095881:G:C	-487830	0.00737707	1.42612	1
hsa-miR-1827	12:100111838:C:T	-471873	0.0231924	-11.6131	1
hsa-miR-1827	12:100111840:C:G	-471871	0.0231924	-11.6131	1
hsa-miR-1827	12:100111842:C:T	-471869	0.0231924	-11.6131	1
hsa-miR-1827	12:100112078:C:T	-471633	0.0079894	1.28225	1
hsa-miR-1827	12:100118427:C:T	-465284	0.0231924	-1544.54	1
hsa-miR-1827	12:100135597:C:G	-448114	0.0231924	-257.423	1
hsa-miR-1827	12:100156727:C:A	-426984	0.0231924	-257.423	1
hsa-miR-1827	12:100165519:G:A	-418192	0.0470914	0.54696	1
hsa-miR-1827	12:100170953:T:C	-412758	0.0231924	-1544.54	1
hsa-miR-1827	12:100190380:T:C	-393331	0.0104321	1.60473	1
hsa-miR-1827	12:100203822:C:T	-379889	0.0396421	0.451997	1
hsa-miR-1827	12:100204069:C:A	-379642	0.0409131	0.448916	1
hsa-miR-1827	12:100206488:T:A	-377223	0.0412586	0.455146	1
hsa-miR-1827	12:100212519:G:A	-371192	0.0396421	0.451997	1
hsa-miR-1827	12:100220522:T:C	-363189	0.0356071	0.926353	1
hsa-miR-1827	12:100253645:T:C	-330066	0.0149504	0.97307	1
hsa-miR-1827	12:100254399:T:G	-329312	0.0231924	-1544.54	1
hsa-miR-1827	12:100268863:C:T	-314848	0.0229274	0.992575	1
hsa-miR-1827	12:100289030:C:G	-294681	0.0244379	1.04966	1
hsa-miR-1827	12:100292942:A:G	-290769	0.0231924	-1544.54	1
hsa-miR-1827	12:100314020:G:A	-269691	0.0227878	-1.54629	1
hsa-miR-1827	12:100345947:T:C	-237764	0.0231924	-1.54454	1
hsa-miR-1827	12:100367155:C:T	-216556	0.0231924	-1544.54	1
hsa-miR-1827	12:100376804:G:A	-206907	0.0231924	-1.54454	1
hsa-miR-1827	12:100392988:A:G	-190723	0.0231924	-1544.54	1
hsa-miR-1827	12:100404234:A:G	-179477	0.0110689	-791.162	1
hsa-miR-1827	12:100413892:A:C	-169819	0.0221317	-8.10302	1
hsa-miR-1827	12:100419636:C:T	-164075	0.0231924	-1544.54	1
hsa-miR-1827	12:100421846:T:C	-161865	0.0231924	-772.269	1
hsa-miR-1827	12:100435786:G:A	-147925	0.0231924	-23.4021	1
hsa-miR-1827	12:100447016:C:T	-136695	0.0231924	-23.4021	1
hsa-miR-1827	12:100448566:T:G	-135145	0.0349073	0.478119	1
hsa-miR-1827	12:100475852:A:G	-107859	0.0116732	-540.97	1
hsa-miR-1827	12:100482735:G:A	-100976	0.0231924	-2.99329	1
hsa-miR-1827	12:100485111:G:A	-98600	0.0379063	0.917142	1
hsa-miR-1827	12:100519953:C:T	-63758	0.0114021	-201.245	1
hsa-miR-1827	12:100533290:G:A	-50421	0.0116732	-180.323	1
hsa-miR-1827	12:100533755:T:C	-49956	0.0232937	-1.54396	1
hsa-miR-1827	12:100541544:C:T	-42167	0.0231924	-24.5165	1
hsa-miR-1827	12:100548356:C:G	-35355	0.0231924	-1544.54	1
hsa-miR-1827	12:100553200:C:T	-30511	0.0231536	-1.54543	1
hsa-miR-1827	12:100563572:G:A	-20139	0.0231924	-772.269	1
hsa-miR-1827	12:100568021:C:G	-15690	0.0127844	-408.691	1
hsa-miR-1827	12:100574447:C:T	-9264	0.0231924	-24.5165	1
hsa-miR-1827	12:100575773:A:C	-7938	0.0376902	0.690499	1
hsa-miR-1827	12:100594092:C:T	10381	0.01202	-163	1
hsa-miR-1827	12:100626355:G:A	42644	0.0231924	-2.01112	1
hsa-miR-1827	12:100672921:A:G	89210	0.0231924	-128.712	1
hsa-miR-1827	12:100685092:G:A	101381	0.0231924	-1544.54	1
hsa-miR-1827	12:100698055:G:A	114344	0.0231924	-1.54454	1
hsa-miR-1827	12:100711697:G:A	127986	0.0231924	-308.908	1
hsa-miR-1827	12:100725917:C:T	142206	0.0231924	-1.54454	1
hsa-miR-1827	12:100736132:C:T	152421	0.0231924	-1544.54	1
hsa-miR-1827	12:100741185:A:G	157474	0.0231924	-308.908	1
hsa-miR-1827	12:100742803:G:A	159092	0.0231924	-514.846	1
hsa-miR-1827	12:100748367:A:G	164656	0.0231924	-1544.54	1
hsa-miR-1827	12:100760765:A:C	177054	0.0264229	0.586995	1
hsa-miR-1827	12:100762704:C:T	178993	0.0264229	0.586995	1
hsa-miR-1827	12:100763105:C:T	179394	0.0231924	-1544.54	1
hsa-miR-1827	12:100763166:T:G	179455	0.0264229	0.586995	1
hsa-miR-1827	12:100766674:T:C	182963	0.0231924	-1544.54	1
hsa-miR-1827	12:100768247:G:A	184536	0.0439161	0.494849	1
hsa-miR-1827	12:100768756:C:T	185045	0.0439161	0.494849	1
hsa-miR-1827	12:100769649:T:C	185938	0.0439161	0.494849	1
hsa-miR-1827	12:100769929:C:T	186218	0.0439161	0.494849	1
hsa-miR-1827	12:100770441:T:A	186730	0.0439161	0.494849	1
hsa-miR-1827	12:100771099:T:C	187388	0.0231924	-1.54454	1
hsa-miR-1827	12:100772430:G:A	188719	0.0231924	-2.21281	1
hsa-miR-1827	12:100774169:A:G	190458	0.0442628	0.494226	1
hsa-miR-1827	12:100781029:T:G	197318	0.0260756	-0.637498	1
hsa-miR-1827	12:100781888:C:T	198177	0.023509	-0.436389	1
hsa-miR-1827	12:100782307:G:A	198596	0.0196917	-120.3	1
hsa-miR-1827	12:100783388:T:G	199677	0.0493477	0.408728	1
hsa-miR-1827	12:100783398:G:C	199687	0.0232455	-0.440702	1
hsa-miR-1827	12:100786847:G:A	203136	0.0239688	-0.541068	1
hsa-miR-1827	12:100787095:T:C	203384	0.0235083	-0.436345	1
hsa-miR-1827	12:100787908:C:G	204197	0.0235742	-0.43643	1
hsa-miR-1827	12:100789411:T:C	205700	0.0235742	-0.43643	1
hsa-miR-1827	12:100789852:T:C	206141	0.0235742	-0.43643	1
hsa-miR-1827	12:100793804:C:G	210093	0.0220272	-0.473857	1
hsa-miR-1827	12:100795311:A:G	211600	0.0459898	-0.480663	1
hsa-miR-1827	12:100795794:A:G	212083	0.0459898	-0.480663	1
hsa-miR-1827	12:100797485:A:G	213774	0.0451442	-0.47771	1
hsa-miR-1827	12:100800193:C:T	216482	0.0451442	-0.47771	1
hsa-miR-1827	12:100802256:T:G	218545	0.0459951	-0.479471	1
hsa-miR-1827	12:100804228:A:G	220517	0.0459951	-0.479471	1
hsa-miR-1827	12:100804414:T:C	220703	0.0220878	-0.472356	1
hsa-miR-1827	12:100807811:C:T	224100	0.0459951	-0.479471	1
hsa-miR-1827	12:100813487:A:G	229776	0.0460553	-0.49305	1
hsa-miR-1827	12:100813976:A:C	230265	0.0222197	-0.482321	1
hsa-miR-1827	12:100816758:G:A	233047	0.0222197	-0.482321	1
hsa-miR-1827	12:100817739:C:T	234028	0.0460553	-0.49305	1
hsa-miR-1827	12:100819062:G:A	235351	0.0460553	-0.49305	1
hsa-miR-1827	12:100820743:A:G	237032	0.0461269	-0.493849	1
hsa-miR-1827	12:100823387:C:T	239676	0.046149	-0.494427	1
hsa-miR-1827	12:100835480:A:G	251769	0.0231924	-1544.54	1
hsa-miR-1827	12:100860538:G:A	276827	0.0231924	-25.3203	1
hsa-miR-1827	12:100866224:T:C	282513	0.0478436	-965.204	1
hsa-miR-1827	12:100881632:C:T	297921	0.0392632	-155.896	1
hsa-miR-1827	12:100883541:T:C	299830	0.0478436	-965.204	1
hsa-miR-1827	12:100937987:G:A	354276	0.0231924	-1544.54	1
hsa-miR-1827	12:100940102:T:C	356391	0.0231924	-1544.54	1
hsa-miR-1827	12:100944544:A:G	360833	0.0231924	-1544.54	1
hsa-miR-1827	12:100951766:A:G	368055	0.0215904	-25.8528	1
hsa-miR-1827	12:100953396:A:C	369685	0.0231924	-1544.54	1
hsa-miR-1827	12:100961582:C:T	377871	0.0373483	-887.775	1
hsa-miR-1827	12:100962562:C:A	378851	0.0354444	-223.078	1
hsa-miR-1827	12:100965775:G:T	382064	0.0231924	-1.54454	1
hsa-miR-1827	12:100967660:C:A	383949	0.00977231	0.655171	1
hsa-miR-1827	12:100967902:C:G	384191	0.0148176	0.55234	1
hsa-miR-1827	12:100969953:C:T	386242	0.0097563	0.655447	1
hsa-miR-1827	12:100970407:C:T	386696	0.0097563	0.655447	1
hsa-miR-1827	12:100970662:G:A	386951	0.0097563	0.655447	1
hsa-miR-1827	12:100971226:G:T	387515	0.0152552	0.548732	1
hsa-miR-1827	12:100971355:A:C	387644	0.0152552	0.548732	1
hsa-miR-1827	12:100971393:G:C	387682	0.0231924	-1544.54	1
hsa-miR-1827	12:100971663:T:C	387952	0.0152552	0.548732	1
hsa-miR-1827	12:100972337:T:A	388626	0.0152552	0.548732	1
hsa-miR-1827	12:100972649:A:T	388938	0.0327731	0.506078	1
hsa-miR-1827	12:100973159:T:C	389448	0.0325641	0.507588	1
hsa-miR-1827	12:100973537:C:A	389826	0.0231924	-1544.54	1
hsa-miR-1827	12:100973709:C:T	389998	0.033321	0.496077	1
hsa-miR-1827	12:100974593:G:A	390882	0.0328183	0.505995	1
hsa-miR-1827	12:100974894:G:A	391183	0.0333396	0.495946	1
hsa-miR-1827	12:100975624:T:A	391913	0.0328183	0.505995	1
hsa-miR-1827	12:100975742:G:A	392031	0.0326093	0.507504	1
hsa-miR-1827	12:100975965:G:A	392254	0.0328183	0.505995	1
hsa-miR-1827	12:100976862:C:T	393151	0.0328636	0.505912	1
hsa-miR-1827	12:100977385:A:G	393674	0.0326545	0.50742	1
hsa-miR-1827	12:100977558:T:C	393847	0.0333396	0.495946	1
hsa-miR-1827	12:100978878:C:T	395167	0.032922	0.506009	1
hsa-miR-1827	12:100981982:A:G	398271	0.0327126	0.507518	1
hsa-miR-1827	12:100983482:G:A	399771	0.0478436	-965.204	1
hsa-miR-1827	12:100984560:T:G	400849	0.0231924	-1544.54	1
hsa-miR-1827	12:100984769:C:T	401058	0.0331005	0.505855	1
hsa-miR-1827	12:100991520:C:T	407809	0.0327821	0.506441	1
hsa-miR-1827	12:100999675:G:A	415964	0.0231924	-1544.54	1
hsa-miR-1827	12:101001693:C:G	417982	0.0328274	0.506358	1
hsa-miR-1827	12:101002004:G:C	418293	0.0326182	0.507868	1
hsa-miR-1827	12:101002115:G:C	418404	0.0325426	0.508418	1
hsa-miR-1827	12:101002361:A:G	418650	0.0326182	0.507868	1
hsa-miR-1827	12:101004312:A:G	420601	0.033562	-0.504624	1
hsa-miR-1827	12:101014309:C:T	430598	0.0329803	-0.469082	1
hsa-miR-1827	12:101014872:A:G	431161	0.0335043	-0.502544	1
hsa-miR-1827	12:101015725:G:A	432014	0.0334859	-0.502676	1
hsa-miR-1827	12:101018014:T:C	434303	0.0333396	-0.495946	1
hsa-miR-1827	12:101018979:C:T	435268	0.0334574	-0.502852	1
hsa-miR-1827	12:101019003:T:C	435292	0.0334574	-0.502852	1
hsa-miR-1827	12:101022138:A:G	438427	0.00995205	-0.502551	1
hsa-miR-1827	12:101038002:C:T	454291	0.0231924	-1544.54	1
hsa-miR-1827	12:101039060:T:A	455349	0.0231924	-1.97007	1
hsa-miR-1827	12:101055670:C:T	471959	0.0411354	0.369552	1
hsa-miR-1827	12:101055676:T:C	471965	0.0231924	-1544.54	1
hsa-miR-1827	12:101056792:C:T	473081	0.0411354	0.369552	1
hsa-miR-1827	12:101059147:C:G	475436	0.0399989	0.370643	1
hsa-miR-1827	12:101059148:A:G	475437	0.0399989	0.370643	1
hsa-miR-1827	12:101059478:G:A	475767	0.040042	0.370486	1
hsa-miR-1827	12:101060719:C:T	477008	0.0231924	-1.6379	1
hsa-miR-1827	12:101065239:A:G	481528	0.0388683	0.370461	1
hsa-miR-1827	12:101065397:A:G	481686	0.0388574	0.370471	1
hsa-miR-1827	12:101065933:C:T	482222	0.0075295	-0.474778	1
hsa-miR-1827	12:101068094:G:T	484383	0.0187182	-0.471597	1
hsa-miR-1827	12:101069294:A:G	485583	0.0231924	-1544.54	1
hsa-miR-1827	12:101071108:C:A	487397	0.0297861	-0.458561	1
hsa-miR-1827	12:101079901:A:G	496190	0.0231924	-1.54454	1
hsa-miR-1827	12:101108717:A:G	525006	0.0231924	-3.12028	1
hsa-miR-1827	12:101114503:C:T	530792	0.0236652	-1.54299	1
hsa-miR-1827	12:101120793:A:G	537082	0.0231924	-1.54919	1
hsa-miR-1827	12:101147834:A:T	564123	0.0234975	-1.5448	1
hsa-miR-1827	12:101168599:A:G	584888	0.0234975	-1.5448	1
hsa-miR-1827	12:101216613:A:G	632902	0.0231924	-1.54454	1
hsa-miR-1827	12:101235170:T:C	651459	0.0213014	-1.19129	1
hsa-miR-1827	12:101260854:G:C	677143	0.0231924	-3.08908	1
hsa-miR-1827	12:101444643:G:T	860932	0.0374559	0.64444	1
hsa-miR-1827	12:101446064:C:T	862353	0.0232103	-1.54457	1
hsa-miR-1827	12:101448680:G:A	864969	0.00364739	0.876349	1
hsa-miR-1827	12:101449161:G:A	865450	0.0361274	-0.603303	1
hsa-miR-1827	12:101523976:T:C	940265	0.0019611	-0.774939	1
hsa-miR-1827	12:101524221:C:T	940510	0.00195283	-0.775126	1
hsa-miR-1827	12:101524535:G:C	940824	0.00194623	-0.77541	1
hsa-miR-1827	12:101524920:C:A	941209	0.00195138	-0.77525	1
hsa-miR-1827	12:101524969:G:A	941258	0.00913824	-0.801699	1
hsa-miR-1827	12:101524983:G:A	941272	0.00194257	-0.776115	1
hsa-miR-1827	12:101525164:G:A	941453	0.00190788	-0.775918	1
hsa-miR-1827	12:101525562:G:T	941851	0.00314032	-0.787274	1
hsa-miR-1827	12:101539745:C:G	956034	0.0311275	-0.882837	1
hsa-miR-629-5p	15:69399885:C:T	-971882	0.0391668	-5.32686	1
hsa-miR-629-5p	15:69416062:G:A	-955705	0.0392319	-5.32877	1
hsa-miR-629-5p	15:69417058:C:T	-954709	0.0392319	-754.402	1
hsa-miR-629-5p	15:69424229:G:A	-947538	0.0392319	-5.3234	1
hsa-miR-629-5p	15:69453015:G:A	-918752	0.0392319	-2640.41	1
hsa-miR-629-5p	15:69511704:T:C	-860063	0.0450041	224.959	1
hsa-miR-629-5p	15:69515050:A:G	-856717	0.0392319	-5.28082	1
hsa-miR-629-5p	15:69523583:C:A	-848184	0.0458461	1183.11	1
hsa-miR-629-5p	15:69530968:G:A	-840799	0.0458461	1183.11	1
hsa-miR-629-5p	15:69537057:G:A	-834710	0.0392319	-5.28082	1
hsa-miR-629-5p	15:69540472:C:T	-831295	0.0103879	-5.12208	1
hsa-miR-629-5p	15:69544958:C:T	-826809	0.0471948	373.802	1
hsa-miR-629-5p	15:69550644:T:G	-821123	0.00910878	-4.86428	1
hsa-miR-629-5p	15:69571668:C:T	-800099	0.0488116	2.24384	1
hsa-miR-629-5p	15:69582854:T:C	-788913	0.0392319	-586.757	1
hsa-miR-629-5p	15:69594606:C:T	-777161	0.0183692	-4.16881	1
hsa-miR-629-5p	15:69597931:G:A	-773836	0.0145872	3.16815	1
hsa-miR-629-5p	15:69597932:G:T	-773835	0.0145872	3.16815	1
hsa-miR-629-5p	15:69598513:C:T	-773254	0.0123624	-2.18977	1
hsa-miR-629-5p	15:69598945:T:C	-772822	0.0123587	-2.18948	1
hsa-miR-629-5p	15:69599125:A:C	-772642	0.0123587	-2.18948	1
hsa-miR-629-5p	15:69600659:G:A	-771108	0.0127467	-2.16853	1
hsa-miR-629-5p	15:69601373:G:T	-770394	0.0126238	2.18959	1
hsa-miR-629-5p	15:69604966:T:C	-766801	0.0126309	-2.18507	1
hsa-miR-629-5p	15:69606641:C:G	-765126	0.0121739	2.20513	1
hsa-miR-629-5p	15:69609383:T:C	-762384	0.0137927	2.15243	1
hsa-miR-629-5p	15:69610028:G:A	-761739	0.0127348	2.16893	1
hsa-miR-629-5p	15:69613566:C:T	-758201	0.0126384	2.18941	1
hsa-miR-629-5p	15:69617688:G:A	-754079	0.0126422	2.18852	1
hsa-miR-629-5p	15:69618179:G:A	-753588	0.0127467	-2.16853	1
hsa-miR-629-5p	15:69618296:G:A	-753471	0.012888	-2.1822	1
hsa-miR-629-5p	15:69622264:T:C	-749503	0.0378454	-3.80778	1
hsa-miR-629-5p	15:69624564:G:A	-747203	0.0101939	2.41991	1
hsa-miR-629-5p	15:69632367:G:A	-739400	0.0226016	2.24407	1
hsa-miR-629-5p	15:69636265:C:T	-735502	0.013807	3577.46	1
hsa-miR-629-5p	15:69637900:T:C	-733867	0.0388777	-3.82795	1
hsa-miR-629-5p	15:69649385:C:G	-722382	0.0262546	2.20124	1
hsa-miR-629-5p	15:69650898:G:A	-720869	0.0148021	3.24974	1
hsa-miR-629-5p	15:69651454:C:T	-720313	0.0258487	3.50503	1
hsa-miR-629-5p	15:69654571:A:G	-717196	0.0473134	260.585	1
hsa-miR-629-5p	15:69661648:G:A	-710119	0.0350283	1386.23	1
hsa-miR-629-5p	15:69664906:G:A	-706861	0.0273858	5.53181	1
hsa-miR-629-5p	15:69666737:G:A	-705030	0.013807	3577.46	1
hsa-miR-629-5p	15:69674138:C:T	-697629	0.0384754	1766.03	1
hsa-miR-629-5p	15:69678856:G:T	-692911	0.0392319	-5.2861	1
hsa-miR-629-5p	15:69686899:T:C	-684868	0.0389263	-3.82885	1
hsa-miR-629-5p	15:69690141:T:C	-681626	0.0267294	5.51506	1
hsa-miR-629-5p	15:69693405:C:T	-678362	0.0392319	-5.2861	1
hsa-miR-629-5p	15:69702029:A:G	-669738	0.0227639	3.06314	1
hsa-miR-629-5p	15:69708945:G:T	-662822	0.0257484	5.54144	1
hsa-miR-629-5p	15:69723931:C:T	-647836	0.0249798	5.55737	1
hsa-miR-629-5p	15:69728530:A:C	-643237	0.0250417	5.55544	1
hsa-miR-629-5p	15:69750313:G:C	-621454	0.024504	5.56364	1
hsa-miR-629-5p	15:69750821:T:G	-620946	0.0309978	-3.54818	1
hsa-miR-629-5p	15:69771931:A:T	-599836	0.0134326	-4.68603	1
hsa-miR-629-5p	15:69774754:T:G	-597013	0.0418184	2.75301	1
hsa-miR-629-5p	15:69777458:G:A	-594309	0.0307461	-3.72717	1
hsa-miR-629-5p	15:69786406:A:G	-585361	0.0132683	-4.65779	1
hsa-miR-629-5p	15:69790796:G:A	-580971	0.0309351	-3.72524	1
hsa-miR-629-5p	15:69792411:T:C	-579356	0.0308214	-3.72193	1
hsa-miR-629-5p	15:69794294:A:C	-577473	0.0308214	-3.72193	1
hsa-miR-629-5p	15:69799913:C:T	-571854	0.0308214	-3.72193	1
hsa-miR-629-5p	15:69823993:G:A	-547774	0.0308214	-3.72193	1
hsa-miR-629-5p	15:69827920:A:G	-543847	0.0293353	3.55798	1
hsa-miR-629-5p	15:69831951:G:C	-539816	0.0293207	3.55856	1
hsa-miR-629-5p	15:69839255:C:T	-532512	0.0308214	-3.72193	1
hsa-miR-629-5p	15:69839464:G:A	-532303	0.0392319	-16.8716	1
hsa-miR-629-5p	15:69840932:G:A	-530835	0.0308214	-3.72193	1
hsa-miR-629-5p	15:69841618:C:T	-530149	0.0424893	2.9379	1
hsa-miR-629-5p	15:69848617:C:G	-523150	0.0308214	-3.72193	1
hsa-miR-629-5p	15:69848811:C:G	-522956	0.0308214	-3.72193	1
hsa-miR-629-5p	15:69849329:C:T	-522438	0.0308214	-3.72193	1
hsa-miR-629-5p	15:69850894:G:T	-520873	0.00822874	-6.01568	1
hsa-miR-629-5p	15:69851057:G:A	-520710	0.0308214	-3.72193	1
hsa-miR-629-5p	15:69851739:G:T	-520028	0.0308214	-3.72193	1
hsa-miR-629-5p	15:69852319:A:G	-519448	0.0308214	-3.72193	1
hsa-miR-629-5p	15:69852618:T:C	-519149	0.0308214	-3.72193	1
hsa-miR-629-5p	15:69852754:T:C	-519013	0.040517	2.83601	1
hsa-miR-629-5p	15:69853783:G:A	-517984	0.0308214	-3.72193	1
hsa-miR-629-5p	15:69854162:C:T	-517605	0.0308214	-3.72193	1
hsa-miR-629-5p	15:69854306:G:C	-517461	0.0308214	-3.72193	1
hsa-miR-629-5p	15:69854982:T:C	-516785	0.0308214	-3.72193	1
hsa-miR-629-5p	15:69855524:A:G	-516243	0.0308214	-3.72193	1
hsa-miR-629-5p	15:69856188:A:G	-515579	0.0308214	-3.72193	1
hsa-miR-629-5p	15:69857658:G:C	-514109	0.0308214	-3.72193	1
hsa-miR-629-5p	15:69857758:C:T	-514009	0.0308214	-3.72193	1
hsa-miR-629-5p	15:69858562:T:G	-513205	0.0422773	-2.74537	1
hsa-miR-629-5p	15:69859914:G:A	-511853	0.0236983	5.60348	1
hsa-miR-629-5p	15:69860669:C:A	-511098	0.0405315	2.83508	1
hsa-miR-629-5p	15:69861539:A:G	-510228	0.0406918	2.81881	1
hsa-miR-629-5p	15:69863143:T:C	-508624	0.0406918	2.81881	1
hsa-miR-629-5p	15:69863490:A:G	-508277	0.0406918	2.81881	1
hsa-miR-629-5p	15:69864903:C:T	-506864	0.0308214	-3.72193	1
hsa-miR-629-5p	15:69866056:A:T	-505711	0.0406918	2.81881	1
hsa-miR-629-5p	15:69868897:G:A	-502870	0.0284041	3.84655	1
hsa-miR-629-5p	15:69868941:T:C	-502826	0.0422773	2.74537	1
hsa-miR-629-5p	15:69869571:G:T	-502196	0.0301193	3.4545	1
hsa-miR-629-5p	15:69871428:T:C	-500339	0.0408482	2.8138	1
hsa-miR-629-5p	15:69871876:C:G	-499891	0.0408482	2.8138	1
hsa-miR-629-5p	15:69873599:A:G	-498168	0.0408612	2.8127	1
hsa-miR-629-5p	15:69877454:G:T	-494313	0.0308214	-3.72193	1
hsa-miR-629-5p	15:69879553:C:T	-492214	0.0150114	-4.50563	1
hsa-miR-629-5p	15:69879664:G:A	-492103	0.0392319	-5.3234	1
hsa-miR-629-5p	15:69879729:A:G	-492038	0.0410359	2.799	1
hsa-miR-629-5p	15:69884014:A:G	-487753	0.0277114	3.85407	1
hsa-miR-629-5p	15:69884184:G:T	-487583	0.0308214	-3.72193	1
hsa-miR-629-5p	15:69885421:C:G	-486346	0.0411015	2.79717	1
hsa-miR-629-5p	15:69885931:C:A	-485836	0.0277114	3.85407	1
hsa-miR-629-5p	15:69888378:C:A	-483389	0.0430321	2.7641	1
hsa-miR-629-5p	15:69890229:G:C	-481538	0.0308214	-3.72193	1
hsa-miR-629-5p	15:69892536:C:T	-479231	0.0430321	2.7641	1
hsa-miR-629-5p	15:69892804:C:T	-478963	0.0296973	3.79722	1
hsa-miR-629-5p	15:69892816:G:A	-478951	0.0296973	3.79722	1
hsa-miR-629-5p	15:69892947:A:G	-478820	0.0308214	3.72193	1
hsa-miR-629-5p	15:69893034:A:G	-478733	0.0430321	2.7641	1
hsa-miR-629-5p	15:69895468:C:A	-476299	0.0236983	5.60348	1
hsa-miR-629-5p	15:69897892:T:A	-473875	0.0297447	3.79234	1
hsa-miR-629-5p	15:69897999:T:C	-473768	0.0298396	3.78917	1
hsa-miR-629-5p	15:69899813:C:T	-471954	0.0209907	1.81651	1
hsa-miR-629-5p	15:69900487:A:G	-471280	0.0207642	-1.82481	1
hsa-miR-629-5p	15:69901750:C:T	-470017	0.0307969	3.47957	1
hsa-miR-629-5p	15:69904820:T:C	-466947	0.0308214	3.72193	1
hsa-miR-629-5p	15:69905025:T:G	-466742	0.0298977	3.78387	1
hsa-miR-629-5p	15:69905087:A:G	-466680	0.0299035	3.7839	1
hsa-miR-629-5p	15:69905496:A:T	-466271	0.0308214	-3.72193	1
hsa-miR-629-5p	15:69907878:C:G	-463889	0.00953802	2.12006	1
hsa-miR-629-5p	15:69915375:G:C	-456392	0.0308214	-3.72193	1
hsa-miR-629-5p	15:69917769:T:C	-453998	0.0191824	-2.55237	1
hsa-miR-629-5p	15:69919531:C:A	-452236	0.0392319	-5.28082	1
hsa-miR-629-5p	15:69920632:C:A	-451135	0.0392319	-5.28082	1
hsa-miR-629-5p	15:69921795:T:C	-449972	0.0392319	-5.28082	1
hsa-miR-629-5p	15:69922693:C:T	-449074	0.0392319	-5.28082	1
hsa-miR-629-5p	15:69925614:G:T	-446153	0.0392319	-5.28082	1
hsa-miR-629-5p	15:69932169:G:A	-439598	0.0336543	-2.18621	1
hsa-miR-629-5p	15:69932674:G:T	-439093	0.0329083	-2.19505	1
hsa-miR-629-5p	15:69935369:C:T	-436398	0.0392319	-5.28082	1
hsa-miR-629-5p	15:69957397:C:T	-414370	0.0391792	-5.31954	1
hsa-miR-629-5p	15:69957528:C:T	-414239	0.0385351	-5.4099	1
hsa-miR-629-5p	15:69957695:G:A	-414072	0.0392319	-264.041	1
hsa-miR-629-5p	15:69961624:C:T	-410143	0.024861	-4.21929	1
hsa-miR-629-5p	15:69962737:C:T	-409030	0.0204304	2.88645	1
hsa-miR-629-5p	15:69963166:G:C	-408601	0.00801039	3.10667	1
hsa-miR-629-5p	15:69964971:G:A	-406796	0.00728009	3.11359	1
hsa-miR-629-5p	15:69965008:C:G	-406759	0.00637175	2.92953	1
hsa-miR-629-5p	15:69965730:G:A	-406037	0.0362681	-2.49354	1
hsa-miR-629-5p	15:69968045:A:G	-403722	0.0155058	2.65054	1
hsa-miR-629-5p	15:69979459:G:C	-392308	0.029915	2.19544	1
hsa-miR-629-5p	15:69980001:C:G	-391766	0.0324365	2.00469	1
hsa-miR-629-5p	15:69980762:C:T	-391005	0.0324365	2.00469	1
hsa-miR-629-5p	15:69985900:A:G	-385867	0.0397155	-5.28416	1
hsa-miR-629-5p	15:69998309:C:G	-373458	0.0265136	-4.05909	1
hsa-miR-629-5p	15:70008993:C:T	-362774	0.0499419	-1418.71	1
hsa-miR-629-5p	15:70009122:A:G	-362645	0.0392319	-5280.82	1
hsa-miR-629-5p	15:70028833:G:A	-342934	0.0472425	1.78619	1
hsa-miR-629-5p	15:70049424:C:T	-322343	0.00638576	2.32767	1
hsa-miR-629-5p	15:70049612:A:G	-322155	0.0487373	-945.26	1
hsa-miR-629-5p	15:70056844:G:A	-314923	0.0359055	-5.4693	1
hsa-miR-629-5p	15:70065199:C:T	-306568	0.0489668	-704.479	1
hsa-miR-629-5p	15:70073048:G:A	-298719	0.0401808	-5.39421	1
hsa-miR-629-5p	15:70074458:C:T	-297309	0.0409543	-2.08176	1
hsa-miR-629-5p	15:70074812:G:A	-296955	0.0268187	-1.94323	1
hsa-miR-629-5p	15:70074916:A:T	-296851	0.0423172	-2.07217	1
hsa-miR-629-5p	15:70075223:A:G	-296544	0.0267957	-1.94375	1
hsa-miR-629-5p	15:70075346:A:G	-296421	0.0423172	-2.07217	1
hsa-miR-629-5p	15:70075569:A:G	-296198	0.0423172	-2.07217	1
hsa-miR-629-5p	15:70075735:G:C	-296032	0.0394904	-1.76024	1
hsa-miR-629-5p	15:70075810:C:T	-295957	0.0423172	-2.07217	1
hsa-miR-629-5p	15:70076209:G:A	-295558	0.0423172	-2.07217	1
hsa-miR-629-5p	15:70077063:A:C	-294704	0.0426756	-2.06998	1
hsa-miR-629-5p	15:70077435:G:A	-294332	0.0426756	-2.06998	1
hsa-miR-629-5p	15:70077821:G:A	-293946	0.0426756	-2.06998	1
hsa-miR-629-5p	15:70077947:C:T	-293820	0.0426756	-2.06998	1
hsa-miR-629-5p	15:70078498:G:A	-293269	0.0426756	-2.06998	1
hsa-miR-629-5p	15:70079109:T:C	-292658	0.0426756	-2.06998	1
hsa-miR-629-5p	15:70079143:C:A	-292624	0.0426756	-2.06998	1
hsa-miR-629-5p	15:70079542:T:A	-292225	0.0426756	-2.06998	1
hsa-miR-629-5p	15:70080222:C:G	-291545	0.0426756	-2.06998	1
hsa-miR-629-5p	15:70080473:G:A	-291294	0.0426756	-2.06998	1
hsa-miR-629-5p	15:70082489:C:T	-289278	0.0416804	-2.07605	1
hsa-miR-629-5p	15:70084107:G:A	-287660	0.0417506	-2.07563	1
hsa-miR-629-5p	15:70084137:A:G	-287630	0.0417873	-2.07549	1
hsa-miR-629-5p	15:70090852:C:T	-280915	0.0392319	-754.402	1
hsa-miR-629-5p	15:70093064:T:C	-278703	0.0460996	1.87849	1
hsa-miR-629-5p	15:70093691:G:T	-278076	0.0392319	-5.28082	1
hsa-miR-629-5p	15:70106496:C:T	-265271	0.0392319	-5.28082	1
hsa-miR-629-5p	15:70109654:T:G	-262113	0.0392319	-5.28082	1
hsa-miR-629-5p	15:70111573:A:G	-260194	0.00948067	-3.52855	1
hsa-miR-629-5p	15:70117181:A:C	-254586	0.0392319	-5.28082	1
hsa-miR-629-5p	15:70118394:G:C	-253373	0.0301844	5.00923	1
hsa-miR-629-5p	15:70119420:G:C	-252347	0.02952	5.06882	1
hsa-miR-629-5p	15:70122093:G:A	-249674	0.0392319	-211.233	1
hsa-miR-629-5p	15:70125226:C:T	-246541	0.0184973	-1035.55	1
hsa-miR-629-5p	15:70127270:G:A	-244497	0.0392319	-5.28082	1
hsa-miR-629-5p	15:70135918:C:T	-235849	0.0392319	-754.402	1
hsa-miR-629-5p	15:70147555:G:C	-224212	0.0392319	-211.233	1
hsa-miR-629-5p	15:70154922:T:C	-216845	0.0392529	-5.28184	1
hsa-miR-629-5p	15:70201500:G:A	-170267	0.0392319	-5.28082	1
hsa-miR-629-5p	15:70201625:G:A	-170142	0.0392319	-5.28082	1
hsa-miR-629-5p	15:70208373:A:G	-163394	0.0386557	1.69831	1
hsa-miR-629-5p	15:70219191:C:T	-152576	0.0392319	-5.3558	1
hsa-miR-629-5p	15:70224242:C:T	-147525	0.0132412	-5.13309	1
hsa-miR-629-5p	15:70224858:G:C	-146909	0.0392319	-5.28082	1
hsa-miR-629-5p	15:70229594:A:G	-142173	0.0392319	-5.28082	1
hsa-miR-629-5p	15:70234161:G:A	-137606	0.0396855	2.11964	1
hsa-miR-629-5p	15:70234539:A:G	-137228	0.0367067	-1.90043	1
hsa-miR-629-5p	15:70234667:C:T	-137100	0.0363612	-1.9004	1
hsa-miR-629-5p	15:70234902:A:G	-136865	0.0368017	-1.89972	1
hsa-miR-629-5p	15:70236466:G:A	-135301	0.0392319	-5.38309	1
hsa-miR-629-5p	15:70236968:T:C	-134799	0.0285324	2.18857	1
hsa-miR-629-5p	15:70239815:G:A	-131952	0.0392319	-7.82343	1
hsa-miR-629-5p	15:70241185:A:T	-130582	0.0256541	-2.06204	1
hsa-miR-629-5p	15:70241293:T:C	-130474	0.0272332	1.96195	1
hsa-miR-629-5p	15:70245952:C:T	-125815	0.0392319	-5.41622	1
hsa-miR-629-5p	15:70246749:A:G	-125018	0.0324099	-2.19768	1
hsa-miR-629-5p	15:70247532:A:G	-124235	0.0255531	-2.06237	1
hsa-miR-629-5p	15:70248428:G:A	-123339	0.0392319	-5280.82	1
hsa-miR-629-5p	15:70254431:C:G	-117336	0.0256541	-2.06204	1
hsa-miR-629-5p	15:70256627:T:G	-115140	0.0392319	-5.46103	1
hsa-miR-629-5p	15:70257954:G:A	-113813	0.0251913	-2.06263	1
hsa-miR-629-5p	15:70258424:T:C	-113343	0.0259635	3.93321	1
hsa-miR-629-5p	15:70258589:T:A	-113178	0.0392319	-754.402	1
hsa-miR-629-5p	15:70259526:G:A	-112241	0.0327424	-2.19753	1
hsa-miR-629-5p	15:70261228:T:C	-110539	0.032046	2.20335	1
hsa-miR-629-5p	15:70262861:C:G	-108906	0.0256402	-2.06236	1
hsa-miR-629-5p	15:70263883:T:C	-107884	0.028771	2.19051	1
hsa-miR-629-5p	15:70264677:A:C	-107090	0.0392319	-5.51233	1
hsa-miR-629-5p	15:70268938:A:G	-102829	0.0117462	3.19097	1
hsa-miR-629-5p	15:70272590:C:T	-99177	0.0392319	-5.51233	1
hsa-miR-629-5p	15:70275227:C:G	-96540	0.0392319	-5.55875	1
hsa-miR-629-5p	15:70277286:A:G	-94481	0.0117344	3.19697	1
hsa-miR-629-5p	15:70281561:T:A	-90206	0.0117437	3.19641	1
hsa-miR-629-5p	15:70282007:A:G	-89760	0.0221612	2.31988	1
hsa-miR-629-5p	15:70285411:G:A	-86356	0.000159182	3.70479	1
hsa-miR-629-5p	15:70288315:A:G	-83452	0.00738425	2.02774	1
hsa-miR-629-5p	15:70288703:G:A	-83064	0.000159182	3.70479	1
hsa-miR-629-5p	15:70290028:C:T	-81739	0.00345167	-3.31835	1
hsa-miR-629-5p	15:70290210:G:A	-81557	0.0348267	1.99567	1
hsa-miR-629-5p	15:70290677:G:C	-81090	0.032015	2.0289	1
hsa-miR-629-5p	15:70290760:G:A	-81007	0.0301527	2.05158	1
hsa-miR-629-5p	15:70290790:A:G	-80977	0.0301527	2.05158	1
hsa-miR-629-5p	15:70290990:C:T	-80777	0.0301527	2.05158	1
hsa-miR-629-5p	15:70292958:A:G	-78809	0.0107144	3.52058	1
hsa-miR-629-5p	15:70292964:T:G	-78803	0.0328401	2.51905	1
hsa-miR-629-5p	15:70295811:G:A	-75956	0.0392319	-7.3961	1
hsa-miR-629-5p	15:70302162:G:A	-69605	0.0392319	-5.27028	1
hsa-miR-629-5p	15:70302718:C:T	-69049	0.0375986	-3.81068	1
hsa-miR-629-5p	15:70306146:G:A	-65621	0.0392319	-6.80518	1
hsa-miR-629-5p	15:70308381:G:T	-63386	0.0392319	-6.80518	1
hsa-miR-629-5p	15:70315986:G:A	-55781	0.0392319	-5.31269	1
hsa-miR-629-5p	15:70317277:T:C	-54490	0.0392319	-5280.82	1
hsa-miR-629-5p	15:70321185:G:A	-50582	0.0392319	-5.30735	1
hsa-miR-629-5p	15:70321598:T:C	-50169	0.0392319	-2.97176	1
hsa-miR-629-5p	15:70322514:A:T	-49253	0.0423104	-1.70548	1
hsa-miR-629-5p	15:70326540:C:T	-45227	0.0392319	-5280.82	1
hsa-miR-629-5p	15:70328915:G:A	-42852	0.0392319	-182.097	1
hsa-miR-629-5p	15:70329294:C:T	-42473	0.0392319	-5.16714	1
hsa-miR-629-5p	15:70331047:T:C	-40720	0.0392319	-188.601	1
hsa-miR-629-5p	15:70332774:G:A	-38993	0.0392319	-5.16714	1
hsa-miR-629-5p	15:70337426:T:C	-34341	0.0392319	-5.31269	1
hsa-miR-629-5p	15:70340380:C:T	-31387	0.0392319	-5280.82	1
hsa-miR-629-5p	15:70341282:G:A	-30485	0.0392319	-2640.41	1
hsa-miR-629-5p	15:70347727:G:T	-24040	0.0392319	-2640.41	1
hsa-miR-629-5p	15:70351788:T:C	-19979	0.049176	2.14374	1
hsa-miR-629-5p	15:70354933:G:A	-16834	0.0131049	2.23953	1
hsa-miR-629-5p	15:70355763:C:T	-16004	0.0129372	2.24637	1
hsa-miR-629-5p	15:70355872:G:T	-15895	0.0367159	2.11396	1
hsa-miR-629-5p	15:70360947:G:T	-10820	0.0138653	2.25467	1
hsa-miR-629-5p	15:70362539:G:T	-9228	0.0105077	2.34129	1
hsa-miR-629-5p	15:70363202:G:A	-8565	0.0105077	2.34129	1
hsa-miR-629-5p	15:70367762:G:A	-4005	0.0336953	-2.16099	1
hsa-miR-629-5p	15:70368432:T:C	-3335	0.0408619	-2.12273	1
hsa-miR-629-5p	15:70376810:G:A	5043	0.0392319	-5280.82	1
hsa-miR-629-5p	15:70381490:T:C	9723	0.0392319	-5280.82	1
hsa-miR-629-5p	15:70382331:G:A	10564	0.039253	-5.29774	1
hsa-miR-629-5p	15:70411192:C:T	39425	0.0392319	-5.33955	1
hsa-miR-629-5p	15:70423205:G:A	51438	0.0392319	-128.8	1
hsa-miR-629-5p	15:70428792:G:A	57025	0.0392319	-5.28082	1
hsa-miR-629-5p	15:70434259:T:C	62492	0.0395016	-5.28075	1
hsa-miR-629-5p	15:70439290:C:G	67523	0.0392319	-5.28082	1
hsa-miR-629-5p	15:70440563:G:C	68796	0.0392319	-5.28082	1
hsa-miR-629-5p	15:70440707:G:A	68940	0.0392319	-5.28082	1
hsa-miR-629-5p	15:70441251:A:C	69484	0.0392319	-5.28082	1
hsa-miR-629-5p	15:70441886:A:G	70119	0.0392319	-5.28082	1
hsa-miR-629-5p	15:70442315:T:C	70548	0.0392319	-5.28082	1
hsa-miR-629-5p	15:70442430:C:G	70663	0.0392319	-5.28082	1
hsa-miR-629-5p	15:70444610:T:A	72843	0.0392319	-5.28082	1
hsa-miR-629-5p	15:70445016:T:A	73249	0.0392319	-5.28082	1
hsa-miR-629-5p	15:70445686:C:G	73919	0.0138901	-2.82437	1
hsa-miR-629-5p	15:70446783:T:G	75016	0.0392319	-5.28082	1
hsa-miR-629-5p	15:70450094:C:T	78327	0.0308214	-3.72193	1
hsa-miR-629-5p	15:70451572:C:T	79805	0.0274728	4.32926	1
hsa-miR-629-5p	15:70455133:G:C	83366	0.0389048	-5.2892	1
hsa-miR-629-5p	15:70455488:T:C	83721	0.0274728	4.32926	1
hsa-miR-629-5p	15:70457246:A:G	85479	0.0274728	4.32926	1
hsa-miR-629-5p	15:70457720:G:A	85953	0.00292604	-3.45965	1
hsa-miR-629-5p	15:70458576:T:C	86809	0.00292604	-3.45965	1
hsa-miR-629-5p	15:70460224:A:T	88457	0.0274728	4.32926	1
hsa-miR-629-5p	15:70460630:C:T	88863	0.0308214	-3.72193	1
hsa-miR-629-5p	15:70461851:G:A	90084	0.039757	-5.81074	1
hsa-miR-629-5p	15:70462183:C:A	90416	0.0308214	-3.72193	1
hsa-miR-629-5p	15:70465434:A:G	93667	0.0011017	-4.19454	1
hsa-miR-629-5p	15:70469271:T:C	97504	0.00944981	-2.33814	1
hsa-miR-629-5p	15:70469677:A:G	97910	0.00706814	-3.32432	1
hsa-miR-629-5p	15:70470324:C:T	98557	0.00706814	-3.32432	1
hsa-miR-629-5p	15:70471277:G:A	99510	0.0135415	-1.94438	1
hsa-miR-629-5p	15:70473100:C:G	101333	0.000724978	-2.66107	1
hsa-miR-629-5p	15:70473111:G:A	101344	0.000488577	-2.75697	1
hsa-miR-629-5p	15:70473143:T:C	101376	0.00707793	-3.32476	1
hsa-miR-629-5p	15:70473260:G:A	101493	0.000720611	-2.65754	1
hsa-miR-629-5p	15:70473474:C:T	101707	0.00020401	-2.51529	1
hsa-miR-629-5p	15:70473567:C:T	101800	0.00706814	-3.32432	1
hsa-miR-629-5p	15:70473928:A:C	102161	0.0071682	-2.58809	1
hsa-miR-629-5p	15:70474070:T:C	102303	0.00279669	-2.6658	1
hsa-miR-629-5p	15:70474226:G:A	102459	0.0134518	-1.94362	1
hsa-miR-629-5p	15:70474814:A:G	103047	0.0071682	-2.58809	1
hsa-miR-629-5p	15:70475138:C:T	103371	0.00706814	-3.32432	1
hsa-miR-629-5p	15:70475468:G:A	103701	0.00706814	-3.32432	1
hsa-miR-629-5p	15:70475515:C:T	103748	0.00706814	-3.32432	1
hsa-miR-629-5p	15:70475582:T:G	103815	0.00706814	-3.32432	1
hsa-miR-629-5p	15:70475782:G:A	104015	0.00712105	-2.59086	1
hsa-miR-629-5p	15:70475834:G:C	104067	0.00706814	-3.32432	1
hsa-miR-629-5p	15:70476275:C:T	104508	0.00706814	-3.32432	1
hsa-miR-629-5p	15:70476971:T:C	105204	0.00712105	-2.59086	1
hsa-miR-629-5p	15:70476993:T:C	105226	0.00712105	-2.59086	1
hsa-miR-629-5p	15:70477199:G:A	105432	0.0071682	-2.58809	1
hsa-miR-629-5p	15:70477335:T:G	105568	0.00712105	-2.59086	1
hsa-miR-629-5p	15:70477518:A:G	105751	0.00712105	-2.59086	1
hsa-miR-629-5p	15:70477713:T:C	105946	0.00712105	-2.59086	1
hsa-miR-629-5p	15:70479383:G:A	107616	0.0392319	-128.8	1
hsa-miR-629-5p	15:70479715:G:A	107948	0.00709804	1.9024	1
hsa-miR-629-5p	15:70490650:T:C	118883	0.0466051	-1.81728	1
hsa-miR-629-5p	15:70506800:A:T	135033	0.0392319	-11.5554	1
hsa-miR-629-5p	15:70510314:G:C	138547	0.0231808	5.68719	1
hsa-miR-629-5p	15:70525891:G:A	154124	0.0392319	-2640.41	1
hsa-miR-629-5p	15:70533748:C:T	161981	0.0392319	-2640.41	1
hsa-miR-629-5p	15:70547898:T:C	176131	0.02096	-2.04736	1
hsa-miR-629-5p	15:70548005:T:C	176238	0.02096	-2.04736	1
hsa-miR-629-5p	15:70548434:G:A	176667	0.0392319	-5.37214	1
hsa-miR-629-5p	15:70548994:C:A	177227	0.02096	-2.04736	1
hsa-miR-629-5p	15:70549638:C:T	177871	0.02096	-2.04736	1
hsa-miR-629-5p	15:70550428:G:A	178661	0.0206254	-2.04863	1
hsa-miR-629-5p	15:70551717:T:A	179950	0.048778	-1.45725	1
hsa-miR-629-5p	15:70565035:A:G	193268	0.0392319	-5280.82	1
hsa-miR-629-5p	15:70570457:C:T	198690	0.0392319	-5280.82	1
hsa-miR-629-5p	15:70570529:C:T	198762	0.0392319	-1760.27	1
hsa-miR-629-5p	15:70585459:C:T	213692	0.0392319	-5280.82	1
hsa-miR-629-5p	15:70588024:G:A	216257	0.0392319	-5280.82	1
hsa-miR-629-5p	15:70590341:A:G	218574	0.0392319	-2640.41	1
hsa-miR-629-5p	15:70593840:G:A	222073	0.0392319	-5280.82	1
hsa-miR-629-5p	15:70598037:G:A	226270	0.0392319	-5280.82	1
hsa-miR-629-5p	15:70607346:G:A	235579	0.0392319	-5280.82	1
hsa-miR-629-5p	15:70623071:A:G	251304	0.0392319	-32.5976	1
hsa-miR-629-5p	15:70624654:G:T	252887	0.0392319	-5280.82	1
hsa-miR-629-5p	15:70625326:G:A	253559	0.0393644	-32.6362	1
hsa-miR-629-5p	15:70625832:T:C	254065	0.0392319	-32.5976	1
hsa-miR-629-5p	15:70629248:A:G	257481	0.0392319	-33.0051	1
hsa-miR-629-5p	15:70631677:A:T	259910	0.0392319	-33.0051	1
hsa-miR-629-5p	15:70631726:A:T	259959	0.0392319	-5280.82	1
hsa-miR-629-5p	15:70633595:G:A	261828	0.0390109	-12.1132	1
hsa-miR-629-5p	15:70640503:G:A	268736	0.0394413	-50.8696	1
hsa-miR-629-5p	15:70640875:T:C	269108	0.0266464	2.45424	1
hsa-miR-629-5p	15:70642136:C:T	270369	0.0392319	-1760.27	1
hsa-miR-629-5p	15:70649607:C:T	277840	0.0392319	-5280.82	1
hsa-miR-629-5p	15:70651357:C:T	279590	0.0392319	-5280.82	1
hsa-miR-629-5p	15:70664356:C:A	292589	0.0392319	-5280.82	1
hsa-miR-629-5p	15:70665506:T:C	293739	0.0392319	-5280.82	1
hsa-miR-629-5p	15:70669350:T:C	297583	0.0392319	-5280.82	1
hsa-miR-629-5p	15:70671827:C:T	300060	0.0392319	-5280.82	1
hsa-miR-629-5p	15:70672753:C:T	300986	0.0427657	-594.612	1
hsa-miR-629-5p	15:70674333:C:T	302566	0.0392319	-2640.41	1
hsa-miR-629-5p	15:70691998:C:T	320231	0.0392319	-5280.82	1
hsa-miR-629-5p	15:70696403:C:T	324636	0.0392319	-5280.82	1
hsa-miR-629-5p	15:70696795:T:C	325028	0.0392319	-5280.82	1
hsa-miR-629-5p	15:70698025:C:T	326258	0.0392319	-5280.82	1
hsa-miR-629-5p	15:70698272:T:C	326505	0.0392319	-5280.82	1
hsa-miR-629-5p	15:70698651:G:A	326884	0.0392319	-5280.82	1
hsa-miR-629-5p	15:70699057:C:A	327290	0.0392319	-5280.82	1
hsa-miR-629-5p	15:70699505:G:T	327738	0.0392319	-5280.82	1
hsa-miR-629-5p	15:70704012:G:T	332245	0.0392319	-5280.82	1
hsa-miR-629-5p	15:70705132:G:A	333365	0.0392319	-5280.82	1
hsa-miR-629-5p	15:70709092:G:A	337325	0.0392319	-5280.82	1
hsa-miR-629-5p	15:70709820:C:T	338053	0.0392319	-5280.82	1
hsa-miR-629-5p	15:70710134:C:T	338367	0.0392772	-45.1097	1
hsa-miR-629-5p	15:70711941:C:G	340174	0.0392319	-5280.82	1
hsa-miR-629-5p	15:70714601:G:A	342834	0.0392319	-5280.82	1
hsa-miR-629-5p	15:70715808:T:C	344041	0.0392319	-5280.82	1
hsa-miR-629-5p	15:70731801:G:A	360034	0.0392319	-5280.82	1
hsa-miR-629-5p	15:70751974:G:A	380207	0.0392319	-5280.82	1
hsa-miR-629-5p	15:70753430:G:A	381663	0.0472107	-3.45941	1
hsa-miR-629-5p	15:70758898:G:T	387131	0.0459709	-3.47524	1
hsa-miR-629-5p	15:70768596:C:T	396829	0.0392319	-5280.82	1
hsa-miR-629-5p	15:70771305:G:C	399538	0.0392319	-5280.82	1
hsa-miR-629-5p	15:70772150:G:A	400383	0.0392319	-5280.82	1
hsa-miR-629-5p	15:70782051:G:A	410284	0.000554215	-1074.27	1
hsa-miR-629-5p	15:70782608:C:T	410841	0.0392319	-5280.82	1
hsa-miR-629-5p	15:70783188:C:A	411421	0.00533146	-795.481	1
hsa-miR-629-5p	15:70790268:C:T	418501	0.0392319	-5280.82	1
hsa-miR-629-5p	15:70793782:C:G	422015	0.00521031	-872.115	1
hsa-miR-629-5p	15:70795612:G:A	423845	0.00452317	-728.399	1
hsa-miR-629-5p	15:70800534:G:T	428767	0.0392319	-5280.82	1
hsa-miR-629-5p	15:70801715:C:T	429948	0.0392319	-5280.82	1
hsa-miR-629-5p	15:70803624:T:C	431857	0.0392319	-5280.82	1
hsa-miR-629-5p	15:70811276:A:C	439509	0.0224621	-1661.55	1
hsa-miR-629-5p	15:70813100:A:G	441333	0.0185427	-509.382	1
hsa-miR-629-5p	15:70816078:C:T	444311	0.0392319	-5280.82	1
hsa-miR-629-5p	15:70818325:A:T	446558	0.00996234	-3200.93	1
hsa-miR-629-5p	15:70820526:A:G	448759	0.0392319	-5280.82	1
hsa-miR-629-5p	15:70821220:G:T	449453	0.0112603	-1259.59	1
hsa-miR-629-5p	15:70824315:T:A	452548	0.0392319	-5280.82	1
hsa-miR-629-5p	15:70825020:C:G	453253	0.0392319	-5280.82	1
hsa-miR-629-5p	15:70826884:G:A	455117	0.0392319	-5280.82	1
hsa-miR-629-5p	15:70828308:G:C	456541	0.0392319	-188.601	1
hsa-miR-629-5p	15:70830925:A:C	459158	0.0392319	-5280.82	1
hsa-miR-629-5p	15:70901470:C:G	529703	0.0251199	-498.653	1
hsa-miR-629-5p	15:70908568:A:G	536801	0.0461806	-1213.32	1
hsa-miR-629-5p	15:70918478:C:T	546711	0.0392319	-5280.82	1
hsa-miR-629-5p	15:70920934:C:T	549167	0.0332328	-1040.47	1
hsa-miR-629-5p	15:70924555:A:C	552788	0.0392319	-1056.16	1
hsa-miR-629-5p	15:70964414:C:T	592647	0.0317519	-576.477	1
hsa-miR-629-5p	15:70979890:G:A	608123	0.0179905	-451.636	1
hsa-miR-629-5p	15:70988007:C:T	616240	0.0285524	-394.922	1
hsa-miR-629-5p	15:71001808:T:C	630041	0.0392319	-5280.82	1
hsa-miR-629-5p	15:71005631:G:A	633864	0.0417474	-79.2314	1
hsa-miR-629-5p	15:71007820:C:T	636053	0.0252001	-1897.79	1
hsa-miR-629-5p	15:71044521:G:A	672754	0.00955368	-6.20864	1
hsa-miR-629-5p	15:71051511:A:C	679744	0.0410993	-1058.81	1
hsa-miR-629-5p	15:71056754:G:C	684987	0.0392319	-5280.82	1
hsa-miR-629-5p	15:71082419:T:C	710652	0.0392319	-5280.82	1
hsa-miR-629-5p	15:71092273:A:G	720506	0.0392319	-5280.82	1
hsa-miR-629-5p	15:71096675:G:A	724908	0.0045329	-2253.07	1
hsa-miR-629-5p	15:71104967:C:T	733200	0.0323125	-1664.74	1
hsa-miR-629-5p	15:71113216:G:T	741449	0.0443056	-77.0097	1
hsa-miR-629-5p	15:71132078:C:T	760311	0.0440399	-75.124	1
hsa-miR-629-5p	15:71136284:C:T	764517	0.0392319	-5280.82	1
hsa-miR-629-5p	15:71141365:A:C	769598	0.0477756	-75.1191	1
hsa-miR-629-5p	15:71150592:C:G	778825	0.00680666	-309.386	1
hsa-miR-629-5p	15:71168453:G:A	796686	0.013733	-487.309	1
hsa-miR-629-5p	15:71172033:C:G	800266	0.00296385	-3264.02	1
hsa-miR-629-5p	15:71173786:C:T	802019	0.00672201	-1095.05	1
hsa-miR-629-5p	15:71181220:G:A	809453	0.00645142	-2070	1
hsa-miR-629-5p	15:71197205:A:T	825438	0.0375739	-3366.74	1
hsa-miR-629-5p	15:71205108:C:T	833341	0.0392319	-5280.82	1
hsa-miR-629-5p	15:71208864:C:T	837097	0.00308298	-3112.91	1
hsa-miR-629-5p	15:71219884:C:G	848117	0.0392319	-5280.82	1
hsa-miR-629-5p	15:71224288:A:T	852521	0.0109823	-1611.99	1
hsa-miR-629-5p	15:71233482:A:C	861715	0.00296385	-3264.02	1
hsa-miR-629-5p	15:71241705:C:T	869938	0.00885495	-930.521	1
hsa-miR-629-5p	15:71246745:G:A	874978	0.0168025	-569.509	1
hsa-miR-629-5p	15:71250489:T:G	878722	0.00645142	-2070	1
hsa-miR-629-5p	15:71252696:T:C	880929	0.014981	-1264.21	1
hsa-miR-629-5p	15:71258193:G:A	886426	0.0462533	-154.266	1
hsa-miR-629-5p	15:71263653:T:A	891886	0.0109823	-1611.99	1
hsa-miR-629-5p	15:71284147:A:C	912380	0.00125189	-2650.41	1
hsa-miR-629-5p	15:71288672:G:T	916905	0.0375739	-3366.74	1
hsa-miR-629-5p	15:71299000:A:G	927233	0.0495466	-80.4258	1
hsa-miR-629-5p	15:71302577:T:C	930810	0.00645142	-2070	1
hsa-miR-629-5p	15:71317490:G:A	945723	0.0184973	-1035.55	1
hsa-miR-629-5p	15:71327332:G:A	955565	0.0389644	-10.2624	1
hsa-miR-629-5p	15:71341705:A:G	969938	0.00308298	-3112.91	1
hsa-miR-629-5p	15:71366484:A:T	994717	0.0392319	-5280.82	1
hsa-miR-629-5p	15:71368644:A:G	996877	0.0248822	-245.338	1
hsa-miR-130b-5p	22:21008894:G:C	-998712	0.0183393	291.443	1
hsa-miR-130b-5p	22:21009303:C:T	-998303	0.0183393	1457.22	1
hsa-miR-130b-5p	22:21009885:A:G	-997721	0.0183393	1457.22	1
hsa-miR-130b-5p	22:21010312:T:G	-997294	0.0183393	112.094	1
hsa-miR-130b-5p	22:21010712:T:C	-996894	0.0183393	1457.22	1
hsa-miR-130b-5p	22:21015344:T:C	-992262	0.0183908	35.0762	1
hsa-miR-130b-5p	22:21018476:T:A	-989130	0.0183393	132.474	1
hsa-miR-130b-5p	22:21018691:T:C	-988915	0.0183393	1457.22	1
hsa-miR-130b-5p	22:21019605:C:T	-988001	0.0183393	58.2887	1
hsa-miR-130b-5p	22:21019672:C:G	-987934	0.0183393	1457.22	1
hsa-miR-130b-5p	22:21019866:T:C	-987740	0.0135536	-1.29333	1
hsa-miR-130b-5p	22:21020549:C:T	-987057	0.0183393	1457.22	1
hsa-miR-130b-5p	22:21021247:T:C	-986359	0.0304756	67.4865	1
hsa-miR-130b-5p	22:21023259:G:A	-984347	0.0183393	1457.22	1
hsa-miR-130b-5p	22:21023377:C:T	-984229	0.0183393	1457.22	1
hsa-miR-130b-5p	22:21023871:A:G	-983735	0.0183393	1457.22	1
hsa-miR-130b-5p	22:21023970:C:T	-983636	0.0183393	728.608	1
hsa-miR-130b-5p	22:21025225:C:A	-982381	0.0183393	364.304	1
hsa-miR-130b-5p	22:21025597:G:A	-982009	0.0183393	104.087	1
hsa-miR-130b-5p	22:21028930:A:G	-978676	0.0183393	1457.22	1
hsa-miR-130b-5p	22:21031881:C:T	-975725	0.0174943	5.03839	1
hsa-miR-130b-5p	22:21032788:C:T	-974818	0.0183393	132.474	1
hsa-miR-130b-5p	22:21034573:G:A	-973033	0.0183393	1457.22	1
hsa-miR-130b-5p	22:21034617:G:C	-972989	0.0183393	1457.22	1
hsa-miR-130b-5p	22:21036303:A:G	-971303	0.0228235	467.516	1
hsa-miR-130b-5p	22:21036796:C:G	-970810	0.0183393	1457.22	1
hsa-miR-130b-5p	22:21039581:A:T	-968025	0.0183393	132.474	1
hsa-miR-130b-5p	22:21040466:C:T	-967140	0.0183393	1457.22	1
hsa-miR-130b-5p	22:21046255:G:C	-961351	0.017479	2.92611	1
hsa-miR-130b-5p	22:21047621:G:A	-959985	0.0183393	35.5419	1
hsa-miR-130b-5p	22:21053582:T:C	-954024	0.0183393	291.443	1
hsa-miR-130b-5p	22:21054838:A:G	-952768	0.0183393	112.094	1
hsa-miR-130b-5p	22:21056245:G:A	-951361	0.0183393	728.608	1
hsa-miR-130b-5p	22:21057781:A:G	-949825	0.0183393	728.608	1
hsa-miR-130b-5p	22:21060867:G:A	-946739	0.0183393	1457.22	1
hsa-miR-130b-5p	22:21064132:G:C	-943474	0.0183393	364.304	1
hsa-miR-130b-5p	22:21064466:C:T	-943140	0.0183393	1457.22	1
hsa-miR-130b-5p	22:21066676:G:A	-940930	0.0183393	1457.22	1
hsa-miR-130b-5p	22:21067659:G:A	-939947	0.0183393	33.8888	1
hsa-miR-130b-5p	22:21067941:G:C	-939665	0.0253216	588.36	1
hsa-miR-130b-5p	22:21069187:G:A	-938419	0.0183393	121.435	1
hsa-miR-130b-5p	22:21069825:C:T	-937781	0.0183393	76.6956	1
hsa-miR-130b-5p	22:21070282:G:A	-937324	0.0418344	525.394	1
hsa-miR-130b-5p	22:21071147:G:A	-936459	0.0183393	1457.22	1
hsa-miR-130b-5p	22:21072436:G:A	-935170	0.0183393	29.7391	1
hsa-miR-130b-5p	22:21072491:C:T	-935115	0.0346417	628.548	1
hsa-miR-130b-5p	22:21073424:A:G	-934182	0.0183393	76.6956	1
hsa-miR-130b-5p	22:21074382:T:C	-933224	0.0183393	728.608	1
hsa-miR-130b-5p	22:21075512:C:G	-932094	0.0183393	1457.22	1
hsa-miR-130b-5p	22:21076216:G:A	-931390	0.0183393	76.6956	1
hsa-miR-130b-5p	22:21077394:C:T	-930212	0.016312	41.1082	1
hsa-miR-130b-5p	22:21077662:G:C	-929944	0.0183393	485.739	1
hsa-miR-130b-5p	22:21077838:G:A	-929768	0.0183393	1457.22	1
hsa-miR-130b-5p	22:21077861:G:A	-929745	0.0183393	1457.22	1
hsa-miR-130b-5p	22:21078187:C:A	-929419	0.0183393	242.869	1
hsa-miR-130b-5p	22:21079961:T:C	-927645	0.0183393	1457.22	1
hsa-miR-130b-5p	22:21080962:G:A	-926644	0.0183393	76.6956	1
hsa-miR-130b-5p	22:21081257:G:A	-926349	0.0180868	12.6223	1
hsa-miR-130b-5p	22:21082810:A:C	-924796	0.0183393	1457.22	1
hsa-miR-130b-5p	22:21090403:C:T	-917203	0.0402312	544.092	1
hsa-miR-130b-5p	22:21091664:T:G	-915942	0.0183393	728.608	1
hsa-miR-130b-5p	22:21092146:C:T	-915460	0.0183393	728.608	1
hsa-miR-130b-5p	22:21092905:G:A	-914701	0.0183393	182.152	1
hsa-miR-130b-5p	22:21093355:T:C	-914251	0.0135536	-25.3086	1
hsa-miR-130b-5p	22:21093566:G:A	-914040	0.0144074	88.3328	1
hsa-miR-130b-5p	22:21093641:A:C	-913965	0.0183393	1457.22	1
hsa-miR-130b-5p	22:21094023:G:A	-913583	0.0183393	485.739	1
hsa-miR-130b-5p	22:21094048:A:C	-913558	0.0183393	37.3645	1
hsa-miR-130b-5p	22:21094177:C:T	-913429	0.0183393	1457.22	1
hsa-miR-130b-5p	22:21096419:C:T	-911187	0.0183393	1457.22	1
hsa-miR-130b-5p	22:21097554:C:T	-910052	0.0183393	728.608	1
hsa-miR-130b-5p	22:21098145:G:A	-909461	0.0183393	1457.22	1
hsa-miR-130b-5p	22:21098166:C:A	-909440	0.0183393	182.152	1
hsa-miR-130b-5p	22:21098200:G:A	-909406	0.0190615	15.6172	1
hsa-miR-130b-5p	22:21099779:G:T	-907827	0.0183393	1457.22	1
hsa-miR-130b-5p	22:21102478:T:C	-905128	0.0135536	-1.3252	1
hsa-miR-130b-5p	22:21102651:T:G	-904955	0.0183393	161.913	1
hsa-miR-130b-5p	22:21102902:T:C	-904704	0.0183393	1457.22	1
hsa-miR-130b-5p	22:21103185:G:A	-904421	0.0183393	242.869	1
hsa-miR-130b-5p	22:21103213:C:T	-904393	0.0183393	728.608	1
hsa-miR-130b-5p	22:21103377:G:A	-904229	0.0183393	37.3645	1
hsa-miR-130b-5p	22:21104006:G:A	-903600	0.0183393	1457.22	1
hsa-miR-130b-5p	22:21104582:C:T	-903024	0.0183393	728.608	1
hsa-miR-130b-5p	22:21104809:C:T	-902797	0.0183393	37.3645	1
hsa-miR-130b-5p	22:21105842:G:C	-901764	0.0402312	544.092	1
hsa-miR-130b-5p	22:21110184:C:T	-897422	0.0183393	1457.22	1
hsa-miR-130b-5p	22:21111628:T:C	-895978	0.0175459	105.543	1
hsa-miR-130b-5p	22:21114700:G:A	-892906	0.0183393	364.304	1
hsa-miR-130b-5p	22:21115006:T:C	-892600	0.0183393	3.16099	1
hsa-miR-130b-5p	22:21117328:A:G	-890278	0.0183393	32.3826	1
hsa-miR-130b-5p	22:21119148:T:C	-888458	0.0183393	1457.22	1
hsa-miR-130b-5p	22:21119759:A:C	-887847	0.0183393	242.869	1
hsa-miR-130b-5p	22:21120003:G:A	-887603	0.0183393	485.739	1
hsa-miR-130b-5p	22:21120336:G:A	-887270	0.0183393	29.1443	1
hsa-miR-130b-5p	22:21123516:G:A	-884090	0.0253216	588.36	1
hsa-miR-130b-5p	22:21123614:G:A	-883992	0.0183393	1457.22	1
hsa-miR-130b-5p	22:21125094:C:G	-882512	0.0183393	364.304	1
hsa-miR-130b-5p	22:21127995:G:A	-879611	0.0183393	112.094	1
hsa-miR-130b-5p	22:21128088:T:C	-879518	0.0183393	1457.22	1
hsa-miR-130b-5p	22:21129231:C:T	-878375	0.0183393	1457.22	1
hsa-miR-130b-5p	22:21129359:T:C	-878247	0.0183393	728.608	1
hsa-miR-130b-5p	22:21130776:A:G	-876830	0.0183393	1457.22	1
hsa-miR-130b-5p	22:21134513:C:T	-873093	0.0183393	1457.22	1
hsa-miR-130b-5p	22:21134552:G:A	-873054	0.0183393	485.739	1
hsa-miR-130b-5p	22:21134927:G:A	-872679	0.0183393	485.739	1
hsa-miR-130b-5p	22:21135080:G:A	-872526	0.0183393	24.6986	1
hsa-miR-130b-5p	22:21137956:C:T	-869650	0.0183393	1457.22	1
hsa-miR-130b-5p	22:21138105:C:G	-869501	0.0183393	1457.22	1
hsa-miR-130b-5p	22:21138888:C:T	-868718	0.0183393	23.5035	1
hsa-miR-130b-5p	22:21139923:C:T	-867683	0.0183393	1457.22	1
hsa-miR-130b-5p	22:21142992:C:T	-864614	0.0183393	91.076	1
hsa-miR-130b-5p	22:21143194:T:C	-864412	0.0183393	76.6956	1
hsa-miR-130b-5p	22:21143347:C:T	-864259	0.0086552	91.0653	1
hsa-miR-130b-5p	22:21144910:C:T	-862696	0.0183393	1457.22	1
hsa-miR-130b-5p	22:21148180:G:T	-859426	0.0183393	1457.22	1
hsa-miR-130b-5p	22:21151030:C:A	-856576	0.0135536	-1290.74	1
hsa-miR-130b-5p	22:21152219:C:G	-855387	0.0183393	291.443	1
hsa-miR-130b-5p	22:21152348:C:T	-855258	0.0183393	182.152	1
hsa-miR-130b-5p	22:21152674:G:A	-854932	0.0135536	-1290.74	1
hsa-miR-130b-5p	22:21153659:A:G	-853947	0.0183393	485.739	1
hsa-miR-130b-5p	22:21153896:G:A	-853710	0.0183393	145.722	1
hsa-miR-130b-5p	22:21153964:G:A	-853642	0.0183393	1.49612	1
hsa-miR-130b-5p	22:21153988:G:A	-853618	0.0183393	364.304	1
hsa-miR-130b-5p	22:21155569:A:G	-852037	0.0183393	242.869	1
hsa-miR-130b-5p	22:21156806:C:T	-850800	0.0183393	112.094	1
hsa-miR-130b-5p	22:21156807:G:A	-850799	0.0183393	26.4948	1
hsa-miR-130b-5p	22:21157044:G:A	-850562	0.0183393	728.608	1
hsa-miR-130b-5p	22:21157174:G:A	-850432	0.0475868	-498.103	1
hsa-miR-130b-5p	22:21159025:G:A	-848581	0.0183393	208.174	1
hsa-miR-130b-5p	22:21159395:C:G	-848211	0.0183393	291.443	1
hsa-miR-130b-5p	22:21159730:C:G	-847876	0.0183393	1457.22	1
hsa-miR-130b-5p	22:21160210:A:G	-847396	0.0183393	291.443	1
hsa-miR-130b-5p	22:21162082:T:C	-845524	0.0135536	-2.47743	1
hsa-miR-130b-5p	22:21162143:G:T	-845463	0.0183393	1457.22	1
hsa-miR-130b-5p	22:21164165:C:T	-843441	0.0183393	728.608	1
hsa-miR-130b-5p	22:21165948:C:T	-841658	0.0183393	364.304	1
hsa-miR-130b-5p	22:21166076:C:T	-841530	0.0183393	1457.22	1
hsa-miR-130b-5p	22:21168753:T:G	-838853	0.0183393	1457.22	1
hsa-miR-130b-5p	22:21169062:T:A	-838544	0.0183393	1457.22	1
hsa-miR-130b-5p	22:21170368:T:C	-837238	0.0183393	1457.22	1
hsa-miR-130b-5p	22:21170813:T:G	-836793	0.0183393	485.739	1
hsa-miR-130b-5p	22:21172299:G:A	-835307	0.0183393	97.1478	1
hsa-miR-130b-5p	22:21172377:C:G	-835229	0.0183393	728.608	1
hsa-miR-130b-5p	22:21173008:A:G	-834598	0.0183393	485.739	1
hsa-miR-130b-5p	22:21173409:G:A	-834197	0.0183393	1457.22	1
hsa-miR-130b-5p	22:21174561:T:C	-833045	0.0475868	-498.103	1
hsa-miR-130b-5p	22:21175458:A:T	-832148	0.0183393	1457.22	1
hsa-miR-130b-5p	22:21175983:G:T	-831623	0.0183393	1457.22	1
hsa-miR-130b-5p	22:21175984:A:T	-831622	0.0183393	1457.22	1
hsa-miR-130b-5p	22:21177207:A:G	-830399	0.0183393	132.474	1
hsa-miR-130b-5p	22:21177363:G:A	-830243	0.0183393	728.608	1
hsa-miR-130b-5p	22:21177545:T:C	-830061	0.0183393	1457.22	1
hsa-miR-130b-5p	22:21177695:A:C	-829911	0.00892336	-1.07048	1
hsa-miR-130b-5p	22:21178017:C:T	-829589	0.0183393	485.739	1
hsa-miR-130b-5p	22:21179848:A:C	-827758	0.0135536	-1290.74	1
hsa-miR-130b-5p	22:21181300:T:C	-826306	0.0183393	1457.22	1
hsa-miR-130b-5p	22:21181319:G:A	-826287	0.0183393	1457.22	1
hsa-miR-130b-5p	22:21181437:T:C	-826169	0.0183393	1457.22	1
hsa-miR-130b-5p	22:21181773:G:A	-825833	0.01593	-1.3693	1
hsa-miR-130b-5p	22:21182223:C:T	-825383	0.0135536	-645.37	1
hsa-miR-130b-5p	22:21182848:T:G	-824758	0.0149128	74.7934	1
hsa-miR-130b-5p	22:21183536:G:C	-824070	0.0183393	208.174	1
hsa-miR-130b-5p	22:21183622:C:G	-823984	0.0183393	291.443	1
hsa-miR-130b-5p	22:21186107:G:A	-821499	0.0183393	132.474	1
hsa-miR-130b-5p	22:21186338:G:A	-821268	0.0183393	485.739	1
hsa-miR-130b-5p	22:21186703:G:A	-820903	0.0183393	1457.22	1
hsa-miR-130b-5p	22:21188104:T:C	-819502	0.0183393	76.6956	1
hsa-miR-130b-5p	22:21188540:C:T	-819066	0.0253216	588.36	1
hsa-miR-130b-5p	22:21189466:C:T	-818140	0.0183393	1457.22	1
hsa-miR-130b-5p	22:21189982:T:C	-817624	0.0183393	728.608	1
hsa-miR-130b-5p	22:21190065:G:A	-817541	0.0183393	728.608	1
hsa-miR-130b-5p	22:21190112:G:A	-817494	0.0183393	1457.22	1
hsa-miR-130b-5p	22:21191704:T:A	-815902	0.0183393	485.739	1
hsa-miR-130b-5p	22:21194536:G:A	-813070	0.0183393	91.076	1
hsa-miR-130b-5p	22:21194880:T:C	-812726	0.0153891	287.273	1
hsa-miR-130b-5p	22:21195661:C:G	-811945	0.0183393	728.608	1
hsa-miR-130b-5p	22:21196472:C:T	-811134	0.0183393	1457.22	1
hsa-miR-130b-5p	22:21196730:T:C	-810876	0.0183393	1457.22	1
hsa-miR-130b-5p	22:21196993:C:T	-810613	0.0183393	161.913	1
hsa-miR-130b-5p	22:21197910:G:A	-809696	0.0183393	182.152	1
hsa-miR-130b-5p	22:21200015:C:T	-807591	0.0183393	485.739	1
hsa-miR-130b-5p	22:21200268:G:A	-807338	0.0183393	1457.22	1
hsa-miR-130b-5p	22:21200272:G:A	-807334	0.0183393	1457.22	1
hsa-miR-130b-5p	22:21202661:G:A	-804945	0.0135536	-1290.74	1
hsa-miR-130b-5p	22:21203169:C:G	-804437	0.0183393	728.608	1
hsa-miR-130b-5p	22:21203314:A:C	-804292	0.0135536	-1290.74	1
hsa-miR-130b-5p	22:21204721:T:A	-802885	0.0183393	1457.22	1
hsa-miR-130b-5p	22:21205333:A:G	-802273	0.0135536	-1290.74	1
hsa-miR-130b-5p	22:21205414:G:A	-802192	0.0183393	485.739	1
hsa-miR-130b-5p	22:21205426:C:T	-802180	0.0183393	1457.22	1
hsa-miR-130b-5p	22:21205438:T:C	-802168	0.0183393	1457.22	1
hsa-miR-130b-5p	22:21205633:G:A	-801973	0.0183393	485.739	1
hsa-miR-130b-5p	22:21207212:A:G	-800394	0.0183393	97.1478	1
hsa-miR-130b-5p	22:21207772:A:G	-799834	0.0178212	447.009	1
hsa-miR-130b-5p	22:21207981:A:C	-799625	0.0183393	1457.22	1
hsa-miR-130b-5p	22:21208688:C:T	-798918	0.0135536	-1290.74	1
hsa-miR-130b-5p	22:21210490:C:T	-797116	0.0183393	1457.22	1
hsa-miR-130b-5p	22:21210888:A:G	-796718	0.0183393	485.739	1
hsa-miR-130b-5p	22:21211720:A:G	-795886	0.0183393	485.739	1
hsa-miR-130b-5p	22:21211781:T:C	-795825	0.0183393	364.304	1
hsa-miR-130b-5p	22:21212465:G:A	-795141	0.0183393	1457.22	1
hsa-miR-130b-5p	22:21215274:A:G	-792332	0.0183393	242.869	1
hsa-miR-130b-5p	22:21218492:A:G	-789114	0.0183393	485.739	1
hsa-miR-130b-5p	22:21218591:C:T	-789015	0.0135536	-1.38939	1
hsa-miR-130b-5p	22:21218830:G:A	-788776	0.0183393	1457.22	1
hsa-miR-130b-5p	22:21218870:G:A	-788736	0.0473464	905.853	1
hsa-miR-130b-5p	22:21222683:G:C	-784923	0.0183393	145.722	1
hsa-miR-130b-5p	22:21223462:C:T	-784144	0.0183393	728.608	1
hsa-miR-130b-5p	22:21223583:T:A	-784023	0.0183393	1.59958	1
hsa-miR-130b-5p	22:21223727:G:A	-783879	0.0149128	74.7934	1
hsa-miR-130b-5p	22:21226052:C:T	-781554	0.0183393	728.608	1
hsa-miR-130b-5p	22:21226609:A:C	-780997	0.0183393	97.1478	1
hsa-miR-130b-5p	22:21226890:G:A	-780716	0.0183393	364.304	1
hsa-miR-130b-5p	22:21227499:G:C	-780107	0.0183393	485.739	1
hsa-miR-130b-5p	22:21229557:G:A	-778049	0.0183393	485.739	1
hsa-miR-130b-5p	22:21230427:C:T	-777179	0.0183393	208.174	1
hsa-miR-130b-5p	22:21230680:G:T	-776926	0.0183393	1457.22	1
hsa-miR-130b-5p	22:21231026:T:G	-776580	0.0183393	72.8608	1
hsa-miR-130b-5p	22:21233582:G:A	-774024	0.0183393	728.608	1
hsa-miR-130b-5p	22:21234201:C:T	-773405	0.0183393	1457.22	1
hsa-miR-130b-5p	22:21234897:G:A	-772709	0.0183393	728.608	1
hsa-miR-130b-5p	22:21236138:C:T	-771468	0.0183393	291.443	1
hsa-miR-130b-5p	22:21238328:G:C	-769278	0.0183393	1457.22	1
hsa-miR-130b-5p	22:21240606:T:C	-767000	0.0183393	1457.22	1
hsa-miR-130b-5p	22:21241196:C:T	-766410	0.0231309	23.8845	1
hsa-miR-130b-5p	22:21241240:G:A	-766366	0.0278584	10.7025	1
hsa-miR-130b-5p	22:21241254:G:A	-766352	0.0183393	728.608	1
hsa-miR-130b-5p	22:21241923:G:A	-765683	0.0183393	485.739	1
hsa-miR-130b-5p	22:21244303:G:A	-763303	0.0183393	485.739	1
hsa-miR-130b-5p	22:21244675:G:A	-762931	0.0101096	-1.09046	1
hsa-miR-130b-5p	22:21245787:T:A	-761819	0.0183393	208.174	1
hsa-miR-130b-5p	22:21246164:C:T	-761442	0.0183393	19.6921	1
hsa-miR-130b-5p	22:21247007:A:G	-760599	0.0183393	1457.22	1
hsa-miR-130b-5p	22:21248646:G:C	-758960	0.0183393	728.608	1
hsa-miR-130b-5p	22:21248838:C:T	-758768	0.0183393	1457.22	1
hsa-miR-130b-5p	22:21250298:A:G	-757308	0.0183393	112.094	1
hsa-miR-130b-5p	22:21251447:C:T	-756159	0.0183393	1457.22	1
hsa-miR-130b-5p	22:21253059:C:A	-754547	0.0253216	588.36	1
hsa-miR-130b-5p	22:21253539:T:C	-754067	0.0183393	1457.22	1
hsa-miR-130b-5p	22:21253644:G:A	-753962	0.0183393	1457.22	1
hsa-miR-130b-5p	22:21253648:C:T	-753958	0.0183393	1457.22	1
hsa-miR-130b-5p	22:21253791:G:A	-753815	0.0135536	-1.44378	1
hsa-miR-130b-5p	22:21254065:G:A	-753541	0.0183393	364.304	1
hsa-miR-130b-5p	22:21254570:C:A	-753036	0.0183393	2.11497	1
hsa-miR-130b-5p	22:21255134:G:T	-752472	0.0101148	-1.0905	1
hsa-miR-130b-5p	22:21255630:G:A	-751976	0.0183393	1457.22	1
hsa-miR-130b-5p	22:21255745:G:C	-751861	0.0183393	728.608	1
hsa-miR-130b-5p	22:21256048:C:T	-751558	0.0183393	728.608	1
hsa-miR-130b-5p	22:21256811:C:T	-750795	0.0183393	104.087	1
hsa-miR-130b-5p	22:21257436:G:A	-750170	0.0183393	1457.22	1
hsa-miR-130b-5p	22:21258630:G:A	-748976	0.0183393	29.1443	1
hsa-miR-130b-5p	22:21258726:C:G	-748880	0.0183393	60.7174	1
hsa-miR-130b-5p	22:21259671:A:G	-747935	0.0183393	1457.22	1
hsa-miR-130b-5p	22:21259993:C:A	-747613	0.0123842	76.2194	1
hsa-miR-130b-5p	22:21260617:G:A	-746989	0.0183393	1457.22	1
hsa-miR-130b-5p	22:21260736:C:T	-746870	0.0183393	208.174	1
hsa-miR-130b-5p	22:21263014:G:A	-744592	0.0183393	1457.22	1
hsa-miR-130b-5p	22:21263873:G:A	-743733	0.0183393	1457.22	1
hsa-miR-130b-5p	22:21264243:T:C	-743363	0.0183393	26.0217	1
hsa-miR-130b-5p	22:21265070:C:T	-742536	0.0183393	1457.22	1
hsa-miR-130b-5p	22:21265114:C:T	-742492	0.0183393	242.869	1
hsa-miR-130b-5p	22:21265123:C:T	-742483	0.0183393	24.6986	1
hsa-miR-130b-5p	22:21265290:G:C	-742316	0.0183393	728.608	1
hsa-miR-130b-5p	22:21265445:G:A	-742161	0.0183393	1457.22	1
hsa-miR-130b-5p	22:21266019:C:A	-741587	0.0183393	291.443	1
hsa-miR-130b-5p	22:21268629:C:T	-738977	0.0135536	-1290.74	1
hsa-miR-130b-5p	22:21271506:C:G	-736100	0.0183393	58.2887	1
hsa-miR-130b-5p	22:21271932:A:G	-735674	0.0123842	76.2194	1
hsa-miR-130b-5p	22:21272680:G:A	-734926	0.0183393	1457.22	1
hsa-miR-130b-5p	22:21272809:G:T	-734797	0.0183393	485.739	1
hsa-miR-130b-5p	22:21274223:A:G	-733383	0.0473464	905.853	1
hsa-miR-130b-5p	22:21278003:C:G	-729603	0.0183393	41.6348	1
hsa-miR-130b-5p	22:21278447:G:C	-729159	0.0183393	728.608	1
hsa-miR-130b-5p	22:21281216:A:G	-726390	0.0183393	728.608	1
hsa-miR-130b-5p	22:21285311:G:A	-722295	0.0135536	-1290.74	1
hsa-miR-130b-5p	22:21285523:C:T	-722083	0.0183393	22.769	1
hsa-miR-130b-5p	22:21286077:C:T	-721529	0.0179872	33.3077	1
hsa-miR-130b-5p	22:21287518:C:T	-720088	0.0183393	1457.22	1
hsa-miR-130b-5p	22:21289638:C:T	-717968	0.0346838	125.262	1
hsa-miR-130b-5p	22:21290128:A:G	-717478	0.0183393	121.435	1
hsa-miR-130b-5p	22:21290828:G:A	-716778	0.0183393	485.739	1
hsa-miR-130b-5p	22:21290957:C:T	-716649	0.0183393	291.443	1
hsa-miR-130b-5p	22:21292517:A:G	-715089	0.0183393	728.608	1
hsa-miR-130b-5p	22:21293055:C:G	-714551	0.0183393	208.174	1
hsa-miR-130b-5p	22:21293174:G:A	-714432	0.0183393	728.608	1
hsa-miR-130b-5p	22:21295809:A:G	-711797	0.0183393	58.2887	1
hsa-miR-130b-5p	22:21296500:A:G	-711106	0.0183393	728.608	1
hsa-miR-130b-5p	22:21298342:G:A	-709264	0.0184341	293.905	1
hsa-miR-130b-5p	22:21300632:C:G	-706974	0.0183393	1457.22	1
hsa-miR-130b-5p	22:21301416:G:T	-706190	0.0183393	1457.22	1
hsa-miR-130b-5p	22:21301417:G:T	-706189	0.0183393	1457.22	1
hsa-miR-130b-5p	22:21301543:T:C	-706063	0.0183393	1457.22	1
hsa-miR-130b-5p	22:21304765:A:C	-702841	0.0183393	145.722	1
hsa-miR-130b-5p	22:21305321:G:C	-702285	0.0183393	728.608	1
hsa-miR-130b-5p	22:21305834:C:A	-701772	0.0183393	1457.22	1
hsa-miR-130b-5p	22:21306538:C:A	-701068	0.0183393	1457.22	1
hsa-miR-130b-5p	22:21309219:T:C	-698387	0.0183393	1457.22	1
hsa-miR-130b-5p	22:21309604:A:T	-698002	0.0183393	161.913	1
hsa-miR-130b-5p	22:21311131:G:A	-696475	0.0183393	145.722	1
hsa-miR-130b-5p	22:21311355:G:A	-696251	0.0183393	182.152	1
hsa-miR-130b-5p	22:21313891:A:T	-693715	0.0183393	728.608	1
hsa-miR-130b-5p	22:21315708:A:G	-691898	0.0150801	29.3084	1
hsa-miR-130b-5p	22:21316056:G:C	-691550	0.0183393	1457.22	1
hsa-miR-130b-5p	22:21322504:G:A	-685102	0.0227015	-28.365	1
hsa-miR-130b-5p	22:21322836:T:C	-684770	0.0135536	1.29203	1
hsa-miR-130b-5p	22:21324202:C:A	-683404	0.0183393	18.4458	1
hsa-miR-130b-5p	22:21324484:A:G	-683122	0.0197188	28.1646	1
hsa-miR-130b-5p	22:21325263:G:C	-682343	0.0197477	28.7194	1
hsa-miR-130b-5p	22:21326540:A:G	-681066	0.0194525	28.6178	1
hsa-miR-130b-5p	22:21327182:C:T	-680424	0.0183393	364.304	1
hsa-miR-130b-5p	22:21327864:G:A	-679742	0.0135536	-1290.74	1
hsa-miR-130b-5p	22:21328568:G:A	-679038	0.0136255	-1.3358	1
hsa-miR-130b-5p	22:21329594:G:A	-678012	0.0183393	1457.22	1
hsa-miR-130b-5p	22:21335491:A:C	-672115	0.0174948	34.045	1
hsa-miR-130b-5p	22:21335890:C:G	-671716	0.0174948	34.045	1
hsa-miR-130b-5p	22:21342348:C:T	-665258	0.0183393	1.46307	1
hsa-miR-130b-5p	22:21344689:C:T	-662917	0.0183393	1457.22	1
hsa-miR-130b-5p	22:21344905:A:G	-662701	0.0391822	0.481455	1
hsa-miR-130b-5p	22:21345564:C:T	-662042	0.0183393	121.435	1
hsa-miR-130b-5p	22:21346485:T:C	-661121	0.0366245	0.461023	1
hsa-miR-130b-5p	22:21348084:T:C	-659522	0.0385743	0.467951	1
hsa-miR-130b-5p	22:21349037:A:G	-658569	0.0379354	0.467168	1
hsa-miR-130b-5p	22:21350461:A:G	-657145	0.0379354	0.467168	1
hsa-miR-130b-5p	22:21352543:G:A	-655063	0.0135536	-1.3544	1
hsa-miR-130b-5p	22:21352724:C:A	-654882	0.0120274	19.4808	1
hsa-miR-130b-5p	22:21352924:C:T	-654682	0.0135536	-1290.74	1
hsa-miR-130b-5p	22:21353925:G:C	-653681	0.0135536	-1290.74	1
hsa-miR-130b-5p	22:21355770:G:A	-651836	0.0183393	104.087	1
hsa-miR-130b-5p	22:21357776:A:G	-649830	0.0135536	-430.247	1
hsa-miR-130b-5p	22:21359541:G:A	-648065	0.0238427	1.31213	1
hsa-miR-130b-5p	22:21361240:C:T	-646366	0.0135536	-1.28304	1
hsa-miR-130b-5p	22:21361524:C:T	-646082	0.0475964	-0.801049	1
hsa-miR-130b-5p	22:21361870:T:G	-645736	0.0129439	-1.29109	1
hsa-miR-130b-5p	22:21362263:C:T	-645343	0.0150837	100.131	1
hsa-miR-130b-5p	22:21364284:A:G	-643322	0.0135536	-1290.74	1
hsa-miR-130b-5p	22:21365214:C:G	-642392	0.0135536	-1.28304	1
hsa-miR-130b-5p	22:21365310:A:G	-642296	0.0135536	-1290.74	1
hsa-miR-130b-5p	22:21366352:G:A	-641254	0.0473773	-0.809	1
hsa-miR-130b-5p	22:21367913:G:A	-639693	0.0135536	-184.391	1
hsa-miR-130b-5p	22:21370761:G:C	-636845	0.0123174	0.644603	1
hsa-miR-130b-5p	22:21371227:C:A	-636379	0.020567	0.510023	1
hsa-miR-130b-5p	22:21372405:G:T	-635201	0.0123174	0.644603	1
hsa-miR-130b-5p	22:21373478:C:T	-634128	0.0200812	0.516759	1
hsa-miR-130b-5p	22:21373624:G:C	-633982	0.0200746	0.516665	1
hsa-miR-130b-5p	22:21374072:T:C	-633534	0.022852	0.430901	1
hsa-miR-130b-5p	22:21374995:C:A	-632611	0.0183393	1457.22	1
hsa-miR-130b-5p	22:21375101:A:G	-632505	0.0167667	1.33758	1
hsa-miR-130b-5p	22:21376092:T:C	-631514	0.0127478	0.643391	1
hsa-miR-130b-5p	22:21377325:G:A	-630281	0.0135536	-32.2685	1
hsa-miR-130b-5p	22:21377334:C:T	-630272	0.0135303	-0.645957	1
hsa-miR-130b-5p	22:21379106:C:G	-628500	0.0175406	-0.487685	1
hsa-miR-130b-5p	22:21379250:A:G	-628356	0.0135536	-1.24229	1
hsa-miR-130b-5p	22:21379371:T:C	-628235	0.0183393	1457.22	1
hsa-miR-130b-5p	22:21380064:G:A	-627542	0.0135536	-0.64537	1
hsa-miR-130b-5p	22:21380505:G:A	-627101	0.0183393	161.913	1
hsa-miR-130b-5p	22:21381413:G:A	-626193	0.0135536	-1290.74	1
hsa-miR-130b-5p	22:21381678:C:T	-625928	0.0183393	161.913	1
hsa-miR-130b-5p	22:21382482:T:C	-625124	0.0135536	-0.64537	1
hsa-miR-130b-5p	22:21382613:G:A	-624993	0.0178564	-0.483621	1
hsa-miR-130b-5p	22:21382896:A:C	-624710	0.0176824	-0.484819	1
hsa-miR-130b-5p	22:21383282:T:C	-624324	0.0135536	-0.64537	1
hsa-miR-130b-5p	22:21383312:G:A	-624294	0.0135536	-0.645693	1
hsa-miR-130b-5p	22:21384578:C:T	-623028	0.0135536	-0.64537	1
hsa-miR-130b-5p	22:21386019:G:A	-621587	0.0135536	-0.64537	1
hsa-miR-130b-5p	22:21386214:C:T	-621392	0.0183393	39.3842	1
hsa-miR-130b-5p	22:21386477:C:T	-621129	0.0135536	-0.645693	1
hsa-miR-130b-5p	22:21387967:C:T	-619639	0.00439925	-0.669792	1
hsa-miR-130b-5p	22:21391557:G:A	-616049	0.0135536	-645.37	1
hsa-miR-130b-5p	22:21391967:C:T	-615639	0.0135536	-645.37	1
hsa-miR-130b-5p	22:21392943:C:A	-614663	0.00439925	-0.669792	1
hsa-miR-130b-5p	22:21398312:C:T	-609294	0.0183393	121.435	1
hsa-miR-130b-5p	22:21399247:A:G	-608359	0.00453998	-0.670583	1
hsa-miR-130b-5p	22:21404009:G:T	-603597	0.0234262	0.533897	1
hsa-miR-130b-5p	22:21405410:C:T	-602196	0.0415779	47.7097	1
hsa-miR-130b-5p	22:21406091:C:T	-601515	0.0128323	-0.625954	1
hsa-miR-130b-5p	22:21407523:G:C	-600083	0.0183393	80.9565	1
hsa-miR-130b-5p	22:21408015:C:A	-599591	0.0183393	80.9565	1
hsa-miR-130b-5p	22:21408468:G:T	-599138	0.0340603	123.401	1
hsa-miR-130b-5p	22:21409018:C:T	-598588	0.0143996	-0.617095	1
hsa-miR-130b-5p	22:21409072:G:A	-598534	0.0417417	438.006	1
hsa-miR-130b-5p	22:21409581:C:T	-598025	0.0140545	-9.13665	1
hsa-miR-130b-5p	22:21409619:C:G	-597987	0.00426002	-0.800896	1
hsa-miR-130b-5p	22:21409774:A:G	-597832	0.00452894	-0.799697	1
hsa-miR-130b-5p	22:21410886:C:T	-596720	0.00453518	-0.799654	1
hsa-miR-130b-5p	22:21414447:G:C	-593159	0.025164	35.6798	1
hsa-miR-130b-5p	22:21414530:G:A	-593076	0.0104935	-0.642283	1
hsa-miR-130b-5p	22:21415501:C:T	-592105	0.0245673	35.7218	1
hsa-miR-130b-5p	22:21415742:A:G	-591864	0.00929325	-0.648147	1
hsa-miR-130b-5p	22:21416153:A:C	-591453	0.00337579	-0.819218	1
hsa-miR-130b-5p	22:21416315:C:T	-591291	0.0157177	103.135	1
hsa-miR-130b-5p	22:21416404:G:A	-591202	0.0204442	-0.865476	1
hsa-miR-130b-5p	22:21416443:G:C	-591163	0.0147223	-10.3625	1
hsa-miR-130b-5p	22:21416514:C:T	-591092	0.025164	35.6798	1
hsa-miR-130b-5p	22:21416552:G:A	-591054	0.025164	35.6798	1
hsa-miR-130b-5p	22:21416610:A:G	-590996	0.0183393	1457.22	1
hsa-miR-130b-5p	22:21417042:C:T	-590564	0.0183393	1457.22	1
hsa-miR-130b-5p	22:21417383:C:T	-590223	0.0227349	411.011	1
hsa-miR-130b-5p	22:21417642:G:A	-589964	0.0183393	1457.22	1
hsa-miR-130b-5p	22:21417643:A:C	-589963	0.0183393	1457.22	1
hsa-miR-130b-5p	22:21418194:G:T	-589412	0.0211889	-1.23327	1
hsa-miR-130b-5p	22:21418991:C:T	-588615	0.0183393	161.913	1
hsa-miR-130b-5p	22:21420007:G:A	-587599	0.0183393	1457.22	1
hsa-miR-130b-5p	22:21421180:G:A	-586426	0.0183393	37.3645	1
hsa-miR-130b-5p	22:21426571:T:C	-581035	0.0183393	485.739	1
hsa-miR-130b-5p	22:21427585:C:T	-580021	0.0183393	1457.22	1
hsa-miR-130b-5p	22:21427956:T:C	-579650	0.0183393	22.4187	1
hsa-miR-130b-5p	22:21430304:A:T	-577302	0.0183393	34.6956	1
hsa-miR-130b-5p	22:21433476:C:T	-574130	0.0418344	525.394	1
hsa-miR-130b-5p	22:21434442:G:A	-573164	0.0245539	14.6373	1
hsa-miR-130b-5p	22:21435087:G:A	-572519	0.0111431	-1.28656	1
hsa-miR-130b-5p	22:21435876:C:T	-571730	0.0183393	242.869	1
hsa-miR-130b-5p	22:21435956:C:A	-571650	0.0135536	-13.5867	1
hsa-miR-130b-5p	22:21438760:A:G	-568846	0.0183393	1457.22	1
hsa-miR-130b-5p	22:21438802:G:A	-568804	0.0183393	485.739	1
hsa-miR-130b-5p	22:21439556:T:C	-568050	0.01087	-1.28201	1
hsa-miR-130b-5p	22:21441008:C:T	-566598	0.0183393	485.739	1
hsa-miR-130b-5p	22:21441230:A:T	-566376	0.0183393	485.739	1
hsa-miR-130b-5p	22:21441353:G:A	-566253	0.0183393	485.739	1
hsa-miR-130b-5p	22:21441488:A:G	-566118	0.0183393	485.739	1
hsa-miR-130b-5p	22:21441592:T:C	-566014	0.0183393	485.739	1
hsa-miR-130b-5p	22:21441769:G:A	-565837	0.0183393	485.739	1
hsa-miR-130b-5p	22:21441879:A:C	-565727	0.0183393	485.739	1
hsa-miR-130b-5p	22:21441952:A:G	-565654	0.0183393	485.739	1
hsa-miR-130b-5p	22:21442010:C:A	-565596	0.0417417	438.006	1
hsa-miR-130b-5p	22:21442235:A:C	-565371	0.0183393	485.739	1
hsa-miR-130b-5p	22:21442319:C:A	-565287	0.0183393	485.739	1
hsa-miR-130b-5p	22:21442466:T:C	-565140	0.0183393	485.739	1
hsa-miR-130b-5p	22:21442485:C:T	-565121	0.0183393	485.739	1
hsa-miR-130b-5p	22:21442915:G:T	-564691	0.0183393	485.739	1
hsa-miR-130b-5p	22:21442916:G:T	-564690	0.0183393	485.739	1
hsa-miR-130b-5p	22:21443310:G:A	-564296	0.0183393	485.739	1
hsa-miR-130b-5p	22:21443434:T:C	-564172	0.0183393	8.72585	1
hsa-miR-130b-5p	22:21444658:G:A	-562948	0.0183393	485.739	1
hsa-miR-130b-5p	22:21445738:A:G	-561868	0.0183393	1457.22	1
hsa-miR-130b-5p	22:21446323:C:T	-561283	0.0121372	-216.561	1
hsa-miR-130b-5p	22:21446811:G:A	-560795	0.0183393	485.739	1
hsa-miR-130b-5p	22:21447728:G:T	-559878	0.0183393	485.739	1
hsa-miR-130b-5p	22:21451763:A:G	-555843	0.0183393	1457.22	1
hsa-miR-130b-5p	22:21453106:T:G	-554500	0.0183393	485.739	1
hsa-miR-130b-5p	22:21453196:G:A	-554410	0.0183393	485.739	1
hsa-miR-130b-5p	22:21454377:T:G	-553229	0.0183393	485.739	1
hsa-miR-130b-5p	22:21454525:C:T	-553081	0.0183393	1457.22	1
hsa-miR-130b-5p	22:21454914:A:G	-552692	0.0183393	1457.22	1
hsa-miR-130b-5p	22:21455125:T:C	-552481	0.0183393	69.3913	1
hsa-miR-130b-5p	22:21456307:T:C	-551299	0.0178227	20.0202	1
hsa-miR-130b-5p	22:21457646:G:C	-549960	0.0497537	0.738719	1
hsa-miR-130b-5p	22:21457974:G:C	-549632	0.0183393	485.739	1
hsa-miR-130b-5p	22:21458082:C:T	-549524	0.00605206	0.368305	1
hsa-miR-130b-5p	22:21458666:T:C	-548940	0.045973	0.389588	1
hsa-miR-130b-5p	22:21459251:C:A	-548355	0.0246822	-0.462659	1
hsa-miR-130b-5p	22:21460220:G:T	-547386	0.0179123	-0.71019	1
hsa-miR-130b-5p	22:21460824:C:T	-546782	0.0183393	1457.22	1
hsa-miR-130b-5p	22:21462045:C:T	-545561	0.0133633	-0.782912	1
hsa-miR-130b-5p	22:21462658:C:G	-544948	0.0204505	0.613436	1
hsa-miR-130b-5p	22:21463515:G:A	-544091	0.0133633	-0.782912	1
hsa-miR-130b-5p	22:21463545:T:C	-544061	0.0341615	0.500456	1
hsa-miR-130b-5p	22:21464479:T:C	-543127	0.0341615	0.500456	1
hsa-miR-130b-5p	22:21465050:T:G	-542556	0.0341615	0.500456	1
hsa-miR-130b-5p	22:21465780:G:A	-541826	0.0105455	-0.552591	1
hsa-miR-130b-5p	22:21465835:C:G	-541771	0.0122549	-0.798943	1
hsa-miR-130b-5p	22:21475925:G:T	-531681	0.0183393	18.6823	1
hsa-miR-130b-5p	22:21501543:G:A	-506063	0.0183393	291.443	1
hsa-miR-130b-5p	22:21504307:G:A	-503299	0.0183393	291.443	1
hsa-miR-130b-5p	22:21505304:C:T	-502302	0.0183393	91.076	1
hsa-miR-130b-5p	22:21510416:A:G	-497190	0.0183393	364.304	1
hsa-miR-130b-5p	22:21549077:C:T	-458529	0.0183393	242.869	1
hsa-miR-130b-5p	22:21554910:C:G	-452696	0.0183393	291.443	1
hsa-miR-130b-5p	22:21559013:C:T	-448593	0.0183393	11.9444	1
hsa-miR-130b-5p	22:21559021:A:G	-448585	0.0200307	11.3637	1
hsa-miR-130b-5p	22:21559078:A:C	-448528	0.0183393	11.5652	1
hsa-miR-130b-5p	22:21560951:A:G	-446655	0.0183393	18.6823	1
hsa-miR-130b-5p	22:21563155:G:A	-444451	0.0183393	24.6986	1
hsa-miR-130b-5p	22:21563175:C:T	-444431	0.0183393	91.076	1
hsa-miR-130b-5p	22:21574392:T:G	-433214	0.0183393	58.2887	1
hsa-miR-130b-5p	22:21579934:G:A	-427672	0.0222142	26.3776	1
hsa-miR-130b-5p	22:21593449:A:G	-414157	0.0201503	18.448	1
hsa-miR-130b-5p	22:21594474:C:T	-413132	0.00771701	1.1821	1
hsa-miR-130b-5p	22:21595328:A:C	-412278	0.018193	16.9057	1
hsa-miR-130b-5p	22:21595473:A:G	-412133	0.0176508	18.9807	1
hsa-miR-130b-5p	22:21595546:C:T	-412060	0.0308177	-0.7561	1
hsa-miR-130b-5p	22:21604985:C:G	-402621	0.0183393	91.076	1
hsa-miR-130b-5p	22:21666102:G:A	-341504	0.0433674	-0.940848	1
hsa-miR-130b-5p	22:21712331:T:C	-295275	0.039156	-2.40562	1
hsa-miR-130b-5p	22:21712406:A:G	-295200	0.0411223	-2.38898	1
hsa-miR-130b-5p	22:21720281:T:C	-287325	0.0183393	1457.22	1
hsa-miR-130b-5p	22:21724203:A:G	-283403	0.030079	-2.08296	1
hsa-miR-130b-5p	22:21724423:C:T	-283183	0.032301	-2.06076	1
hsa-miR-130b-5p	22:21726529:T:A	-281077	0.0318393	-2.06748	1
hsa-miR-130b-5p	22:21765811:A:G	-241795	0.0222536	-0.941637	1
hsa-miR-130b-5p	22:21787200:T:G	-220406	0.0201856	-0.995207	1
hsa-miR-130b-5p	22:21797094:C:G	-210512	0.02064	-1.12438	1
hsa-miR-130b-5p	22:21797222:C:G	-210384	0.0135536	-1290.74	1
hsa-miR-130b-5p	22:21800042:T:C	-207564	0.0204111	-1.01592	1
hsa-miR-130b-5p	22:21800129:C:T	-207477	0.0183393	28.5729	1
hsa-miR-130b-5p	22:21800444:T:C	-207162	0.0206887	-1.1387	1
hsa-miR-130b-5p	22:21800680:C:T	-206926	0.0183393	728.608	1
hsa-miR-130b-5p	22:21801588:T:A	-206018	0.0206887	-1.1387	1
hsa-miR-130b-5p	22:21805169:A:G	-202437	0.0183393	182.152	1
hsa-miR-130b-5p	22:21805368:C:A	-202238	0.0183393	485.739	1
hsa-miR-130b-5p	22:21809002:A:G	-198604	0.0188823	-0.974467	1
hsa-miR-130b-5p	22:21813224:G:T	-194382	0.0183393	91.076	1
hsa-miR-130b-5p	22:21814664:C:T	-192942	0.0183393	242.869	1
hsa-miR-130b-5p	22:21822744:G:C	-184862	0.01994	-0.846985	1
hsa-miR-130b-5p	22:21822774:T:G	-184832	0.0199277	-0.842616	1
hsa-miR-130b-5p	22:21830308:T:C	-177298	0.0214231	58.8353	1
hsa-miR-130b-5p	22:21834196:G:A	-173410	0.0183393	161.913	1
hsa-miR-130b-5p	22:21837250:G:A	-170356	0.0224383	7.92629	1
hsa-miR-130b-5p	22:21837429:G:A	-170177	0.0256293	17.184	1
hsa-miR-130b-5p	22:21841721:A:G	-165885	0.0183393	1457.22	1
hsa-miR-130b-5p	22:21845499:A:G	-162107	0.019579	-0.804976	1
hsa-miR-130b-5p	22:21863705:G:A	-143901	0.0183393	10.4087	1
hsa-miR-130b-5p	22:21880386:T:C	-127220	0.0195896	-0.804065	1
hsa-miR-130b-5p	22:21884386:C:T	-123220	0.0183393	52.0435	1
hsa-miR-130b-5p	22:21884954:T:C	-122652	0.019499	-0.793095	1
hsa-miR-130b-5p	22:21910724:C:T	-96882	0.0204403	-1.17909	1
hsa-miR-130b-5p	22:21911905:G:A	-95701	0.0204434	-1.16856	1
hsa-miR-130b-5p	22:21912259:A:C	-95347	0.0204137	-1.16975	1
hsa-miR-130b-5p	22:21918418:G:A	-89188	0.0183393	60.7174	1
hsa-miR-130b-5p	22:21919394:A:T	-88212	0.0183393	8.47219	1
hsa-miR-130b-5p	22:21921920:G:T	-85686	0.0196296	362.724	1
hsa-miR-130b-5p	22:21923030:A:T	-84576	0.0183393	1457.22	1
hsa-miR-130b-5p	22:21923598:T:C	-84008	0.0183393	69.3913	1
hsa-miR-130b-5p	22:21923719:A:G	-83887	0.0183393	0.840864	1
hsa-miR-130b-5p	22:21924499:C:T	-83107	0.0184341	293.905	1
hsa-miR-130b-5p	22:21924664:G:C	-82942	0.0183393	14.1477	1
hsa-miR-130b-5p	22:21932270:G:T	-75336	0.0183393	0.840864	1
hsa-miR-130b-5p	22:21932561:A:C	-75045	0.0183393	0.840864	1
hsa-miR-130b-5p	22:21932918:C:T	-74688	0.0183393	728.608	1
hsa-miR-130b-5p	22:21936240:A:G	-71366	0.0183393	0.817284	1
hsa-miR-130b-5p	22:21943013:C:T	-64593	0.0183393	1457.22	1
hsa-miR-130b-5p	22:21943246:C:T	-64360	0.0183393	291.443	1
hsa-miR-130b-5p	22:21944416:G:A	-63190	0.0183393	291.443	1
hsa-miR-130b-5p	22:21946211:C:T	-61395	0.0183393	13.1281	1
hsa-miR-130b-5p	22:21946921:G:A	-60685	0.0183393	20.5242	1
hsa-miR-130b-5p	22:21949381:G:A	-58225	0.0183393	9.52429	1
hsa-miR-130b-5p	22:21951867:G:A	-55739	0.0183393	20.8174	1
hsa-miR-130b-5p	22:21953705:A:G	-53901	0.0183393	0.806875	1
hsa-miR-130b-5p	22:21956831:T:C	-50775	0.0183393	2.36946	1
hsa-miR-130b-5p	22:21957281:G:T	-50325	0.0135536	-1290.74	1
hsa-miR-130b-5p	22:21957989:G:A	-49617	0.0183393	0.804203	1
hsa-miR-130b-5p	22:21958744:C:A	-48862	0.0183393	728.608	1
hsa-miR-130b-5p	22:21960965:G:A	-46641	0.0183393	242.869	1
hsa-miR-130b-5p	22:21963345:A:T	-44261	0.0183393	0.755035	1
hsa-miR-130b-5p	22:21963521:A:G	-44085	0.0183393	0.755035	1
hsa-miR-130b-5p	22:21964037:G:A	-43569	0.0183393	0.757389	1
hsa-miR-130b-5p	22:21965834:G:C	-41772	0.0183393	0.757389	1
hsa-miR-130b-5p	22:21969775:C:T	-37831	0.0262184	582.443	1
hsa-miR-130b-5p	22:21970494:T:C	-37112	0.0456067	-245.701	1
hsa-miR-130b-5p	22:21971292:G:A	-36314	0.0183393	0.757389	1
hsa-miR-130b-5p	22:21972324:G:A	-35282	0.0183393	121.435	1
hsa-miR-130b-5p	22:21973724:C:T	-33882	0.0183393	21.1191	1
hsa-miR-130b-5p	22:21977184:G:C	-30422	0.0183393	20.8174	1
hsa-miR-130b-5p	22:21977939:C:T	-29667	0.0183393	1457.22	1
hsa-miR-130b-5p	22:21978615:G:A	-28991	0.0183393	0.755035	1
hsa-miR-130b-5p	22:21980050:A:G	-27556	0.0183393	8.83162	1
hsa-miR-130b-5p	22:21980166:C:A	-27440	0.0183393	728.608	1
hsa-miR-130b-5p	22:21981248:G:A	-26358	0.0135536	-8.90165	1
hsa-miR-130b-5p	22:21981491:C:A	-26115	0.0183393	0.755035	1
hsa-miR-130b-5p	22:21981534:T:A	-26072	0.0183393	0.755035	1
hsa-miR-130b-5p	22:21983743:G:A	-23863	0.0183393	112.094	1
hsa-miR-130b-5p	22:21983766:G:A	-23840	0.0183393	0.755035	1
hsa-miR-130b-5p	22:21984568:G:A	-23038	0.00879264	0.722986	1
hsa-miR-130b-5p	22:21985119:C:A	-22487	0.00878127	0.722988	1
hsa-miR-130b-5p	22:21986101:G:T	-21505	0.00854251	0.703485	1
hsa-miR-130b-5p	22:21987638:A:G	-19968	0.0183393	23.8888	1
hsa-miR-130b-5p	22:21989142:G:A	-18464	0.00891559	0.732172	1
hsa-miR-130b-5p	22:21989621:C:T	-17985	0.00877704	0.723497	1
hsa-miR-130b-5p	22:21990509:T:C	-17097	0.0183393	9.16489	1
hsa-miR-130b-5p	22:21990750:G:C	-16856	0.0183393	13.7473	1
hsa-miR-130b-5p	22:21990823:G:A	-16783	0.00852076	0.703491	1
hsa-miR-130b-5p	22:21991072:T:C	-16534	0.00171411	0.629573	1
hsa-miR-130b-5p	22:21991120:G:A	-16486	0.00875582	0.721976	1
hsa-miR-130b-5p	22:21994044:T:C	-13562	0.0101511	0.791169	1
hsa-miR-130b-5p	22:21997104:T:G	-10502	0.0136708	-9.13237	1
hsa-miR-130b-5p	22:21998721:T:G	-8885	0.00896596	0.724296	1
hsa-miR-130b-5p	22:21998861:C:T	-8745	0.0195165	191.214	1
hsa-miR-130b-5p	22:22000006:A:C	-7600	0.00910637	0.7342	1
hsa-miR-130b-5p	22:22000109:A:G	-7497	0.00911096	0.734243	1
hsa-miR-130b-5p	22:22000226:C:T	-7380	0.0183393	1457.22	1
hsa-miR-130b-5p	22:22000303:C:T	-7303	0.0183393	1457.22	1
hsa-miR-130b-5p	22:22000368:A:G	-7238	0.0183393	28.0234	1
hsa-miR-130b-5p	22:22000903:C:T	-6703	0.0183393	25.1244	1
hsa-miR-130b-5p	22:22001467:C:A	-6139	0.0135536	-1290.74	1
hsa-miR-130b-5p	22:22001873:G:T	-5733	0.0183393	45.538	1
hsa-miR-130b-5p	22:22002328:T:C	-5278	0.00250604	-0.589802	1
hsa-miR-130b-5p	22:22002581:T:C	-5025	0.00245595	-0.590128	1
hsa-miR-130b-5p	22:22003140:A:G	-4466	0.0075874	-0.73082	1
hsa-miR-130b-5p	22:22003408:T:G	-4198	0.0075874	-0.73082	1
hsa-miR-130b-5p	22:22005687:G:C	-1919	0.00218831	-0.579038	1
hsa-miR-130b-5p	22:22005719:C:G	-1887	0.00218831	-0.579038	1
hsa-miR-130b-5p	22:22006008:T:G	-1598	0.0075874	-0.73082	1
hsa-miR-130b-5p	22:22007143:G:A	-463	0.0075874	-0.73082	1
hsa-miR-130b-5p	22:22007370:T:C	-236	0.00218831	-0.579038	1
hsa-miR-130b-5p	22:22009646:G:A	2040	0.0183393	11.9444	1
hsa-miR-130b-5p	22:22009822:A:G	2216	0.00756143	-0.727302	1
hsa-miR-130b-5p	22:22010245:G:A	2639	0.00756143	-0.727302	1
hsa-miR-130b-5p	22:22012115:A:G	4509	0.00751827	-0.727873	1
hsa-miR-130b-5p	22:22013702:C:T	6096	0.0183393	14.1477	1
hsa-miR-130b-5p	22:22015019:A:C	7413	0.00748797	-0.728321	1
hsa-miR-130b-5p	22:22016390:C:G	8784	0.00748797	-0.728321	1
hsa-miR-130b-5p	22:22016391:A:G	8785	0.00748797	-0.728321	1
hsa-miR-130b-5p	22:22016943:A:G	9337	0.00748797	-0.728321	1
hsa-miR-130b-5p	22:22017779:A:G	10173	0.00752537	-0.727831	1
hsa-miR-130b-5p	22:22021007:G:A	13401	0.00738739	-0.729743	1
hsa-miR-130b-5p	22:22021418:A:C	13812	0.00738739	-0.729743	1
hsa-miR-130b-5p	22:22021556:C:G	13950	0.0183393	728.608	1
hsa-miR-130b-5p	22:22022800:A:C	15194	0.00812571	-0.802733	1
hsa-miR-130b-5p	22:22023340:G:A	15734	0.0183393	45.538	1
hsa-miR-130b-5p	22:22024507:G:A	16901	0.00848502	-0.712292	1
hsa-miR-130b-5p	22:22027026:G:A	19420	0.0135536	-1290.74	1
hsa-miR-130b-5p	22:22030271:T:C	22665	0.00852076	-0.703491	1
hsa-miR-130b-5p	22:22032149:T:G	24543	0.00852843	-0.711306	1
hsa-miR-130b-5p	22:22032897:T:C	25291	0.00852843	-0.711306	1
hsa-miR-130b-5p	22:22033488:G:A	25882	0.00853993	-0.711294	1
hsa-miR-130b-5p	22:22033626:C:T	26020	0.00957209	-0.779565	1
hsa-miR-130b-5p	22:22034310:C:T	26704	0.0183393	485.739	1
hsa-miR-130b-5p	22:22037273:C:T	29667	0.0183393	121.435	1
hsa-miR-130b-5p	22:22039662:C:G	32056	0.00851705	-0.711221	1
hsa-miR-130b-5p	22:22040750:G:A	33144	0.0183393	485.739	1
hsa-miR-130b-5p	22:22043596:A:G	35990	0.00851705	-0.711221	1
hsa-miR-130b-5p	22:22044231:C:T	36625	0.0135536	-1290.74	1
hsa-miR-130b-5p	22:22045500:C:T	37894	0.00822617	-0.714535	1
hsa-miR-130b-5p	22:22046502:C:T	38896	0.0290326	-0.419603	1
hsa-miR-130b-5p	22:22046604:T:C	38998	0.0180372	45.7434	1
hsa-miR-130b-5p	22:22047166:C:G	39560	0.00822617	-0.714535	1
hsa-miR-130b-5p	22:22050065:C:T	42459	0.00818281	-0.713874	1
hsa-miR-130b-5p	22:22050769:A:G	43163	0.00807053	-0.71339	1
hsa-miR-130b-5p	22:22054607:C:T	47001	0.00805226	-0.713236	1
hsa-miR-130b-5p	22:22055412:C:T	47806	0.0183393	5.69225	1
hsa-miR-130b-5p	22:22055580:A:C	47974	0.0213823	54.7207	1
hsa-miR-130b-5p	22:22056745:G:C	49139	0.0183393	5.69225	1
hsa-miR-130b-5p	22:22056915:C:A	49309	0.00806075	-0.713206	1
hsa-miR-130b-5p	22:22058355:A:G	50749	0.0392592	-0.371216	1
hsa-miR-130b-5p	22:22059293:C:T	51687	0.0391949	-0.371096	1
hsa-miR-130b-5p	22:22063276:A:C	55670	0.0183393	28.0234	1
hsa-miR-130b-5p	22:22064475:A:C	56869	0.0082603	-0.712461	1
hsa-miR-130b-5p	22:22065344:A:G	57738	0.0082603	-0.712461	1
hsa-miR-130b-5p	22:22065422:T:C	57816	0.00781828	-0.557418	1
hsa-miR-130b-5p	22:22070130:A:G	62524	0.00822825	-0.712433	1
hsa-miR-130b-5p	22:22071170:C:G	63564	0.0183393	1457.22	1
hsa-miR-130b-5p	22:22071336:C:G	63730	0.0131011	-1.30173	1
hsa-miR-130b-5p	22:22075419:G:C	67813	0.0262081	0.591881	1
hsa-miR-130b-5p	22:22077224:C:T	69618	0.0262081	0.591881	1
hsa-miR-130b-5p	22:22077719:C:T	70113	0.0262081	0.591881	1
hsa-miR-130b-5p	22:22079226:C:T	71620	0.0262728	0.592536	1
hsa-miR-130b-5p	22:22080402:C:G	72796	0.0255197	0.591081	1
hsa-miR-130b-5p	22:22081867:A:C	74261	0.0255043	0.590917	1
hsa-miR-130b-5p	22:22082018:C:T	74412	0.0255043	0.590917	1
hsa-miR-130b-5p	22:22082820:G:A	75214	0.0253216	0.58836	1
hsa-miR-130b-5p	22:22082919:G:A	75313	0.00315836	-0.572521	1
hsa-miR-130b-5p	22:22084890:C:A	77284	0.0304083	0.632481	1
hsa-miR-130b-5p	22:22087760:C:A	80154	0.00527968	-0.461112	1
hsa-miR-130b-5p	22:22090428:G:A	82822	0.0254736	0.590589	1
hsa-miR-130b-5p	22:22091244:C:T	83638	0.0109157	-0.501836	1
hsa-miR-130b-5p	22:22091957:C:T	84351	0.0254736	0.590589	1
hsa-miR-130b-5p	22:22093592:G:A	85986	0.0116776	-0.455411	1
hsa-miR-130b-5p	22:22094016:A:G	86410	0.0254736	0.590589	1
hsa-miR-130b-5p	22:22094880:C:G	87274	0.0254736	0.590589	1
hsa-miR-130b-5p	22:22095771:C:T	88165	0.00659301	-0.527994	1
hsa-miR-130b-5p	22:22095920:T:C	88314	0.00654443	-0.524133	1
hsa-miR-130b-5p	22:22096802:G:C	89196	0.00659301	-0.527994	1
hsa-miR-130b-5p	22:22097006:G:A	89400	0.00782552	-0.427969	1
hsa-miR-130b-5p	22:22098901:T:G	91295	0.0254582	0.590425	1
hsa-miR-130b-5p	22:22099295:T:C	91689	0.0254582	0.590425	1
hsa-miR-130b-5p	22:22099591:C:G	91985	0.0183393	291.443	1
hsa-miR-130b-5p	22:22100288:C:A	92682	0.0254582	0.590425	1
hsa-miR-130b-5p	22:22100718:C:T	93112	0.0254582	0.590425	1
hsa-miR-130b-5p	22:22101375:T:G	93769	0.0254582	0.590425	1
hsa-miR-130b-5p	22:22101995:C:G	94389	0.00840934	0.420789	1
hsa-miR-130b-5p	22:22102251:G:A	94645	0.0254429	0.59026	1
hsa-miR-130b-5p	22:22102482:T:C	94876	0.0254429	0.59026	1
hsa-miR-130b-5p	22:22103033:A:G	95427	0.0254429	0.59026	1
hsa-miR-130b-5p	22:22103423:T:A	95817	0.0254429	0.59026	1
hsa-miR-130b-5p	22:22103599:T:C	95993	0.0489506	0.50395	1
hsa-miR-130b-5p	22:22105582:C:G	97976	0.0254429	0.59026	1
hsa-miR-130b-5p	22:22105976:C:T	98370	0.0254429	0.59026	1
hsa-miR-130b-5p	22:22106618:C:A	99012	0.00840398	0.420813	1
hsa-miR-130b-5p	22:22107865:C:T	100259	0.0254429	0.59026	1
hsa-miR-130b-5p	22:22109898:C:T	102292	0.0183393	364.304	1
hsa-miR-130b-5p	22:22109922:C:T	102316	0.0254245	0.590119	1
hsa-miR-130b-5p	22:22111900:T:A	104294	0.0254124	0.589933	1
hsa-miR-130b-5p	22:22112047:A:G	104441	0.0183393	72.8608	1
hsa-miR-130b-5p	22:22112802:C:T	105196	0.00839073	0.420798	1
hsa-miR-130b-5p	22:22112948:C:T	105342	0.0183393	12.1435	1
hsa-miR-130b-5p	22:22113688:T:G	106082	0.0254124	0.589933	1
hsa-miR-130b-5p	22:22113887:G:T	106281	0.0253216	0.58836	1
hsa-miR-130b-5p	22:22115004:C:G	107398	0.00839073	0.420798	1
hsa-miR-130b-5p	22:22115498:T:C	107892	0.00838746	0.419573	1
hsa-miR-130b-5p	22:22115886:C:T	108280	0.031045	0.44375	1
hsa-miR-130b-5p	22:22116202:C:G	108596	0.00839073	0.420798	1
hsa-miR-130b-5p	22:22119304:T:C	111698	0.0183393	121.435	1
hsa-miR-130b-5p	22:22121327:C:T	113721	0.0301891	0.630994	1
hsa-miR-130b-5p	22:22123189:A:C	115583	0.00719696	0.505522	1
hsa-miR-130b-5p	22:22123689:T:G	116083	0.0183393	10.5595	1
hsa-miR-130b-5p	22:22123801:G:A	116195	0.0163179	97.9879	1
hsa-miR-130b-5p	22:22124711:A:G	117105	0.0254277	0.590096	1
hsa-miR-130b-5p	22:22125040:A:C	117434	0.00838746	0.419573	1
hsa-miR-130b-5p	22:22125154:C:T	117548	0.0135536	-1.29074	1
hsa-miR-130b-5p	22:22125692:T:A	118086	0.0135536	-1290.74	1
hsa-miR-130b-5p	22:22126169:G:A	118563	0.0183393	10.5595	1
hsa-miR-130b-5p	22:22127490:C:T	119884	0.0254277	0.590096	1
hsa-miR-130b-5p	22:22128678:G:A	121072	0.00838746	0.419573	1
hsa-miR-130b-5p	22:22128809:T:C	121203	0.0188174	9.80905	1
hsa-miR-130b-5p	22:22129215:A:G	121609	0.00880131	0.419806	1
hsa-miR-130b-5p	22:22129438:G:A	121832	0.0183393	45.538	1
hsa-miR-130b-5p	22:22129967:G:A	122361	0.0183393	364.304	1
hsa-miR-130b-5p	22:22130051:G:C	122445	0.0254277	0.590096	1
hsa-miR-130b-5p	22:22130822:G:A	123216	0.0183393	728.608	1
hsa-miR-130b-5p	22:22131125:T:G	123519	0.00835037	0.420852	1
hsa-miR-130b-5p	22:22131577:A:G	123971	0.0183393	21.7495	1
hsa-miR-130b-5p	22:22132311:G:A	124705	0.0255351	0.591245	1
hsa-miR-130b-5p	22:22137169:C:T	129563	0.00836632	0.420881	1
hsa-miR-130b-5p	22:22138397:G:A	130791	0.0254429	0.59026	1
hsa-miR-130b-5p	22:22139592:G:A	131986	0.0183393	22.4187	1
hsa-miR-130b-5p	22:22140136:C:T	132530	0.00839469	0.421377	1
hsa-miR-130b-5p	22:22140262:A:C	132656	0.0129594	-1.29122	1
hsa-miR-130b-5p	22:22140702:C:T	133096	0.0183393	34.6956	1
hsa-miR-130b-5p	22:22141044:G:C	133438	0.0135536	-1290.74	1
hsa-miR-130b-5p	22:22141073:C:T	133467	0.0183393	728.608	1
hsa-miR-130b-5p	22:22141825:C:T	134219	0.0271893	0.607428	1
hsa-miR-130b-5p	22:22143268:C:T	135662	0.0183393	15.5023	1
hsa-miR-130b-5p	22:22145101:T:C	137495	0.00837192	0.420891	1
hsa-miR-130b-5p	22:22145253:T:C	137647	0.00837192	0.420891	1
hsa-miR-130b-5p	22:22145282:A:C	137676	0.0254429	0.59026	1
hsa-miR-130b-5p	22:22145328:G:T	137722	0.0254429	0.59026	1
hsa-miR-130b-5p	22:22145634:A:G	138028	0.0155539	0.360498	1
hsa-miR-130b-5p	22:22146399:A:G	138793	0.00838746	0.419573	1
hsa-miR-130b-5p	22:22148611:T:G	141005	0.0254429	0.59026	1
hsa-miR-130b-5p	22:22148731:T:C	141125	0.00837192	0.420891	1
hsa-miR-130b-5p	22:22149143:T:C	141537	0.00834362	0.420925	1
hsa-miR-130b-5p	22:22150716:C:T	143110	0.0183393	242.869	1
hsa-miR-130b-5p	22:22151286:C:G	143680	0.00834362	0.420925	1
hsa-miR-130b-5p	22:22153239:G:A	145633	0.0254582	0.590425	1
hsa-miR-130b-5p	22:22154931:C:T	147325	0.0183393	33.8888	1
hsa-miR-130b-5p	22:22155208:C:G	147602	0.0183393	1457.22	1
hsa-miR-130b-5p	22:22156789:C:A	149183	0.00834167	0.420899	1
hsa-miR-130b-5p	22:22157060:T:C	149454	0.0254582	0.590425	1
hsa-miR-130b-5p	22:22157661:T:C	150055	0.00834104	0.42089	1
hsa-miR-130b-5p	22:22158345:C:T	150739	0.0183393	9.65044	1
hsa-miR-130b-5p	22:22159107:A:C	151501	0.0183393	7.39704	1
hsa-miR-130b-5p	22:22159770:G:A	152164	0.0183393	182.152	1
hsa-miR-130b-5p	22:22160648:C:T	153042	0.0183393	104.087	1
hsa-miR-130b-5p	22:22162198:T:C	154592	0.0183393	9.46245	1
hsa-miR-130b-5p	22:22162374:A:T	154768	0.00834362	0.420925	1
hsa-miR-130b-5p	22:22163246:T:C	155640	0.0254582	0.590425	1
hsa-miR-130b-5p	22:22163425:A:G	155819	0.00833617	0.420956	1
hsa-miR-130b-5p	22:22163633:G:A	156027	0.0256282	0.59223	1
hsa-miR-130b-5p	22:22164626:A:G	157020	0.0183393	52.0435	1
hsa-miR-130b-5p	22:22164756:G:A	157150	0.0183393	13.2474	1
hsa-miR-130b-5p	22:22166450:A:G	158844	0.00845597	0.421211	1
hsa-miR-130b-5p	22:22167472:G:A	159866	0.0256282	0.59223	1
hsa-miR-130b-5p	22:22168051:C:A	160445	0.0183393	208.174	1
hsa-miR-130b-5p	22:22168246:A:G	160640	0.00845406	0.421184	1
hsa-miR-130b-5p	22:22169057:T:C	161451	0.0256282	0.59223	1
hsa-miR-130b-5p	22:22171567:G:A	163961	0.00845597	0.421211	1
hsa-miR-130b-5p	22:22173358:G:A	165752	0.0256282	0.59223	1
hsa-miR-130b-5p	22:22180915:G:C	173309	0.0305814	0.633637	1
hsa-miR-130b-5p	22:22183980:T:C	176374	0.0256126	0.592066	1
hsa-miR-130b-5p	22:22184783:G:A	177177	0.0256126	0.592066	1
hsa-miR-130b-5p	22:22185347:T:C	177741	0.00846173	0.421061	1
hsa-miR-130b-5p	22:22185883:C:T	178277	0.0183393	15.3391	1
hsa-miR-130b-5p	22:22186442:A:C	178836	0.0256126	0.592066	1
hsa-miR-130b-5p	22:22186479:A:C	178873	0.00846173	0.421061	1
hsa-miR-130b-5p	22:22186562:T:C	178956	0.00846173	0.421061	1
hsa-miR-130b-5p	22:22187385:C:T	179779	0.0183393	15.5023	1
hsa-miR-130b-5p	22:22188009:T:C	180403	0.00846173	0.421061	1
hsa-miR-130b-5p	22:22191575:G:C	183969	0.0256126	0.592066	1
hsa-miR-130b-5p	22:22191864:C:A	184258	0.0183393	22.769	1
hsa-miR-130b-5p	22:22196626:T:C	189020	0.0183393	728.608	1
hsa-miR-130b-5p	22:22196837:G:A	189231	0.0184081	4.98953	1
hsa-miR-130b-5p	22:22197644:C:T	190038	0.0183393	6.36339	1
hsa-miR-130b-5p	22:22198487:T:C	190881	0.0183393	5.87587	1
hsa-miR-130b-5p	22:22200368:A:T	192762	0.0135536	-1.29462	1
hsa-miR-130b-5p	22:22206436:G:A	198830	0.0183393	34.6956	1
hsa-miR-130b-5p	22:22211946:C:T	204340	0.0183393	23.1304	1
hsa-miR-130b-5p	22:22212469:T:C	204863	0.00843914	0.421257	1
hsa-miR-130b-5p	22:22212974:T:G	205368	0.025597	0.591902	1
hsa-miR-130b-5p	22:22213924:T:C	206318	0.0183393	291.443	1
hsa-miR-130b-5p	22:22214572:T:C	206966	0.025597	0.591902	1
hsa-miR-130b-5p	22:22214746:G:A	207140	0.00837001	0.421999	1
hsa-miR-130b-5p	22:22216457:T:C	208851	0.025597	0.591902	1
hsa-miR-130b-5p	22:22218152:T:C	210546	0.0183393	6.02156	1
hsa-miR-130b-5p	22:22220074:C:T	212468	0.00844083	0.421187	1
hsa-miR-130b-5p	22:22220683:A:G	213077	0.0183393	52.0435	1
hsa-miR-130b-5p	22:22220816:T:C	213210	0.025597	0.591902	1
hsa-miR-130b-5p	22:22221167:A:G	213561	0.0274685	0.376638	1
hsa-miR-130b-5p	22:22222320:T:G	214714	0.00854732	0.420854	1
hsa-miR-130b-5p	22:22222498:G:A	214892	0.0183393	6.09714	1
hsa-miR-130b-5p	22:22227448:T:C	219842	0.00839243	0.421107	1
hsa-miR-130b-5p	22:22227480:T:G	219874	0.025597	0.591902	1
hsa-miR-130b-5p	22:22228080:C:T	220474	0.025597	0.591902	1
hsa-miR-130b-5p	22:22229207:G:A	221601	0.0302617	0.63149	1
hsa-miR-130b-5p	22:22230969:G:T	223363	0.0183393	32.3826	1
hsa-miR-130b-5p	22:22231005:G:A	223399	0.0183393	34.6956	1
hsa-miR-130b-5p	22:22232531:G:A	224925	0.0183393	16.3732	1
hsa-miR-130b-5p	22:22233205:G:A	225599	0.025597	0.591902	1
hsa-miR-130b-5p	22:22234038:G:A	226432	0.025597	0.591902	1
hsa-miR-130b-5p	22:22234414:G:A	226808	0.0253216	0.58836	1
hsa-miR-130b-5p	22:22235510:G:A	227904	0.000686029	0.815867	1
hsa-miR-130b-5p	22:22235689:T:C	228083	0.0300139	0.486659	1
hsa-miR-130b-5p	22:22235720:C:T	228114	0.0183393	4.1874	1
hsa-miR-130b-5p	22:22239354:G:A	231748	0.0183393	15.1793	1
hsa-miR-130b-5p	22:22241491:G:A	233885	0.0273753	0.609088	1
hsa-miR-130b-5p	22:22243313:T:A	235707	0.0183393	242.869	1
hsa-miR-130b-5p	22:22243362:A:C	235756	0.0183393	21.1191	1
hsa-miR-130b-5p	22:22247673:G:A	240067	0.033096	0.648675	1
hsa-miR-130b-5p	22:22250511:A:C	242905	0.0183393	14.4279	1
hsa-miR-130b-5p	22:22250741:T:C	243135	0.017571	12.2973	1
hsa-miR-130b-5p	22:22251069:A:G	243463	0.0183393	1457.22	1
hsa-miR-130b-5p	22:22251514:G:A	243908	0.0274793	0.612455	1
hsa-miR-130b-5p	22:22252372:G:T	244766	0.0183393	6.50543	1
hsa-miR-130b-5p	22:22253023:T:C	245417	0.0274793	0.612455	1
hsa-miR-130b-5p	22:22254261:C:A	246655	0.0274793	0.612455	1
hsa-miR-130b-5p	22:22255457:G:A	247851	0.0183393	364.304	1
hsa-miR-130b-5p	22:22257652:A:T	250046	0.0274793	0.612455	1
hsa-miR-130b-5p	22:22262261:C:T	254655	0.0274793	0.612455	1
hsa-miR-130b-5p	22:22263700:G:A	256094	0.0183393	6.50543	1
hsa-miR-130b-5p	22:22264103:A:C	256497	0.0298953	0.377084	1
hsa-miR-130b-5p	22:22265288:C:A	257682	0.025724	0.595619	1
hsa-miR-130b-5p	22:22265340:T:A	257734	0.0300552	0.376789	1
hsa-miR-130b-5p	22:22266472:G:A	258866	0.0135536	-1.28688	1
hsa-miR-130b-5p	22:22266577:G:A	258971	0.0173274	0.420929	1
hsa-miR-130b-5p	22:22267610:C:T	260004	0.0300429	0.376816	1
hsa-miR-130b-5p	22:22268173:C:T	260567	0.0135536	-1.28432	1
hsa-miR-130b-5p	22:22268244:A:G	260638	0.0300451	0.376764	1
hsa-miR-130b-5p	22:22268520:T:C	260914	0.025724	0.595619	1
hsa-miR-130b-5p	22:22268759:A:G	261153	0.030044	0.37679	1
hsa-miR-130b-5p	22:22268918:A:G	261312	0.048243	0.421682	1
hsa-miR-130b-5p	22:22269001:T:C	261395	0.0183393	14.1477	1
hsa-miR-130b-5p	22:22272450:C:T	264844	0.0263468	0.601933	1
hsa-miR-130b-5p	22:22273242:T:C	265636	0.00260923	0.483978	1
hsa-miR-130b-5p	22:22273416:T:C	265810	0.0183393	1457.22	1
hsa-miR-130b-5p	22:22274103:C:T	266497	0.0183393	485.739	1
hsa-miR-130b-5p	22:22274211:C:T	266605	0.0260382	0.592307	1
hsa-miR-130b-5p	22:22275006:G:A	267400	0.0256923	0.595287	1
hsa-miR-130b-5p	22:22276839:G:A	269233	0.0183393	145.722	1
hsa-miR-130b-5p	22:22277122:C:T	269516	0.0289476	124.278	1
hsa-miR-130b-5p	22:22277307:C:T	269701	0.0256132	0.595757	1
hsa-miR-130b-5p	22:22277571:A:C	269965	0.0256923	0.595287	1
hsa-miR-130b-5p	22:22278769:T:C	271163	0.025724	0.595619	1
hsa-miR-130b-5p	22:22279552:G:A	271946	0.0258174	0.595251	1
hsa-miR-130b-5p	22:22279872:G:A	272266	0.0135536	-645.37	1
hsa-miR-130b-5p	22:22281638:T:C	274032	0.0027248	0.482229	1
hsa-miR-130b-5p	22:22282919:T:C	275313	0.0183393	1457.22	1
hsa-miR-130b-5p	22:22285503:C:T	277897	0.0183393	32.3826	1
hsa-miR-130b-5p	22:22285834:T:C	278228	0.0183393	1457.22	1
hsa-miR-130b-5p	22:22288309:T:C	280703	0.00271214	0.482175	1
hsa-miR-130b-5p	22:22289165:G:A	281559	0.0159308	351.613	1
hsa-miR-130b-5p	22:22289180:C:A	281574	0.0256923	0.595287	1
hsa-miR-130b-5p	22:22289397:G:A	281791	0.00271214	0.482175	1
hsa-miR-130b-5p	22:22290403:T:C	282797	0.00260118	0.480519	1
hsa-miR-130b-5p	22:22291196:G:C	283590	0.0256923	0.595287	1
hsa-miR-130b-5p	22:22292217:C:T	284611	0.00342413	0.581474	1
hsa-miR-130b-5p	22:22292995:C:A	285389	0.00271397	0.482043	1
hsa-miR-130b-5p	22:22295754:G:A	288148	0.0256766	0.595121	1
hsa-miR-130b-5p	22:22295812:A:G	288206	0.0135536	-10.0839	1
hsa-miR-130b-5p	22:22296287:G:A	288681	0.0183393	41.6348	1
hsa-miR-130b-5p	22:22301606:C:G	294000	0.0183393	2.72377	1
hsa-miR-130b-5p	22:22304458:G:A	296852	0.0256766	0.595121	1
hsa-miR-130b-5p	22:22305008:T:C	297402	0.0402861	0.373936	1
hsa-miR-130b-5p	22:22305629:A:G	298023	0.00270643	0.482028	1
hsa-miR-130b-5p	22:22305713:A:G	298107	0.00270548	0.482095	1
hsa-miR-130b-5p	22:22306402:C:A	298796	0.0183393	85.7186	1
hsa-miR-130b-5p	22:22307166:C:T	299560	0.0183393	1457.22	1
hsa-miR-130b-5p	22:22307997:T:A	300391	0.0167609	2.70363	1
hsa-miR-130b-5p	22:22308608:C:T	301002	0.0256608	0.594956	1
hsa-miR-130b-5p	22:22308746:T:A	301140	0.0135536	-0.671561	1
hsa-miR-130b-5p	22:22312292:A:G	304686	0.0327714	0.950108	1
hsa-miR-130b-5p	22:22313829:A:C	306223	0.00270747	0.481872	1
hsa-miR-130b-5p	22:22314114:A:G	306508	0.0190028	14.3841	1
hsa-miR-130b-5p	22:22314463:T:C	306857	0.00260118	0.480519	1
hsa-miR-130b-5p	22:22315689:G:A	308083	0.0183393	485.739	1
hsa-miR-130b-5p	22:22316157:C:T	308551	0.0256608	0.594956	1
hsa-miR-130b-5p	22:22318480:C:A	310874	0.0256608	0.594956	1
hsa-miR-130b-5p	22:22318520:C:T	310914	0.0183393	3.51137	1
hsa-miR-130b-5p	22:22320304:G:A	312698	0.0183393	485.739	1
hsa-miR-130b-5p	22:22320764:C:A	313158	0.0183393	728.608	1
hsa-miR-130b-5p	22:22322177:T:A	314571	0.0256608	0.594956	1
hsa-miR-130b-5p	22:22322270:C:T	314664	0.0257875	0.596282	1
hsa-miR-130b-5p	22:22327482:G:A	319876	0.0135536	-1290.74	1
hsa-miR-130b-5p	22:22327787:C:T	320181	0.0257875	0.596282	1
hsa-miR-130b-5p	22:22328987:A:G	321381	0.0178212	447.009	1
hsa-miR-130b-5p	22:22330082:T:C	322476	0.0035323	0.500668	1
hsa-miR-130b-5p	22:22331819:C:T	324213	0.002729	0.482085	1
hsa-miR-130b-5p	22:22333025:C:T	325419	0.0257875	0.596282	1
hsa-miR-130b-5p	22:22333218:C:T	325612	0.00260118	0.480519	1
hsa-miR-130b-5p	22:22334795:C:T	327189	0.0027667	0.48507	1
hsa-miR-130b-5p	22:22334994:T:C	327388	0.0165725	81.6187	1
hsa-miR-130b-5p	22:22335125:T:C	327519	0.0418483	0.373639	1
hsa-miR-130b-5p	22:22335142:C:T	327536	0.0183393	291.443	1
hsa-miR-130b-5p	22:22335369:A:T	327763	0.0183393	76.6956	1
hsa-miR-130b-5p	22:22335639:G:A	328033	0.026296	0.601434	1
hsa-miR-130b-5p	22:22336790:C:T	329184	0.026296	0.601434	1
hsa-miR-130b-5p	22:22336967:C:A	329361	0.0183393	35.5419	1
hsa-miR-130b-5p	22:22338825:C:T	331219	0.0183393	14.7194	1
hsa-miR-130b-5p	22:22340379:C:T	332773	0.026296	0.601434	1
hsa-miR-130b-5p	22:22342074:A:G	334468	0.0273657	0.611451	1
hsa-miR-130b-5p	22:22342195:G:A	334589	0.00497654	0.55143	1
hsa-miR-130b-5p	22:22342992:A:G	335386	0.0281275	0.61798	1
hsa-miR-130b-5p	22:22343054:C:T	335448	0.0342691	0.657049	1
hsa-miR-130b-5p	22:22343790:G:A	336184	0.0183393	728.608	1
hsa-miR-130b-5p	22:22344208:G:A	336602	0.0183393	16.5593	1
hsa-miR-130b-5p	22:22345971:C:T	338365	0.0183393	1457.22	1
hsa-miR-130b-5p	22:22349088:T:C	341482	0.0130183	0.466517	1
hsa-miR-130b-5p	22:22349201:G:A	341595	0.0293294	0.66732	1
hsa-miR-130b-5p	22:22349432:C:T	341826	0.0183393	1457.22	1
hsa-miR-130b-5p	22:22349965:T:C	342359	0.0183393	1457.22	1
hsa-miR-130b-5p	22:22351535:G:A	343929	0.0183393	291.443	1
hsa-miR-130b-5p	22:22352065:T:C	344459	0.0157314	146.851	1
hsa-miR-130b-5p	22:22353319:C:G	345713	0.0183393	1457.22	1
hsa-miR-130b-5p	22:22353513:C:T	345907	0.0295835	21.2006	1
hsa-miR-130b-5p	22:22353521:T:C	345915	0.0295835	21.2006	1
hsa-miR-130b-5p	22:22353549:A:T	345943	0.0295835	21.2006	1
hsa-miR-130b-5p	22:22354164:A:T	346558	0.017828	52.4835	1
hsa-miR-130b-5p	22:22354945:T:C	347339	0.0183393	17.3478	1
hsa-miR-130b-5p	22:22356544:G:C	348938	0.0183393	28.5729	1
hsa-miR-130b-5p	22:22356545:G:A	348939	0.0223689	27.4864	1
hsa-miR-130b-5p	22:22359134:G:A	351528	0.0183393	18.9249	1
hsa-miR-130b-5p	22:22359317:C:T	351711	0.0135536	-1290.74	1
hsa-miR-130b-5p	22:22359389:G:A	351783	0.00435413	1.24176	1
hsa-miR-130b-5p	22:22359953:C:A	352347	0.00422124	1.24414	1
hsa-miR-130b-5p	22:22360563:G:A	352957	0.00677415	-411.397	1
hsa-miR-130b-5p	22:22361626:C:G	354020	0.0183393	9.98094	1
hsa-miR-130b-5p	22:22361921:G:T	354315	0.00419778	1.24302	1
hsa-miR-130b-5p	22:22362089:T:C	354483	0.037908	0.486844	1
hsa-miR-130b-5p	22:22364273:A:G	356667	0.0183393	1.8238	1
hsa-miR-130b-5p	22:22364378:G:A	356772	0.00419778	1.24302	1
hsa-miR-130b-5p	22:22365527:C:T	357921	0.0231309	47.7689	1
hsa-miR-130b-5p	22:22366040:C:G	358434	0.0183393	1457.22	1
hsa-miR-130b-5p	22:22366181:G:A	358575	0.00384218	-520.894	1
hsa-miR-130b-5p	22:22367697:G:A	360091	0.037908	0.486844	1
hsa-miR-130b-5p	22:22368415:T:C	360809	0.0231309	47.7689	1
hsa-miR-130b-5p	22:22368645:T:C	361039	0.037908	0.486844	1
hsa-miR-130b-5p	22:22368797:G:A	361191	0.037908	0.486844	1
hsa-miR-130b-5p	22:22369492:A:G	361886	0.00419778	1.24302	1
hsa-miR-130b-5p	22:22369950:A:G	362344	0.0379838	0.486733	1
hsa-miR-130b-5p	22:22370290:A:G	362684	0.037908	0.486844	1
hsa-miR-130b-5p	22:22371152:A:G	363546	0.00419778	1.24302	1
hsa-miR-130b-5p	22:22371566:A:G	363960	0.00419778	1.24302	1
hsa-miR-130b-5p	22:22371638:G:A	364032	0.0288144	0.500565	1
hsa-miR-130b-5p	22:22371758:C:T	364152	0.0135536	-1290.74	1
hsa-miR-130b-5p	22:22372221:T:C	364615	0.037908	0.486844	1
hsa-miR-130b-5p	22:22372290:C:T	364684	0.00419778	1.24302	1
hsa-miR-130b-5p	22:22372593:C:T	364987	0.0487586	7.40244	1
hsa-miR-130b-5p	22:22374383:C:T	366777	0.00330923	1.20279	1
hsa-miR-130b-5p	22:22375001:C:A	367395	0.0288144	0.500565	1
hsa-miR-130b-5p	22:22376202:A:G	368596	0.0135536	-1290.74	1
hsa-miR-130b-5p	22:22376432:A:T	368826	0.0238045	0.625124	1
hsa-miR-130b-5p	22:22376587:T:G	368981	0.0135536	-1290.74	1
hsa-miR-130b-5p	22:22377009:G:T	369403	0.0307587	0.497581	1
hsa-miR-130b-5p	22:22378111:T:C	370505	0.00330923	1.20279	1
hsa-miR-130b-5p	22:22378373:C:T	370767	0.00330923	1.20279	1
hsa-miR-130b-5p	22:22378534:G:A	370928	0.00330923	1.20279	1
hsa-miR-130b-5p	22:22378856:G:A	371250	0.0257061	-807.757	1
hsa-miR-130b-5p	22:22378985:T:A	371379	0.0307587	0.497581	1
hsa-miR-130b-5p	22:22379067:C:T	371461	0.0288144	0.500565	1
hsa-miR-130b-5p	22:22381760:T:C	374154	0.0033223	1.20361	1
hsa-miR-130b-5p	22:22384944:T:C	377338	0.0183393	26.0217	1
hsa-miR-130b-5p	22:22386491:G:A	378885	0.0033223	1.20361	1
hsa-miR-130b-5p	22:22386548:G:A	378942	0.0464029	9.24003	1
hsa-miR-130b-5p	22:22386829:T:G	379223	0.0308809	0.497394	1
hsa-miR-130b-5p	22:22386921:T:C	379315	0.0135536	-258.148	1
hsa-miR-130b-5p	22:22387363:G:T	379757	0.0135536	-1290.74	1
hsa-miR-130b-5p	22:22387710:G:A	380104	0.0359266	6.99628	1
hsa-miR-130b-5p	22:22389381:T:C	381775	0.0183393	242.869	1
hsa-miR-130b-5p	22:22390352:G:A	382746	0.00342424	1.20965	1
hsa-miR-130b-5p	22:22390989:C:G	383383	0.0135536	-1290.74	1
hsa-miR-130b-5p	22:22393925:A:G	386319	0.0218901	74.1073	1
hsa-miR-130b-5p	22:22394144:T:C	386538	0.0289482	0.500335	1
hsa-miR-130b-5p	22:22394339:C:A	386733	0.0183393	31.0046	1
hsa-miR-130b-5p	22:22395315:A:C	387709	0.0135536	-1290.74	1
hsa-miR-130b-5p	22:22396622:G:T	389016	0.0135536	-1290.74	1
hsa-miR-130b-5p	22:22397820:C:T	390214	0.0183393	2.15246	1
hsa-miR-130b-5p	22:22398075:C:T	390469	0.0135536	-1290.74	1
hsa-miR-130b-5p	22:22400499:G:A	392893	0.0182676	1.47188	1
hsa-miR-130b-5p	22:22401170:G:A	393564	0.0216133	1.3368	1
hsa-miR-130b-5p	22:22401267:G:A	393661	0.0219146	1.33859	1
hsa-miR-130b-5p	22:22403123:G:C	395517	0.0270273	31.4023	1
hsa-miR-130b-5p	22:22404252:C:T	396646	0.00336719	-473.736	1
hsa-miR-130b-5p	22:22404460:G:A	396854	0.0195614	1.40219	1
hsa-miR-130b-5p	22:22405071:G:A	397465	0.0183393	104.087	1
hsa-miR-130b-5p	22:22408017:A:C	400411	0.0183393	1.47342	1
hsa-miR-130b-5p	22:22411363:C:T	403757	0.0183393	1.47492	1
hsa-miR-130b-5p	22:22411395:C:T	403789	0.0183133	3.64341	1
hsa-miR-130b-5p	22:22411707:G:A	404101	0.0135536	-645.37	1
hsa-miR-130b-5p	22:22411815:G:A	404209	0.0183393	1.47492	1
hsa-miR-130b-5p	22:22411826:C:T	404220	0.0183393	132.474	1
hsa-miR-130b-5p	22:22412026:T:C	404420	0.0183393	1.47342	1
hsa-miR-130b-5p	22:22413748:T:C	406142	0.0183393	21.4297	1
hsa-miR-130b-5p	22:22413982:T:C	406376	0.0183393	1.45722	1
hsa-miR-130b-5p	22:22414196:A:G	406590	0.0135536	-1290.74	1
hsa-miR-130b-5p	22:22415301:C:T	407695	0.0475868	-498.103	1
hsa-miR-130b-5p	22:22415601:G:T	407995	0.0183393	1.47342	1
hsa-miR-130b-5p	22:22415971:C:T	408365	0.0183393	1.47342	1
hsa-miR-130b-5p	22:22416080:C:A	408474	0.0183393	1.47342	1
hsa-miR-130b-5p	22:22416237:C:T	408631	0.0183393	1.47342	1
hsa-miR-130b-5p	22:22416257:C:T	408651	0.0183393	1.47342	1
hsa-miR-130b-5p	22:22416388:A:G	408782	0.0183393	1.47342	1
hsa-miR-130b-5p	22:22416434:G:T	408828	0.0183393	1.47342	1
hsa-miR-130b-5p	22:22416573:A:G	408967	0.0183393	1.45722	1
hsa-miR-130b-5p	22:22416707:T:C	409101	0.0183393	1.47492	1
hsa-miR-130b-5p	22:22416850:C:G	409244	0.0183393	1.47342	1
hsa-miR-130b-5p	22:22417376:G:A	409770	0.0183393	1.47342	1
hsa-miR-130b-5p	22:22417678:T:C	410072	0.0183393	1.47342	1
hsa-miR-130b-5p	22:22417696:G:A	410090	0.0183393	1.47342	1
hsa-miR-130b-5p	22:22417738:G:A	410132	0.0183393	1.45722	1
hsa-miR-130b-5p	22:22417829:A:G	410223	0.0183393	1.47342	1
hsa-miR-130b-5p	22:22418052:G:A	410446	0.0183393	1.47342	1
hsa-miR-130b-5p	22:22418342:C:G	410736	0.0183393	1.47342	1
hsa-miR-130b-5p	22:22418531:C:G	410925	0.0475868	-498.103	1
hsa-miR-130b-5p	22:22418566:C:G	410960	0.0183393	104.087	1
hsa-miR-130b-5p	22:22418813:A:C	411207	0.0183393	1.45722	1
hsa-miR-130b-5p	22:22418834:T:C	411228	0.0183393	1.47342	1
hsa-miR-130b-5p	22:22418979:A:G	411373	0.0183393	1.47342	1
hsa-miR-130b-5p	22:22419249:G:A	411643	0.0183393	1.47342	1
hsa-miR-130b-5p	22:22419256:C:T	411650	0.0183393	1.47342	1
hsa-miR-130b-5p	22:22419771:A:G	412165	0.0183393	1.47342	1
hsa-miR-130b-5p	22:22419895:A:C	412289	0.0183393	1.47342	1
hsa-miR-130b-5p	22:22420124:T:C	412518	0.0183393	1.47342	1
hsa-miR-130b-5p	22:22420962:C:T	413356	0.0135536	-1290.74	1
hsa-miR-130b-5p	22:22421838:T:C	414232	0.0483304	-294.4	1
hsa-miR-130b-5p	22:22421873:G:A	414267	0.0207667	1.57256	1
hsa-miR-130b-5p	22:22425493:G:T	417887	0.0183393	1.45722	1
hsa-miR-130b-5p	22:22425962:C:T	418356	0.0183393	1.46601	1
hsa-miR-130b-5p	22:22426303:A:T	418697	0.0183393	1.46601	1
hsa-miR-130b-5p	22:22426874:G:A	419268	0.0183393	1.46601	1
hsa-miR-130b-5p	22:22426967:A:T	419361	0.0183393	1.46601	1
hsa-miR-130b-5p	22:22427124:C:A	419518	0.0183393	1.46601	1
hsa-miR-130b-5p	22:22427605:T:C	419999	0.0183393	1.46601	1
hsa-miR-130b-5p	22:22427991:T:G	420385	0.0214626	-15.9574	1
hsa-miR-130b-5p	22:22428083:T:G	420477	0.0183393	1.45431	1
hsa-miR-130b-5p	22:22428363:C:T	420757	0.0438532	1.45752	1
hsa-miR-130b-5p	22:22429117:G:A	421511	0.0183393	1457.22	1
hsa-miR-130b-5p	22:22430276:T:C	422670	0.0183393	1.40658	1
hsa-miR-130b-5p	22:22431045:A:G	423439	0.0183393	1.40658	1
hsa-miR-130b-5p	22:22431580:T:C	423974	0.0135536	-1290.74	1
hsa-miR-130b-5p	22:22431655:C:T	424049	0.0183393	34.6956	1
hsa-miR-130b-5p	22:22432155:T:A	424549	0.0183393	34.6956	1
hsa-miR-130b-5p	22:22432168:C:G	424562	0.0135536	-430.247	1
hsa-miR-130b-5p	22:22433637:A:G	426031	0.0183393	2.31304	1
hsa-miR-130b-5p	22:22434654:C:T	427048	0.0183393	2.31304	1
hsa-miR-130b-5p	22:22435464:C:T	427858	0.0183393	1.46897	1
hsa-miR-130b-5p	22:22436910:A:G	429304	0.0199598	1.83517	1
hsa-miR-130b-5p	22:22439195:A:G	431589	0.0228191	-297.695	1
hsa-miR-130b-5p	22:22441313:G:T	433707	0.00365038	1.08183	1
hsa-miR-130b-5p	22:22442128:C:T	434522	0.0174482	-178.455	1
hsa-miR-130b-5p	22:22443967:A:G	436361	0.00365038	1.08183	1
hsa-miR-130b-5p	22:22444232:G:C	436626	0.0289219	-377.576	1
hsa-miR-130b-5p	22:22445618:C:T	438012	0.0135536	-1290.74	1
hsa-miR-130b-5p	22:22446460:C:T	438854	0.00365038	1.08183	1
hsa-miR-130b-5p	22:22448456:A:G	440850	0.00365038	1.08183	1
hsa-miR-130b-5p	22:22451427:T:G	443821	0.00365038	1.08183	1
hsa-miR-130b-5p	22:22454496:A:C	446890	0.00365038	1.08183	1
hsa-miR-130b-5p	22:22454656:G:C	447050	0.00365038	1.08183	1
hsa-miR-130b-5p	22:22454680:A:G	447074	0.00341225	1.08302	1
hsa-miR-130b-5p	22:22454725:T:C	447119	0.00341225	1.08302	1
hsa-miR-130b-5p	22:22454814:A:G	447208	0.00365038	1.08183	1
hsa-miR-130b-5p	22:22454831:T:G	447225	0.00365038	1.08183	1
hsa-miR-130b-5p	22:22454876:A:G	447270	0.00365038	1.08183	1
hsa-miR-130b-5p	22:22454880:C:T	447274	0.00365038	1.08183	1
hsa-miR-130b-5p	22:22455199:G:C	447593	0.00365038	1.08183	1
hsa-miR-130b-5p	22:22455358:G:A	447752	0.00365038	1.08183	1
hsa-miR-130b-5p	22:22455390:G:C	447784	0.00365038	1.08183	1
hsa-miR-130b-5p	22:22455699:C:T	448093	0.00365038	1.08183	1
hsa-miR-130b-5p	22:22455990:T:C	448384	0.00365038	1.08183	1
hsa-miR-130b-5p	22:22456185:A:G	448579	0.00365038	1.08183	1
hsa-miR-130b-5p	22:22456240:C:T	448634	0.00365038	1.08183	1
hsa-miR-130b-5p	22:22456341:G:A	448735	0.00365038	1.08183	1
hsa-miR-130b-5p	22:22456410:A:G	448804	0.00365038	1.08183	1
hsa-miR-130b-5p	22:22456576:C:A	448970	0.00365038	1.08183	1
hsa-miR-130b-5p	22:22456675:T:C	449069	0.00341225	1.08302	1
hsa-miR-130b-5p	22:22456698:G:A	449092	0.00365038	1.08183	1
hsa-miR-130b-5p	22:22456739:A:G	449133	0.00365038	1.08183	1
hsa-miR-130b-5p	22:22457047:T:G	449441	0.00365038	1.08183	1
hsa-miR-130b-5p	22:22457412:A:C	449806	0.00365038	1.08183	1
hsa-miR-130b-5p	22:22457546:T:C	449940	0.00341225	1.08302	1
hsa-miR-130b-5p	22:22457671:G:A	450065	0.0135536	-1290.74	1
hsa-miR-130b-5p	22:22457676:G:C	450070	0.00365038	1.08183	1
hsa-miR-130b-5p	22:22457681:T:C	450075	0.00365038	1.08183	1
hsa-miR-130b-5p	22:22457864:T:C	450258	0.00365038	1.08183	1
hsa-miR-130b-5p	22:22458006:T:C	450400	0.00365038	1.08183	1
hsa-miR-130b-5p	22:22458066:C:T	450460	0.00365038	1.08183	1
hsa-miR-130b-5p	22:22458156:A:C	450550	0.00365038	1.08183	1
hsa-miR-130b-5p	22:22458224:C:G	450618	0.00365038	1.08183	1
hsa-miR-130b-5p	22:22458398:T:C	450792	0.00365038	1.08183	1
hsa-miR-130b-5p	22:22458406:C:T	450800	0.00365038	1.08183	1
hsa-miR-130b-5p	22:22458915:A:G	451309	0.0135536	-322.685	1
hsa-miR-130b-5p	22:22459157:T:C	451551	0.00365038	1.08183	1
hsa-miR-130b-5p	22:22459581:C:T	451975	0.00365038	1.08183	1
hsa-miR-130b-5p	22:22459602:A:T	451996	0.00365038	1.08183	1
hsa-miR-130b-5p	22:22460040:C:T	452434	0.0135536	-645.37	1
hsa-miR-130b-5p	22:22460296:A:G	452690	0.00365038	1.08183	1
hsa-miR-130b-5p	22:22460298:G:A	452692	0.00365038	1.08183	1
hsa-miR-130b-5p	22:22460307:T:C	452701	0.00365038	1.08183	1
hsa-miR-130b-5p	22:22460339:C:T	452733	0.00365038	1.08183	1
hsa-miR-130b-5p	22:22460657:C:G	453051	0.00366095	1.08177	1
hsa-miR-130b-5p	22:22460705:A:T	453099	0.00366095	1.08177	1
hsa-miR-130b-5p	22:22460720:G:T	453114	0.00366095	1.08177	1
hsa-miR-130b-5p	22:22460769:A:C	453163	0.00366095	1.08177	1
hsa-miR-130b-5p	22:22460786:T:C	453180	0.00366095	1.08177	1
hsa-miR-130b-5p	22:22461870:C:A	454264	0.00366095	1.08177	1
hsa-miR-130b-5p	22:22462101:T:C	454495	0.00366095	1.08177	1
hsa-miR-130b-5p	22:22463982:C:T	456376	0.00957288	-907.784	1
hsa-miR-130b-5p	22:22464245:C:T	456639	0.0135536	-645.37	1
hsa-miR-130b-5p	22:22466178:C:T	458572	0.0135536	-1290.74	1
hsa-miR-130b-5p	22:22470394:G:A	462788	0.00696244	1.91591	1
hsa-miR-130b-5p	22:22476215:C:A	468609	0.0110055	-8.31295	1
hsa-miR-130b-5p	22:22477524:T:A	469918	0.0135536	-1290.74	1
hsa-miR-130b-5p	22:22478601:C:T	470995	0.00957288	-907.784	1
hsa-miR-130b-5p	22:22478675:C:T	471069	0.0183393	2.51678	1
hsa-miR-130b-5p	22:22480895:G:A	473289	0.0135536	-1290.74	1
hsa-miR-130b-5p	22:22485271:C:T	477665	0.0135536	-1290.74	1
hsa-miR-130b-5p	22:22487475:A:C	479869	0.0183393	1.48696	1
hsa-miR-130b-5p	22:22489003:A:G	481397	0.0135536	-1290.74	1
hsa-miR-130b-5p	22:22489612:G:T	482006	0.0390439	-476.907	1
hsa-miR-130b-5p	22:22489658:A:G	482052	0.0135536	-1290.74	1
hsa-miR-130b-5p	22:22491596:T:A	483990	0.0196053	-15.8659	1
hsa-miR-130b-5p	22:22491864:T:A	484258	0.0309748	0.48993	1
hsa-miR-130b-5p	22:22491866:G:T	484260	0.0135536	-1290.74	1
hsa-miR-130b-5p	22:22492839:C:T	485233	0.0473262	-25.964	1
hsa-miR-130b-5p	22:22493236:A:C	485630	0.0135536	-1290.74	1
hsa-miR-130b-5p	22:22497624:A:G	490018	0.0116008	0.862045	1
hsa-miR-130b-5p	22:22497676:A:G	490070	0.0135536	-1290.74	1
hsa-miR-130b-5p	22:22497942:C:T	490336	0.0116008	0.862045	1
hsa-miR-130b-5p	22:22498011:C:T	490405	0.0116008	0.862045	1
hsa-miR-130b-5p	22:22498040:C:T	490434	0.0116008	0.862045	1
hsa-miR-130b-5p	22:22498181:T:C	490575	0.0116008	0.862045	1
hsa-miR-130b-5p	22:22498345:C:T	490739	0.0135536	-1290.74	1
hsa-miR-130b-5p	22:22498348:C:G	490742	0.0116008	0.862045	1
hsa-miR-130b-5p	22:22498656:C:T	491050	0.0116008	0.862045	1
hsa-miR-130b-5p	22:22498673:A:G	491067	0.0116008	0.862045	1
hsa-miR-130b-5p	22:22498783:T:C	491177	0.0115532	0.862806	1
hsa-miR-130b-5p	22:22498803:A:T	491197	0.0116008	0.862045	1
hsa-miR-130b-5p	22:22499083:C:T	491477	0.0116008	0.862045	1
hsa-miR-130b-5p	22:22499136:A:G	491530	0.0116008	0.862045	1
hsa-miR-130b-5p	22:22499249:T:A	491643	0.0183393	1.49458	1
hsa-miR-130b-5p	22:22499330:C:T	491724	0.0116008	0.862045	1
hsa-miR-130b-5p	22:22499394:A:G	491788	0.0116008	0.862045	1
hsa-miR-130b-5p	22:22499614:A:G	492008	0.0135536	-1290.74	1
hsa-miR-130b-5p	22:22500197:A:G	492591	0.0228191	-297.695	1
hsa-miR-130b-5p	22:22500578:G:A	492972	0.0135536	-1290.74	1
hsa-miR-130b-5p	22:22501257:G:A	493651	0.0158993	-63.7892	1
hsa-miR-130b-5p	22:22501495:C:G	493889	0.0116968	0.860281	1
hsa-miR-130b-5p	22:22503770:T:C	496164	0.0185312	1.49241	1
hsa-miR-130b-5p	22:22503831:A:G	496225	0.0183393	1.49458	1
hsa-miR-130b-5p	22:22504225:C:G	496619	0.0183393	1.49458	1
hsa-miR-130b-5p	22:22504816:C:T	497210	0.0116968	0.860281	1
hsa-miR-130b-5p	22:22504946:T:C	497340	0.0116968	0.860281	1
hsa-miR-130b-5p	22:22505130:A:G	497524	0.0116968	0.860281	1
hsa-miR-130b-5p	22:22505322:C:T	497716	0.0116968	0.860281	1
hsa-miR-130b-5p	22:22505539:G:T	497933	0.0119861	0.856929	1
hsa-miR-130b-5p	22:22505574:A:T	497968	0.0119861	0.856929	1
hsa-miR-130b-5p	22:22505616:G:A	498010	0.0119861	0.856929	1
hsa-miR-130b-5p	22:22505631:T:C	498025	0.0119861	0.856929	1
hsa-miR-130b-5p	22:22506071:G:A	498465	0.0119861	0.856929	1
hsa-miR-130b-5p	22:22506340:C:T	498734	0.0119861	0.856929	1
hsa-miR-130b-5p	22:22506370:A:T	498764	0.0119861	0.856929	1
hsa-miR-130b-5p	22:22507254:T:C	499648	0.0135536	-1290.74	1
hsa-miR-130b-5p	22:22507481:G:A	499875	0.0135536	-1290.74	1
hsa-miR-130b-5p	22:22507862:C:T	500256	0.00957288	-907.784	1
hsa-miR-130b-5p	22:22511160:A:G	503554	0.0135536	-80.6712	1
hsa-miR-130b-5p	22:22511467:C:T	503861	0.0143384	0.574017	1
hsa-miR-130b-5p	22:22511496:G:C	503890	0.0143384	0.574017	1
hsa-miR-130b-5p	22:22511568:G:C	503962	0.0143384	0.574017	1
hsa-miR-130b-5p	22:22511588:C:T	503982	0.0143384	0.574017	1
hsa-miR-130b-5p	22:22511719:T:G	504113	0.0142883	0.574819	1
hsa-miR-130b-5p	22:22512324:C:A	504718	0.0142883	0.574819	1
hsa-miR-130b-5p	22:22512579:T:G	504973	0.0142883	0.574819	1
hsa-miR-130b-5p	22:22512799:T:C	505193	0.0142883	0.574819	1
hsa-miR-130b-5p	22:22512923:T:A	505317	0.0142883	0.574819	1
hsa-miR-130b-5p	22:22513063:G:A	505457	0.0142883	0.574819	1
hsa-miR-130b-5p	22:22513115:A:G	505509	0.0142883	0.574819	1
hsa-miR-130b-5p	22:22513136:G:T	505530	0.0142883	0.574819	1
hsa-miR-130b-5p	22:22513231:C:T	505625	0.0142883	0.574819	1
hsa-miR-130b-5p	22:22513398:G:A	505792	0.0142883	0.574819	1
hsa-miR-130b-5p	22:22513721:G:C	506115	0.0142883	0.574819	1
hsa-miR-130b-5p	22:22514082:T:C	506476	0.0183393	1.49919	1
hsa-miR-130b-5p	22:22514122:T:A	506516	0.0183393	1.49919	1
hsa-miR-130b-5p	22:22514162:T:C	506556	0.0142883	0.574819	1
hsa-miR-130b-5p	22:22514245:T:C	506639	0.0142883	0.574819	1
hsa-miR-130b-5p	22:22514507:T:C	506901	0.0135536	-1290.74	1
hsa-miR-130b-5p	22:22515141:T:C	507535	0.0183393	1.49612	1
hsa-miR-130b-5p	22:22515903:C:T	508297	0.0183393	1.49919	1
hsa-miR-130b-5p	22:22516420:A:G	508814	0.0183393	1.49919	1
hsa-miR-130b-5p	22:22517673:G:T	510067	0.0135536	-1290.74	1
hsa-miR-130b-5p	22:22518234:C:T	510628	0.0135536	-1290.74	1
hsa-miR-130b-5p	22:22518311:C:T	510705	0.0183393	1.50384	1
hsa-miR-130b-5p	22:22520999:C:T	513393	0.0162996	-140.251	1
hsa-miR-130b-5p	22:22528917:G:A	521311	0.0183393	1.51007	1
hsa-miR-130b-5p	22:22531463:G:A	523857	0.0183393	1.51007	1
hsa-miR-130b-5p	22:22532193:C:T	524587	0.0183393	1.54203	1
hsa-miR-130b-5p	22:22532516:A:T	524910	0.0183393	291.443	1
hsa-miR-130b-5p	22:22533534:A:G	525928	0.0183393	1.52269	1
hsa-miR-130b-5p	22:22535082:T:C	527476	0.0183393	1.52269	1
hsa-miR-130b-5p	22:22535098:G:A	527492	0.0135536	-1290.74	1
hsa-miR-130b-5p	22:22536363:C:T	528757	0.0183393	485.739	1
hsa-miR-130b-5p	22:22536700:G:A	529094	0.0183393	1.53877	1
hsa-miR-130b-5p	22:22538833:T:G	531227	0.0135536	-1290.74	1
hsa-miR-130b-5p	22:22541951:G:A	534345	0.0183393	364.304	1
hsa-miR-130b-5p	22:22542336:C:T	534730	0.0135536	-1290.74	1
hsa-miR-130b-5p	22:22542599:C:T	534993	0.0183393	1.47342	1
hsa-miR-130b-5p	22:22544742:C:G	537136	0.0183393	1.56354	1
hsa-miR-130b-5p	22:22546202:C:T	538596	0.0183393	364.304	1
hsa-miR-130b-5p	22:22546766:C:T	539160	0.0135536	-1290.74	1
hsa-miR-130b-5p	22:22546992:T:C	539386	0.0183393	1457.22	1
hsa-miR-130b-5p	22:22549077:A:G	541471	0.0183393	1457.22	1
hsa-miR-130b-5p	22:22549351:G:A	541745	0.0135536	-1290.74	1
hsa-miR-130b-5p	22:22549642:C:G	542036	0.0183393	1.76418	1
hsa-miR-130b-5p	22:22550296:A:T	542690	0.014057	-34.7668	1
hsa-miR-130b-5p	22:22550431:G:A	542825	0.0135536	-1290.74	1
hsa-miR-130b-5p	22:22551646:G:A	544040	0.0183393	1.88514	1
hsa-miR-130b-5p	22:22552071:G:A	544465	0.0183393	485.739	1
hsa-miR-130b-5p	22:22552331:C:T	544725	0.0499138	187.615	1
hsa-miR-130b-5p	22:22552382:C:T	544776	0.0499138	187.615	1
hsa-miR-130b-5p	22:22552813:G:A	545207	0.0499138	187.615	1
hsa-miR-130b-5p	22:22552957:A:C	545351	0.0183393	728.608	1
hsa-miR-130b-5p	22:22553096:C:G	545490	0.0183393	2.89705	1
hsa-miR-130b-5p	22:22553103:T:C	545497	0.0184729	2.89569	1
hsa-miR-130b-5p	22:22553370:G:C	545764	0.0233283	-4.29151	1
hsa-miR-130b-5p	22:22553514:G:A	545908	0.0183393	364.304	1
hsa-miR-130b-5p	22:22553826:A:G	546220	0.0183393	1457.22	1
hsa-miR-130b-5p	22:22553986:C:T	546380	0.0183393	2.92027	1
hsa-miR-130b-5p	22:22554864:G:T	547258	0.0183393	485.739	1
hsa-miR-130b-5p	22:22555157:G:A	547551	0.0183393	2.93203	1
hsa-miR-130b-5p	22:22555585:G:A	547979	0.0183393	291.443	1
hsa-miR-130b-5p	22:22556443:G:A	548837	0.0183393	1457.22	1
hsa-miR-130b-5p	22:22556540:C:T	548934	0.0243332	-9.03471	1
hsa-miR-130b-5p	22:22558663:G:A	551057	0.0183393	47.007	1
hsa-miR-130b-5p	22:22558756:C:T	551150	0.0183393	208.174	1
hsa-miR-130b-5p	22:22559395:A:G	551789	0.0183393	1.65781	1
hsa-miR-130b-5p	22:22559503:T:C	551897	0.0183393	1.81698	1
hsa-miR-130b-5p	22:22559760:C:A	552154	0.0183393	728.608	1
hsa-miR-130b-5p	22:22560175:A:T	552569	0.0135536	-1290.74	1
hsa-miR-130b-5p	22:22560534:G:A	552928	0.0183393	1.84225	1
hsa-miR-130b-5p	22:22560722:G:A	553116	0.0183393	16.9444	1
hsa-miR-130b-5p	22:22560977:C:T	553371	0.0183393	1.45868	1
hsa-miR-130b-5p	22:22561297:C:T	553691	0.0183393	132.474	1
hsa-miR-130b-5p	22:22561958:C:T	554352	0.0183393	1.65217	1
hsa-miR-130b-5p	22:22562735:A:C	555129	0.0314186	-923.481	1
hsa-miR-130b-5p	22:22562869:G:A	555263	0.0183393	121.435	1
hsa-miR-130b-5p	22:22563073:G:A	555467	0.0183393	728.608	1
hsa-miR-130b-5p	22:22563340:G:A	555734	0.0183393	56.0468	1
hsa-miR-130b-5p	22:22563537:G:A	555931	0.0183393	58.2887	1
hsa-miR-130b-5p	22:22563774:G:C	556168	0.0183393	1457.22	1
hsa-miR-130b-5p	22:22564349:A:C	556743	0.0183393	1457.22	1
hsa-miR-130b-5p	22:22564436:C:T	556830	0.0183393	72.8608	1
hsa-miR-130b-5p	22:22564706:G:T	557100	0.0183393	145.722	1
hsa-miR-130b-5p	22:22565386:T:C	557780	0.0183393	161.913	1
hsa-miR-130b-5p	22:22565528:C:T	557922	0.0183393	72.8608	1
hsa-miR-130b-5p	22:22566131:C:A	558525	0.0183393	60.7174	1
hsa-miR-130b-5p	22:22566388:G:A	558782	0.0183393	121.435	1
hsa-miR-130b-5p	22:22566526:G:A	558920	0.0203409	29.5771	1
hsa-miR-130b-5p	22:22566584:C:T	558978	0.0183393	121.435	1
hsa-miR-130b-5p	22:22566640:G:A	559034	0.0157083	-5.15023	1
hsa-miR-130b-5p	22:22566707:A:T	559101	0.0183393	60.7174	1
hsa-miR-130b-5p	22:22567004:T:G	559398	0.0183393	60.7174	1
hsa-miR-130b-5p	22:22567052:A:G	559446	0.0183393	63.3573	1
hsa-miR-130b-5p	22:22567210:T:C	559604	0.0183393	121.435	1
hsa-miR-130b-5p	22:22567547:T:A	559941	0.0183393	728.608	1
hsa-miR-130b-5p	22:22568128:C:G	560522	0.0183393	60.7174	1
hsa-miR-130b-5p	22:22568183:C:T	560577	0.0183393	132.474	1
hsa-miR-130b-5p	22:22568187:G:T	560581	0.0183393	60.7174	1
hsa-miR-130b-5p	22:22568447:T:G	560841	0.0183393	121.435	1
hsa-miR-130b-5p	22:22568608:G:A	561002	0.0183393	63.3573	1
hsa-miR-130b-5p	22:22568989:C:T	561383	0.0183393	63.3573	1
hsa-miR-130b-5p	22:22569035:T:G	561429	0.0183393	63.3573	1
hsa-miR-130b-5p	22:22569055:G:A	561449	0.0183393	60.7174	1
hsa-miR-130b-5p	22:22569059:C:T	561453	0.0183393	60.7174	1
hsa-miR-130b-5p	22:22569468:G:A	561862	0.0183393	1457.22	1
hsa-miR-130b-5p	22:22569469:C:T	561863	0.0183393	22.769	1
hsa-miR-130b-5p	22:22569528:C:T	561922	0.0183393	1457.22	1
hsa-miR-130b-5p	22:22569538:G:A	561932	0.0183393	1457.22	1
hsa-miR-130b-5p	22:22569649:G:A	562043	0.0183393	242.869	1
hsa-miR-130b-5p	22:22570262:C:A	562656	0.0183393	72.8608	1
hsa-miR-130b-5p	22:22570564:G:T	562958	0.0300781	-15.893	1
hsa-miR-130b-5p	22:22573594:G:A	565988	0.0194841	67.1162	1
hsa-miR-130b-5p	22:22573611:T:C	566005	0.0196944	73.8425	1
hsa-miR-130b-5p	22:22573970:C:T	566364	0.0135536	-1290.74	1
hsa-miR-130b-5p	22:22574284:G:A	566678	0.0196944	73.8425	1
hsa-miR-130b-5p	22:22577375:G:A	569769	0.0183393	112.094	1
hsa-miR-130b-5p	22:22578852:G:A	571246	0.0183393	1457.22	1
hsa-miR-130b-5p	22:22578911:C:A	571305	0.0183393	72.8608	1
hsa-miR-130b-5p	22:22579104:G:A	571498	0.019218	77.3053	1
hsa-miR-130b-5p	22:22579105:C:T	571499	0.019218	77.3053	1
hsa-miR-130b-5p	22:22579483:C:A	571877	0.0409749	31.4024	1
hsa-miR-130b-5p	22:22579919:C:A	572313	0.0183393	121.435	1
hsa-miR-130b-5p	22:22580139:C:T	572533	0.0135536	-1290.74	1
hsa-miR-130b-5p	22:22580320:T:C	572714	0.0183393	242.869	1
hsa-miR-130b-5p	22:22580624:C:T	573018	0.0183393	50.2489	1
hsa-miR-130b-5p	22:22581662:C:G	574056	0.0183393	242.869	1
hsa-miR-130b-5p	22:22582759:A:C	575153	0.0183393	132.474	1
hsa-miR-130b-5p	22:22582810:C:T	575204	0.0193693	86.4324	1
hsa-miR-130b-5p	22:22583575:C:T	575969	0.0183393	728.608	1
hsa-miR-130b-5p	22:22583952:G:A	576346	0.0183393	132.474	1
hsa-miR-130b-5p	22:22584060:T:G	576454	0.0193693	86.4324	1
hsa-miR-130b-5p	22:22584081:G:T	576475	0.0183393	132.474	1
hsa-miR-130b-5p	22:22586135:G:A	578529	0.0313716	-805.372	1
hsa-miR-130b-5p	22:22586193:G:A	578587	0.0191115	20.31	1
hsa-miR-130b-5p	22:22586640:C:A	579034	0.0193693	86.4324	1
hsa-miR-130b-5p	22:22586691:C:T	579085	0.0193693	86.4324	1
hsa-miR-130b-5p	22:22586711:A:G	579105	0.0183393	132.474	1
hsa-miR-130b-5p	22:22586738:G:A	579132	0.034128	588.374	1
hsa-miR-130b-5p	22:22586875:G:A	579269	0.0193693	86.4324	1
hsa-miR-130b-5p	22:22587513:C:T	579907	0.0183393	485.739	1
hsa-miR-130b-5p	22:22587523:A:T	579917	0.0193693	86.4324	1
hsa-miR-130b-5p	22:22587862:T:C	580256	0.0183393	1457.22	1
[truncated: 3,218 more rows]

## Sheet: Down-Neg
Gene_ID	Variants_ID	Variant_Distance_from_Gene	Nominal_p.value	Slope	adj_p.value
hsa-miR-200b-3p	1:532005:C:T	-570536	0.0042404	-677.116	1
hsa-miR-200b-3p	1:755225:T:G	-347316	0.0042218	-3.80193	1
hsa-miR-200b-3p	1:773905:C:T	-328636	0.0042404	-49.2448	1
hsa-miR-200b-3p	1:774760:C:T	-327781	0.00419139	-3.30391	1
hsa-miR-200b-3p	1:836684:G:A	-265857	0.00398583	-3.11522	1
hsa-miR-200b-3p	1:875534:C:G	-227007	0.0042404	-12.2003	1
hsa-miR-200b-3p	1:882803:A:G	-219738	0.0413578	1.9194	1
hsa-miR-200b-3p	1:884815:A:G	-217726	0.0414287	1.91912	1
hsa-miR-200b-3p	1:885676:C:A	-216865	0.0412631	1.92245	1
hsa-miR-200b-3p	1:885689:G:A	-216852	0.0412631	1.92245	1
hsa-miR-200b-3p	1:885699:A:G	-216842	0.0412631	1.92245	1
hsa-miR-200b-3p	1:886006:T:C	-216535	0.0414361	1.92005	1
hsa-miR-200b-3p	1:887560:A:C	-214981	0.0412447	1.92351	1
hsa-miR-200b-3p	1:887801:A:G	-214740	0.041625	1.91814	1
hsa-miR-200b-3p	1:888639:T:C	-213902	0.041625	1.91814	1
hsa-miR-200b-3p	1:888659:T:C	-213882	0.0286702	1.98194	1
hsa-miR-200b-3p	1:889158:G:C	-213383	0.0415077	1.91977	1
hsa-miR-200b-3p	1:889159:A:C	-213382	0.0415077	1.91977	1
hsa-miR-200b-3p	1:889238:G:A	-213303	0.0199816	-2.16721	1
hsa-miR-200b-3p	1:891021:G:A	-211520	0.0406655	1.92752	1
hsa-miR-200b-3p	1:892569:C:T	-209972	0.00824517	-24.7538	1
hsa-miR-200b-3p	1:892745:G:A	-209796	0.0407815	1.92588	1
hsa-miR-200b-3p	1:893280:G:A	-209261	0.0390008	1.9516	1
hsa-miR-200b-3p	1:894519:G:A	-208022	0.00364942	-2.81107	1
hsa-miR-200b-3p	1:896476:A:G	-206065	0.0149768	2.45487	1
hsa-miR-200b-3p	1:898323:T:C	-204218	0.0334118	2.04137	1
hsa-miR-200b-3p	1:898467:C:T	-204074	0.0175712	-2.22923	1
hsa-miR-200b-3p	1:900286:A:G	-202255	0.0261325	2.16272	1
hsa-miR-200b-3p	1:900972:T:G	-201569	0.0261325	2.16272	1
hsa-miR-200b-3p	1:901023:T:C	-201518	0.026051	2.16438	1
hsa-miR-200b-3p	1:909073:C:T	-193468	0.00677644	-1.44073	1
hsa-miR-200b-3p	1:909089:C:T	-193452	0.0042404	-128.974	1
hsa-miR-200b-3p	1:917938:C:T	-184603	0.0042404	-36.6009	1
hsa-miR-200b-3p	1:928338:C:T	-174203	0.00717668	-2.30272	1
hsa-miR-200b-3p	1:991179:G:A	-111362	0.0201127	-431.975	1
hsa-miR-200b-3p	1:1027888:C:T	-74653	0.0470626	2.74913	1
hsa-miR-200b-3p	1:1033082:C:T	-69459	0.0326978	-334.191	1
hsa-miR-200b-3p	1:1042070:C:G	-60471	0.0403932	-1.68354	1
hsa-miR-200b-3p	1:1045331:G:A	-57210	0.0305926	-1.75852	1
hsa-miR-200b-3p	1:1045691:G:A	-56850	0.0404337	-1.68831	1
hsa-miR-200b-3p	1:1055535:C:T	-47006	0.0042404	-135.423	1
hsa-miR-200b-3p	1:1060812:G:A	-41729	0.0042404	-2708.46	1
hsa-miR-200b-3p	1:1065785:G:A	-36756	0.0042404	-3.83092	1
hsa-miR-200b-3p	1:1068990:C:T	-33551	0.00467623	-3.13048	1
hsa-miR-200b-3p	1:1095981:C:T	-6560	0.011544	-267.28	1
hsa-miR-200b-3p	1:1108277:G:A	5736	0.0267808	-1.25698	1
hsa-miR-200b-3p	1:1118171:T:G	15630	0.00133149	-155.325	1
hsa-miR-200b-3p	1:1120592:C:T	18051	0.0153734	-757.705	1
hsa-miR-200b-3p	1:1121954:C:G	19413	0.00413081	-6.50934	1
hsa-miR-200b-3p	1:1126309:G:A	23768	0.00422968	-2.70992	1
hsa-miR-200b-3p	1:1127861:G:A	25320	0.0042404	-902.821	1
hsa-miR-200b-3p	1:1129891:G:A	27350	0.00129796	-310.906	1
hsa-miR-200b-3p	1:1134993:G:C	32452	0.00422968	-2.70992	1
hsa-miR-200b-3p	1:1140047:C:G	37506	0.0123026	-15.3998	1
hsa-miR-200b-3p	1:1147024:G:A	44483	0.00377944	-249.31	1
hsa-miR-200b-3p	1:1156047:T:G	53506	0.00649378	-2.62069	1
hsa-miR-200b-3p	1:1160319:T:C	57778	0.0449483	-82.8921	1
hsa-miR-200b-3p	1:1169415:T:G	66874	0.0042404	-2.70846	1
hsa-miR-200b-3p	1:1170568:G:A	68027	0.00409628	-6.96305	1
hsa-miR-200b-3p	1:1172907:C:T	70366	0.016356	-4.9053	1
hsa-miR-200b-3p	1:1175308:G:A	72767	0.0042404	-2.70846	1
hsa-miR-200b-3p	1:1188944:T:G	86403	0.0042404	-2.70846	1
hsa-miR-200b-3p	1:1189552:C:T	87011	0.0042404	-2.70846	1
hsa-miR-200b-3p	1:1190990:C:T	88449	0.0042404	-2.70846	1
hsa-miR-200b-3p	1:1192963:G:A	90422	0.00423748	-2.70931	1
hsa-miR-200b-3p	1:1193637:G:C	91096	0.0042404	-2708.46	1
hsa-miR-200b-3p	1:1193852:T:C	91311	0.0042404	-2.70846	1
hsa-miR-200b-3p	1:1194638:C:T	92097	0.0042404	-2.70846	1
hsa-miR-200b-3p	1:1197398:C:T	94857	0.0042404	-2.70846	1
hsa-miR-200b-3p	1:1203387:G:A	100846	0.0042404	-2.70846	1
hsa-miR-200b-3p	1:1204071:A:G	101530	0.0042404	-677.116	1
hsa-miR-200b-3p	1:1205155:A:C	102614	0.0042404	-2.70846	1
hsa-miR-200b-3p	1:1205476:C:T	102935	0.0042404	-2.73859	1
hsa-miR-200b-3p	1:1206158:C:T	103617	0.0042404	-2.70846	1
hsa-miR-200b-3p	1:1207749:G:A	105208	0.0042404	-71.2754	1
hsa-miR-200b-3p	1:1208019:C:G	105478	0.000755841	-1104.8	1
hsa-miR-200b-3p	1:1208058:A:C	105517	0.0042404	-2.73031	1
hsa-miR-200b-3p	1:1211313:C:A	108772	0.0165985	-121.682	1
hsa-miR-200b-3p	1:1213013:G:A	110472	0.0042404	-2.70846	1
hsa-miR-200b-3p	1:1213126:G:T	110585	0.0042404	-2.70846	1
hsa-miR-200b-3p	1:1214413:C:T	111872	0.0042404	-2.70846	1
hsa-miR-200b-3p	1:1214414:A:G	111873	0.0042404	-2.70846	1
hsa-miR-200b-3p	1:1215851:A:T	113310	0.0042404	-2.70846	1
hsa-miR-200b-3p	1:1217058:G:A	114517	0.0042404	-2.70846	1
hsa-miR-200b-3p	1:1222333:G:A	119792	0.0042404	-902.821	1
hsa-miR-200b-3p	1:1222506:C:T	119965	0.00254737	-32.0165	1
hsa-miR-200b-3p	1:1222690:C:T	120149	0.0146055	-6.55733	1
hsa-miR-200b-3p	1:1223306:C:T	120765	0.00684953	-115.579	1
hsa-miR-200b-3p	1:1223376:G:C	120835	0.0042404	-1354.23	1
hsa-miR-200b-3p	1:1232402:C:G	129861	0.0042404	-902.821	1
hsa-miR-200b-3p	1:1241499:A:G	138958	0.0042404	-2708.46	1
hsa-miR-200b-3p	1:1244386:G:A	141845	0.00428827	-2.70584	1
hsa-miR-200b-3p	1:1251077:C:T	148536	0.0042404	-300.94	1
hsa-miR-200b-3p	1:1260946:G:A	158405	0.0042404	-300.94	1
hsa-miR-200b-3p	1:1263816:C:G	161275	0.0042404	-2708.46	1
hsa-miR-200b-3p	1:1266858:G:A	164317	0.0042404	-541.693	1
hsa-miR-200b-3p	1:1267436:C:T	164895	0.0042404	-2708.46	1
hsa-miR-200b-3p	1:1267870:C:T	165329	0.00778023	-421.246	1
hsa-miR-200b-3p	1:1272383:G:A	169842	0.0042404	-677.116	1
hsa-miR-200b-3p	1:1274020:C:T	171479	0.0042404	-451.411	1
hsa-miR-200b-3p	1:1276293:G:A	173752	0.00778023	-421.246	1
hsa-miR-200b-3p	1:1278174:G:A	175633	0.00422989	-385.398	1
hsa-miR-200b-3p	1:1279970:G:A	177429	0.0317999	-329.587	1
hsa-miR-200b-3p	1:1280881:G:A	178340	0.000823616	-729.553	1
hsa-miR-200b-3p	1:1282135:A:C	179594	0.0042404	-2.73859	1
hsa-miR-200b-3p	1:1287553:C:T	185012	0.00983631	-150.026	1
hsa-miR-200b-3p	1:1293228:C:T	190687	0.0042404	-2.73859	1
hsa-miR-200b-3p	1:1306952:G:A	204411	0.0042404	-2708.46	1
hsa-miR-200b-3p	1:1320892:G:A	218351	0.0042404	-2708.46	1
hsa-miR-200b-3p	1:1326472:A:G	223931	0.00425444	-2.73782	1
hsa-miR-200b-3p	1:1329690:G:T	227149	0.0042404	-2708.46	1
hsa-miR-200b-3p	1:1330832:G:A	228291	0.0042404	-1354.23	1
hsa-miR-200b-3p	1:1331905:C:T	229364	0.0380043	-496.865	1
hsa-miR-200b-3p	1:1333713:T:C	231172	0.0148728	-150.332	1
hsa-miR-200b-3p	1:1337106:C:T	234565	0.0042404	-2708.46	1
hsa-miR-200b-3p	1:1338545:C:T	236004	0.0042404	-2708.46	1
hsa-miR-200b-3p	1:1352204:G:A	249663	0.00507358	-373.394	1
hsa-miR-200b-3p	1:1354375:C:A	251834	0.0042404	-2708.46	1
hsa-miR-200b-3p	1:1359839:C:A	257298	0.0274686	-6.7336	1
hsa-miR-200b-3p	1:1360670:G:A	258129	0.0042404	-1354.23	1
hsa-miR-200b-3p	1:1366220:G:A	263679	0.0102236	-1306.61	1
hsa-miR-200b-3p	1:1366275:G:A	263734	0.0042404	-2708.46	1
hsa-miR-200b-3p	1:1367913:C:A	265372	0.0042404	-2708.46	1
hsa-miR-200b-3p	1:1370041:A:G	267500	0.0102236	-1306.61	1
hsa-miR-200b-3p	1:1373639:G:A	271098	0.0317999	-988.762	1
hsa-miR-200b-3p	1:1374286:C:T	271745	0.00582446	-2.60701	1
hsa-miR-200b-3p	1:1375947:T:G	273406	0.00582446	-2.60701	1
hsa-miR-200b-3p	1:1376883:G:A	274342	0.0042803	-2.73639	1
hsa-miR-200b-3p	1:1377535:G:A	274994	0.00516323	-2.64908	1
hsa-miR-200b-3p	1:1378046:C:T	275505	0.0042404	-902.821	1
hsa-miR-200b-3p	1:1379000:G:A	276459	0.00516323	-2.64908	1
hsa-miR-200b-3p	1:1379498:C:T	276957	0.00516323	-2.64908	1
hsa-miR-200b-3p	1:1379499:C:T	276958	0.00516323	-2.64908	1
hsa-miR-200b-3p	1:1380061:G:A	277520	0.00516323	-2.64908	1
hsa-miR-200b-3p	1:1381817:G:A	279276	0.0042404	-2708.46	1
hsa-miR-200b-3p	1:1385573:C:T	283032	0.0313621	-1.94859	1
hsa-miR-200b-3p	1:1386578:G:A	284037	0.00515273	-2.64977	1
hsa-miR-200b-3p	1:1387499:T:A	284958	0.0088696	-278.3	1
hsa-miR-200b-3p	1:1389254:C:T	286713	0.0118609	-58.9285	1
hsa-miR-200b-3p	1:1394384:T:C	291843	0.0293265	-1.97577	1
hsa-miR-200b-3p	1:1394388:C:T	291847	0.00462074	-2.68494	1
hsa-miR-200b-3p	1:1395111:C:T	292570	0.0042404	-902.821	1
hsa-miR-200b-3p	1:1395338:C:G	292797	0.0324971	-314.706	1
hsa-miR-200b-3p	1:1396915:T:C	294374	0.015579	-461.863	1
hsa-miR-200b-3p	1:1400170:G:A	297629	0.0042404	-2.70846	1
hsa-miR-200b-3p	1:1400837:G:A	298296	0.0042404	-2708.46	1
hsa-miR-200b-3p	1:1401416:A:T	298875	0.00377114	-34.9668	1
hsa-miR-200b-3p	1:1402917:T:C	300376	0.00915106	-496.9	1
hsa-miR-200b-3p	1:1403756:C:T	301215	0.0041664	-309.021	1
hsa-miR-200b-3p	1:1403814:C:T	301273	0.0102872	-1.96125	1
hsa-miR-200b-3p	1:1404001:G:T	301460	0.0102872	-1.96125	1
hsa-miR-200b-3p	1:1412790:T:C	310249	0.0042404	-2.74136	1
hsa-miR-200b-3p	1:1413150:A:G	310609	0.0042404	-2708.46	1
hsa-miR-200b-3p	1:1418034:A:G	315493	0.0042404	-902.821	1
hsa-miR-200b-3p	1:1419957:T:C	317416	0.0346939	-1682.4	1
hsa-miR-200b-3p	1:1423014:G:A	320473	0.0042404	-2708.46	1
hsa-miR-200b-3p	1:1423174:C:T	320633	0.0042404	-1354.23	1
hsa-miR-200b-3p	1:1424887:C:T	322346	0.00370407	-348.451	1
hsa-miR-200b-3p	1:1429813:G:C	327272	0.00915106	-496.9	1
hsa-miR-200b-3p	1:1434182:G:A	331641	0.0042404	-2708.46	1
hsa-miR-200b-3p	1:1435340:C:T	332799	0.0042404	-2708.46	1
hsa-miR-200b-3p	1:1437069:C:A	334528	0.0165664	-232.638	1
hsa-miR-200b-3p	1:1437502:G:A	334961	0.00591752	-923.107	1
hsa-miR-200b-3p	1:1440779:G:A	338238	0.0042404	-451.411	1
hsa-miR-200b-3p	1:1443430:G:A	340889	0.0042404	-902.821	1
hsa-miR-200b-3p	1:1444990:A:G	342449	0.0290994	508.588	1
hsa-miR-200b-3p	1:1446257:C:G	343716	0.0042404	-2708.46	1
hsa-miR-200b-3p	1:1449360:A:G	346819	0.0042404	-2708.46	1
hsa-miR-200b-3p	1:1455872:G:T	353331	0.0042404	-2708.46	1
hsa-miR-200b-3p	1:1456145:C:T	353604	0.00825384	-846.585	1
hsa-miR-200b-3p	1:1457869:G:A	355328	0.0343398	-87.0939	1
hsa-miR-200b-3p	1:1461090:A:G	358549	0.0444229	1.20204	1
hsa-miR-200b-3p	1:1463558:G:A	361017	0.0042404	-2.71389	1
hsa-miR-200b-3p	1:1469861:C:T	367320	0.0042404	-2708.46	1
hsa-miR-200b-3p	1:1472647:G:A	370106	0.0042404	-541.693	1
hsa-miR-200b-3p	1:1479186:C:A	376645	0.034428	1.33082	1
hsa-miR-200b-3p	1:1480226:C:T	377685	0.034428	1.33082	1
hsa-miR-200b-3p	1:1482152:G:A	379611	0.0042404	-2708.46	1
hsa-miR-200b-3p	1:1483733:T:C	381192	0.034428	1.33082	1
hsa-miR-200b-3p	1:1484462:C:G	381921	0.034428	1.33082	1
hsa-miR-200b-3p	1:1484806:C:T	382265	0.034428	1.33082	1
hsa-miR-200b-3p	1:1484922:A:G	382381	0.034428	1.33082	1
hsa-miR-200b-3p	1:1488380:G:A	385839	0.034428	1.33082	1
hsa-miR-200b-3p	1:1489730:G:A	387189	0.034428	1.33082	1
hsa-miR-200b-3p	1:1491018:A:C	388477	0.0042404	-902.821	1
hsa-miR-200b-3p	1:1492526:C:T	389985	0.034428	1.33082	1
hsa-miR-200b-3p	1:1494714:G:A	392173	0.0042404	-2708.46	1
hsa-miR-200b-3p	1:1497533:G:A	394992	0.0042404	-2708.46	1
hsa-miR-200b-3p	1:1497625:G:A	395084	0.0042404	-541.693	1
hsa-miR-200b-3p	1:1501182:T:C	398641	0.034428	1.33082	1
hsa-miR-200b-3p	1:1503800:C:T	401259	0.0042404	-2708.46	1
hsa-miR-200b-3p	1:1504132:C:T	401591	0.0042404	-270.846	1
hsa-miR-200b-3p	1:1504671:G:C	402130	0.034428	1.33082	1
hsa-miR-200b-3p	1:1504690:C:T	402149	0.0042404	-2708.46	1
hsa-miR-200b-3p	1:1505766:C:A	403225	0.0042404	-2708.46	1
hsa-miR-200b-3p	1:1506734:C:T	404193	0.0042404	-2708.46	1
hsa-miR-200b-3p	1:1508742:A:G	406201	0.034428	1.33082	1
hsa-miR-200b-3p	1:1510724:C:T	408183	0.034428	1.33082	1
hsa-miR-200b-3p	1:1512113:G:C	409572	0.010169	-209.81	1
hsa-miR-200b-3p	1:1512948:C:G	410407	0.0074694	-10.3692	1
hsa-miR-200b-3p	1:1513693:G:T	411152	0.034428	1.33082	1
hsa-miR-200b-3p	1:1513752:A:G	411211	0.034428	1.33082	1
hsa-miR-200b-3p	1:1514259:A:T	411718	0.0344293	1.33086	1
hsa-miR-200b-3p	1:1517618:G:C	415077	0.033093	1.34604	1
hsa-miR-200b-3p	1:1517936:T:C	415395	0.0187719	1.4746	1
hsa-miR-200b-3p	1:1519892:G:A	417351	0.00290416	-5.67786	1
hsa-miR-200b-3p	1:1520560:G:A	418019	0.0042404	-2708.46	1
hsa-miR-200b-3p	1:1524417:C:T	421876	0.00415299	-114.209	1
hsa-miR-200b-3p	1:1524722:G:C	422181	0.0042404	-1354.23	1
hsa-miR-200b-3p	1:1526149:G:T	423608	0.0042404	-2708.46	1
hsa-miR-200b-3p	1:1528477:A:G	425936	0.0042404	-2708.46	1
hsa-miR-200b-3p	1:1529755:G:A	427214	0.0042404	-2708.46	1
hsa-miR-200b-3p	1:1533406:A:G	430865	0.0287594	-1980.35	1
hsa-miR-200b-3p	1:1535585:C:G	433044	0.0042404	-451.411	1
hsa-miR-200b-3p	1:1536781:A:C	434240	0.0042404	-541.693	1
hsa-miR-200b-3p	1:1539358:G:A	436817	0.0042404	-2708.46	1
hsa-miR-200b-3p	1:1539622:C:T	437081	0.0042404	-902.821	1
hsa-miR-200b-3p	1:1544717:G:A	442176	0.0042404	-1354.23	1
hsa-miR-200b-3p	1:1548749:G:A	446208	0.00553962	-18.0994	1
hsa-miR-200b-3p	1:1553141:G:A	450600	0.0042404	-2708.46	1
hsa-miR-200b-3p	1:1555396:C:T	452855	0.00424519	-4.24938	1
hsa-miR-200b-3p	1:1555566:C:T	453025	0.0042404	-541.693	1
hsa-miR-200b-3p	1:1557197:A:G	454656	0.0042404	-386.923	1
hsa-miR-200b-3p	1:1558622:C:T	456081	0.0042404	-2708.46	1
hsa-miR-200b-3p	1:1561424:G:A	458883	0.0042404	-1354.23	1
hsa-miR-200b-3p	1:1562437:C:G	459896	0.041781	-1.53011	1
hsa-miR-200b-3p	1:1563591:G:A	461050	0.0042404	-2708.46	1
hsa-miR-200b-3p	1:1566453:T:C	463912	0.0042404	-2708.46	1
hsa-miR-200b-3p	1:1567206:G:A	464665	0.000783885	-2.22988	1
hsa-miR-200b-3p	1:1572310:C:T	469769	0.0042404	-1354.23	1
hsa-miR-200b-3p	1:1573094:C:T	470553	0.0042404	-2708.46	1
hsa-miR-200b-3p	1:1573461:A:T	470920	0.0042404	-2708.46	1
hsa-miR-200b-3p	1:1576139:G:A	473598	0.0042404	-902.821	1
hsa-miR-200b-3p	1:1581136:G:A	478595	0.0042404	-2708.46	1
hsa-miR-200b-3p	1:1587592:C:T	485051	0.0042404	-246.224	1
hsa-miR-200b-3p	1:1594404:T:C	491863	0.0042404	-2708.46	1
hsa-miR-200b-3p	1:1596900:C:T	494359	0.0042404	-79.6607	1
hsa-miR-200b-3p	1:1596994:C:T	494453	0.0042404	-2708.46	1
hsa-miR-200b-3p	1:1597351:C:T	494810	0.0042404	-677.116	1
hsa-miR-200b-3p	1:1598201:G:A	495660	0.0042404	-270.846	1
hsa-miR-200b-3p	1:1601646:G:C	499105	0.0042404	-2708.46	1
hsa-miR-200b-3p	1:1603103:C:T	500562	0.0042404	-75.2351	1
hsa-miR-200b-3p	1:1603163:C:T	500622	0.0400726	-2.32889	1
hsa-miR-200b-3p	1:1603768:T:C	501227	0.0042404	-677.116	1
hsa-miR-200b-3p	1:1605064:G:C	502523	0.00351954	-2040.97	1
hsa-miR-200b-3p	1:1605720:A:G	503179	0.00425785	-2.73887	1
hsa-miR-200b-3p	1:1606883:C:T	504342	0.00429545	-2.74462	1
hsa-miR-200b-3p	1:1609754:C:T	507213	0.0042404	-300.94	1
hsa-miR-200b-3p	1:1609822:G:A	507281	0.0042404	-2708.46	1
hsa-miR-200b-3p	1:1610204:A:G	507663	0.00351954	-2040.97	1
hsa-miR-200b-3p	1:1610524:T:C	507983	0.0374402	-0.782798	1
hsa-miR-200b-3p	1:1611498:G:A	508957	0.0155303	-1.82677	1
hsa-miR-200b-3p	1:1621549:C:T	519008	0.00315941	-30.1438	1
hsa-miR-200b-3p	1:1651528:T:A	548987	0.0042404	-2708.46	1
hsa-miR-200b-3p	1:1652564:G:A	550023	0.0187003	-1.33415	1
hsa-miR-200b-3p	1:1652991:G:A	550450	0.0154131	-7.74254	1
hsa-miR-200b-3p	1:1656244:G:A	553703	0.00701645	-70.0856	1
hsa-miR-200b-3p	1:1657872:T:C	555331	0.0042404	-2708.46	1
hsa-miR-200b-3p	1:1658272:T:G	555731	0.0346446	-16.0619	1
hsa-miR-200b-3p	1:1668566:G:A	566025	0.0042404	-1354.23	1
hsa-miR-200b-3p	1:1671712:C:T	569171	0.0144025	-592.843	1
hsa-miR-200b-3p	1:1672937:C:T	570396	0.0042404	-2708.46	1
hsa-miR-200b-3p	1:1691284:C:T	588743	0.00720242	-26.6619	1
hsa-miR-200b-3p	1:1691516:C:T	588975	0.00742605	-28.0212	1
hsa-miR-200b-3p	1:1694739:G:A	592198	0.0346939	-1682.4	1
hsa-miR-200b-3p	1:1698510:C:T	595969	0.0042404	-902.821	1
hsa-miR-200b-3p	1:1705819:G:A	603278	0.0042404	-902.821	1
hsa-miR-200b-3p	1:1706160:A:G	603619	0.0355193	-1.13858	1
hsa-miR-200b-3p	1:1715642:A:G	613101	0.0042404	-1354.23	1
hsa-miR-200b-3p	1:1716694:A:G	614153	0.0042404	-2708.46	1
hsa-miR-200b-3p	1:1722415:G:A	619874	0.0042404	-2708.46	1
hsa-miR-200b-3p	1:1735670:G:A	633129	0.0204509	-6.57315	1
hsa-miR-200b-3p	1:1737269:C:T	634728	0.0042404	-2708.46	1
hsa-miR-200b-3p	1:1748367:A:G	645826	0.0099755	-34.1418	1
hsa-miR-200b-3p	1:1768915:G:A	666374	0.0124988	-67.2202	1
hsa-miR-200b-3p	1:1790205:C:T	687664	0.0144025	-592.843	1
hsa-miR-200b-3p	1:1808155:T:G	705614	0.0471829	-937.648	1
hsa-miR-200b-3p	1:1814956:C:T	712415	0.0042404	-1354.23	1
hsa-miR-200b-3p	1:1816269:C:T	713728	0.00557678	-857.199	1
hsa-miR-200b-3p	1:1820970:G:C	718429	0.0042404	-1354.23	1
hsa-miR-200b-3p	1:1824676:G:T	722135	0.00941256	-209.17	1
hsa-miR-200b-3p	1:1837385:G:T	734844	0.0091222	-31.1038	1
hsa-miR-200b-3p	1:1838814:C:T	736273	0.0097127	-30.8707	1
hsa-miR-200b-3p	1:1846001:C:T	743460	0.00712126	-287.692	1
hsa-miR-200b-3p	1:1848745:G:A	746204	0.0042404	-1354.23	1
hsa-miR-200b-3p	1:1854765:G:A	752224	0.0245132	-513.029	1
hsa-miR-200b-3p	1:1855890:G:A	753349	0.0042404	-300.94	1
hsa-miR-200b-3p	1:1860574:T:G	758033	0.00563603	-157.174	1
hsa-miR-200b-3p	1:1862800:C:T	760259	0.0346939	-1682.4	1
hsa-miR-200b-3p	1:1866233:G:T	763692	0.0042404	-71.2754	1
hsa-miR-200b-3p	1:1866671:G:C	764130	0.0042404	-270.846	1
hsa-miR-200b-3p	1:1866915:G:A	764374	0.00178923	-282.349	1
hsa-miR-200b-3p	1:1874290:G:A	771749	0.0114863	-593.094	1
hsa-miR-200b-3p	1:1874842:C:G	772301	0.0246091	-71.3178	1
hsa-miR-200b-3p	1:1875104:C:T	772563	0.0042404	-902.821	1
hsa-miR-200b-3p	1:1875458:G:A	772917	0.0042404	-123.112	1
hsa-miR-200b-3p	1:1877815:C:T	775274	0.0042404	-2708.46	1
hsa-miR-200b-3p	1:1882937:C:T	780396	0.0432772	-0.956896	1
hsa-miR-200b-3p	1:1883081:C:T	780540	0.0432772	-0.956896	1
hsa-miR-200b-3p	1:1886346:G:A	783805	0.0042404	-104.172	1
hsa-miR-200b-3p	1:1888193:C:A	785652	0.046114	-0.873346	1
hsa-miR-200b-3p	1:1888326:T:C	785785	0.0042404	-2708.46	1
hsa-miR-200b-3p	1:1892558:G:C	790017	0.0042404	-1354.23	1
hsa-miR-200b-3p	1:1894099:G:A	791558	0.0042404	-300.94	1
hsa-miR-200b-3p	1:1895585:G:C	793044	0.0042404	-1354.23	1
hsa-miR-200b-3p	1:1896008:C:T	793467	0.0042404	-69.4478	1
hsa-miR-200b-3p	1:1898496:C:T	795955	0.0042404	-193.462	1
hsa-miR-200b-3p	1:1901425:G:A	798884	0.0042404	-1354.23	1
hsa-miR-200b-3p	1:1903524:G:C	800983	0.0291246	-616.292	1
hsa-miR-200b-3p	1:1904793:G:T	802252	0.0042404	-2708.46	1
hsa-miR-200b-3p	1:1905526:C:A	802985	0.00527468	-165.856	1
hsa-miR-200b-3p	1:1905770:G:T	803229	0.0042404	-2708.46	1
hsa-miR-200b-3p	1:1907383:C:T	804842	0.0042404	-2708.46	1
hsa-miR-200b-3p	1:1907444:G:C	804903	0.0042404	-2708.46	1
hsa-miR-200b-3p	1:1907739:C:T	805198	0.00930105	-66.6641	1
hsa-miR-200b-3p	1:1908612:G:A	806071	0.0042404	-2708.46	1
hsa-miR-200b-3p	1:1909112:G:A	806571	0.0042404	-2708.46	1
hsa-miR-200b-3p	1:1909487:C:T	806946	0.00487569	-139.886	1
hsa-miR-200b-3p	1:1911521:G:A	808980	0.0042404	-1354.23	1
hsa-miR-200b-3p	1:1912065:C:T	809524	0.0042404	-2708.46	1
hsa-miR-200b-3p	1:1912593:C:T	810052	0.0042404	-2708.46	1
hsa-miR-200b-3p	1:1913907:G:A	811366	0.0042404	-2708.46	1
hsa-miR-200b-3p	1:1914389:G:A	811848	0.0464804	-18.9184	1
hsa-miR-200b-3p	1:1914820:C:T	812279	0.0042404	-1354.23	1
hsa-miR-200b-3p	1:1916523:C:T	813982	0.00417151	-870.459	1
hsa-miR-200b-3p	1:1920216:A:G	817675	0.00378131	-62.0676	1
hsa-miR-200b-3p	1:1922242:T:C	819701	0.0042404	-677.116	1
hsa-miR-200b-3p	1:1923765:G:A	821224	0.0042404	-1354.23	1
hsa-miR-200b-3p	1:1926391:C:T	823850	0.0209435	-1733.83	1
hsa-miR-200b-3p	1:1929929:C:G	827388	0.00719697	-218.343	1
hsa-miR-200b-3p	1:1932558:C:T	830017	0.00578947	-653.741	1
hsa-miR-200b-3p	1:1933468:T:C	830927	0.0106141	-190.839	1
hsa-miR-200b-3p	1:1934636:C:T	832095	0.0142845	-139.984	1
hsa-miR-200b-3p	1:1939334:G:A	836793	0.02756	-5.87836	1
hsa-miR-200b-3p	1:1940074:G:A	837533	0.028097	-6.24551	1
hsa-miR-200b-3p	1:1940119:C:T	837578	0.0042404	-677.116	1
hsa-miR-200b-3p	1:1940631:C:T	838090	0.0042404	-2708.46	1
hsa-miR-200b-3p	1:1951136:C:T	848595	0.0042404	-2708.46	1
hsa-miR-200b-3p	1:1953843:G:A	851302	0.0042404	-2708.46	1
hsa-miR-200b-3p	1:1959978:C:T	857437	0.0466373	-1.14652	1
hsa-miR-200b-3p	1:1960746:G:A	858205	0.0042404	-2708.46	1
hsa-miR-200b-3p	1:1961469:C:A	858928	0.0042404	-2708.46	1
hsa-miR-200b-3p	1:1962016:C:T	859475	0.0042404	-2708.46	1
hsa-miR-200b-3p	1:1963175:A:G	860634	0.0484877	-1.1421	1
hsa-miR-200b-3p	1:1970471:T:C	867930	0.0042404	-2708.46	1
hsa-miR-200b-3p	1:1972480:G:A	869939	0.0042404	-338.558	1
hsa-miR-200b-3p	1:1972503:G:A	869962	0.0042404	-2708.46	1
hsa-miR-200b-3p	1:1974443:G:A	871902	0.0042404	-2708.46	1
hsa-miR-200b-3p	1:1974895:T:C	872354	0.027839	-18.5287	1
hsa-miR-200b-3p	1:1974967:G:A	872426	0.0270909	-18.822	1
hsa-miR-200b-3p	1:1976558:T:C	874017	0.0267724	-18.8572	1
hsa-miR-200b-3p	1:1984803:G:A	882262	0.0042404	-2708.46	1
hsa-miR-200b-3p	1:1984830:G:A	882289	0.0042404	-1354.23	1
hsa-miR-200b-3p	1:1987803:G:A	885262	0.0124145	1.80191	1
hsa-miR-200b-3p	1:1989496:C:T	886955	0.00730609	2.25838	1
hsa-miR-200b-3p	1:1989553:G:A	887012	0.0042404	-2708.46	1
hsa-miR-200b-3p	1:1989953:T:A	887412	0.00726169	2.25871	1
hsa-miR-200b-3p	1:1990050:T:C	887509	0.0042404	-541.693	1
hsa-miR-200b-3p	1:1990389:A:G	887848	0.0042404	-50.1567	1
hsa-miR-200b-3p	1:1991014:A:G	888473	0.00628569	2.17334	1
hsa-miR-200b-3p	1:1991123:G:A	888582	0.00726169	2.25871	1
hsa-miR-200b-3p	1:1991241:C:G	888700	0.00726169	2.25871	1
hsa-miR-200b-3p	1:1991302:G:A	888761	0.00726169	2.25871	1
hsa-miR-200b-3p	1:1991725:A:G	889184	0.00726169	2.25871	1
hsa-miR-200b-3p	1:1992390:G:A	889849	0.00726169	2.25871	1
hsa-miR-200b-3p	1:1992534:C:T	889993	0.0042404	-84.6395	1
hsa-miR-200b-3p	1:1992723:G:A	890182	0.0028388	-181.765	1
hsa-miR-200b-3p	1:1992748:C:T	890207	0.0062966	2.17285	1
hsa-miR-200b-3p	1:1994821:G:A	892280	0.00726169	2.25871	1
hsa-miR-200b-3p	1:1995173:T:G	892632	0.00726169	2.25871	1
hsa-miR-200b-3p	1:1995191:T:C	892650	0.0042404	-1354.23	1
hsa-miR-200b-3p	1:1996914:G:A	894373	0.00420077	-5.45958	1
hsa-miR-200b-3p	1:1997150:G:A	894609	0.0111368	1.87658	1
hsa-miR-200b-3p	1:1997187:A:G	894646	0.00658494	2.18948	1
hsa-miR-200b-3p	1:1997330:T:G	894789	0.0042404	-2708.46	1
hsa-miR-200b-3p	1:1999006:G:A	896465	0.00681592	2.20391	1
hsa-miR-200b-3p	1:1999345:T:C	896804	0.0275749	1.83121	1
hsa-miR-200b-3p	1:2001589:C:T	899048	0.0042404	-2708.46	1
hsa-miR-200b-3p	1:2002908:C:T	900367	0.0042404	-2708.46	1
hsa-miR-200b-3p	1:2003198:C:T	900657	0.0042404	-338.558	1
hsa-miR-200b-3p	1:2004098:G:A	901557	0.0123847	1.80209	1
hsa-miR-200b-3p	1:2005805:C:G	903264	0.0284078	1.79084	1
hsa-miR-200b-3p	1:2006127:G:A	903586	0.0111368	1.87658	1
hsa-miR-200b-3p	1:2006165:C:T	903624	0.0042404	-2708.46	1
hsa-miR-200b-3p	1:2006441:G:A	903900	0.0290352	-2.02613	1
hsa-miR-200b-3p	1:2006902:C:T	904361	0.0042404	-541.693	1
hsa-miR-200b-3p	1:2007381:A:G	904840	0.0110664	1.8793	1
hsa-miR-200b-3p	1:2007574:C:T	905033	0.0042404	-2708.46	1
hsa-miR-200b-3p	1:2008688:T:C	906147	0.0110782	1.87923	1
hsa-miR-200b-3p	1:2008959:A:C	906418	0.0042404	-451.411	1
hsa-miR-200b-3p	1:2010532:C:T	907991	0.0042404	-1354.23	1
hsa-miR-200b-3p	1:2010548:C:T	908007	0.010573	1.88409	1
hsa-miR-200b-3p	1:2010570:T:C	908029	0.010573	1.88409	1
hsa-miR-200b-3p	1:2010576:C:T	908035	0.010573	1.88409	1
hsa-miR-200b-3p	1:2011116:C:G	908575	0.010927	1.88473	1
hsa-miR-200b-3p	1:2012598:G:A	910057	0.0287594	-990.177	1
hsa-miR-200b-3p	1:2013153:C:T	910612	0.00638579	2.19511	1
hsa-miR-200b-3p	1:2014222:G:A	911681	0.0392658	-1.67549	1
hsa-miR-200b-3p	1:2014346:G:A	911805	0.0141154	-1.98569	1
hsa-miR-200b-3p	1:2015542:G:A	913001	0.0042404	-2708.46	1
hsa-miR-200b-3p	1:2015699:A:G	913158	0.0042404	-2708.46	1
hsa-miR-200b-3p	1:2016802:T:C	914261	0.00636554	2.21542	1
hsa-miR-200b-3p	1:2016845:G:A	914304	0.00655066	2.18792	1
hsa-miR-200b-3p	1:2017641:C:T	915100	0.00655066	2.18792	1
hsa-miR-200b-3p	1:2018875:G:A	916334	0.00655066	2.18792	1
hsa-miR-200b-3p	1:2021197:A:G	918656	0.0065369	2.18774	1
hsa-miR-200b-3p	1:2022098:G:A	919557	0.00652813	2.18848	1
hsa-miR-200b-3p	1:2022382:G:A	919841	0.00652813	2.18848	1
hsa-miR-200b-3p	1:2022557:G:A	920016	0.00652813	2.18848	1
hsa-miR-200b-3p	1:2022677:C:T	920136	0.00652813	2.18848	1
hsa-miR-200b-3p	1:2024064:C:T	921523	0.0062966	2.17285	1
hsa-miR-200b-3p	1:2026861:G:T	924320	0.0196751	-1809.59	1
hsa-miR-200b-3p	1:2027359:C:T	924818	0.0196751	-1809.59	1
hsa-miR-200b-3p	1:2031829:C:T	929288	0.00372648	-702.952	1
hsa-miR-200b-3p	1:2033291:C:T	930750	0.00576246	-1342.24	1
hsa-miR-200b-3p	1:2033909:G:C	931368	0.0042404	-1354.23	1
hsa-miR-200b-3p	1:2033982:G:A	931441	0.00369256	-3.88863	1
hsa-miR-200b-3p	1:2036956:G:A	934415	0.0035238	-101.627	1
hsa-miR-200b-3p	1:2038407:C:T	935866	0.0042404	-2708.46	1
hsa-miR-200b-3p	1:2039813:G:A	937272	0.00365111	-561.834	1
hsa-miR-200b-3p	1:2041730:C:T	939189	0.0042404	-2708.46	1
hsa-miR-200b-3p	1:2049699:G:A	947158	0.0287594	-1980.35	1
hsa-miR-200b-3p	1:2056225:C:T	953684	0.00385774	-51.0332	1
hsa-miR-200b-3p	1:2059124:G:A	956583	0.0042404	-2.71934	1
hsa-miR-200b-3p	1:2059136:G:A	956595	0.00406544	-931.626	1
hsa-miR-200b-3p	1:2067452:G:C	964911	0.0042404	-902.821	1
hsa-miR-200b-3p	1:2068648:G:A	966107	0.0042404	-2708.46	1
hsa-miR-200b-3p	1:2069507:G:A	966966	0.0042404	-2708.46	1
hsa-miR-200b-3p	1:2078666:C:T	976125	0.0042404	-1354.23	1
hsa-miR-200b-3p	1:2086750:T:C	984209	0.0042404	-2708.46	1
hsa-miR-200b-3p	1:2089861:G:A	987320	0.0042404	-2708.46	1
hsa-miR-200b-3p	1:2091104:C:T	988563	0.0042404	-1354.23	1
hsa-miR-200b-3p	1:2096412:G:A	993871	0.0042404	-2708.46	1
hsa-miR-200b-3p	1:2100109:G:A	997568	0.00419514	-3.76759	1
hsa-miR-200b-3p	1:2100730:C:G	998189	0.0042404	-112.853	1
hsa-miR-200a-3p	1:532005:C:T	-571292	0.0381588	-675.061	1
hsa-miR-200a-3p	1:755225:T:G	-348072	0.0381558	-3.78922	1
hsa-miR-200a-3p	1:773905:C:T	-329392	0.0381588	-49.0953	1
hsa-miR-200a-3p	1:774760:C:T	-328537	0.0357	-3.32583	1
hsa-miR-200a-3p	1:836684:G:A	-266613	0.037532	-3.10003	1
hsa-miR-200a-3p	1:875534:C:G	-227763	0.0381588	-12.1633	1
hsa-miR-200a-3p	1:894519:G:A	-208778	0.0401494	-2.74989	1
hsa-miR-200a-3p	1:909073:C:T	-194224	0.0186637	-1.64554	1
hsa-miR-200a-3p	1:909089:C:T	-194208	0.0381588	-128.583	1
hsa-miR-200a-3p	1:917938:C:T	-185359	0.0381588	-36.4898	1
hsa-miR-200a-3p	1:928338:C:T	-174959	0.0130172	-2.75222	1
hsa-miR-200a-3p	1:997265:G:T	-106032	0.0499734	268.391	1
hsa-miR-200a-3p	1:1002434:C:T	-100863	0.0273249	1.47288	1
hsa-miR-200a-3p	1:1003053:C:T	-100244	0.025419	1.46012	1
hsa-miR-200a-3p	1:1006069:G:A	-97228	0.0289394	2.92556	1
hsa-miR-200a-3p	1:1055535:C:T	-47762	0.0381588	-135.012	1
hsa-miR-200a-3p	1:1060812:G:A	-42485	0.0381588	-2700.24	1
hsa-miR-200a-3p	1:1065785:G:A	-37512	0.0381588	-3.8193	1
hsa-miR-200a-3p	1:1067143:C:T	-36154	0.0449339	-1.7024	1
hsa-miR-200a-3p	1:1068990:C:T	-34307	0.0406613	-3.11152	1
hsa-miR-200a-3p	1:1069187:G:A	-34110	0.0447263	-1.70903	1
hsa-miR-200a-3p	1:1069191:A:G	-34106	0.0447263	-1.70903	1
hsa-miR-200a-3p	1:1069948:T:C	-33349	0.0195202	170.438	1
hsa-miR-200a-3p	1:1108277:G:A	4980	0.0245537	-1.60888	1
hsa-miR-200a-3p	1:1118171:T:G	14874	0.0158477	-162.156	1
hsa-miR-200a-3p	1:1121954:C:G	18657	0.0376521	-6.49103	1
hsa-miR-200a-3p	1:1126309:G:A	23012	0.0380251	-2.70271	1
hsa-miR-200a-3p	1:1127861:G:A	24564	0.0381588	-900.081	1
hsa-miR-200a-3p	1:1129891:G:A	26594	0.0199253	-315.514	1
hsa-miR-200a-3p	1:1134993:G:C	31696	0.0380251	-2.70271	1
hsa-miR-200a-3p	1:1147024:G:A	43727	0.0311887	-254.243	1
hsa-miR-200a-3p	1:1156047:T:G	52750	0.0485423	-2.59372	1
hsa-miR-200a-3p	1:1169415:T:G	66118	0.0381588	-2.70024	1
hsa-miR-200a-3p	1:1170568:G:A	67271	0.0374398	-6.94548	1
hsa-miR-200a-3p	1:1175308:G:A	72011	0.0381588	-2.70024	1
hsa-miR-200a-3p	1:1188944:T:G	85647	0.0381588	-2.70024	1
hsa-miR-200a-3p	1:1189552:C:T	86255	0.0381588	-2.70024	1
hsa-miR-200a-3p	1:1190990:C:T	87693	0.0381588	-2.70024	1
hsa-miR-200a-3p	1:1192963:G:A	89666	0.0381174	-2.70142	1
hsa-miR-200a-3p	1:1193637:G:C	90340	0.0381588	-2700.24	1
hsa-miR-200a-3p	1:1193852:T:C	90555	0.0381588	-2.70024	1
hsa-miR-200a-3p	1:1194638:C:T	91341	0.0381588	-2.70024	1
hsa-miR-200a-3p	1:1197398:C:T	94101	0.0381588	-2.70024	1
hsa-miR-200a-3p	1:1203387:G:A	100090	0.0381588	-2.70024	1
hsa-miR-200a-3p	1:1204071:A:G	100774	0.0381588	-675.061	1
hsa-miR-200a-3p	1:1205155:A:C	101858	0.0381588	-2.70024	1
hsa-miR-200a-3p	1:1205476:C:T	102179	0.0381588	-2.73028	1
hsa-miR-200a-3p	1:1206158:C:T	102861	0.0381588	-2.70024	1
hsa-miR-200a-3p	1:1207749:G:A	104452	0.0381588	-71.0591	1
hsa-miR-200a-3p	1:1208019:C:G	104722	0.00410889	-1267.81	1
hsa-miR-200a-3p	1:1208058:A:C	104761	0.0381588	-2.72202	1
hsa-miR-200a-3p	1:1213013:G:A	109716	0.0381588	-2.70024	1
hsa-miR-200a-3p	1:1213126:G:T	109829	0.0381588	-2.70024	1
hsa-miR-200a-3p	1:1214413:C:T	111116	0.0381588	-2.70024	1
hsa-miR-200a-3p	1:1214414:A:G	111117	0.0381588	-2.70024	1
hsa-miR-200a-3p	1:1215851:A:T	112554	0.0381588	-2.70024	1
hsa-miR-200a-3p	1:1217058:G:A	113761	0.0381588	-2.70024	1
hsa-miR-200a-3p	1:1219024:G:A	115727	0.0476424	-1260.14	1
hsa-miR-200a-3p	1:1222333:G:A	119036	0.0381588	-900.081	1
hsa-miR-200a-3p	1:1222506:C:T	119209	0.0296801	-32.0311	1
hsa-miR-200a-3p	1:1223306:C:T	120009	0.0412207	-118.175	1
hsa-miR-200a-3p	1:1223376:G:C	120079	0.0381588	-1350.12	1
hsa-miR-200a-3p	1:1232402:C:G	129105	0.0381588	-900.081	1
hsa-miR-200a-3p	1:1241499:A:G	138202	0.0381588	-2700.24	1
hsa-miR-200a-3p	1:1244386:G:A	141089	0.0382001	-2.69938	1
hsa-miR-200a-3p	1:1251077:C:T	147780	0.0381588	-300.027	1
hsa-miR-200a-3p	1:1260946:G:A	157649	0.0381588	-300.027	1
hsa-miR-200a-3p	1:1263816:C:G	160519	0.0381588	-2700.24	1
hsa-miR-200a-3p	1:1266858:G:A	163561	0.0381588	-540.049	1
hsa-miR-200a-3p	1:1267436:C:T	164139	0.0381588	-2700.24	1
hsa-miR-200a-3p	1:1272383:G:A	169086	0.0381588	-675.061	1
hsa-miR-200a-3p	1:1274020:C:T	170723	0.0381588	-450.041	1
hsa-miR-200a-3p	1:1278174:G:A	174877	0.0445219	-374.478	1
hsa-miR-200a-3p	1:1280881:G:A	177584	0.0123765	-763.898	1
hsa-miR-200a-3p	1:1282135:A:C	178838	0.0381588	-2.73028	1
hsa-miR-200a-3p	1:1293228:C:T	189931	0.0381588	-2.73028	1
hsa-miR-200a-3p	1:1306952:G:A	203655	0.0381588	-2700.24	1
hsa-miR-200a-3p	1:1320699:T:G	217402	0.0409534	-805.822	1
hsa-miR-200a-3p	1:1320892:G:A	217595	0.0381588	-2700.24	1
hsa-miR-200a-3p	1:1326472:A:G	223175	0.0382363	-2.72928	1
hsa-miR-200a-3p	1:1329690:G:T	226393	0.0381588	-2700.24	1
hsa-miR-200a-3p	1:1330832:G:A	227535	0.0381588	-1350.12	1
hsa-miR-200a-3p	1:1336007:G:C	232710	0.0434973	954.802	1
hsa-miR-200a-3p	1:1337106:C:T	233809	0.0381588	-2700.24	1
hsa-miR-200a-3p	1:1338545:C:T	235248	0.0381588	-2700.24	1
hsa-miR-200a-3p	1:1354375:C:A	251078	0.0381588	-2700.24	1
hsa-miR-200a-3p	1:1360670:G:A	257373	0.0381588	-1350.12	1
hsa-miR-200a-3p	1:1366220:G:A	262923	0.0399906	-1392.31	1
hsa-miR-200a-3p	1:1366275:G:A	262978	0.0381588	-2700.24	1
hsa-miR-200a-3p	1:1367913:C:A	264616	0.0381588	-2700.24	1
hsa-miR-200a-3p	1:1370041:A:G	266744	0.0399906	-1392.31	1
hsa-miR-200a-3p	1:1374286:C:T	270989	0.0416361	-2.62567	1
hsa-miR-200a-3p	1:1375207:T:C	271910	0.0216796	2.5037	1
hsa-miR-200a-3p	1:1375947:T:G	272650	0.0416361	-2.62567	1
hsa-miR-200a-3p	1:1376883:G:A	273586	0.038192	-2.72958	1
hsa-miR-200a-3p	1:1377535:G:A	274238	0.0400026	-2.66019	1
hsa-miR-200a-3p	1:1378046:C:T	274749	0.0381588	-900.081	1
hsa-miR-200a-3p	1:1378102:A:G	274805	0.0224543	2.48103	1
hsa-miR-200a-3p	1:1379000:G:A	275703	0.0400026	-2.66019	1
hsa-miR-200a-3p	1:1379498:C:T	276201	0.0400026	-2.66019	1
hsa-miR-200a-3p	1:1379499:C:T	276202	0.0400026	-2.66019	1
hsa-miR-200a-3p	1:1380061:G:A	276764	0.0400026	-2.66019	1
hsa-miR-200a-3p	1:1381253:G:T	277956	0.0215962	2.50527	1
hsa-miR-200a-3p	1:1381817:G:A	278520	0.0381588	-2700.24	1
hsa-miR-200a-3p	1:1383587:C:T	280290	0.0216796	2.5037	1
hsa-miR-200a-3p	1:1384429:G:A	281132	0.0216402	2.5044	1
hsa-miR-200a-3p	1:1386089:C:T	282792	0.0224077	2.49013	1
hsa-miR-200a-3p	1:1386578:G:A	283281	0.0399773	-2.66073	1
hsa-miR-200a-3p	1:1387499:T:A	284202	0.0488966	-282.715	1
hsa-miR-200a-3p	1:1392326:C:T	289029	0.022497	2.48776	1
hsa-miR-200a-3p	1:1394388:C:T	291091	0.0387625	-2.68711	1
hsa-miR-200a-3p	1:1395111:C:T	291814	0.0381588	-900.081	1
hsa-miR-200a-3p	1:1396244:G:A	292947	0.022497	2.48776	1
hsa-miR-200a-3p	1:1396458:A:G	293161	0.0224547	2.48897	1
hsa-miR-200a-3p	1:1397140:C:A	293843	0.017791	2.30042	1
hsa-miR-200a-3p	1:1397147:A:G	293850	0.01782	2.30009	1
hsa-miR-200a-3p	1:1400170:G:A	296873	0.0381588	-2.70024	1
hsa-miR-200a-3p	1:1400837:G:A	297540	0.0381588	-2700.24	1
hsa-miR-200a-3p	1:1401416:A:T	298119	0.0362171	-34.8546	1
hsa-miR-200a-3p	1:1403756:C:T	300459	0.034633	-312.396	1
hsa-miR-200a-3p	1:1403814:C:T	300517	0.0153246	-2.38012	1
hsa-miR-200a-3p	1:1404001:G:T	300704	0.0153246	-2.38012	1
hsa-miR-200a-3p	1:1404849:G:C	301552	0.0177961	2.30111	1
hsa-miR-200a-3p	1:1406761:C:A	303464	0.0224547	2.48897	1
hsa-miR-200a-3p	1:1407043:A:C	303746	0.0224547	2.48897	1
hsa-miR-200a-3p	1:1409370:A:G	306073	0.0224547	2.48897	1
hsa-miR-200a-3p	1:1409804:C:T	306507	0.0224547	2.48897	1
hsa-miR-200a-3p	1:1411571:A:T	308274	0.0223572	2.49554	1
hsa-miR-200a-3p	1:1411931:C:G	308634	0.0223572	2.49554	1
hsa-miR-200a-3p	1:1412790:T:C	309493	0.0381588	-2.73304	1
hsa-miR-200a-3p	1:1413150:A:G	309853	0.0381588	-2700.24	1
hsa-miR-200a-3p	1:1414585:A:C	311288	0.0159661	2.41251	1
hsa-miR-200a-3p	1:1415063:T:G	311766	0.0198729	2.29925	1
hsa-miR-200a-3p	1:1415168:C:G	311871	0.0240792	2.51677	1
hsa-miR-200a-3p	1:1415476:G:C	312179	0.0198729	2.29925	1
hsa-miR-200a-3p	1:1416158:T:C	312861	0.0240792	2.51677	1
hsa-miR-200a-3p	1:1417772:C:T	314475	0.0223572	2.49554	1
hsa-miR-200a-3p	1:1418034:A:G	314737	0.0381588	-900.081	1
hsa-miR-200a-3p	1:1418306:A:G	315009	0.0223572	2.49554	1
hsa-miR-200a-3p	1:1418812:A:C	315515	0.0223572	2.49554	1
hsa-miR-200a-3p	1:1419522:A:G	316225	0.0223572	2.49554	1
hsa-miR-200a-3p	1:1420027:T:G	316730	0.0223572	2.49554	1
hsa-miR-200a-3p	1:1421002:T:G	317705	0.0223572	2.49554	1
hsa-miR-200a-3p	1:1421275:T:C	317978	0.0224058	2.49226	1
hsa-miR-200a-3p	1:1421285:C:A	317988	0.0223572	2.49554	1
hsa-miR-200a-3p	1:1421391:T:C	318094	0.0223572	2.49554	1
hsa-miR-200a-3p	1:1421579:T:C	318282	0.0223572	2.49554	1
hsa-miR-200a-3p	1:1421822:A:G	318525	0.0223572	2.49554	1
hsa-miR-200a-3p	1:1422792:C:T	319495	0.0223572	2.49554	1
hsa-miR-200a-3p	1:1423009:C:T	319712	0.0223572	2.49554	1
hsa-miR-200a-3p	1:1423014:G:A	319717	0.0381588	-2700.24	1
hsa-miR-200a-3p	1:1423174:C:T	319877	0.0381588	-1350.12	1
hsa-miR-200a-3p	1:1424395:A:G	321098	0.0223572	2.49554	1
hsa-miR-200a-3p	1:1424887:C:T	321590	0.0391898	-342.568	1
hsa-miR-200a-3p	1:1424922:A:G	321625	0.0223572	2.49554	1
hsa-miR-200a-3p	1:1424924:A:G	321627	0.0222985	2.49631	1
hsa-miR-200a-3p	1:1425128:T:C	321831	0.0223572	2.49554	1
hsa-miR-200a-3p	1:1425181:C:T	321884	0.0223572	2.49554	1
hsa-miR-200a-3p	1:1425502:A:G	322205	0.017786	2.30418	1
hsa-miR-200a-3p	1:1426478:T:C	323181	0.0223572	2.49554	1
hsa-miR-200a-3p	1:1427875:T:G	324578	0.0220922	2.5008	1
hsa-miR-200a-3p	1:1427884:T:G	324587	0.0224729	2.49421	1
hsa-miR-200a-3p	1:1428129:A:C	324832	0.0223572	2.49554	1
hsa-miR-200a-3p	1:1428786:T:C	325489	0.0223572	2.49554	1
hsa-miR-200a-3p	1:1429546:C:T	326249	0.0223572	2.49554	1
hsa-miR-200a-3p	1:1429868:C:T	326571	0.0223572	2.49554	1
hsa-miR-200a-3p	1:1429933:G:A	326636	0.0223572	2.49554	1
hsa-miR-200a-3p	1:1429966:G:A	326669	0.0223572	2.49554	1
hsa-miR-200a-3p	1:1430585:G:A	327288	0.0221682	2.64356	1
hsa-miR-200a-3p	1:1430690:C:T	327393	0.0193782	5.73325	1
hsa-miR-200a-3p	1:1430693:T:C	327396	0.0194612	5.72871	1
hsa-miR-200a-3p	1:1430697:A:G	327400	0.0194612	5.72871	1
hsa-miR-200a-3p	1:1430708:G:A	327411	0.0228878	3.32264	1
hsa-miR-200a-3p	1:1430725:A:G	327428	0.0206935	2.69117	1
hsa-miR-200a-3p	1:1431709:G:A	328412	0.0223572	2.49554	1
hsa-miR-200a-3p	1:1434182:G:A	330885	0.0381588	-2700.24	1
hsa-miR-200a-3p	1:1434719:T:C	331422	0.0223572	2.49554	1
hsa-miR-200a-3p	1:1435340:C:T	332043	0.0381588	-2700.24	1
hsa-miR-200a-3p	1:1437502:G:A	334205	0.0341096	-960.923	1
hsa-miR-200a-3p	1:1437605:T:A	334308	0.0223572	2.49554	1
hsa-miR-200a-3p	1:1438973:A:G	335676	0.0223572	2.49554	1
hsa-miR-200a-3p	1:1440515:T:G	337218	0.0210739	2.58934	1
hsa-miR-200a-3p	1:1440779:G:A	337482	0.0381588	-450.041	1
hsa-miR-200a-3p	1:1441065:G:A	337768	0.0223572	2.49554	1
hsa-miR-200a-3p	1:1442413:C:T	339116	0.0223572	2.49554	1
hsa-miR-200a-3p	1:1443430:G:A	340133	0.0381588	-900.081	1
hsa-miR-200a-3p	1:1444990:A:G	341693	0.0122608	714.464	1
hsa-miR-200a-3p	1:1445274:T:C	341977	0.0223572	2.49554	1
hsa-miR-200a-3p	1:1446257:C:G	342960	0.0381588	-2700.24	1
hsa-miR-200a-3p	1:1449360:A:G	346063	0.0381588	-2700.24	1
hsa-miR-200a-3p	1:1449501:G:A	346204	0.0223572	2.49554	1
hsa-miR-200a-3p	1:1449746:A:G	346449	0.017786	2.30418	1
hsa-miR-200a-3p	1:1450947:A:C	347650	0.0179645	2.29395	1
hsa-miR-200a-3p	1:1455872:G:T	352575	0.0381588	-2700.24	1
hsa-miR-200a-3p	1:1456255:A:G	352958	0.017786	2.30418	1
hsa-miR-200a-3p	1:1456898:G:A	353601	0.0176529	2.30735	1
hsa-miR-200a-3p	1:1458032:C:T	354735	0.0222361	2.49791	1
hsa-miR-200a-3p	1:1458567:A:G	355270	0.0425276	1.58615	1
hsa-miR-200a-3p	1:1460363:G:A	357066	0.0227063	2.49152	1
hsa-miR-200a-3p	1:1460906:C:T	357609	0.017786	2.30418	1
hsa-miR-200a-3p	1:1461090:A:G	357793	0.0252452	1.65675	1
hsa-miR-200a-3p	1:1461549:C:T	358252	0.017786	2.30418	1
hsa-miR-200a-3p	1:1462766:C:T	359469	0.017786	2.30418	1
hsa-miR-200a-3p	1:1463318:C:A	360021	0.0177955	2.30344	1
hsa-miR-200a-3p	1:1463558:G:A	360261	0.0381588	-2.70566	1
hsa-miR-200a-3p	1:1464988:T:G	361691	0.0223329	2.49719	1
hsa-miR-200a-3p	1:1465382:A:G	362085	0.0179645	2.29395	1
hsa-miR-200a-3p	1:1465610:G:A	362313	0.0223572	2.49554	1
hsa-miR-200a-3p	1:1466513:G:A	363216	0.017786	2.30418	1
hsa-miR-200a-3p	1:1466828:C:T	363531	0.017786	2.30418	1
hsa-miR-200a-3p	1:1466981:A:G	363684	0.017786	2.30418	1
hsa-miR-200a-3p	1:1467322:T:G	364025	0.0223572	2.49554	1
hsa-miR-200a-3p	1:1467485:T:C	364188	0.017786	2.30418	1
hsa-miR-200a-3p	1:1468398:T:C	365101	0.017786	2.30418	1
hsa-miR-200a-3p	1:1468475:G:A	365178	0.017786	2.30418	1
hsa-miR-200a-3p	1:1468558:A:G	365261	0.017786	2.30418	1
hsa-miR-200a-3p	1:1468633:C:T	365336	0.0180291	2.29386	1
hsa-miR-200a-3p	1:1469033:C:T	365736	0.0180291	2.29386	1
hsa-miR-200a-3p	1:1469861:C:T	366564	0.0381588	-2700.24	1
hsa-miR-200a-3p	1:1472647:G:A	369350	0.0381588	-540.049	1
hsa-miR-200a-3p	1:1479186:C:A	375889	0.0185174	1.83079	1
hsa-miR-200a-3p	1:1480226:C:T	376929	0.0185174	1.83079	1
hsa-miR-200a-3p	1:1480949:G:A	377652	0.0223572	2.49554	1
hsa-miR-200a-3p	1:1482152:G:A	378855	0.0381588	-2700.24	1
hsa-miR-200a-3p	1:1483733:T:C	380436	0.0185174	1.83079	1
hsa-miR-200a-3p	1:1484462:C:G	381165	0.0185174	1.83079	1
hsa-miR-200a-3p	1:1484806:C:T	381509	0.0185174	1.83079	1
hsa-miR-200a-3p	1:1484922:A:G	381625	0.0185174	1.83079	1
hsa-miR-200a-3p	1:1488380:G:A	385083	0.0185174	1.83079	1
hsa-miR-200a-3p	1:1489730:G:A	386433	0.0185174	1.83079	1
hsa-miR-200a-3p	1:1491018:A:C	387721	0.0381588	-900.081	1
hsa-miR-200a-3p	1:1492526:C:T	389229	0.0185174	1.83079	1
hsa-miR-200a-3p	1:1494714:G:A	391417	0.0381588	-2700.24	1
hsa-miR-200a-3p	1:1497533:G:A	394236	0.0381588	-2700.24	1
hsa-miR-200a-3p	1:1497625:G:A	394328	0.0381588	-540.049	1
hsa-miR-200a-3p	1:1501089:G:A	397792	0.0223572	2.49554	1
hsa-miR-200a-3p	1:1501182:T:C	397885	0.0185174	1.83079	1
hsa-miR-200a-3p	1:1503800:C:T	400503	0.0381588	-2700.24	1
hsa-miR-200a-3p	1:1504132:C:T	400835	0.0381588	-270.024	1
hsa-miR-200a-3p	1:1504671:G:C	401374	0.0185174	1.83079	1
hsa-miR-200a-3p	1:1504690:C:T	401393	0.0381588	-2700.24	1
hsa-miR-200a-3p	1:1505766:C:A	402469	0.0381588	-2700.24	1
hsa-miR-200a-3p	1:1506263:G:A	402966	0.0223329	2.49719	1
hsa-miR-200a-3p	1:1506734:C:T	403437	0.0381588	-2700.24	1
hsa-miR-200a-3p	1:1508742:A:G	405445	0.0185174	1.83079	1
hsa-miR-200a-3p	1:1510724:C:T	407427	0.0185174	1.83079	1
hsa-miR-200a-3p	1:1512948:C:G	409651	0.0401242	-10.729	1
hsa-miR-200a-3p	1:1513693:G:T	410396	0.0185174	1.83079	1
hsa-miR-200a-3p	1:1513752:A:G	410455	0.0185174	1.83079	1
hsa-miR-200a-3p	1:1514259:A:T	410962	0.0184856	1.83124	1
hsa-miR-200a-3p	1:1517618:G:C	414321	0.0178943	1.84815	1
hsa-miR-200a-3p	1:1517936:T:C	414639	0.0054305	2.10511	1
hsa-miR-200a-3p	1:1518849:G:A	415552	0.0221649	2.5087	1
hsa-miR-200a-3p	1:1519068:A:C	415771	0.0482425	1.07661	1
hsa-miR-200a-3p	1:1519892:G:A	416595	0.0353424	-5.58117	1
hsa-miR-200a-3p	1:1520560:G:A	417263	0.0381588	-2700.24	1
hsa-miR-200a-3p	1:1524417:C:T	421120	0.0365845	-114.451	1
hsa-miR-200a-3p	1:1524722:G:C	421425	0.0381588	-1350.12	1
hsa-miR-200a-3p	1:1526149:G:T	422852	0.0381588	-2700.24	1
hsa-miR-200a-3p	1:1528477:A:G	425180	0.0381588	-2700.24	1
hsa-miR-200a-3p	1:1529755:G:A	426458	0.0381588	-2700.24	1
hsa-miR-200a-3p	1:1535585:C:G	432288	0.0381588	-450.041	1
hsa-miR-200a-3p	1:1536781:A:C	433484	0.0381588	-540.049	1
hsa-miR-200a-3p	1:1539358:G:A	436061	0.0381588	-2700.24	1
hsa-miR-200a-3p	1:1539622:C:T	436325	0.0381588	-900.081	1
hsa-miR-200a-3p	1:1544717:G:A	441420	0.0381588	-1350.12	1
hsa-miR-200a-3p	1:1548749:G:A	445452	0.0449425	-17.9229	1
hsa-miR-200a-3p	1:1553141:G:A	449844	0.0381588	-2700.24	1
hsa-miR-200a-3p	1:1555396:C:T	452099	0.0380467	-4.23882	1
hsa-miR-200a-3p	1:1555566:C:T	452269	0.0381588	-540.049	1
hsa-miR-200a-3p	1:1557197:A:G	453900	0.0381588	-385.749	1
hsa-miR-200a-3p	1:1558622:C:T	455325	0.0381588	-2700.24	1
hsa-miR-200a-3p	1:1561424:G:A	458127	0.0381588	-1350.12	1
hsa-miR-200a-3p	1:1563591:G:A	460294	0.0381588	-2700.24	1
hsa-miR-200a-3p	1:1566453:T:C	463156	0.0381588	-2700.24	1
hsa-miR-200a-3p	1:1567206:G:A	463909	0.00410845	-2.56316	1
hsa-miR-200a-3p	1:1572310:C:T	469013	0.0381588	-1350.12	1
hsa-miR-200a-3p	1:1572968:C:T	469671	0.0485797	6.59166	1
hsa-miR-200a-3p	1:1573094:C:T	469797	0.0381588	-2700.24	1
hsa-miR-200a-3p	1:1573461:A:T	470164	0.0381588	-2700.24	1
hsa-miR-200a-3p	1:1576139:G:A	472842	0.0381588	-900.081	1
hsa-miR-200a-3p	1:1581136:G:A	477839	0.0381588	-2700.24	1
hsa-miR-200a-3p	1:1587592:C:T	484295	0.0381588	-245.477	1
hsa-miR-200a-3p	1:1594404:T:C	491107	0.0381588	-2700.24	1
hsa-miR-200a-3p	1:1596900:C:T	493603	0.0381588	-79.4189	1
hsa-miR-200a-3p	1:1596994:C:T	493697	0.0381588	-2700.24	1
hsa-miR-200a-3p	1:1597351:C:T	494054	0.0381588	-675.061	1
hsa-miR-200a-3p	1:1598201:G:A	494904	0.0381588	-270.024	1
hsa-miR-200a-3p	1:1601646:G:C	498349	0.0381588	-2700.24	1
hsa-miR-200a-3p	1:1603103:C:T	499806	0.0381588	-75.0068	1
hsa-miR-200a-3p	1:1603163:C:T	499866	0.036843	-2.98597	1
hsa-miR-200a-3p	1:1603768:T:C	500471	0.0381588	-675.061	1
hsa-miR-200a-3p	1:1605064:G:C	501767	0.0260272	-2124.7	1
hsa-miR-200a-3p	1:1605720:A:G	502423	0.0382542	-2.73029	1
hsa-miR-200a-3p	1:1606883:C:T	503586	0.0384803	-2.7352	1
hsa-miR-200a-3p	1:1609754:C:T	506457	0.0381588	-300.027	1
hsa-miR-200a-3p	1:1609822:G:A	506525	0.0381588	-2700.24	1
hsa-miR-200a-3p	1:1610204:A:G	506907	0.0260272	-2124.7	1
hsa-miR-200a-3p	1:1610524:T:C	507227	0.0301673	-1.02317	1
hsa-miR-200a-3p	1:1621549:C:T	518252	0.0330884	-30.0974	1
hsa-miR-200a-3p	1:1651528:T:A	548231	0.0381588	-2700.24	1
hsa-miR-200a-3p	1:1657872:T:C	554575	0.0381588	-2700.24	1
hsa-miR-200a-3p	1:1668566:G:A	565269	0.0381588	-1350.12	1
hsa-miR-200a-3p	1:1672937:C:T	569640	0.0381588	-2700.24	1
hsa-miR-200a-3p	1:1698510:C:T	595213	0.0381588	-900.081	1
hsa-miR-200a-3p	1:1705819:G:A	602522	0.0381588	-900.081	1
hsa-miR-200a-3p	1:1706160:A:G	602863	0.0210262	-1.54957	1
hsa-miR-200a-3p	1:1715642:A:G	612345	0.0381588	-1350.12	1
hsa-miR-200a-3p	1:1716694:A:G	613397	0.0381588	-2700.24	1
hsa-miR-200a-3p	1:1722415:G:A	619118	0.0381588	-2700.24	1
hsa-miR-200a-3p	1:1737269:C:T	633972	0.0381588	-2700.24	1
hsa-miR-200a-3p	1:1814956:C:T	711659	0.0381588	-1350.12	1
hsa-miR-200a-3p	1:1820970:G:C	717673	0.0381588	-1350.12	1
hsa-miR-200a-3p	1:1823715:A:C	720418	0.0344737	-7.32552	1
hsa-miR-200a-3p	1:1848745:G:A	745448	0.0381588	-1350.12	1
hsa-miR-200a-3p	1:1855890:G:A	752593	0.0381588	-300.027	1
hsa-miR-200a-3p	1:1860574:T:G	757277	0.0481162	-154.009	1
hsa-miR-200a-3p	1:1866233:G:T	762936	0.0381588	-71.0591	1
hsa-miR-200a-3p	1:1866671:G:C	763374	0.0381588	-270.024	1
hsa-miR-200a-3p	1:1866915:G:A	763618	0.0240754	-284.654	1
hsa-miR-200a-3p	1:1875104:C:T	771807	0.0381588	-900.081	1
hsa-miR-200a-3p	1:1875458:G:A	772161	0.0381588	-122.738	1
hsa-miR-200a-3p	1:1877815:C:T	774518	0.0381588	-2700.24	1
hsa-miR-200a-3p	1:1886346:G:A	783049	0.0381588	-103.856	1
hsa-miR-200a-3p	1:1888326:T:C	785029	0.0381588	-2700.24	1
hsa-miR-200a-3p	1:1892558:G:C	789261	0.0381588	-1350.12	1
hsa-miR-200a-3p	1:1894099:G:A	790802	0.0381588	-300.027	1
hsa-miR-200a-3p	1:1895585:G:C	792288	0.0381588	-1350.12	1
hsa-miR-200a-3p	1:1896008:C:T	792711	0.0381588	-69.237	1
hsa-miR-200a-3p	1:1898496:C:T	795199	0.0381588	-192.875	1
hsa-miR-200a-3p	1:1901425:G:A	798128	0.0381588	-1350.12	1
hsa-miR-200a-3p	1:1904793:G:T	801496	0.0381588	-2700.24	1
hsa-miR-200a-3p	1:1905526:C:A	802229	0.0435354	-164.497	1
hsa-miR-200a-3p	1:1905770:G:T	802473	0.0381588	-2700.24	1
hsa-miR-200a-3p	1:1907383:C:T	804086	0.0381588	-2700.24	1
hsa-miR-200a-3p	1:1907444:G:C	804147	0.0381588	-2700.24	1
hsa-miR-200a-3p	1:1907739:C:T	804442	0.0318907	-72.9209	1
hsa-miR-200a-3p	1:1908612:G:A	805315	0.0381588	-2700.24	1
hsa-miR-200a-3p	1:1909112:G:A	805815	0.0381588	-2700.24	1
hsa-miR-200a-3p	1:1909487:C:T	806190	0.0420591	-138.701	1
hsa-miR-200a-3p	1:1911521:G:A	808224	0.0381588	-1350.12	1
hsa-miR-200a-3p	1:1912065:C:T	808768	0.0381588	-2700.24	1
hsa-miR-200a-3p	1:1912593:C:T	809296	0.0381588	-2700.24	1
hsa-miR-200a-3p	1:1913907:G:A	810610	0.0381588	-2700.24	1
hsa-miR-200a-3p	1:1914820:C:T	811523	0.0381588	-1350.12	1
hsa-miR-200a-3p	1:1916523:C:T	813226	0.0225383	-934.847	1
hsa-miR-200a-3p	1:1920216:A:G	816919	0.0359074	-61.9632	1
hsa-miR-200a-3p	1:1922242:T:C	818945	0.0381588	-675.061	1
hsa-miR-200a-3p	1:1923765:G:A	820468	0.0381588	-1350.12	1
hsa-miR-200a-3p	1:1926391:C:T	823094	0.0394373	-2004.02	1
hsa-miR-200a-3p	1:1929929:C:G	826632	0.0393696	-225.889	1
hsa-miR-200a-3p	1:1932558:C:T	829261	0.0378127	-668.497	1
hsa-miR-200a-3p	1:1933468:T:C	830171	0.0498016	-196.561	1
hsa-miR-200a-3p	1:1934636:C:T	831339	0.0292748	-161.913	1
hsa-miR-200a-3p	1:1940119:C:T	836822	0.0381588	-675.061	1
hsa-miR-200a-3p	1:1940631:C:T	837334	0.0381588	-2700.24	1
hsa-miR-200a-3p	1:1951136:C:T	847839	0.0381588	-2700.24	1
hsa-miR-200a-3p	1:1953843:G:A	850546	0.0381588	-2700.24	1
hsa-miR-200a-3p	1:1959978:C:T	856681	0.0419903	-1.47655	1
hsa-miR-200a-3p	1:1960746:G:A	857449	0.0381588	-2700.24	1
hsa-miR-200a-3p	1:1961469:C:A	858172	0.0381588	-2700.24	1
hsa-miR-200a-3p	1:1962016:C:T	858719	0.0381588	-2700.24	1
hsa-miR-200a-3p	1:1963175:A:G	859878	0.0430475	-1.47483	1
hsa-miR-200a-3p	1:1970471:T:C	867174	0.0381588	-2700.24	1
hsa-miR-200a-3p	1:1972480:G:A	869183	0.0381588	-337.531	1
hsa-miR-200a-3p	1:1972503:G:A	869206	0.0381588	-2700.24	1
hsa-miR-200a-3p	1:1974443:G:A	871146	0.0381588	-2700.24	1
hsa-miR-200a-3p	1:1982672:C:G	879375	0.0224547	2488.97	1
hsa-miR-200a-3p	1:1984803:G:A	881506	0.0381588	-2700.24	1
hsa-miR-200a-3p	1:1984830:G:A	881533	0.0381588	-1350.12	1
hsa-miR-200a-3p	1:1987803:G:A	884506	0.00659999	2.41769	1
hsa-miR-200a-3p	1:1989496:C:T	886199	0.00704256	2.86585	1
hsa-miR-200a-3p	1:1989553:G:A	886256	0.0381588	-2700.24	1
hsa-miR-200a-3p	1:1989953:T:A	886656	0.0070152	2.86571	1
hsa-miR-200a-3p	1:1990050:T:C	886753	0.0381588	-540.049	1
hsa-miR-200a-3p	1:1990389:A:G	887092	0.0381588	-50.0045	1
hsa-miR-200a-3p	1:1991014:A:G	887717	0.00597142	2.7608	1
hsa-miR-200a-3p	1:1991123:G:A	887826	0.0070152	2.86571	1
hsa-miR-200a-3p	1:1991241:C:G	887944	0.0070152	2.86571	1
hsa-miR-200a-3p	1:1991302:G:A	888005	0.0070152	2.86571	1
hsa-miR-200a-3p	1:1991725:A:G	888428	0.0070152	2.86571	1
hsa-miR-200a-3p	1:1992390:G:A	889093	0.0070152	2.86571	1
hsa-miR-200a-3p	1:1992534:C:T	889237	0.0381588	-84.3826	1
hsa-miR-200a-3p	1:1992723:G:A	889426	0.0336038	-179.788	1
hsa-miR-200a-3p	1:1992748:C:T	889451	0.00598636	2.76002	1
hsa-miR-200a-3p	1:1994821:G:A	891524	0.0070152	2.86571	1
hsa-miR-200a-3p	1:1995173:T:G	891876	0.0070152	2.86571	1
hsa-miR-200a-3p	1:1995191:T:C	891894	0.0381588	-1350.12	1
hsa-miR-200a-3p	1:1996914:G:A	893617	0.0381537	-5.43939	1
hsa-miR-200a-3p	1:1997150:G:A	893853	0.00617547	2.50402	1
hsa-miR-200a-3p	1:1997187:A:G	893890	0.0064667	2.77383	1
hsa-miR-200a-3p	1:1997330:T:G	894033	0.0381588	-2700.24	1
hsa-miR-200a-3p	1:1999006:G:A	895709	0.00675686	2.78995	1
hsa-miR-200a-3p	1:1999345:T:C	896048	0.0256544	2.33956	1
hsa-miR-200a-3p	1:2001589:C:T	898292	0.0381588	-2700.24	1
hsa-miR-200a-3p	1:2002908:C:T	899611	0.0381588	-2700.24	1
hsa-miR-200a-3p	1:2003198:C:T	899901	0.0381588	-337.531	1
hsa-miR-200a-3p	1:2004098:G:A	900801	0.00657529	2.41808	1
hsa-miR-200a-3p	1:2005805:C:G	902508	0.0247229	2.30903	1
hsa-miR-200a-3p	1:2006127:G:A	902830	0.00617547	2.50402	1
hsa-miR-200a-3p	1:2006165:C:T	902868	0.0381588	-2700.24	1
hsa-miR-200a-3p	1:2006902:C:T	903605	0.0381588	-540.049	1
hsa-miR-200a-3p	1:2007381:A:G	904084	0.00613969	2.50726	1
hsa-miR-200a-3p	1:2007574:C:T	904277	0.0381588	-2700.24	1
hsa-miR-200a-3p	1:2008688:T:C	905391	0.00613875	2.50746	1
hsa-miR-200a-3p	1:2008959:A:C	905662	0.0381588	-450.041	1
hsa-miR-200a-3p	1:2010532:C:T	907235	0.0381588	-1350.12	1
hsa-miR-200a-3p	1:2010548:C:T	907251	0.00576449	2.51521	1
hsa-miR-200a-3p	1:2010570:T:C	907273	0.00576449	2.51521	1
hsa-miR-200a-3p	1:2010576:C:T	907279	0.00576449	2.51521	1
hsa-miR-200a-3p	1:2010986:C:T	907689	0.0224547	2488.97	1
hsa-miR-200a-3p	1:2011116:C:G	907819	0.00606901	2.51372	1
hsa-miR-200a-3p	1:2013153:C:T	909856	0.00617508	2.78446	1
hsa-miR-200a-3p	1:2014346:G:A	911049	0.0242557	-2.35398	1
hsa-miR-200a-3p	1:2015542:G:A	912245	0.0381588	-2700.24	1
hsa-miR-200a-3p	1:2015699:A:G	912402	0.0381588	-2700.24	1
hsa-miR-200a-3p	1:2016802:T:C	913505	0.00630926	2.80451	1
hsa-miR-200a-3p	1:2016845:G:A	913548	0.00640646	2.77281	1
hsa-miR-200a-3p	1:2017641:C:T	914344	0.00640646	2.77281	1
hsa-miR-200a-3p	1:2018875:G:A	915578	0.00640646	2.77281	1
hsa-miR-200a-3p	1:2021197:A:G	917900	0.00638521	2.77286	1
hsa-miR-200a-3p	1:2022098:G:A	918801	0.00637535	2.77384	1
hsa-miR-200a-3p	1:2022382:G:A	919085	0.00637535	2.77384	1
hsa-miR-200a-3p	1:2022557:G:A	919260	0.00637535	2.77384	1
hsa-miR-200a-3p	1:2022677:C:T	919380	0.00637535	2.77384	1
hsa-miR-200a-3p	1:2024064:C:T	920767	0.00598636	2.76002	1
hsa-miR-200a-3p	1:2026861:G:T	923564	0.0273753	-2192.5	1
hsa-miR-200a-3p	1:2027359:C:T	924062	0.0273753	-2192.5	1
hsa-miR-200a-3p	1:2031829:C:T	928532	0.0428874	-681.165	1
hsa-miR-200a-3p	1:2033909:G:C	930612	0.0381588	-1350.12	1
hsa-miR-200a-3p	1:2033982:G:A	930685	0.0267905	-4.04567	1
hsa-miR-200a-3p	1:2036956:G:A	933659	0.0345899	-101.542	1
hsa-miR-200a-3p	1:2038407:C:T	935110	0.0381588	-2700.24	1
hsa-miR-200a-3p	1:2039813:G:A	936516	0.0410565	-547.609	1
hsa-miR-200a-3p	1:2041730:C:T	938433	0.0381588	-2700.24	1
hsa-miR-200a-3p	1:2056225:C:T	952928	0.0447659	-49.2128	1
hsa-miR-200a-3p	1:2059124:G:A	955827	0.0381588	-2.71109	1
hsa-miR-200a-3p	1:2059136:G:A	955839	0.0471022	-893.846	1
hsa-miR-200a-3p	1:2067452:G:C	964155	0.0381588	-900.081	1
hsa-miR-200a-3p	1:2068648:G:A	965351	0.0381588	-2700.24	1
hsa-miR-200a-3p	1:2069507:G:A	966210	0.0381588	-2700.24	1
hsa-miR-200a-3p	1:2078666:C:T	975369	0.0381588	-1350.12	1
hsa-miR-200a-3p	1:2086750:T:C	983453	0.0381588	-2700.24	1
hsa-miR-200a-3p	1:2089861:G:A	986564	0.0381588	-2700.24	1
hsa-miR-200a-3p	1:2091104:C:T	987807	0.0381588	-1350.12	1
hsa-miR-200a-3p	1:2096412:G:A	993115	0.0381588	-2700.24	1
hsa-miR-200a-3p	1:2100109:G:A	996812	0.0379219	-3.75695	1
hsa-miR-200a-3p	1:2100730:C:G	997433	0.0381588	-112.51	1
hsa-miR-200a-3p	1:2103153:G:A	999856	0.0381588	-2700.24	1
hsa-miR-30e-5p	1:40220445:G:A	-999599	0.0445695	2.16668	1
hsa-miR-30e-5p	1:40227119:C:T	-992925	0.0438513	2.18235	1
hsa-miR-30e-5p	1:40234938:A:G	-985106	0.0347345	528.699	1
hsa-miR-30e-5p	1:40249178:C:T	-970866	0.0313024	5.22371	1
hsa-miR-30e-5p	1:40272300:T:C	-947744	0.0399914	-1.04817	1
hsa-miR-30e-5p	1:40275241:A:G	-944803	0.0393629	-1.04967	1
hsa-miR-30e-5p	1:40275549:T:C	-944495	0.0377488	-1.0559	1
hsa-miR-30e-5p	1:40279602:T:A	-940442	0.0408951	-1.0782	1
hsa-miR-30e-5p	1:40279797:A:T	-940247	0.0408951	-1.0782	1
hsa-miR-30e-5p	1:40280217:A:C	-939827	0.0408951	-1.0782	1
hsa-miR-30e-5p	1:40283051:T:G	-936993	0.04834	-1.07032	1
hsa-miR-30e-5p	1:40286060:T:C	-933984	0.0115996	-1.02267	1
hsa-miR-30e-5p	1:40286877:G:A	-933167	0.0463181	-1.84458	1
hsa-miR-30e-5p	1:40290964:T:C	-929080	0.0489382	1.08245	1
hsa-miR-30e-5p	1:40291431:C:T	-928613	0.0489382	1.08245	1
hsa-miR-30e-5p	1:40291956:G:A	-928088	0.0347345	881.166	1
hsa-miR-30e-5p	1:40292467:C:A	-927577	0.0347345	881.166	1
hsa-miR-30e-5p	1:40292698:A:C	-927346	0.0129213	0.987944	1
hsa-miR-30e-5p	1:40301867:C:T	-918177	0.0347345	2643.5	1
hsa-miR-30e-5p	1:40319130:G:A	-900914	0.0347345	881.166	1
hsa-miR-30e-5p	1:40341033:G:A	-879011	0.0347345	881.166	1
hsa-miR-30e-5p	1:40347518:C:T	-872526	0.0347345	2.64614	1
hsa-miR-30e-5p	1:40366962:G:A	-853082	0.0347345	48.9537	1
hsa-miR-30e-5p	1:40367846:C:T	-852198	0.0347345	2.6435	1
hsa-miR-30e-5p	1:40369150:T:C	-850894	0.0347345	881.166	1
hsa-miR-30e-5p	1:40376275:C:T	-843769	0.0353393	624.389	1
hsa-miR-30e-5p	1:40383779:G:A	-836265	0.0280591	642.92	1
hsa-miR-30e-5p	1:40387110:T:G	-832934	0.0357641	-1.79369	1
hsa-miR-30e-5p	1:40399988:T:C	-820056	0.0347345	881.166	1
hsa-miR-30e-5p	1:40407659:T:G	-812385	0.0100143	2.15696	1
hsa-miR-30e-5p	1:40414019:C:T	-806025	0.041586	-1.74589	1
hsa-miR-30e-5p	1:40419414:G:T	-800630	0.0347345	330.437	1
hsa-miR-30e-5p	1:40427226:A:G	-792818	0.0467531	-1.85853	1
hsa-miR-30e-5p	1:40437738:C:A	-782306	0.0288946	0.960983	1
hsa-miR-30e-5p	1:40438329:C:T	-781715	0.0289039	0.960839	1
hsa-miR-30e-5p	1:40441771:T:C	-778273	0.0275522	1.00309	1
hsa-miR-30e-5p	1:40443206:T:C	-776838	0.0230229	2.16648	1
hsa-miR-30e-5p	1:40443945:C:A	-776099	0.0347345	1321.75	1
hsa-miR-30e-5p	1:40446234:A:G	-773810	0.030313	46.3829	1
hsa-miR-30e-5p	1:40446318:G:T	-773726	0.030313	46.3829	1
hsa-miR-30e-5p	1:40460434:G:C	-759610	0.036384	240.527	1
hsa-miR-30e-5p	1:40467678:C:A	-752366	0.0347345	2643.5	1
hsa-miR-30e-5p	1:40468964:C:T	-751080	0.0347345	2643.5	1
hsa-miR-30e-5p	1:40474053:C:T	-745991	0.0347345	2643.5	1
hsa-miR-30e-5p	1:40476124:G:A	-743920	0.0496213	828.65	1
hsa-miR-30e-5p	1:40477749:T:A	-742295	0.0347345	881.166	1
hsa-miR-30e-5p	1:40480784:C:T	-739260	0.0347345	3.1247	1
hsa-miR-30e-5p	1:40480881:C:T	-739163	0.0347345	881.166	1
hsa-miR-30e-5p	1:40481550:G:A	-738494	0.0347345	3.1247	1
hsa-miR-30e-5p	1:40483977:G:A	-736067	0.0347345	66.0874	1
hsa-miR-30e-5p	1:40495009:G:A	-725035	0.0346309	2.7994	1
hsa-miR-30e-5p	1:40515781:C:G	-704263	0.0347345	330.437	1
hsa-miR-30e-5p	1:40517154:G:T	-702890	0.0374189	329.714	1
hsa-miR-30e-5p	1:40517340:C:T	-702704	0.0347345	660.874	1
hsa-miR-30e-5p	1:40517894:C:T	-702150	0.0374189	329.714	1
hsa-miR-30e-5p	1:40522930:T:G	-697114	0.0347345	293.722	1
hsa-miR-30e-5p	1:40535675:G:A	-684369	0.0347345	2643.5	1
hsa-miR-30e-5p	1:40545426:G:A	-674618	0.0347345	2643.5	1
hsa-miR-30e-5p	1:40572396:G:A	-647648	0.0347345	2643.5	1
hsa-miR-30e-5p	1:40579457:G:A	-640587	0.03284	53.5906	1
hsa-miR-30e-5p	1:40581553:G:C	-638491	0.0347345	9.40746	1
hsa-miR-30e-5p	1:40582952:C:A	-637092	0.0347345	2643.5	1
hsa-miR-30e-5p	1:40588771:C:A	-631273	0.0288788	826.494	1
hsa-miR-30e-5p	1:40595013:G:A	-625031	0.0347345	293.722	1
hsa-miR-30e-5p	1:40601145:C:T	-618899	0.0347345	2643.5	1
hsa-miR-30e-5p	1:40603986:G:A	-616058	0.0347345	881.166	1
hsa-miR-30e-5p	1:40604791:A:C	-615253	0.0347345	11.7489	1
hsa-miR-30e-5p	1:40606603:A:G	-613441	0.0347345	1321.75	1
hsa-miR-30e-5p	1:40606604:A:C	-613440	0.0347345	1321.75	1
hsa-miR-30e-5p	1:40607393:G:C	-612651	0.0347345	3.24356	1
hsa-miR-30e-5p	1:40614307:G:A	-605737	0.0347345	2643.5	1
hsa-miR-30e-5p	1:40615848:G:A	-604196	0.0347345	1321.75	1
hsa-miR-30e-5p	1:40617530:G:T	-602514	0.0347345	1321.75	1
hsa-miR-30e-5p	1:40626559:A:C	-593485	0.0347345	881.166	1
hsa-miR-30e-5p	1:40634630:A:C	-585414	0.0347345	2.6675	1
hsa-miR-30e-5p	1:40636625:G:T	-583419	0.0347345	881.166	1
hsa-miR-30e-5p	1:40638395:G:A	-581649	0.0347345	1321.75	1
hsa-miR-30e-5p	1:40639429:C:T	-580615	0.0347345	1321.75	1
hsa-miR-30e-5p	1:40640618:T:C	-579426	0.0347345	57.4673	1
hsa-miR-30e-5p	1:40643443:C:T	-576601	0.0347345	440.583	1
hsa-miR-30e-5p	1:40645002:T:A	-575042	0.0347345	1321.75	1
hsa-miR-30e-5p	1:40645496:C:T	-574548	0.0347345	1321.75	1
hsa-miR-30e-5p	1:40645779:T:C	-574265	0.0347345	1321.75	1
hsa-miR-30e-5p	1:40646741:G:A	-573303	0.0347345	1321.75	1
hsa-miR-30e-5p	1:40650418:G:A	-569626	0.0347345	2643.5	1
hsa-miR-30e-5p	1:40652744:G:A	-567300	0.0347345	440.583	1
hsa-miR-30e-5p	1:40656254:C:T	-563790	0.0347345	26.1732	1
hsa-miR-30e-5p	1:40669982:C:T	-550062	0.0347345	2643.5	1
hsa-miR-30e-5p	1:40681111:C:G	-538933	0.0347345	3.33775	1
hsa-miR-30e-5p	1:40683536:C:T	-536508	0.0347345	3.19649	1
hsa-miR-30e-5p	1:40685022:A:G	-535022	0.0347345	1321.75	1
hsa-miR-30e-5p	1:40685414:G:A	-534630	0.0347345	1321.75	1
hsa-miR-30e-5p	1:40685670:G:T	-534374	0.0347345	2.79144	1
hsa-miR-30e-5p	1:40690958:A:G	-529086	0.0347345	1321.75	1
hsa-miR-30e-5p	1:40707658:C:T	-512386	0.0347345	2643.5	1
hsa-miR-30e-5p	1:40712781:C:T	-507263	0.0355191	2.63631	1
hsa-miR-30e-5p	1:40713598:C:A	-506446	0.0347345	881.166	1
hsa-miR-30e-5p	1:40723222:C:G	-496822	0.0347345	881.166	1
hsa-miR-30e-5p	1:40738076:C:G	-481968	0.0347345	1321.75	1
hsa-miR-30e-5p	1:40744091:G:A	-475953	0.0288788	826.494	1
hsa-miR-30e-5p	1:40750979:A:G	-469065	0.0360611	4.41506	1
hsa-miR-30e-5p	1:40752978:C:T	-467066	0.0386087	2.59874	1
hsa-miR-30e-5p	1:40754706:T:C	-465338	0.0347345	62.9404	1
hsa-miR-30e-5p	1:40764452:C:T	-455592	0.0347345	293.722	1
hsa-miR-30e-5p	1:40767337:C:T	-452707	0.0297035	-2.20761	1
hsa-miR-30e-5p	1:40768353:G:C	-451691	0.0347345	220.291	1
hsa-miR-30e-5p	1:40780956:C:A	-439088	0.0235973	138.913	1
hsa-miR-30e-5p	1:40782390:C:A	-437654	0.0347345	881.166	1
hsa-miR-30e-5p	1:40795085:T:A	-424959	0.0385959	807.792	1
hsa-miR-30e-5p	1:40796880:G:A	-423164	0.0347345	155.5	1
hsa-miR-30e-5p	1:40798266:T:C	-421778	0.0347345	1321.75	1
hsa-miR-30e-5p	1:40799726:C:T	-420318	0.00976332	1300.24	1
hsa-miR-30e-5p	1:40804270:G:A	-415774	0.0315175	269.362	1
hsa-miR-30e-5p	1:40805018:G:A	-415026	0.0392537	-691.557	1
hsa-miR-30e-5p	1:40807322:C:G	-412722	0.0347345	2643.5	1
hsa-miR-30e-5p	1:40807721:C:A	-412323	0.0347345	2643.5	1
hsa-miR-30e-5p	1:40809169:G:A	-410875	0.035239	6.81438	1
hsa-miR-30e-5p	1:40813389:T:C	-406655	0.0343063	5.64952	1
hsa-miR-30e-5p	1:40817555:C:T	-402489	0.0323623	178.793	1
hsa-miR-30e-5p	1:40819222:A:G	-400822	0.0380418	688.611	1
hsa-miR-30e-5p	1:40820325:G:A	-399719	0.0347345	2643.5	1
hsa-miR-30e-5p	1:40821267:G:C	-398777	0.0347345	2643.5	1
hsa-miR-30e-5p	1:40824074:G:T	-395970	0.0347345	528.699	1
hsa-miR-30e-5p	1:40828177:T:C	-391867	0.0347345	2643.5	1
hsa-miR-30e-5p	1:40869665:G:A	-350379	0.0347345	2643.5	1
hsa-miR-30e-5p	1:40886406:A:G	-333638	0.0383945	650.393	1
hsa-miR-30e-5p	1:40890163:A:G	-329881	0.035065	5.29012	1
hsa-miR-30e-5p	1:40914060:T:C	-305984	0.0349405	2.79757	1
hsa-miR-30e-5p	1:40919552:A:C	-300492	0.0347345	2.65411	1
hsa-miR-30e-5p	1:40930335:A:G	-289709	0.0347345	3.93378	1
hsa-miR-30e-5p	1:40931324:T:C	-288720	0.0482745	-152.976	1
hsa-miR-30e-5p	1:40949758:A:G	-270286	0.0347345	52.8699	1
hsa-miR-30e-5p	1:40949997:G:A	-270047	0.0358178	2.70504	1
hsa-miR-30e-5p	1:40968145:G:A	-251899	0.0347345	3.1027	1
hsa-miR-30e-5p	1:40979359:C:T	-240685	0.0347345	3.15453	1
hsa-miR-30e-5p	1:41024826:C:T	-195218	0.0328716	12.6513	1
hsa-miR-30e-5p	1:41029318:C:A	-190726	0.0347345	13.351	1
hsa-miR-30e-5p	1:41032454:C:T	-187590	0.014359	2.42598	1
hsa-miR-30e-5p	1:41061519:T:C	-158525	0.0158708	-1.25567	1
hsa-miR-30e-5p	1:41081725:G:A	-138319	0.028184	522.717	1
hsa-miR-30e-5p	1:41100435:G:A	-119609	0.028184	522.717	1
hsa-miR-30e-5p	1:41102542:T:C	-117502	0.0263467	-2.20552	1
hsa-miR-30e-5p	1:41137939:C:T	-82105	0.00527537	1.0876	1
hsa-miR-30e-5p	1:41139341:G:A	-80703	0.00523805	1.08412	1
hsa-miR-30e-5p	1:41140006:A:T	-80038	0.00995717	2.17737	1
hsa-miR-30e-5p	1:41140933:G:A	-79111	0.005238	1.0875	1
hsa-miR-30e-5p	1:41143948:C:T	-76096	0.0347345	9.6478	1
hsa-miR-30e-5p	1:41151333:A:C	-68711	0.00522908	1.08784	1
hsa-miR-30e-5p	1:41154407:G:A	-65637	0.00423217	0.989935	1
hsa-miR-30e-5p	1:41155173:T:C	-64871	0.0374629	0.822118	1
hsa-miR-30e-5p	1:41156491:C:G	-63553	0.0374629	0.822118	1
hsa-miR-30e-5p	1:41160204:A:G	-59840	0.0374629	0.822118	1
hsa-miR-30e-5p	1:41165861:A:C	-54183	0.0374702	0.822139	1
hsa-miR-30e-5p	1:41165876:A:G	-54168	0.00522908	1.08784	1
hsa-miR-30e-5p	1:41167669:T:G	-52375	0.00522908	1.08784	1
hsa-miR-30e-5p	1:41167881:A:G	-52163	0.00522908	1.08784	1
hsa-miR-30e-5p	1:41169944:C:T	-50100	0.00422201	0.993007	1
hsa-miR-30e-5p	1:41169991:C:G	-50053	0.0374702	0.822139	1
hsa-miR-30e-5p	1:41172734:C:T	-47310	0.00422201	0.993007	1
hsa-miR-30e-5p	1:41174180:C:G	-45864	0.0374702	0.822139	1
hsa-miR-30e-5p	1:41182410:A:G	-37634	0.00522908	1.08784	1
hsa-miR-30e-5p	1:41186443:G:A	-33601	0.0374702	0.822139	1
hsa-miR-30e-5p	1:41189835:A:G	-30209	0.0374402	0.822139	1
hsa-miR-30e-5p	1:41193141:C:T	-26903	0.00422287	0.992787	1
hsa-miR-30e-5p	1:41194633:G:T	-25411	0.00522086	1.08787	1
hsa-miR-30e-5p	1:41195407:G:T	-24637	0.00839953	3.09262	1
hsa-miR-30e-5p	1:41197391:C:G	-22653	0.0374402	0.822139	1
hsa-miR-30e-5p	1:41202347:A:G	-17697	0.00422287	0.992787	1
hsa-miR-30e-5p	1:41204569:C:T	-15475	0.00423217	0.989935	1
hsa-miR-30e-5p	1:41215075:T:A	-4969	0.00522086	1.08787	1
hsa-miR-30e-5p	1:41215703:C:T	-4341	0.00522086	1.08787	1
hsa-miR-30e-5p	1:41216580:T:G	-3464	0.0052124	1.08805	1
hsa-miR-30e-5p	1:41218454:G:A	-1590	0.0052124	1.08805	1
hsa-miR-30e-5p	1:41223414:G:A	3370	0.00422375	0.992682	1
hsa-miR-30e-5p	1:41224923:G:T	4879	0.00422375	0.992682	1
hsa-miR-30e-5p	1:41226151:G:A	6107	0.0374313	0.822146	1
hsa-miR-30e-5p	1:41229787:C:G	9743	0.0245128	-2.18012	1
hsa-miR-30e-5p	1:41235177:G:C	15133	0.00286927	1.64142	1
hsa-miR-30e-5p	1:41235946:G:A	15902	0.00286927	1.64142	1
hsa-miR-30e-5p	1:41243428:A:G	23384	0.0253666	-0.852523	1
hsa-miR-30e-5p	1:41243562:T:C	23518	0.0253666	-0.852523	1
hsa-miR-30e-5p	1:41247623:T:C	27579	0.0423141	0.849466	1
hsa-miR-30e-5p	1:41252782:G:C	32738	0.0441809	1.27217	1
hsa-miR-30e-5p	1:41254033:T:C	33989	0.0153119	1.2654	1
hsa-miR-30e-5p	1:41255120:A:C	35076	0.0110078	-1.06743	1
hsa-miR-30e-5p	1:41275112:C:T	55068	0.0302771	670.88	1
hsa-miR-30e-5p	1:41288105:G:C	68061	0.0323665	1.50813	1
hsa-miR-30e-5p	1:41289579:C:T	69535	0.000532569	1.43232	1
hsa-miR-30e-5p	1:41289993:T:C	69949	0.00777886	-0.799198	1
hsa-miR-30e-5p	1:41293001:G:A	72957	0.000442289	1.27074	1
hsa-miR-30e-5p	1:41293490:A:T	73446	0.0213779	-1.64196	1
hsa-miR-30e-5p	1:41293649:C:T	73605	0.000441511	1.27078	1
hsa-miR-30e-5p	1:41293664:G:A	73620	0.000441511	1.27078	1
hsa-miR-30e-5p	1:41296226:G:T	76182	0.0192158	-0.912269	1
hsa-miR-30e-5p	1:41296828:T:G	76784	0.0194343	1.39502	1
hsa-miR-30e-5p	1:41300422:C:T	80378	0.0139045	2.07508	1
hsa-miR-30e-5p	1:41306920:C:T	86876	0.0135355	2.09306	1
hsa-miR-30e-5p	1:41308718:A:G	88674	0.0478846	1.29399	1
hsa-miR-30e-5p	1:41313397:G:A	93353	0.0140974	2.06869	1
hsa-miR-30e-5p	1:41314358:A:T	94314	0.000724169	1.21164	1
hsa-miR-30e-5p	1:41315284:T:C	95240	0.00765369	-1.69037	1
hsa-miR-30e-5p	1:41316780:T:A	96736	0.0140966	1.82781	1
hsa-miR-30e-5p	1:41317321:G:A	97277	0.0141124	1.82837	1
hsa-miR-30e-5p	1:41319146:T:C	99102	0.0455776	-1.41837	1
hsa-miR-30e-5p	1:41322518:C:G	102474	0.0212769	-1.62096	1
hsa-miR-30e-5p	1:41328050:C:T	108006	0.0475441	-0.816905	1
hsa-miR-30e-5p	1:41334109:C:G	114065	0.0347345	2643.5	1
hsa-miR-30e-5p	1:41339630:G:A	119586	0.0180888	1.49893	1
hsa-miR-30e-5p	1:41343061:C:A	123017	0.017915	1.48676	1
hsa-miR-30e-5p	1:41344186:G:A	124142	0.0171885	1.5219	1
hsa-miR-30e-5p	1:41344992:G:A	124948	0.0180739	1.49855	1
hsa-miR-30e-5p	1:41344996:G:T	124952	0.0180739	1.49855	1
hsa-miR-30e-5p	1:41345201:C:A	125157	0.017287	1.52113	1
hsa-miR-30e-5p	1:41345625:C:T	125581	0.0164493	2.37353	1
hsa-miR-30e-5p	1:41347277:G:A	127233	0.00933858	-1.64235	1
hsa-miR-30e-5p	1:41348371:C:T	128327	0.00933858	-1.64235	1
hsa-miR-30e-5p	1:41350240:G:A	130196	0.00922344	-1.64543	1
hsa-miR-30e-5p	1:41351474:G:A	131430	0.00922344	-1.64543	1
hsa-miR-30e-5p	1:41353480:C:T	133436	0.00919879	-1.65563	1
hsa-miR-30e-5p	1:41359178:C:T	139134	0.0370031	27.3712	1
hsa-miR-30e-5p	1:41361407:G:A	141363	0.0370031	27.3712	1
hsa-miR-30e-5p	1:41367277:G:T	147233	0.0213212	-1.63116	1
hsa-miR-30e-5p	1:41367278:C:T	147234	0.0213212	-1.63116	1
hsa-miR-30e-5p	1:41383838:G:A	163794	0.031132	0.950586	1
hsa-miR-30e-5p	1:41390608:C:T	170564	0.0379849	-1.01644	1
hsa-miR-30e-5p	1:41392075:C:T	172031	0.0379849	-1.01644	1
hsa-miR-30e-5p	1:41402451:A:G	182407	0.0347345	2643.5	1
hsa-miR-30e-5p	1:41405749:G:A	185705	0.0180837	-1.67097	1
hsa-miR-30e-5p	1:41417956:G:A	197912	0.0179386	-1.70919	1
hsa-miR-30e-5p	1:41420504:C:T	200460	0.0198802	-1.64235	1
hsa-miR-30e-5p	1:41420928:G:T	200884	0.0362417	0.856685	1
hsa-miR-30e-5p	1:41427142:G:A	207098	0.0196069	-1.64685	1
hsa-miR-30e-5p	1:41430939:T:C	210895	0.0288839	-1.01564	1
hsa-miR-30e-5p	1:41430973:T:C	210929	0.0288839	-1.01564	1
hsa-miR-30e-5p	1:41431123:A:G	211079	0.0288839	-1.01564	1
hsa-miR-30e-5p	1:41432203:C:A	212159	0.0288839	-1.01564	1
hsa-miR-30e-5p	1:41432404:T:G	212360	0.0288839	-1.01564	1
hsa-miR-30e-5p	1:41432467:C:T	212423	0.0288839	-1.01564	1
hsa-miR-30e-5p	1:41432512:G:A	212468	0.0288839	-1.01564	1
hsa-miR-30e-5p	1:41435930:C:T	215886	0.0352128	-0.979705	1
hsa-miR-30e-5p	1:41436326:T:C	216282	0.0493703	-1.19793	1
hsa-miR-30e-5p	1:41438965:G:C	218921	0.0347345	18.7482	1
hsa-miR-30e-5p	1:41442786:T:C	222742	0.0466557	-0.903815	1
hsa-miR-30e-5p	1:41444603:G:A	224559	0.045342	-0.869566	1
hsa-miR-30e-5p	1:41454480:T:C	234436	0.0347345	2643.5	1
hsa-miR-30e-5p	1:41455602:G:A	235558	0.00324041	1.79559	1
hsa-miR-30e-5p	1:41464314:C:T	244270	0.0347142	2.65681	1
hsa-miR-30e-5p	1:41470986:T:C	250942	0.004783	-1.27695	1
hsa-miR-30e-5p	1:41493680:C:T	273636	0.0200305	-1.65113	1
hsa-miR-30e-5p	1:41493784:C:G	273740	0.0176781	-1.69006	1
hsa-miR-30e-5p	1:41508575:G:A	288531	0.0132819	1.05636	1
hsa-miR-30e-5p	1:41527828:G:A	307784	0.0347345	240.318	1
hsa-miR-30e-5p	1:41538787:T:C	318743	0.0161759	1.30285	1
hsa-miR-30e-5p	1:41540072:A:G	320028	0.0127597	1.07577	1
hsa-miR-30e-5p	1:41554913:C:A	334869	0.0127597	1.07577	1
hsa-miR-30e-5p	1:41563086:C:T	343042	0.0132819	1.05636	1
hsa-miR-30e-5p	1:41566300:C:T	346256	0.0127597	1.07577	1
hsa-miR-30e-5p	1:41580389:C:A	360345	0.0309902	0.979748	1
hsa-miR-30e-5p	1:41586358:T:C	366314	0.0346649	3.08111	1
hsa-miR-30e-5p	1:41600827:T:C	380783	0.017995	1.36783	1
hsa-miR-30e-5p	1:41638862:A:C	418818	0.0126783	-1.06504	1
hsa-miR-30e-5p	1:41655113:T:C	435069	0.0126184	-1.06766	1
hsa-miR-30e-5p	1:41663149:G:A	443105	0.0347345	2643.5	1
hsa-miR-30e-5p	1:41685323:C:T	465279	0.0174839	-1.91128	1
hsa-miR-30e-5p	1:41717322:G:A	497278	0.0175726	1.37277	1
hsa-miR-30e-5p	1:41725405:T:C	505361	0.03462	3.08114	1
hsa-miR-30e-5p	1:41736720:C:T	516676	0.0348476	2.64999	1
hsa-miR-30e-5p	1:41749557:A:G	529513	0.0347345	2.64879	1
hsa-miR-30e-5p	1:41751418:G:A	531374	0.0209258	-1.62562	1
hsa-miR-30e-5p	1:41768777:T:C	548733	0.0213212	-1.63116	1
hsa-miR-30e-5p	1:41785526:C:T	565482	0.0212744	-1.62033	1
hsa-miR-30e-5p	1:41795968:G:T	575924	0.0348475	2.64733	1
hsa-miR-30e-5p	1:41822123:C:T	602079	0.0356523	2.63695	1
hsa-miR-30e-5p	1:41823593:G:A	603549	0.0347345	1321.75	1
hsa-miR-30e-5p	1:41836275:C:T	616231	0.0347345	4.29837	1
hsa-miR-30e-5p	1:41839342:C:T	619298	0.0347345	2.6435	1
hsa-miR-30e-5p	1:41848183:C:T	628139	0.0216409	-1.67719	1
hsa-miR-30e-5p	1:41857767:G:A	637723	0.0347345	2643.5	1
hsa-miR-30e-5p	1:41899392:G:T	679348	0.0124837	-0.896589	1
hsa-miR-30e-5p	1:41903429:G:C	683385	0.0347345	41.9603	1
hsa-miR-30e-5p	1:41908495:T:C	688451	0.0347345	-2.6435	1
hsa-miR-30e-5p	1:41908848:C:T	688804	0.0347345	-2.6435	1
hsa-miR-30e-5p	1:41910108:G:A	690064	0.0330985	-2.73319	1
hsa-miR-30e-5p	1:41913325:C:T	693281	0.0347345	2.6435	1
hsa-miR-30e-5p	1:41913995:G:A	693951	0.0347345	188.821	1
hsa-miR-30e-5p	1:41918970:A:C	698926	0.0154026	-1.09569	1
hsa-miR-30e-5p	1:41919183:C:T	699139	0.0347345	2.6435	1
hsa-miR-30e-5p	1:41922249:G:A	702205	0.0154026	-1.09569	1
hsa-miR-30e-5p	1:41922577:T:C	702533	0.015254	-1.09658	1
hsa-miR-30e-5p	1:41926370:C:T	706326	0.0346088	2.64444	1
hsa-miR-30e-5p	1:41928375:A:T	708331	0.0347345	2.6435	1
hsa-miR-30e-5p	1:41954394:G:T	734350	0.0347345	528.699	1
hsa-miR-30e-5p	1:41956781:G:A	736737	0.0347345	2643.5	1
hsa-miR-30e-5p	1:41960889:G:A	740845	0.0266301	-1.24024	1
hsa-miR-30e-5p	1:41962366:G:C	742322	0.00496146	-1.42685	1
hsa-miR-30e-5p	1:41967340:C:T	747296	0.0212041	-1.62139	1
hsa-miR-30e-5p	1:41968611:A:G	748567	0.0359037	-0.9803	1
hsa-miR-30e-5p	1:41972052:A:C	752008	0.0212744	-1.62033	1
hsa-miR-30e-5p	1:41979156:A:G	759112	0.0364856	-0.943089	1
hsa-miR-30e-5p	1:41995814:G:A	775770	0.0347345	9.34098	1
hsa-miR-30e-5p	1:42002841:C:G	782797	0.0351498	3.7267	1
hsa-miR-30e-5p	1:42032867:G:A	812823	0.0349625	3.67865	1
hsa-miR-30e-5p	1:42084773:C:T	864729	0.0347589	3.07675	1
hsa-miR-30e-5p	1:42135559:T:C	915515	0.0347345	3.07026	1
hsa-miR-30e-5p	1:42141252:C:T	921208	0.0347345	1.32175	1
hsa-miR-30e-5p	1:42170929:C:T	950885	0.0347345	660.874	1
hsa-miR-30e-5p	1:42188078:T:G	968034	0.0412048	-1.25232	1
hsa-miR-30e-5p	1:42211920:C:T	991876	0.0321423	-1.47917	1
hsa-miR-30e-5p	1:42217717:T:C	997673	0.0347345	2.6756	1
hsa-miR-194-5p	11:63780994:G:A	-877883	0.0435439	94.3099	1
hsa-miR-194-5p	11:63802617:G:A	-856260	0.049287	1.51647	1
hsa-miR-194-5p	11:63804569:C:G	-854308	0.049287	1.51647	1
hsa-miR-194-5p	11:63805469:G:A	-853408	0.049287	1.51647	1
hsa-miR-194-5p	11:63807576:G:A	-851301	0.049287	1.51647	1
hsa-miR-194-5p	11:63809309:T:C	-849568	0.00632021	2.50712	1
hsa-miR-194-5p	11:63809344:A:C	-849533	0.049287	1.51647	1
hsa-miR-194-5p	11:63809977:C:T	-848900	0.0493577	1.5166	1
hsa-miR-194-5p	11:63816371:A:G	-842506	0.00459345	2.4746	1
hsa-miR-194-5p	11:63817027:G:T	-841850	0.0367657	2.07537	1
hsa-miR-194-5p	11:63817468:T:G	-841409	0.00283262	2.25681	1
hsa-miR-194-5p	11:63820630:G:T	-838247	0.00278243	2.25968	1
hsa-miR-194-5p	11:63821817:A:G	-837060	0.00278191	2.24675	1
hsa-miR-194-5p	11:63825887:C:T	-832990	0.00277843	2.25811	1
hsa-miR-194-5p	11:63826317:G:T	-832560	0.00278191	2.24675	1
hsa-miR-194-5p	11:63830316:G:C	-828561	0.00277843	2.25811	1
hsa-miR-194-5p	11:63831746:G:A	-827131	0.00278649	2.26125	1
hsa-miR-194-5p	11:63832999:T:C	-825878	0.0352184	1.44059	1
hsa-miR-194-5p	11:63859142:C:T	-799735	0.0463945	1.15451	1
hsa-miR-194-5p	11:63868359:G:A	-790518	0.0303979	1.6169	1
hsa-miR-194-5p	11:64005412:G:A	-653465	0.0152701	-1.09779	1
hsa-miR-194-5p	11:64016952:T:C	-641925	0.0465635	-1125.45	1
hsa-miR-194-5p	11:64018872:C:T	-640005	0.0203613	1.85974	1
hsa-miR-194-5p	11:64023752:G:C	-635125	0.00595215	1.25203	1
hsa-miR-194-5p	11:64023971:G:A	-634906	0.0152694	-1.09761	1
hsa-miR-194-5p	11:64024056:C:A	-634821	0.0388211	-0.822497	1
hsa-miR-194-5p	11:64026144:G:A	-632733	0.0388065	-0.817942	1
hsa-miR-194-5p	11:64026685:C:T	-632192	0.0155616	-1.09891	1
hsa-miR-194-5p	11:64033555:C:T	-625322	0.0156411	-1.09772	1
hsa-miR-194-5p	11:64036688:C:G	-622189	0.0156295	-1.09778	1
hsa-miR-194-5p	11:64044284:C:A	-614593	0.0156295	-1.09778	1
hsa-miR-194-5p	11:64045460:C:T	-613417	0.0156411	-1.09772	1
hsa-miR-194-5p	11:64046885:C:T	-611992	0.015111	-1.09667	1
hsa-miR-194-5p	11:64113402:G:A	-545475	0.0319497	1.56449	1
hsa-miR-194-5p	11:64226553:G:A	-432324	0.0410288	-6.997	1
hsa-miR-194-5p	11:64256859:C:A	-402018	0.0249019	1.13775	1
hsa-miR-194-5p	11:64416276:G:C	-242601	0.040693	2.76336	1
hsa-miR-194-5p	11:64583079:T:A	-75798	0.0166347	1.83463	1
hsa-miR-194-5p	11:64748278:G:T	89401	0.0339329	-1.8311	1
hsa-miR-194-5p	11:64753242:A:G	94365	0.0328936	-1.8523	1
hsa-miR-194-5p	11:64757718:C:T	98841	0.0328936	-1.8523	1
hsa-miR-194-5p	11:64759749:G:T	100872	0.0328936	-1.8523	1
hsa-miR-194-5p	11:64760787:C:T	101910	0.0328936	-1.8523	1
hsa-miR-194-5p	11:64770774:C:T	111897	0.0420446	13.2081	1
hsa-miR-194-5p	11:64813340:G:A	154463	0.0453974	15.1362	1
hsa-miR-194-5p	11:64942483:A:G	283606	0.0171381	1.27021	1
hsa-miR-194-5p	11:64944182:A:G	285305	0.0478882	0.963476	1
hsa-miR-194-5p	11:64944965:G:A	286088	0.0478882	0.963476	1
hsa-miR-194-5p	11:64947240:T:C	288363	0.0478315	0.96373	1
hsa-miR-194-5p	11:64947279:A:C	288402	0.0478315	0.96373	1
hsa-miR-194-5p	11:64948277:A:C	289400	0.0485347	0.959263	1
hsa-miR-194-5p	11:64948555:A:G	289678	0.0478315	0.96373	1
hsa-miR-194-5p	11:64950843:A:T	291966	0.0478315	0.96373	1
hsa-miR-194-5p	11:64950970:C:T	292093	0.0478315	0.96373	1
hsa-miR-194-5p	11:64951839:C:T	292962	0.0478315	0.96373	1
hsa-miR-194-5p	11:64954053:C:T	295176	0.0485139	0.95936	1
hsa-miR-194-5p	11:64957016:C:G	298139	0.0160622	1.28374	1
hsa-miR-194-5p	11:64958006:A:C	299129	0.0160622	1.28374	1
hsa-miR-194-5p	11:64960537:T:C	301660	0.0160622	1.28374	1
hsa-miR-194-5p	11:64962498:A:G	303621	0.0160622	1.28374	1
hsa-miR-194-5p	11:64962846:G:A	303969	0.0141901	1.20161	1
hsa-miR-194-5p	11:64962866:A:G	303989	0.0160622	1.28374	1
hsa-miR-194-5p	11:64962879:T:G	304002	0.0160622	1.28374	1
hsa-miR-194-5p	11:64962936:T:C	304059	0.0160622	1.28374	1
hsa-miR-194-5p	11:64963175:C:T	304298	0.0160622	1.28374	1
hsa-miR-194-5p	11:64966168:C:T	307291	0.0414485	0.973655	1
hsa-miR-194-5p	11:64968186:A:G	309309	0.0414485	0.973655	1
hsa-miR-194-5p	11:64969050:G:A	310173	0.0414485	0.973655	1
hsa-miR-194-5p	11:64969659:T:C	310782	0.0122241	1.31694	1
hsa-miR-194-5p	11:64970423:C:T	311546	0.0122241	1.31694	1
hsa-miR-194-5p	11:64971243:G:C	312366	0.0122241	1.31694	1
hsa-miR-194-5p	11:64971631:G:C	312754	0.0122241	1.31694	1
hsa-miR-194-5p	11:64971659:T:C	312782	0.0122241	1.31694	1
hsa-miR-194-5p	11:64972354:A:T	313477	0.00244341	1.30685	1
hsa-miR-194-5p	11:64977424:C:T	318547	0.0413985	0.973821	1
hsa-miR-194-5p	11:64977937:A:G	319060	0.0174059	1.2647	1
hsa-miR-194-5p	11:64981522:C:A	322645	0.0420666	0.958988	1
hsa-miR-194-5p	11:64981837:C:T	322960	0.0417882	0.960186	1
hsa-miR-194-5p	11:64982203:T:C	323326	0.00680683	1.20278	1
hsa-miR-194-5p	11:64982599:A:G	323722	0.012539	1.2963	1
hsa-miR-194-5p	11:64983703:G:A	324826	0.00681026	1.20263	1
hsa-miR-194-5p	11:64984743:C:T	325866	0.00681026	1.20263	1
hsa-miR-194-5p	11:64986649:C:T	327772	0.00687436	1.19967	1
hsa-miR-194-5p	11:64987128:G:A	328251	0.00687436	1.19967	1
hsa-miR-194-5p	11:64987391:C:T	328514	0.0068975	1.19793	1
hsa-miR-194-5p	11:64990041:G:C	331164	0.00687436	1.19967	1
hsa-miR-194-5p	11:64992238:G:A	333361	0.00687436	1.19967	1
hsa-miR-194-5p	11:65000478:C:T	341601	0.0068868	1.19946	1
hsa-miR-194-5p	11:65128433:A:C	469556	0.0355355	0.961689	1
hsa-miR-194-5p	11:65128967:G:A	470090	0.0188407	2.16907	1
hsa-miR-194-5p	11:65138154:G:C	479277	0.00834852	-1.18869	1
hsa-miR-194-5p	11:65146496:G:C	487619	0.0063307	1.08604	1
hsa-miR-194-5p	11:65146734:C:G	487857	0.0286782	-0.925815	1
hsa-miR-194-5p	11:65147294:G:A	488417	0.00632722	1.08561	1
hsa-miR-194-5p	11:65151449:A:G	492572	0.00632722	1.08561	1
hsa-miR-194-5p	11:65152253:A:C	493376	0.0407013	1.80227	1
hsa-miR-194-5p	11:65155184:C:T	496307	0.00641478	1.08396	1
hsa-miR-194-5p	11:65157094:C:T	498217	0.011067	-1.11859	1
hsa-miR-194-5p	11:65157820:A:G	498943	0.00641478	1.08396	1
hsa-miR-194-5p	11:65159382:T:C	500505	0.0208936	1.01026	1
hsa-miR-194-5p	11:65160145:C:T	501268	0.00641644	1.12218	1
hsa-miR-194-5p	11:65161129:C:T	502252	0.00649808	1.12089	1
hsa-miR-194-5p	11:65161328:T:C	502451	0.00650068	-1.12118	1
hsa-miR-194-5p	11:65164114:G:A	505237	0.0259079	-0.857447	1
hsa-miR-194-5p	11:65167462:T:C	508585	0.0446516	29.2735	1
hsa-miR-194-5p	11:65169216:C:G	510339	0.0404996	1.81305	1
hsa-miR-194-5p	11:65223912:T:C	565035	0.0456294	-1.30375	1
hsa-miR-194-5p	11:65322548:C:T	663671	0.0345771	-2.23341	1
hsa-miR-194-5p	11:65323725:G:A	664848	0.0345873	-2.23606	1
hsa-miR-194-5p	11:65332273:C:T	673396	0.0345873	-2.23606	1
hsa-miR-194-5p	11:65335275:A:G	676398	0.0398684	26.1394	1
hsa-miR-194-5p	11:65336158:C:T	677281	0.0345873	-2.23606	1
hsa-miR-194-5p	11:65336544:C:A	677667	0.0345873	-2.23606	1
hsa-miR-194-5p	11:65337714:G:T	678837	0.0345771	-2.23341	1
hsa-miR-194-5p	11:65337715:A:T	678838	0.0345873	-2.23606	1
hsa-miR-194-5p	11:65338034:A:G	679157	0.0345873	-2.23606	1
hsa-miR-194-5p	11:65339346:C:T	680469	0.0345873	-2.23606	1
hsa-miR-194-5p	11:65342981:A:G	684104	0.0345425	-2.23773	1
hsa-miR-194-5p	11:65349063:G:A	690186	0.00957822	1.12744	1
hsa-miR-194-5p	11:65349756:T:G	690879	0.00885553	1.20756	1
hsa-miR-194-5p	11:65351074:G:A	692197	0.0202547	-1.65092	1
hsa-miR-194-5p	11:65353906:A:G	695029	0.0205674	-1.64539	1
hsa-miR-194-5p	11:65354150:G:A	695273	0.009531	1.12728	1
hsa-miR-194-5p	11:65354439:C:G	695562	0.009531	1.12728	1
hsa-miR-194-5p	11:65354926:G:A	696049	0.00210589	1.3653	1
hsa-miR-194-5p	11:65356754:C:T	697877	0.00836295	1.22603	1
hsa-miR-194-5p	11:65359910:C:T	701033	0.0202648	1.66404	1
hsa-miR-194-5p	11:65361765:T:C	702888	0.020529	1.64593	1
hsa-miR-194-5p	11:65364629:A:G	705752	0.00744259	1.24941	1
hsa-miR-194-5p	11:65380124:C:T	721247	0.0139211	-1.41172	1
hsa-miR-194-5p	11:65384727:C:T	725850	0.0123797	-1.42982	1
hsa-miR-194-5p	11:65617563:G:A	958686	0.0487941	691.844	1
hsa-miR-141-3p	12:6076941:A:G	-996378	0.00458877	3.29677	1
hsa-miR-141-3p	12:6080594:T:C	-992725	0.00674678	-431.852	1
hsa-miR-141-3p	12:6086894:G:A	-986425	0.034739	-1148.99	1
hsa-miR-141-3p	12:6091478:T:C	-981841	0.00459226	-3.76994	1
hsa-miR-141-3p	12:6097874:T:G	-975445	0.0483439	-410.911	1
hsa-miR-141-3p	12:6103587:G:C	-969732	0.00426135	-174.875	1
hsa-miR-141-3p	12:6116736:A:C	-956583	0.00426135	-1923.63	1
hsa-miR-141-3p	12:6123403:C:G	-949916	0.00371194	-481.887	1
hsa-miR-141-3p	12:6138040:A:G	-935279	0.00426135	-1.92555	1
hsa-miR-141-3p	12:6139130:G:A	-934189	0.00426135	-1923.63	1
hsa-miR-141-3p	12:6139135:A:G	-934184	0.00426135	-480.906	1
hsa-miR-141-3p	12:6140884:C:G	-932435	0.00426135	-1923.63	1
hsa-miR-141-3p	12:6141791:G:A	-931528	0.0335982	0.984916	1
hsa-miR-141-3p	12:6145948:G:A	-927371	0.0336338	0.983519	1
hsa-miR-141-3p	12:6154712:G:A	-918607	0.0474958	-180.463	1
hsa-miR-141-3p	12:6155224:A:G	-918095	0.00426135	-20.4641	1
hsa-miR-141-3p	12:6172991:G:A	-900328	0.00426135	-2.17605	1
hsa-miR-141-3p	12:6174490:C:G	-898829	0.00426135	-2.16138	1
hsa-miR-141-3p	12:6184833:C:G	-888486	0.00426135	-1923.63	1
hsa-miR-141-3p	12:6195949:G:C	-877370	0.00426135	-1923.63	1
hsa-miR-141-3p	12:6197286:A:G	-876033	0.00426135	-1923.63	1
hsa-miR-141-3p	12:6202590:C:A	-870729	0.0468003	-144.145	1
hsa-miR-141-3p	12:6207699:C:T	-865620	0.00426135	-73.9856	1
hsa-miR-141-3p	12:6216016:G:A	-857303	0.00476065	-73.9187	1
hsa-miR-141-3p	12:6220523:G:A	-852796	0.00426135	-71.2454	1
hsa-miR-141-3p	12:6229721:G:A	-843598	0.0100621	-355.714	1
hsa-miR-141-3p	12:6236225:G:A	-837094	0.00623201	-99.6595	1
hsa-miR-141-3p	12:6243293:C:T	-830026	0.00912442	-1.23444	1
hsa-miR-141-3p	12:6248241:G:A	-825078	0.00426135	-106.868	1
hsa-miR-141-3p	12:6250449:G:C	-822870	0.00426135	-1923.63	1
hsa-miR-141-3p	12:6252786:G:T	-820533	0.00426135	-21.6138	1
hsa-miR-141-3p	12:6265350:G:A	-807969	0.00426135	-1923.63	1
hsa-miR-141-3p	12:6265458:C:A	-807861	0.00916815	-76.4813	1
hsa-miR-141-3p	12:6277628:G:A	-795691	0.00426135	-1923.63	1
hsa-miR-141-3p	12:6286806:G:T	-786513	0.00426135	-1923.63	1
hsa-miR-141-3p	12:6295472:G:A	-777847	0.00424032	-139.832	1
hsa-miR-141-3p	12:6296107:G:T	-777212	0.00418474	-16.1981	1
hsa-miR-141-3p	12:6303095:G:A	-770224	0.00426135	-961.813	1
hsa-miR-141-3p	12:6305340:G:A	-767979	0.00426135	-961.813	1
hsa-miR-141-3p	12:6305533:G:A	-767786	0.00426135	-274.804	1
hsa-miR-141-3p	12:6312199:T:A	-761120	0.00426135	-641.208	1
hsa-miR-141-3p	12:6313931:G:A	-759388	0.00426135	-961.813	1
hsa-miR-141-3p	12:6314619:T:C	-758700	0.00586155	-619.326	1
hsa-miR-141-3p	12:6322422:C:T	-750897	0.00426135	-480.906	1
hsa-miR-141-3p	12:6327249:T:C	-746070	0.00426135	-961.813	1
hsa-miR-141-3p	12:6328777:A:G	-744542	0.0460136	-646.975	1
hsa-miR-141-3p	12:6331594:A:G	-741725	0.00426135	-961.813	1
hsa-miR-141-3p	12:6332198:C:G	-741121	0.00426135	-961.813	1
hsa-miR-141-3p	12:6336875:G:C	-736444	0.00426135	-1923.63	1
hsa-miR-141-3p	12:6339360:G:A	-733959	0.00426135	-1923.63	1
hsa-miR-141-3p	12:6340511:C:T	-732808	0.00426135	-1923.63	1
hsa-miR-141-3p	12:6345247:G:A	-728072	0.00426135	-961.813	1
hsa-miR-141-3p	12:6350200:G:T	-723119	0.00426135	-961.813	1
hsa-miR-141-3p	12:6361317:C:T	-712002	0.00426135	-1923.63	1
hsa-miR-141-3p	12:6363873:A:G	-709446	0.00856922	-355.187	1
hsa-miR-141-3p	12:6365011:G:A	-708308	0.00426135	-1923.63	1
hsa-miR-141-3p	12:6366838:C:T	-706481	0.0152222	-86.4181	1
hsa-miR-141-3p	12:6370726:A:G	-702593	0.034739	-1148.99	1
hsa-miR-141-3p	12:6374276:G:A	-699043	0.00359511	-1.95933	1
hsa-miR-141-3p	12:6376428:A:G	-696891	0.00366346	-1.95592	1
hsa-miR-141-3p	12:6377095:G:A	-696224	0.00373037	-1.95358	1
hsa-miR-141-3p	12:6388295:C:G	-685024	0.00426135	-1.92748	1
hsa-miR-141-3p	12:6392361:A:C	-680958	0.00367045	-1.9544	1
hsa-miR-141-3p	12:6401588:C:G	-671731	0.00426135	-1.92748	1
hsa-miR-141-3p	12:6408409:G:A	-664910	0.00426135	-961.813	1
hsa-miR-141-3p	12:6410488:G:T	-662831	0.00426135	-961.813	1
hsa-miR-141-3p	12:6422988:G:T	-650331	0.00890731	-6.31024	1
hsa-miR-141-3p	12:6422997:G:A	-650322	0.00426135	-641.208	1
hsa-miR-141-3p	12:6425525:G:A	-647794	0.00426135	-7.7254	1
hsa-miR-141-3p	12:6428089:G:A	-645230	0.00426135	-1923.63	1
hsa-miR-141-3p	12:6429314:G:A	-644005	0.034739	-1148.99	1
hsa-miR-141-3p	12:6432711:A:G	-640608	0.00557575	-147.146	1
hsa-miR-141-3p	12:6436391:C:T	-636928	0.00426135	-961.813	1
hsa-miR-141-3p	12:6438736:G:A	-634583	0.0100483	-1394.18	1
hsa-miR-141-3p	12:6441123:C:T	-632196	0.00426135	-961.813	1
hsa-miR-141-3p	12:6450815:C:A	-622504	0.0136495	-74.679	1
hsa-miR-141-3p	12:6453212:G:A	-620107	0.00426536	-3.42367	1
hsa-miR-141-3p	12:6466902:G:A	-606417	0.00371194	-481.887	1
hsa-miR-141-3p	12:6470461:G:T	-602858	0.0142891	-194.892	1
hsa-miR-141-3p	12:6473571:A:G	-599748	0.00426135	-1923.63	1
hsa-miR-141-3p	12:6475897:C:T	-597422	0.0360582	1.12975	1
hsa-miR-141-3p	12:6476583:C:T	-596736	0.0357865	1.13247	1
hsa-miR-141-3p	12:6495827:A:G	-577492	0.0462962	-39.1035	1
hsa-miR-141-3p	12:6514618:C:T	-558701	0.00426135	-961.813	1
hsa-miR-141-3p	12:6518070:C:T	-555249	0.00426135	-1923.63	1
hsa-miR-141-3p	12:6523766:A:C	-549553	0.00426135	-1923.63	1
hsa-miR-141-3p	12:6523948:A:C	-549371	0.00832609	-2.47531	1
hsa-miR-141-3p	12:6531927:C:T	-541392	0.00383323	0.861582	1
hsa-miR-141-3p	12:6531951:T:C	-541368	0.0131913	-0.7148	1
hsa-miR-141-3p	12:6532015:A:G	-541304	0.0131262	-0.715241	1
hsa-miR-141-3p	12:6532043:C:T	-541276	0.00426135	-1923.63	1
hsa-miR-141-3p	12:6532282:G:A	-541037	0.0131262	-0.715241	1
hsa-miR-141-3p	12:6532350:T:G	-540969	0.0131262	-0.715241	1
hsa-miR-141-3p	12:6534654:T:C	-538665	0.00371188	0.848614	1
hsa-miR-141-3p	12:6535649:T:C	-537670	0.00214274	0.701578	1
hsa-miR-141-3p	12:6535887:C:T	-537432	0.0130848	-0.710891	1
hsa-miR-141-3p	12:6535981:A:C	-537338	0.0130848	-0.710891	1
hsa-miR-141-3p	12:6536421:C:T	-536898	0.00588717	-92.8974	1
hsa-miR-141-3p	12:6537497:A:G	-535822	0.00372285	0.848386	1
hsa-miR-141-3p	12:6537544:G:A	-535775	0.0134363	-0.700893	1
hsa-miR-141-3p	12:6537579:T:C	-535740	0.00426135	-32.0604	1
hsa-miR-141-3p	12:6538210:T:C	-535109	0.0469884	-1165.01	1
hsa-miR-141-3p	12:6539946:G:A	-533373	0.00426135	-1923.63	1
hsa-miR-141-3p	12:6544617:T:C	-528702	0.0369042	-0.678599	1
hsa-miR-141-3p	12:6545611:G:A	-527708	0.0436158	-0.733257	1
hsa-miR-141-3p	12:6546390:C:T	-526929	0.00426135	-1923.63	1
hsa-miR-141-3p	12:6546441:G:A	-526878	0.00371194	-481.887	1
hsa-miR-141-3p	12:6547999:A:G	-525320	0.00744381	-91.2546	1
hsa-miR-141-3p	12:6549047:C:T	-524272	0.00426135	-1923.63	1
hsa-miR-141-3p	12:6551509:C:T	-521810	0.0234739	-0.801601	1
hsa-miR-141-3p	12:6552284:C:T	-521035	0.0232279	-0.797716	1
hsa-miR-141-3p	12:6553055:T:C	-520264	0.0234902	-0.801579	1
hsa-miR-141-3p	12:6553604:C:G	-519715	0.0235209	-0.801642	1
hsa-miR-141-3p	12:6553792:C:G	-519527	0.0234902	-0.801579	1
hsa-miR-141-3p	12:6557192:A:T	-516127	0.0128423	-0.88101	1
hsa-miR-141-3p	12:6560573:G:T	-512746	0.00376156	-0.952425	1
hsa-miR-141-3p	12:6562260:G:A	-511059	0.00426135	-1923.63	1
hsa-miR-141-3p	12:6562285:C:T	-511034	0.0229341	-0.522749	1
hsa-miR-141-3p	12:6562293:C:T	-511026	0.0220645	-0.523128	1
hsa-miR-141-3p	12:6562823:C:T	-510496	0.0208532	-0.553198	1
hsa-miR-141-3p	12:6562836:G:A	-510483	0.0220645	-0.523128	1
hsa-miR-141-3p	12:6563848:C:G	-509471	0.022217	-0.523034	1
hsa-miR-141-3p	12:6564210:G:A	-509109	0.0222101	-0.523096	1
hsa-miR-141-3p	12:6564448:A:G	-508871	0.0208532	-0.553198	1
hsa-miR-141-3p	12:6567226:G:A	-506093	0.00426135	-641.208	1
hsa-miR-141-3p	12:6567787:T:C	-505532	0.0208532	-0.553198	1
hsa-miR-141-3p	12:6568066:T:C	-505253	0.00426135	-961.813	1
hsa-miR-141-3p	12:6568572:T:C	-504747	0.0208532	-0.553198	1
hsa-miR-141-3p	12:6569545:C:T	-503774	0.0208603	-0.553183	1
hsa-miR-141-3p	12:6569983:C:T	-503336	0.0208603	-0.553183	1
hsa-miR-141-3p	12:6570228:C:A	-503091	0.0298795	-208.857	1
hsa-miR-141-3p	12:6570539:A:T	-502780	0.0208526	-0.553291	1
hsa-miR-141-3p	12:6570765:G:A	-502554	0.00426135	-1923.63	1
hsa-miR-141-3p	12:6570821:T:G	-502498	0.0206969	-0.553416	1
hsa-miR-141-3p	12:6571347:C:T	-501972	0.0050157	-11.3525	1
hsa-miR-141-3p	12:6572587:G:C	-500732	0.0208603	-0.553183	1
hsa-miR-141-3p	12:6573061:A:G	-500258	0.0208603	-0.553183	1
hsa-miR-141-3p	12:6573146:T:C	-500173	0.0208603	-0.553183	1
hsa-miR-141-3p	12:6573716:T:C	-499603	0.0206969	-0.553416	1
hsa-miR-141-3p	12:6573749:C:T	-499570	0.0206969	-0.553416	1
hsa-miR-141-3p	12:6573856:G:T	-499463	0.0206969	-0.553416	1
hsa-miR-141-3p	12:6574301:G:T	-499018	0.0220645	-0.523128	1
hsa-miR-141-3p	12:6575044:G:T	-498275	0.0206969	-0.553416	1
hsa-miR-141-3p	12:6577329:T:C	-495990	0.0208567	-0.553198	1
hsa-miR-141-3p	12:6578140:A:T	-495179	0.0208567	-0.553198	1
hsa-miR-141-3p	12:6578872:T:C	-494447	0.0208567	-0.553198	1
hsa-miR-141-3p	12:6580144:C:A	-493175	0.00231814	-0.698947	1
hsa-miR-141-3p	12:6580249:T:C	-493070	0.0208567	-0.553198	1
hsa-miR-141-3p	12:6580268:C:T	-493051	0.00426135	-1923.63	1
hsa-miR-141-3p	12:6580941:C:T	-492378	0.0208567	-0.553198	1
hsa-miR-141-3p	12:6582487:C:T	-490832	0.00425615	-313.17	1
hsa-miR-141-3p	12:6586136:C:G	-487183	0.0208567	-0.553198	1
hsa-miR-141-3p	12:6588445:A:G	-484874	0.0347352	-0.621411	1
hsa-miR-141-3p	12:6589522:C:T	-483797	0.0345482	-0.62232	1
hsa-miR-141-3p	12:6589994:G:A	-483325	0.00426135	-1923.63	1
hsa-miR-141-3p	12:6592315:T:A	-481004	0.0040925	-96.3494	1
hsa-miR-141-3p	12:6596326:G:C	-476993	0.0343513	0.628537	1
hsa-miR-141-3p	12:6596430:A:G	-476889	0.0343513	0.628537	1
hsa-miR-141-3p	12:6596695:A:G	-476624	0.034399	0.627553	1
hsa-miR-141-3p	12:6597822:G:A	-475497	0.0244339	-360.93	1
hsa-miR-141-3p	12:6601124:A:T	-472195	0.034739	-1148.99	1
hsa-miR-141-3p	12:6601743:A:C	-471576	0.034399	0.627553	1
hsa-miR-141-3p	12:6605480:C:T	-467839	0.00426135	-961.813	1
hsa-miR-141-3p	12:6606765:T:A	-466554	0.00426135	-1923.63	1
hsa-miR-141-3p	12:6608369:C:A	-464950	0.0115943	-793.474	1
hsa-miR-141-3p	12:6614527:C:T	-458792	0.034739	-1148.99	1
hsa-miR-141-3p	12:6615026:C:G	-458293	0.00426135	-1923.63	1
hsa-miR-141-3p	12:6620163:C:T	-453156	0.00451836	-10.3796	1
hsa-miR-141-3p	12:6620779:G:A	-452540	0.0345477	0.625994	1
hsa-miR-141-3p	12:6622346:T:C	-450973	0.0345477	0.625994	1
hsa-miR-141-3p	12:6623389:T:C	-449930	0.0344161	0.621704	1
hsa-miR-141-3p	12:6625130:A:G	-448189	0.0354806	0.624195	1
hsa-miR-141-3p	12:6626864:C:T	-446455	0.034739	-1148.99	1
hsa-miR-141-3p	12:6627384:C:T	-445935	0.00474528	-310.296	1
hsa-miR-141-3p	12:6629113:G:C	-444206	0.0324531	0.578442	1
hsa-miR-141-3p	12:6629282:G:A	-444037	0.00426135	-1923.63	1
hsa-miR-141-3p	12:6631169:C:A	-442150	0.0320752	0.576834	1
hsa-miR-141-3p	12:6631204:G:A	-442115	0.00426135	-1923.63	1
hsa-miR-141-3p	12:6639060:C:A	-434259	0.00426135	-1923.63	1
hsa-miR-141-3p	12:6641676:C:T	-431643	0.00426135	-174.875	1
hsa-miR-141-3p	12:6645335:C:T	-427984	0.00426135	-1923.63	1
hsa-miR-141-3p	12:6648449:C:T	-424870	0.00474528	-310.296	1
hsa-miR-141-3p	12:6656651:G:A	-416668	0.00426135	-1923.63	1
hsa-miR-141-3p	12:6659653:A:T	-413666	0.00426135	-1923.63	1
hsa-miR-141-3p	12:6661106:A:C	-412213	0.00386552	-240.83	1
hsa-miR-141-3p	12:6662661:G:A	-410658	0.00405562	-16.3072	1
hsa-miR-141-3p	12:6668669:G:A	-404650	0.00873306	-355.633	1
hsa-miR-141-3p	12:6671893:C:T	-401426	0.0254317	-1243.94	1
hsa-miR-141-3p	12:6672002:A:G	-401317	0.00426135	-1923.63	1
hsa-miR-141-3p	12:6672082:C:T	-401237	0.00426135	-1923.63	1
hsa-miR-141-3p	12:6672125:C:A	-401194	0.00426135	-1923.63	1
hsa-miR-141-3p	12:6675629:G:A	-397690	0.00434663	-321.967	1
hsa-miR-141-3p	12:6676368:G:A	-396951	0.00441951	-12.3876	1
hsa-miR-141-3p	12:6678823:T:C	-394496	0.00434663	-321.967	1
hsa-miR-141-3p	12:6681316:G:A	-392003	0.00426135	-1.92363	1
hsa-miR-141-3p	12:6688973:C:A	-384346	0.0179259	0.646333	1
hsa-miR-141-3p	12:6690909:C:T	-382410	0.00404349	-16.4661	1
hsa-miR-141-3p	12:6691968:T:G	-381351	0.00426135	-1923.63	1
hsa-miR-141-3p	12:6695581:A:C	-377738	0.00426135	-384.725	1
hsa-miR-141-3p	12:6703163:G:A	-370156	0.00426135	-961.813	1
hsa-miR-141-3p	12:6706334:C:T	-366985	0.0469884	-1165.01	1
hsa-miR-141-3p	12:6707371:G:A	-365948	0.00426135	-1923.63	1
hsa-miR-141-3p	12:6711026:G:A	-362293	0.00656971	-101.902	1
hsa-miR-141-3p	12:6712600:G:C	-360719	0.00639815	-96.8612	1
hsa-miR-141-3p	12:6713367:G:A	-359952	0.00426135	-641.208	1
hsa-miR-141-3p	12:6724386:G:C	-348933	0.00426135	-1923.63	1
hsa-miR-141-3p	12:6728124:T:C	-345195	0.00425698	-1.92376	1
hsa-miR-141-3p	12:6728211:C:T	-345108	0.00426135	-1923.63	1
hsa-miR-141-3p	12:6729956:G:A	-343363	0.00408617	-19.6062	1
hsa-miR-141-3p	12:6731081:G:T	-342238	0.00426135	-1.92363	1
hsa-miR-141-3p	12:6735485:T:G	-337834	0.0040492	-1.18812	1
hsa-miR-141-3p	12:6739441:A:G	-333878	0.00576057	-52.2515	1
hsa-miR-141-3p	12:6740394:T:C	-332925	0.00426135	-1923.63	1
hsa-miR-141-3p	12:6741220:C:T	-332099	0.00730218	-0.824727	1
hsa-miR-141-3p	12:6742277:T:G	-331042	0.00426135	-961.813	1
hsa-miR-141-3p	12:6747219:A:C	-326100	0.0476829	-1.07625	1
hsa-miR-141-3p	12:6754363:C:T	-318956	0.00426135	-1923.63	1
hsa-miR-141-3p	12:6758954:C:G	-314365	0.00426135	-1923.63	1
hsa-miR-141-3p	12:6762261:A:G	-311058	0.00426135	-641.208	1
hsa-miR-141-3p	12:6762870:G:A	-310449	0.0053602	-99.1538	1
hsa-miR-141-3p	12:6765989:C:T	-307330	0.000244731	-1.42788	1
hsa-miR-141-3p	12:6771989:C:T	-301330	0.00426135	-1923.63	1
hsa-miR-141-3p	12:6776752:G:A	-296567	0.00426135	-1.92363	1
hsa-miR-141-3p	12:6792057:C:G	-281262	0.00660755	-21.6454	1
hsa-miR-141-3p	12:6793788:C:T	-279531	0.00955698	-859.025	1
hsa-miR-141-3p	12:6798684:G:A	-274635	0.00469077	-2.53526	1
hsa-miR-141-3p	12:6802777:G:A	-270542	0.00469077	-2.53526	1
hsa-miR-141-3p	12:6811106:C:T	-262213	0.0406047	-29.0315	1
hsa-miR-141-3p	12:6815329:T:G	-257990	0.00426135	-1923.63	1
hsa-miR-141-3p	12:6834540:A:G	-238779	0.00424973	-1.9234	1
hsa-miR-141-3p	12:6836105:C:T	-237214	0.00426135	-1.92363	1
hsa-miR-141-3p	12:6836979:A:T	-236340	0.00426135	-1.92363	1
hsa-miR-141-3p	12:6845294:C:T	-228025	0.0119953	-1.22418	1
hsa-miR-141-3p	12:6845793:G:C	-227526	0.0124903	-1.21618	1
hsa-miR-141-3p	12:6846843:G:T	-226476	0.00786473	-1.49466	1
hsa-miR-141-3p	12:6847418:G:A	-225901	0.0124903	-1.21618	1
hsa-miR-141-3p	12:6847681:G:A	-225638	0.0124903	-1.21618	1
hsa-miR-141-3p	12:6847809:A:G	-225510	0.0168777	-1.18421	1
hsa-miR-141-3p	12:6847895:A:G	-225424	0.0168777	-1.18421	1
hsa-miR-141-3p	12:6848404:T:G	-224915	0.0168738	-1.18408	1
hsa-miR-141-3p	12:6848634:G:T	-224685	0.0124903	-1.21618	1
hsa-miR-141-3p	12:6848947:T:C	-224372	0.00426135	-1.92363	1
hsa-miR-141-3p	12:6849355:C:T	-223964	0.0124903	-1.21618	1
hsa-miR-141-3p	12:6849491:A:G	-223828	0.0124903	-1.21618	1
hsa-miR-141-3p	12:6849710:G:A	-223609	0.0124584	-1.21704	1
hsa-miR-141-3p	12:6849879:A:G	-223440	0.0126929	-1.21298	1
hsa-miR-141-3p	12:6850101:A:G	-223218	0.00426135	-1.92363	1
hsa-miR-141-3p	12:6850235:C:T	-223084	0.00426135	-1.92363	1
hsa-miR-141-3p	12:6850356:A:G	-222963	0.00426135	-1.92363	1
hsa-miR-141-3p	12:6850459:T:G	-222860	0.00426135	-1.92363	1
hsa-miR-141-3p	12:6850528:C:G	-222791	0.0124903	-1.21618	1
hsa-miR-141-3p	12:6850705:C:T	-222614	0.00426135	-1.92363	1
hsa-miR-141-3p	12:6850713:T:C	-222606	0.0124903	-1.21618	1
hsa-miR-141-3p	12:6850725:A:C	-222594	0.0124903	-1.21618	1
hsa-miR-141-3p	12:6850819:C:T	-222500	0.00426135	-1.92363	1
hsa-miR-141-3p	12:6850916:T:C	-222403	0.0124903	-1.21618	1
hsa-miR-141-3p	12:6851193:G:C	-222126	0.0124903	-1.21618	1
hsa-miR-141-3p	12:6851309:G:A	-222010	0.00426135	-1.92363	1
hsa-miR-141-3p	12:6851428:C:T	-221891	0.00426135	-1.92363	1
hsa-miR-141-3p	12:6851444:C:G	-221875	0.00426135	-1.92363	1
hsa-miR-141-3p	12:6851562:T:C	-221757	0.0124903	-1.21618	1
hsa-miR-141-3p	12:6851649:A:G	-221670	0.0124903	-1.21618	1
hsa-miR-141-3p	12:6851912:G:A	-221407	0.0124903	-1.21618	1
hsa-miR-141-3p	12:6852345:G:A	-220974	0.0124903	-1.21618	1
hsa-miR-141-3p	12:6852542:T:C	-220777	0.00426135	-1.92363	1
hsa-miR-141-3p	12:6862659:C:A	-210660	0.00815202	-1.45789	1
hsa-miR-141-3p	12:6862942:A:G	-210377	0.00432288	-2.01138	1
hsa-miR-141-3p	12:6869503:C:T	-203816	0.0455649	-1.03896	1
hsa-miR-141-3p	12:6870549:A:G	-202770	0.0455649	-1.03896	1
hsa-miR-141-3p	12:6870839:G:A	-202480	0.0455649	-1.03896	1
hsa-miR-141-3p	12:6872512:G:A	-200807	0.0455693	-1.03885	1
hsa-miR-141-3p	12:6931822:C:T	-141497	0.0487738	1.17788	1
hsa-miR-141-3p	12:6932247:T:C	-141072	0.0225015	1.34099	1
hsa-miR-141-3p	12:6994123:C:T	-79196	0.00426135	-1.92363	1
hsa-miR-141-3p	12:7025236:C:T	-48083	0.00374028	-1.98592	1
hsa-miR-141-3p	12:7029598:T:A	-43721	0.0350088	-83.3855	1
hsa-miR-141-3p	12:7032656:G:A	-40663	0.00375062	-1.98501	1
hsa-miR-141-3p	12:7050752:C:T	-22567	0.0366396	-1.37913	1
hsa-miR-141-3p	12:7051068:G:A	-22251	0.0366429	-1.37982	1
hsa-miR-141-3p	12:7052973:A:G	-20346	0.0043647	-1.95401	1
hsa-miR-141-3p	12:7067396:G:C	-5923	0.00422358	-1.94703	1
hsa-miR-141-3p	12:7117348:T:C	44029	0.00427348	-1.92315	1
hsa-miR-141-3p	12:7140250:G:A	66931	0.0408295	-0.844946	1
hsa-miR-141-3p	12:7144876:C:A	71557	0.00426135	-1.92363	1
hsa-miR-141-3p	12:7145700:C:T	72381	0.00426135	-1.92363	1
hsa-miR-141-3p	12:7149033:G:T	75714	0.00426135	-1.92363	1
hsa-miR-141-3p	12:7247045:T:A	173726	0.0295251	-1.22429	1
hsa-miR-141-3p	12:7247046:C:G	173727	0.0295251	-1.22429	1
hsa-miR-141-3p	12:7247728:G:A	174409	0.0295183	-1.2262	1
hsa-miR-141-3p	12:7248856:G:A	175537	0.0295251	-1.22429	1
hsa-miR-141-3p	12:7250094:G:A	176775	0.00426135	-1.92363	1
hsa-miR-141-3p	12:7250547:C:T	177228	0.0295251	-1.22429	1
hsa-miR-141-3p	12:7252597:G:A	179278	0.00426135	-1.92363	1
hsa-miR-141-3p	12:7254669:A:C	181350	0.0295251	-1.22429	1
hsa-miR-141-3p	12:7258802:G:T	185483	0.0295209	-1.22495	1
hsa-miR-141-3p	12:7259317:C:A	185998	0.0295251	-1.22429	1
hsa-miR-141-3p	12:7260709:G:C	187390	0.0322115	-1.2161	1
hsa-miR-141-3p	12:7262241:C:T	188922	0.0327088	-1.21411	1
hsa-miR-141-3p	12:7264797:A:G	191478	0.0369325	-1.19445	1
hsa-miR-141-3p	12:7274093:A:T	200774	0.030898	-0.468132	1
hsa-miR-141-3p	12:7275137:A:T	201818	0.0258101	0.829033	1
hsa-miR-141-3p	12:7292401:C:T	219082	0.0401325	0.527542	1
hsa-miR-141-3p	12:7348005:C:T	274686	0.0283835	-1.44761	1
hsa-miR-141-3p	12:7355327:C:A	282008	0.0294736	-1.43442	1
hsa-miR-141-3p	12:7371239:C:T	297920	0.0357604	-1.36402	1
hsa-miR-141-3p	12:7373646:G:T	300327	0.00710862	0.759503	1
hsa-miR-141-3p	12:7373811:C:T	300492	0.00426135	-1.92363	1
hsa-miR-141-3p	12:7375272:T:C	301953	0.00706374	0.759483	1
hsa-miR-141-3p	12:7375988:C:T	302669	0.00426135	-1.92363	1
hsa-miR-141-3p	12:7376068:G:A	302749	0.00426135	-1.92363	1
hsa-miR-141-3p	12:7376574:A:G	303255	0.00426135	-1.92363	1
hsa-miR-141-3p	12:7376654:A:G	303335	0.035504	-0.579599	1
hsa-miR-141-3p	12:7379821:C:T	306502	0.00426135	-1.92363	1
hsa-miR-141-3p	12:7380032:C:T	306713	0.0355158	-0.57962	1
hsa-miR-141-3p	12:7380974:C:G	307655	0.0355158	-0.57962	1
hsa-miR-141-3p	12:7381056:A:G	307737	0.0355158	-0.57962	1
hsa-miR-141-3p	12:7382447:G:A	309128	0.0355158	-0.57962	1
hsa-miR-141-3p	12:7382917:C:T	309598	0.0356716	-0.535818	1
hsa-miR-141-3p	12:7383558:A:C	310239	0.0355158	-0.57962	1
hsa-miR-141-3p	12:7384302:T:G	310983	0.00426135	-1.92363	1
hsa-miR-141-3p	12:7384379:A:T	311060	0.0355158	-0.57962	1
hsa-miR-141-3p	12:7384605:G:C	311286	0.0355158	-0.57962	1
hsa-miR-141-3p	12:7384836:A:C	311517	0.0355158	-0.57962	1
hsa-miR-141-3p	12:7385317:T:C	311998	0.0355158	-0.57962	1
hsa-miR-141-3p	12:7385627:A:G	312308	0.0355158	-0.57962	1
hsa-miR-141-3p	12:7385974:T:C	312655	0.0355158	-0.57962	1
hsa-miR-141-3p	12:7386223:A:G	312904	0.0355158	-0.57962	1
hsa-miR-141-3p	12:7386801:C:A	313482	0.0350773	-0.580997	1
hsa-miR-141-3p	12:7386832:T:A	313513	0.00426135	-1.92363	1
hsa-miR-141-3p	12:7387069:C:T	313750	0.0350773	-0.580997	1
hsa-miR-141-3p	12:7387080:T:C	313761	0.0350773	-0.580997	1
hsa-miR-141-3p	12:7387129:A:G	313810	0.0350773	-0.580997	1
hsa-miR-141-3p	12:7387171:C:T	313852	0.0350773	-0.580997	1
hsa-miR-141-3p	12:7387172:G:A	313853	0.0350773	-0.580997	1
hsa-miR-141-3p	12:7387565:C:A	314246	0.0350773	-0.580997	1
hsa-miR-141-3p	12:7387622:T:C	314303	0.0350773	-0.580997	1
hsa-miR-141-3p	12:7387922:A:G	314603	0.0350773	-0.580997	1
hsa-miR-141-3p	12:7389865:C:A	316546	0.0103072	-0.720698	1
hsa-miR-141-3p	12:7390114:T:C	316795	0.00513445	-1.19276	1
hsa-miR-141-3p	12:7390376:T:C	317057	0.0350773	-0.580997	1
hsa-miR-141-3p	12:7390429:T:C	317110	0.0350773	-0.580997	1
hsa-miR-141-3p	12:7390635:C:T	317316	0.00426135	-1.92363	1
hsa-miR-141-3p	12:7391176:A:G	317857	0.0342516	-0.583659	1
hsa-miR-141-3p	12:7391654:A:G	318335	0.00426135	-1.92363	1
hsa-miR-141-3p	12:7392321:C:T	319002	0.0342519	-0.583599	1
hsa-miR-141-3p	12:7392658:C:T	319339	0.0376064	-0.573658	1
hsa-miR-141-3p	12:7393331:G:A	320012	0.0343862	-0.583166	1
hsa-miR-141-3p	12:7393362:A:G	320043	0.0343862	-0.583166	1
hsa-miR-141-3p	12:7393778:C:T	320459	0.0343862	-0.583166	1
hsa-miR-141-3p	12:7394450:C:G	321131	0.0343862	-0.583166	1
hsa-miR-141-3p	12:7395281:A:G	321962	0.00237686	-0.935086	1
hsa-miR-141-3p	12:7395441:C:T	322122	0.034535	-0.582685	1
hsa-miR-141-3p	12:7395501:T:C	322182	0.034535	-0.582685	1
hsa-miR-141-3p	12:7396169:C:A	322850	0.034535	-0.582685	1
hsa-miR-141-3p	12:7396624:T:C	323305	0.034535	-0.582685	1
hsa-miR-141-3p	12:7397688:T:C	324369	0.034535	-0.582685	1
hsa-miR-141-3p	12:7397914:T:C	324595	0.034535	-0.582685	1
hsa-miR-141-3p	12:7398570:T:C	325251	0.034535	-0.582685	1
hsa-miR-141-3p	12:7398915:C:T	325596	0.0341767	-0.583784	1
hsa-miR-141-3p	12:7399073:G:A	325754	0.0341767	-0.583784	1
hsa-miR-141-3p	12:7399718:A:G	326399	0.0341767	-0.583784	1
hsa-miR-141-3p	12:7399825:T:C	326506	0.0341767	-0.583784	1
hsa-miR-141-3p	12:7400474:G:A	327155	0.0341767	-0.583784	1
hsa-miR-141-3p	12:7401018:G:C	327699	0.0341767	-0.583784	1
hsa-miR-141-3p	12:7401722:G:A	328403	0.0341767	-0.583784	1
hsa-miR-141-3p	12:7402037:A:C	328718	0.0341767	-0.583784	1
hsa-miR-141-3p	12:7402193:T:C	328874	0.00430892	-0.794349	1
hsa-miR-141-3p	12:7402590:T:C	329271	0.0341767	-0.583784	1
hsa-miR-141-3p	12:7402999:G:A	329680	0.0341767	-0.583784	1
hsa-miR-141-3p	12:7403194:C:T	329875	0.0341767	-0.583784	1
hsa-miR-141-3p	12:7403524:G:T	330205	0.0341767	-0.583784	1
hsa-miR-141-3p	12:7403573:G:A	330254	0.0375224	-0.573922	1
hsa-miR-141-3p	12:7403576:C:T	330257	0.0048756	0.788528	1
hsa-miR-141-3p	12:7403669:G:T	330350	0.0341767	-0.583784	1
hsa-miR-141-3p	12:7403882:A:G	330563	0.0341767	-0.583784	1
hsa-miR-141-3p	12:7403931:G:A	330612	0.0341767	-0.583784	1
hsa-miR-141-3p	12:7410528:C:T	337209	0.0141053	-0.71754	1
hsa-miR-141-3p	12:7410875:A:G	337556	0.0461383	-0.60317	1
hsa-miR-141-3p	12:7410897:T:C	337578	0.0461383	-0.60317	1
hsa-miR-141-3p	12:7411157:C:T	337838	0.0461383	-0.60317	1
hsa-miR-141-3p	12:7411470:C:G	338151	0.0461383	-0.60317	1
hsa-miR-141-3p	12:7411725:C:T	338406	0.00392721	-1.98321	1
hsa-miR-141-3p	12:7411790:T:C	338471	0.0461637	-0.603088	1
hsa-miR-141-3p	12:7412788:G:A	339469	0.0470014	-0.600373	1
hsa-miR-141-3p	12:7413307:G:A	339988	0.00426135	-1.92363	1
hsa-miR-141-3p	12:7415673:T:C	342354	0.0141053	-0.71754	1
hsa-miR-141-3p	12:7416473:G:A	343154	0.0141199	-0.717302	1
hsa-miR-141-3p	12:7416896:A:G	343577	0.046113	-0.603251	1
hsa-miR-141-3p	12:7418070:T:C	344751	0.00426135	-1.92363	1
hsa-miR-141-3p	12:7418514:G:A	345195	0.046113	-0.603251	1
hsa-miR-141-3p	12:7419999:T:C	346680	0.046113	-0.603251	1
hsa-miR-141-3p	12:7423419:G:T	350100	0.0141199	-0.717302	1
hsa-miR-141-3p	12:7424579:C:G	351260	0.00426135	-1.92363	1
hsa-miR-141-3p	12:7432165:G:A	358846	0.00729026	-0.782052	1
hsa-miR-141-3p	12:7440045:T:C	366726	0.00524424	-0.6783	1
hsa-miR-141-3p	12:7441150:T:A	367831	0.00426135	-1923.63	1
hsa-miR-141-3p	12:7443585:T:C	370266	0.0141501	-0.716381	1
hsa-miR-141-3p	12:7444892:C:T	371573	0.00224285	-0.93608	1
hsa-miR-141-3p	12:7448266:G:C	374947	0.00364094	-0.897352	1
hsa-miR-141-3p	12:7448267:G:A	374948	0.00356315	-0.899411	1
hsa-miR-141-3p	12:7448380:A:G	375061	0.0167222	-0.799646	1
hsa-miR-141-3p	12:7448957:T:C	375638	0.00364774	-0.897136	1
hsa-miR-141-3p	12:7452801:C:A	379482	0.0200049	0.550287	1
hsa-miR-141-3p	12:7457217:C:T	383898	0.0200049	0.550287	1
hsa-miR-141-3p	12:7458297:C:T	384978	0.00369676	-0.896332	1
hsa-miR-141-3p	12:7461795:G:A	388476	0.0103246	0.659322	1
hsa-miR-141-3p	12:7462684:G:A	389365	0.0103246	0.659322	1
hsa-miR-141-3p	12:7463241:A:T	389922	0.0103246	0.659322	1
hsa-miR-141-3p	12:7470019:G:A	396700	0.00370984	-0.895751	1
hsa-miR-141-3p	12:7470342:C:T	397023	0.00370984	-0.895751	1
hsa-miR-141-3p	12:7475610:T:C	402291	0.00370984	-0.895751	1
hsa-miR-141-3p	12:7475748:T:G	402429	0.00427993	-1.98491	1
hsa-miR-141-3p	12:7478438:T:C	405119	0.00370984	-0.895751	1
hsa-miR-141-3p	12:7483699:C:T	410380	0.00370984	-0.895751	1
hsa-miR-141-3p	12:7485580:C:T	412261	0.00373392	-0.894886	1
hsa-miR-141-3p	12:7485676:T:C	412357	0.0103078	0.65904	1
hsa-miR-141-3p	12:7489528:T:C	416209	0.00373392	-0.894886	1
hsa-miR-141-3p	12:7490939:T:G	417620	0.0103078	0.65904	1
hsa-miR-141-3p	12:7492374:C:A	419055	0.010556	0.654852	1
hsa-miR-141-3p	12:7492706:C:T	419387	0.0201729	0.548439	1
hsa-miR-141-3p	12:7493656:T:G	420337	0.00428537	-1.98475	1
hsa-miR-141-3p	12:7498501:C:T	425182	0.0103101	0.658804	1
hsa-miR-141-3p	12:7499352:C:G	426033	0.0219286	0.589582	1
hsa-miR-141-3p	12:7502208:G:A	428889	0.0104301	0.65749	1
hsa-miR-141-3p	12:7504377:T:A	431058	0.0104301	0.65749	1
hsa-miR-141-3p	12:7506571:G:A	433252	0.00376706	-0.894028	1
hsa-miR-141-3p	12:7507726:T:G	434407	0.0214607	0.556255	1
hsa-miR-141-3p	12:7511504:A:G	438185	0.0105467	0.654881	1
hsa-miR-141-3p	12:7513283:G:A	439964	0.00246563	-0.931663	1
hsa-miR-141-3p	12:7516705:C:T	443386	0.00369073	-0.916867	1
hsa-miR-141-3p	12:7555269:T:C	481950	0.00456491	-1.97436	1
hsa-miR-141-3p	12:7596855:T:C	523536	0.0303842	1.24054	1
hsa-miR-141-3p	12:7605102:A:G	531783	0.0254317	-1.24394	1
hsa-miR-141-3p	12:7606158:C:T	532839	0.0479995	0.530008	1
hsa-miR-141-3p	12:7608620:T:A	535301	0.0479995	0.530008	1
hsa-miR-141-3p	12:7614940:C:T	541621	0.0254317	-1.24394	1
hsa-miR-141-3p	12:7619556:G:A	546237	0.0254317	-1.24394	1
hsa-miR-141-3p	12:7620375:C:G	547056	0.0254317	-1.24394	1
hsa-miR-141-3p	12:7621217:A:G	547898	0.0254317	-1.24394	1
hsa-miR-141-3p	12:7622509:C:T	549190	0.0453456	0.537078	1
hsa-miR-141-3p	12:7623724:A:G	550405	0.0466047	0.529793	1
hsa-miR-141-3p	12:7624073:C:T	550754	0.0454283	0.532273	1
hsa-miR-141-3p	12:7625014:T:C	551695	0.0254317	-1.24394	1
hsa-miR-141-3p	12:7625417:A:G	552098	0.0487444	0.526849	1
hsa-miR-141-3p	12:7627311:A:G	553992	0.0254317	-1.24394	1
hsa-miR-141-3p	12:7632376:T:C	559057	0.00243685	-1.23618	1
hsa-miR-141-3p	12:7636679:G:A	563360	0.006261	0.810501	1
hsa-miR-141-3p	12:7637008:G:A	563689	0.006261	0.810501	1
hsa-miR-141-3p	12:7638020:G:A	564701	0.00627741	0.810284	1
hsa-miR-141-3p	12:7642785:A:C	569466	0.0495723	1.27011	1
hsa-miR-141-3p	12:7642899:A:G	569580	0.000356496	-1.62097	1
hsa-miR-141-3p	12:7645777:A:G	572458	0.0029622	0.814757	1
hsa-miR-141-3p	12:7647099:A:G	573780	0.00343052	0.809895	1
hsa-miR-141-3p	12:7649484:T:C	576165	0.0480079	1.01593	1
hsa-miR-141-3p	12:7649653:T:C	576334	0.0029622	0.814757	1
hsa-miR-141-3p	12:7654709:C:T	581390	0.000359745	-1.61964	1
hsa-miR-141-3p	12:7655137:A:G	581818	0.0029622	0.814757	1
hsa-miR-141-3p	12:7655278:T:A	581959	0.00342271	0.810174	1
hsa-miR-141-3p	12:7656902:T:C	583583	0.00539961	0.707368	1
hsa-miR-141-3p	12:7657427:G:A	584108	0.0057389	0.701809	1
hsa-miR-141-3p	12:7660480:C:G	587161	0.000358116	-1.6203	1
hsa-miR-141-3p	12:7661936:G:C	588617	0.00558776	0.704037	1
hsa-miR-141-3p	12:7661979:T:C	588660	0.0257265	-0.85879	1
hsa-miR-141-3p	12:7662031:T:C	588712	0.0257265	-0.85879	1
hsa-miR-141-3p	12:7664038:G:A	590719	0.000359745	-1.61964	1
hsa-miR-141-3p	12:7664197:T:C	590878	0.0253828	-0.859555	1
hsa-miR-141-3p	12:7666373:C:T	593054	0.0052859	0.709073	1
hsa-miR-141-3p	12:7666380:T:C	593061	0.0486082	1.27664	1
hsa-miR-141-3p	12:7666386:A:G	593067	0.0486082	1.27664	1
hsa-miR-141-3p	12:7666782:G:A	593463	0.000359745	-1.61964	1
hsa-miR-141-3p	12:7670883:A:G	597564	0.0486082	1.27664	1
hsa-miR-141-3p	12:7671145:G:A	597826	0.0486082	1.27664	1
hsa-miR-141-3p	12:7675799:C:T	602480	0.0373937	-0.58379	1
hsa-miR-141-3p	12:7684035:A:G	610716	0.00426135	-147.971	1
hsa-miR-141-3p	12:7689482:G:A	616163	0.0369316	-0.582016	1
hsa-miR-141-3p	12:7691570:G:A	618251	0.00426135	-240.453	1
hsa-miR-141-3p	12:7710072:G:A	636753	0.00426135	-1.92363	1
hsa-miR-141-3p	12:7724438:T:C	651119	0.00939038	-0.569485	1
hsa-miR-141-3p	12:7724750:A:G	651431	0.045101	1.47887	1
hsa-miR-141-3p	12:7727131:C:T	653812	0.0231857	0.61814	1
hsa-miR-141-3p	12:7734570:A:G	661251	0.00777261	-0.689748	1
hsa-miR-141-3p	12:7735319:G:T	662000	0.00775753	-0.689615	1
hsa-miR-141-3p	12:7737518:C:T	664199	0.0104767	-0.706798	1
hsa-miR-141-3p	12:7740596:C:T	667277	0.00777261	-0.689748	1
hsa-miR-141-3p	12:7740769:C:T	667450	0.00777261	-0.689748	1
hsa-miR-141-3p	12:7744450:C:T	671131	0.00777261	-0.689748	1
hsa-miR-141-3p	12:7744803:G:A	671484	0.00777261	-0.689748	1
hsa-miR-141-3p	12:7745248:G:T	671929	0.00777261	-0.689748	1
hsa-miR-141-3p	12:7748460:C:T	675141	0.00777261	-0.689748	1
hsa-miR-141-3p	12:7755340:A:G	682021	0.00777261	-0.689748	1
hsa-miR-141-3p	12:7756609:G:T	683290	0.00777261	-0.689748	1
hsa-miR-141-3p	12:7757468:C:T	684149	0.00426135	-1923.63	1
hsa-miR-141-3p	12:7764670:A:G	691351	0.00892376	1.1051	1
hsa-miR-141-3p	12:7770469:C:A	697150	0.00777261	-0.689748	1
hsa-miR-141-3p	12:7776591:C:T	703272	0.00777261	-0.689748	1
hsa-miR-141-3p	12:7779227:A:G	705908	0.0469756	0.545395	1
hsa-miR-141-3p	12:7783867:G:A	710548	0.00777261	-0.689748	1
hsa-miR-141-3p	12:7788160:A:C	714841	0.00777261	-0.689748	1
hsa-miR-141-3p	12:7788689:C:T	715370	0.00777261	-0.689748	1
hsa-miR-141-3p	12:7790686:C:T	717367	0.00963004	-0.778129	1
hsa-miR-141-3p	12:7792803:A:C	719484	0.0299809	0.553437	1
hsa-miR-141-3p	12:7793013:G:C	719694	0.00963004	-0.778129	1
hsa-miR-141-3p	12:7793525:G:A	720206	0.00963004	-0.778129	1
hsa-miR-141-3p	12:7794662:C:T	721343	0.00963004	-0.778129	1
hsa-miR-141-3p	12:7799070:A:C	725751	0.00426135	-1.94699	1
hsa-miR-141-3p	12:7810750:C:T	737431	0.0384593	-0.698378	1
hsa-miR-141-3p	12:7813487:C:T	740168	0.0384593	-0.698378	1
hsa-miR-141-3p	12:7814064:G:C	740745	0.0384593	-0.698378	1
hsa-miR-141-3p	12:7815611:C:T	742292	0.0384646	-0.698261	1
hsa-miR-141-3p	12:7817772:G:A	744453	0.0382947	-0.700093	1
hsa-miR-141-3p	12:7819680:A:G	746361	0.0393709	-0.685815	1
hsa-miR-141-3p	12:7821412:C:A	748093	0.0393709	-0.685815	1
hsa-miR-141-3p	12:7825247:C:A	751928	0.0450214	-0.639863	1
hsa-miR-141-3p	12:7828221:A:G	754902	0.0450411	-0.639729	1
hsa-miR-141-3p	12:7828231:C:T	754912	0.0450411	-0.639729	1
hsa-miR-141-3p	12:7828425:G:A	755106	0.0450214	-0.639863	1
hsa-miR-141-3p	12:7832148:G:A	758829	0.035347	-0.408463	1
hsa-miR-141-3p	12:7833022:C:T	759703	0.035347	-0.408463	1
hsa-miR-141-3p	12:7834612:T:C	761293	0.0353592	-0.408245	1
hsa-miR-141-3p	12:7836745:T:C	763426	0.0275502	-0.414682	1
hsa-miR-141-3p	12:7837207:C:T	763888	0.0275502	-0.414682	1
hsa-miR-141-3p	12:7838604:C:T	765285	0.0275612	-0.414585	1
hsa-miR-141-3p	12:7838866:T:G	765547	0.0230694	-0.484509	1
hsa-miR-141-3p	12:7842932:C:T	769613	0.027557	-0.414438	1
hsa-miR-141-3p	12:7844331:T:C	771012	0.0101654	-0.776219	1
hsa-miR-141-3p	12:7845839:C:A	772520	0.0489003	0.503478	1
hsa-miR-141-3p	12:7846127:C:T	772808	0.0487636	0.499772	1
hsa-miR-141-3p	12:7847308:C:T	773989	0.0396626	0.419486	1
hsa-miR-141-3p	12:7855793:T:C	782474	0.0397904	0.910543	1
hsa-miR-141-3p	12:7867169:G:A	793850	0.0471157	-1.16512	1
hsa-miR-141-3p	12:7870928:G:C	797609	0.00426135	-961.813	1
hsa-miR-141-3p	12:7898789:G:A	825470	0.0103701	-1.40567	1
hsa-miR-141-3p	12:7910904:A:C	837585	0.00426135	-1923.63	1
hsa-miR-141-3p	12:7929385:C:T	856066	0.00426135	-1.97093	1
hsa-miR-141-3p	12:7929891:G:A	856572	0.00426135	-1.96489	1
hsa-miR-141-3p	12:7933901:G:A	860582	0.00426135	-1923.63	1
hsa-miR-141-3p	12:7935651:A:T	862332	0.0115745	1.25688	1
hsa-miR-141-3p	12:7937032:G:A	863713	0.00426135	-2.59949	1
hsa-miR-141-3p	12:7969069:A:T	895750	0.00240297	0.694185	1
hsa-miR-141-3p	12:7993553:C:T	920234	0.00426147	-1.93017	1
hsa-miR-141-3p	12:8027193:G:A	953874	0.00426135	-42.7472	1
hsa-miR-141-3p	12:8031385:C:T	958066	0.00857986	-235.401	1
hsa-miR-141-3p	12:8031715:T:G	958396	0.00426135	-961.813	1
hsa-miR-141-3p	12:8033557:G:A	960238	0.00426135	-961.813	1
hsa-miR-141-3p	12:8035543:G:C	962224	0.00389771	-272.779	1
hsa-miR-141-3p	12:8036412:C:T	963093	0.00426135	-961.813	1
hsa-miR-141-3p	12:8036871:C:T	963552	0.00426135	-961.813	1
hsa-miR-141-3p	12:8038285:A:G	964966	0.00426135	-961.813	1
hsa-miR-141-3p	12:8038332:C:T	965013	0.00426135	-961.813	1
hsa-miR-141-3p	12:8038399:G:A	965080	0.00417878	-2.0345	1
hsa-miR-141-3p	12:8041268:C:T	967949	0.00426135	-961.813	1
hsa-miR-141-3p	12:8043659:C:T	970340	0.00426135	-1923.63	1
hsa-miR-141-3p	12:8044464:T:C	971145	0.00426135	-641.208	1
hsa-miR-141-3p	12:8044465:C:T	971146	0.00426135	-641.208	1
hsa-miR-141-3p	12:8044997:C:A	971678	0.0460005	-0.647235	1
hsa-miR-141-3p	12:8058752:A:G	985433	0.00426135	-40.9282	1
hsa-miR-141-3p	12:8061682:G:A	988363	0.00426135	-641.208	1
hsa-miR-141-3p	12:8062085:G:A	988766	0.00426135	-961.813	1
hsa-miR-141-3p	12:8069433:A:G	996114	0.00426135	-641.208	1
hsa-miR-141-3p	12:8072008:T:C	998689	0.0460136	0.646975	1
hsa-miR-19a-3p	13:91038610:A:G	-964584	0.0425691	-2.01046	1
hsa-miR-19a-3p	13:91068795:T:C	-934399	0.0341832	2.96219	1
hsa-miR-19a-3p	13:91068843:G:A	-934351	0.0341832	2.96219	1
hsa-miR-19a-3p	13:91078579:A:G	-924615	0.0339384	2.96697	1
hsa-miR-19a-3p	13:91083252:A:G	-919942	0.0207217	-1.46572	1
hsa-miR-19a-3p	13:91084573:G:T	-918621	0.0391063	-1.08158	1
hsa-miR-19a-3p	13:91089691:C:A	-913503	0.0340392	2.96235	1
hsa-miR-19a-3p	13:91109570:C:T	-893624	0.0196757	2.77576	1
hsa-miR-19a-3p	13:91118187:A:T	-885007	0.0178626	2732.65	1
hsa-miR-19a-3p	13:91120248:T:C	-882946	0.033917	2.96474	1
hsa-miR-19a-3p	13:91126869:C:T	-876325	0.0335536	2.9689	1
hsa-miR-19a-3p	13:91134466:G:C	-868728	0.000739904	2.84572	1
hsa-miR-19a-3p	13:91136580:C:T	-866614	0.0340392	4.36924	1
hsa-miR-19a-3p	13:91150434:T:C	-852760	0.033917	2.96474	1
hsa-miR-19a-3p	13:91153111:C:T	-850083	0.0340392	2962.35	1
hsa-miR-19a-3p	13:91157210:G:A	-845984	0.0340392	2962.35	1
hsa-miR-19a-3p	13:91171782:G:A	-831412	0.0161056	0.992481	1
hsa-miR-19a-3p	13:91173497:C:G	-829697	0.00271936	1.51567	1
hsa-miR-19a-3p	13:91175366:A:C	-827828	0.002662	1.51559	1
hsa-miR-19a-3p	13:91175823:T:C	-827371	0.00251752	-1.51894	1
hsa-miR-19a-3p	13:91176606:C:T	-826588	0.0159011	0.992901	1
hsa-miR-19a-3p	13:91176803:C:T	-826391	0.002662	1.51559	1
hsa-miR-19a-3p	13:91177270:G:T	-825924	0.0153353	0.993554	1
hsa-miR-19a-3p	13:91179110:T:G	-824084	0.002662	1.51559	1
hsa-miR-19a-3p	13:91179668:T:C	-823526	0.00256592	1.5106	1
hsa-miR-19a-3p	13:91180473:A:C	-822721	0.0153353	-0.993554	1
hsa-miR-19a-3p	13:91180670:C:T	-822524	0.0155839	-0.993123	1
hsa-miR-19a-3p	13:91181149:T:C	-822045	0.0155839	-0.993123	1
hsa-miR-19a-3p	13:91181516:G:T	-821678	0.0155839	-0.993123	1
hsa-miR-19a-3p	13:91184862:G:C	-818332	0.0155839	-0.993123	1
hsa-miR-19a-3p	13:91186365:A:G	-816829	0.0153353	-0.993554	1
hsa-miR-19a-3p	13:91191694:T:G	-811500	0.0156884	-0.992272	1
hsa-miR-19a-3p	13:91192154:A:T	-811040	0.0156884	-0.992272	1
hsa-miR-19a-3p	13:91195508:G:C	-807686	0.0156884	-0.992272	1
hsa-miR-19a-3p	13:91197013:A:T	-806181	0.0156884	-0.992272	1
hsa-miR-19a-3p	13:91197548:T:C	-805646	0.0156933	-0.99228	1
hsa-miR-19a-3p	13:91202251:A:G	-800943	0.00102088	-1.39059	1
hsa-miR-19a-3p	13:91203683:T:C	-799511	0.00600629	-1.00637	1
hsa-miR-19a-3p	13:91203931:C:A	-799263	0.00600629	-1.00637	1
hsa-miR-19a-3p	13:91205145:A:C	-798049	0.00600629	-1.00637	1
hsa-miR-19a-3p	13:91205374:C:A	-797820	0.00600629	-1.00637	1
hsa-miR-19a-3p	13:91206121:G:A	-797073	0.00600629	-1.00637	1
hsa-miR-19a-3p	13:91207840:T:C	-795354	0.00600629	-1.00637	1
hsa-miR-19a-3p	13:91208724:A:G	-794470	0.00600629	-1.00637	1
hsa-miR-19a-3p	13:91209017:A:G	-794177	0.0428132	-1.28905	1
hsa-miR-19a-3p	13:91209266:T:C	-793928	0.00590056	1.00561	1
hsa-miR-19a-3p	13:91209520:A:G	-793674	0.042656	-1.29792	1
hsa-miR-19a-3p	13:91209880:G:A	-793314	0.00104452	-1.38259	1
hsa-miR-19a-3p	13:91210149:A:C	-793045	0.033917	2.96474	1
hsa-miR-19a-3p	13:91210713:G:A	-792481	0.00590919	-1.00548	1
hsa-miR-19a-3p	13:91210952:G:A	-792242	0.00607735	-1.00532	1
hsa-miR-19a-3p	13:91213882:G:A	-789312	0.0239374	-1.38415	1
hsa-miR-19a-3p	13:91214722:A:C	-788472	0.0265751	-1.51495	1
hsa-miR-19a-3p	13:91216048:A:G	-787146	0.0265916	-1.51503	1
hsa-miR-19a-3p	13:91216553:A:G	-786641	0.0265916	-1.51503	1
hsa-miR-19a-3p	13:91216614:A:T	-786580	0.0265916	-1.51503	1
hsa-miR-19a-3p	13:91217587:T:A	-785607	0.0266083	-1.51511	1
hsa-miR-19a-3p	13:91217754:A:G	-785440	0.0265916	-1.51503	1
hsa-miR-19a-3p	13:91217856:T:C	-785338	0.0265916	-1.51503	1
hsa-miR-19a-3p	13:91218136:G:A	-785058	0.0265916	-1.51503	1
hsa-miR-19a-3p	13:91219478:T:G	-783716	0.0265916	-1.51503	1
hsa-miR-19a-3p	13:91221207:T:C	-781987	0.0265916	-1.51503	1
hsa-miR-19a-3p	13:91222066:C:G	-781128	0.00835968	-1.05979	1
hsa-miR-19a-3p	13:91222419:T:C	-780775	0.0388786	-1.4859	1
hsa-miR-19a-3p	13:91223531:C:T	-779663	0.0388786	-1.4859	1
hsa-miR-19a-3p	13:91223681:T:C	-779513	0.00839543	-1.05885	1
hsa-miR-19a-3p	13:91224068:G:A	-779126	0.00907872	-1.03955	1
hsa-miR-19a-3p	13:91226105:A:T	-777089	0.0388786	-1.4859	1
hsa-miR-19a-3p	13:91226508:A:T	-776686	0.0388786	-1.4859	1
hsa-miR-19a-3p	13:91228754:C:G	-774440	0.0388301	-1.48614	1
hsa-miR-19a-3p	13:91231773:C:T	-771421	0.000291625	-1.60973	1
hsa-miR-19a-3p	13:91244415:A:C	-758779	0.000898286	-1.65861	1
hsa-miR-19a-3p	13:91244569:C:T	-758625	0.00090154	-1.65828	1
hsa-miR-19a-3p	13:91246990:T:A	-756204	0.000903472	-1.65909	1
hsa-miR-19a-3p	13:91249287:C:T	-753907	0.0340392	740.587	1
hsa-miR-19a-3p	13:91251679:A:G	-751515	0.00170704	-1.63923	1
hsa-miR-19a-3p	13:91253627:G:A	-749567	0.0340392	2.96235	1
hsa-miR-19a-3p	13:91254683:T:G	-748511	0.0340392	592.469	1
hsa-miR-19a-3p	13:91261064:G:A	-742130	0.0340392	2.95939	1
hsa-miR-19a-3p	13:91262300:T:G	-740894	0.013663	-1.29869	1
hsa-miR-19a-3p	13:91264829:T:G	-738365	0.03392	2.96454	1
hsa-miR-19a-3p	13:91269644:A:G	-733550	0.03392	2.96454	1
hsa-miR-19a-3p	13:91275871:A:G	-727323	0.03392	2.96454	1
hsa-miR-19a-3p	13:91282075:G:C	-721119	0.0340392	246.862	1
hsa-miR-19a-3p	13:91294971:G:A	-708223	0.0340392	370.293	1
hsa-miR-19a-3p	13:91297000:A:G	-706194	0.0340392	740.587	1
hsa-miR-19a-3p	13:91297329:C:T	-705865	0.0340392	987.449	1
hsa-miR-19a-3p	13:91299081:A:G	-704113	0.0340392	987.449	1
hsa-miR-19a-3p	13:91305781:C:T	-697413	0.0340392	2.96235	1
hsa-miR-19a-3p	13:91324701:G:A	-678493	0.0340392	987.449	1
hsa-miR-19a-3p	13:91330176:T:C	-673018	0.0340392	740.587	1
hsa-miR-19a-3p	13:91337636:T:C	-665558	0.0340392	2.96235	1
hsa-miR-19a-3p	13:91342317:G:A	-660877	0.0340392	2.96235	1
hsa-miR-19a-3p	13:91349641:T:C	-653553	0.0340392	370.293	1
hsa-miR-19a-3p	13:91350545:A:G	-652649	0.0340392	987.449	1
hsa-miR-19a-3p	13:91356521:G:A	-646673	0.0340392	2.96235	1
hsa-miR-19a-3p	13:91356901:G:A	-646293	0.0321935	-2.97001	1
hsa-miR-19a-3p	13:91360206:G:A	-642988	0.0193916	162.261	1
hsa-miR-19a-3p	13:91362390:C:T	-640804	0.0321935	-2.97001	1
hsa-miR-19a-3p	13:91365942:A:G	-637252	0.0308746	-2.98719	1
hsa-miR-19a-3p	13:91368392:A:C	-634802	0.0308746	-2.98719	1
hsa-miR-19a-3p	13:91368490:G:A	-634704	0.0308746	-2.98719	1
hsa-miR-19a-3p	13:91368813:A:G	-634381	0.0308746	-2.98719	1
hsa-miR-19a-3p	13:91373411:T:C	-629783	0.0301845	-2.9968	1
hsa-miR-19a-3p	13:91374565:G:A	-628629	0.0340392	-2.96235	1
hsa-miR-19a-3p	13:91374671:T:A	-628523	0.0327642	-2.96761	1
hsa-miR-19a-3p	13:91376063:A:G	-627131	0.0327642	-2.96761	1
hsa-miR-19a-3p	13:91376664:C:T	-626530	0.0327642	-2.96761	1
hsa-miR-19a-3p	13:91377251:A:G	-625943	0.0327642	-2.96761	1
hsa-miR-19a-3p	13:91380713:G:T	-622481	0.0350714	-2.95427	1
hsa-miR-19a-3p	13:91380781:C:G	-622413	0.0350714	-2.95427	1
hsa-miR-19a-3p	13:91380785:C:T	-622409	0.0350714	-2.95427	1
hsa-miR-19a-3p	13:91383763:T:C	-619431	0.0340392	2.96235	1
hsa-miR-19a-3p	13:91384710:C:A	-618484	0.0340392	2.96235	1
[truncated: 5,816 more rows]

## Sheet: top15
Gene_ID	Variants_ID	Variant_Distance_from_Gene	Nominal_p.value	Slope	adj_p.value
hsa-miR-1908	11:60614347:G:A	-968335	0.0443291	0.678258	1
hsa-miR-1908	11:60746892:G:A	-835790	0.032461	-0.617164	1
hsa-miR-1908	11:60761117:G:A	-821565	0.0413894	-0.708734	1
hsa-miR-1908	11:60768503:A:T	-814179	0.0415524	-0.704142	1
hsa-miR-1908	11:60768845:T:A	-813837	0.0415524	-0.704142	1
hsa-miR-1908	11:60770601:T:C	-812081	0.0235551	0.609133	1
hsa-miR-1908	11:60770683:C:T	-811999	0.0235551	0.609133	1
hsa-miR-1908	11:60772090:C:T	-810592	0.0255297	0.599723	1
hsa-miR-1908	11:60773704:A:T	-808978	0.0415392	-0.704486	1
hsa-miR-1908	11:60775227:C:T	-807455	0.0415392	-0.704486	1
hsa-miR-1908	11:60778265:T:C	-804417	0.0413567	-0.709863	1
hsa-miR-1908	11:60778986:A:G	-803696	0.0121007	0.706963	1
hsa-miR-1908	11:60779828:C:A	-802854	0.0467986	0.647834	1
hsa-miR-1908	11:60789643:A:C	-793039	0.0497287	0.76089	1
hsa-miR-1908	11:60793184:G:A	-789498	0.0482622	0.760238	1
hsa-miR-1908	11:60793701:C:T	-788981	0.0252765	0.982008	1
hsa-miR-1908	11:60808221:G:T	-774461	0.0207719	1.23258	1
hsa-miR-1908	11:60821968:C:G	-760714	0.0486021	0.721908	1
hsa-miR-1908	11:60826608:A:C	-756074	0.0491125	0.756006	1
hsa-miR-1908	11:60828436:T:C	-754246	0.0426098	-0.804512	1
hsa-miR-1908	11:60850486:C:T	-732196	0.0238712	-1.00897	1
hsa-miR-1908	11:60874087:G:A	-708595	0.0123325	-0.921515	1
hsa-miR-1908	11:60877154:G:A	-705528	0.0123507	-0.921132	1
hsa-miR-1908	11:60887852:C:G	-694830	0.0166303	1.40509	1
hsa-miR-1908	11:60889640:C:T	-693042	0.0170401	1.39408	1
hsa-miR-1908	11:60899600:C:A	-683082	0.049664	2.42724	1
hsa-miR-1908	11:60899932:G:A	-682750	0.0166303	1.40509	1
hsa-miR-1908	11:60913503:C:T	-669179	0.0432185	1.12592	1
hsa-miR-1908	11:60938611:A:C	-644071	0.00719608	-1.14325	1
hsa-miR-1908	11:60955332:G:A	-627350	0.0434308	1.1271	1
hsa-miR-1908	11:60962234:T:C	-620448	0.0399767	455.031	1
hsa-miR-1908	11:61122341:T:C	-460341	0.0263781	0.959245	1
hsa-miR-1908	11:61255656:G:A	-327026	0.0431118	1.12608	1
hsa-miR-1908	11:61255969:G:A	-326713	0.0430232	1.12631	1
hsa-miR-1908	11:61257355:G:C	-325327	0.0430232	1.12631	1
hsa-miR-1908	11:61257423:C:T	-325259	0.0430232	1.12631	1
hsa-miR-1908	11:61259186:A:G	-323496	0.0430431	1.12589	1
hsa-miR-1908	11:61261123:T:C	-321559	0.0430431	1.12589	1
hsa-miR-1908	11:61261299:G:A	-321383	0.0430431	1.12589	1
hsa-miR-1908	11:61264379:T:C	-318303	0.0430431	1.12589	1
hsa-miR-1908	11:61265537:C:T	-317145	0.0430431	1.12589	1
hsa-miR-1908	11:61265802:T:C	-316880	0.0166339	1.40236	1
hsa-miR-1908	11:61273114:G:A	-309568	0.0430431	1.12589	1
hsa-miR-1908	11:61273940:G:A	-308742	0.0430431	1.12589	1
hsa-miR-1908	11:61281519:C:T	-301163	0.018627	1.31312	1
hsa-miR-1908	11:61285325:C:T	-297357	0.0382293	1.9607	1
hsa-miR-1908	11:61288269:C:T	-294413	0.0166349	1.40168	1
hsa-miR-1908	11:61288832:C:T	-293850	0.0166349	1.40168	1
hsa-miR-1908	11:61288916:A:G	-293766	0.0166349	1.40168	1
hsa-miR-1908	11:61289183:A:G	-293499	0.0166349	1.40168	1
hsa-miR-1908	11:61289219:C:T	-293463	0.0166349	1.40168	1
hsa-miR-1908	11:61289426:A:G	-293256	0.0166349	1.40168	1
hsa-miR-1908	11:61290229:C:T	-292453	0.0324007	1.38829	1
hsa-miR-1908	11:61292091:G:A	-290591	0.0166349	1.40168	1
hsa-miR-1908	11:61292698:A:T	-289984	0.0166349	1.40168	1
hsa-miR-1908	11:61292859:T:G	-289823	0.0166349	1.40168	1
hsa-miR-1908	11:61293366:G:A	-289316	0.0166349	1.40168	1
hsa-miR-1908	11:61293382:G:A	-289300	0.0166349	1.40168	1
hsa-miR-1908	11:61294258:C:T	-288424	0.0166349	1.40168	1
hsa-miR-1908	11:61295033:G:T	-287649	0.0166349	1.40168	1
hsa-miR-1908	11:61295183:G:A	-287499	0.0166349	1.40168	1
hsa-miR-1908	11:61309911:C:T	-272771	0.0166339	1.40236	1
hsa-miR-1908	11:61313525:C:T	-269157	0.0166573	1.41373	1
hsa-miR-1908	11:61337443:C:T	-245239	0.017153	1.39639	1
hsa-miR-1908	11:61347033:G:C	-235649	0.0176725	1.39121	1
hsa-miR-1908	11:61396145:G:A	-186537	0.016864	1.44563	1
hsa-miR-1908	11:61425962:G:T	-156720	0.0167311	1.40257	1
hsa-miR-1908	11:61456420:T:C	-126262	0.0221933	2.22627	1
hsa-miR-1908	11:61471678:C:T	-111004	0.016965	1.56109	1
hsa-miR-1908	11:61518237:G:A	-64445	0.00651014	1.80905	1
hsa-miR-1908	11:61525020:G:A	-57662	0.00651014	1.80905	1
hsa-miR-1908	11:61530837:C:G	-51845	0.0353578	-0.739144	1
hsa-miR-1908	11:61570702:A:G	-11980	0.0167241	1.51553	1
hsa-miR-1908	11:61584631:A:G	1949	0.0233549	22.1166	1
hsa-miR-1908	11:61620079:G:A	37397	0.0166312	1.403	1
hsa-miR-1908	11:61624414:T:C	41732	0.0312578	0.89404	1
hsa-miR-1908	11:61629576:C:T	46894	0.0389714	0.999468	1
hsa-miR-1908	11:61637466:G:A	54784	0.025956	-1.42032	1
hsa-miR-1908	11:61670745:C:T	88063	0.016633	1.40164	1
hsa-miR-1908	11:61687693:T:C	105011	0.016633	1.40164	1
hsa-miR-1908	11:61721318:A:G	138636	0.0374876	-1.14761	1
hsa-miR-1908	11:61721584:T:C	138902	0.0374876	-1.14761	1
hsa-miR-1908	11:61722265:C:A	139583	0.0374876	-1.14761	1
hsa-miR-1908	11:61722838:T:A	140156	0.0374291	-1.14794	1
hsa-miR-1908	11:61723556:A:G	140874	0.0374122	-1.14806	1
hsa-miR-1908	11:61723859:G:C	141177	0.0374122	-1.14806	1
hsa-miR-1908	11:61724003:C:T	141321	0.0374122	-1.14806	1
hsa-miR-1908	11:61724514:C:T	141832	0.0374122	-1.14806	1
hsa-miR-1908	11:61724787:G:T	142105	0.0352508	1.16	1
hsa-miR-1908	11:61725174:T:C	142492	0.0374122	-1.14806	1
hsa-miR-1908	11:61725175:G:A	142493	0.0374122	-1.14806	1
hsa-miR-1908	11:61726097:T:G	143415	0.0203988	-0.94028	1
hsa-miR-1908	11:61726396:G:A	143714	0.0383502	-0.601368	1
hsa-miR-1908	11:61726871:G:T	144189	0.0204305	-0.940095	1
hsa-miR-1908	11:61727791:G:A	145109	0.0196419	-0.943653	1
hsa-miR-1908	11:61729063:C:T	146381	0.0204305	-0.940095	1
hsa-miR-1908	11:61730234:T:C	147552	0.0369246	0.985093	1
hsa-miR-1908	11:61731233:C:A	148551	0.0124156	1.0166	1
hsa-miR-1908	11:61733765:A:G	151083	0.0124469	1.01716	1
hsa-miR-1908	11:61735281:G:T	152599	0.0166339	1.40096	1
hsa-miR-1908	11:61737244:T:G	154562	0.0375925	0.820077	1
hsa-miR-1908	11:61737569:A:G	154887	0.0124469	1.01716	1
hsa-miR-1908	11:61738545:T:G	155863	0.036739	0.824895	1
hsa-miR-1908	11:61741977:A:C	159295	0.0124469	1.01716	1
hsa-miR-1908	11:61742736:G:A	160054	0.0124469	1.01716	1
hsa-miR-1908	11:61743278:T:C	160596	0.0124469	1.01716	1
hsa-miR-1908	11:61743969:A:G	161287	0.0224624	1.75613	1
hsa-miR-1908	11:61745843:C:T	163161	0.031165	1.352	1
hsa-miR-1908	11:61745953:G:A	163271	0.0367996	0.824592	1
hsa-miR-1908	11:61746269:T:G	163587	0.0124156	1.0166	1
hsa-miR-1908	11:61746291:A:C	163609	0.0367996	0.824592	1
hsa-miR-1908	11:61746789:A:G	164107	0.0124469	1.01716	1
hsa-miR-1908	11:61747883:C:A	165201	0.031165	1.352	1
hsa-miR-1908	11:61748269:C:T	165587	0.0124469	1.01716	1
hsa-miR-1908	11:61748471:T:G	165789	0.0124469	1.01716	1
hsa-miR-1908	11:61748802:C:G	166120	0.0124469	1.01716	1
hsa-miR-1908	11:61750730:C:T	168048	0.0124469	1.01716	1
hsa-miR-1908	11:61750749:G:C	168067	0.00364723	1.28766	1
hsa-miR-1908	11:61750823:C:T	168141	0.0124156	1.0166	1
hsa-miR-1908	11:61751143:C:G	168461	0.031165	1.352	1
hsa-miR-1908	11:61751148:G:A	168466	0.0124156	1.0166	1
hsa-miR-1908	11:61751880:C:T	169198	0.0394682	-22.9061	1
hsa-miR-1908	11:61751881:G:A	169199	0.031165	1.352	1
hsa-miR-1908	11:61755195:T:C	172513	0.00364723	1.28766	1
hsa-miR-1908	11:61755882:G:T	173200	0.031165	1.352	1
hsa-miR-1908	11:61763918:C:T	181236	0.0062914	0.840032	1
hsa-miR-1908	11:61764068:A:G	181386	0.031165	1.352	1
hsa-miR-1908	11:61764361:G:A	181679	0.0062914	0.840032	1
hsa-miR-1908	11:61766174:G:A	183492	0.0062914	0.840032	1
hsa-miR-1908	11:61766605:C:T	183923	0.031165	1.352	1
hsa-miR-1908	11:61768314:G:C	185632	0.00364723	1.28766	1
hsa-miR-1908	11:61769340:G:C	186658	0.00364723	1.28766	1
hsa-miR-1908	11:61771901:G:A	189219	0.0456946	1.25807	1
hsa-miR-1908	11:61773342:G:A	190660	0.031165	1.352	1
hsa-miR-1908	11:61775384:G:A	192702	0.035865	1.28162	1
hsa-miR-1908	11:61775544:A:G	192862	0.0332698	-1.34177	1
hsa-miR-1908	11:61780022:G:A	197340	0.00364723	1.28766	1
hsa-miR-1908	11:61783433:A:C	200751	0.00364723	1.28766	1
hsa-miR-1908	11:61791010:G:A	208328	0.00364723	1.28766	1
hsa-miR-1908	11:61791631:T:C	208949	0.031165	1.352	1
hsa-miR-1908	11:61791887:A:T	209205	0.031165	1.352	1
hsa-miR-1908	11:61792019:C:T	209337	0.0186206	0.602603	1
hsa-miR-1908	11:61792277:A:G	209595	0.031165	1.352	1
hsa-miR-1908	11:61795586:T:G	212904	0.031165	1.352	1
hsa-miR-1908	11:61796553:T:C	213871	0.0166303	1.40509	1
hsa-miR-1908	11:61798050:G:A	215368	0.0343278	-0.629205	1
hsa-miR-1908	11:61798337:C:G	215655	0.0343278	-0.629205	1
hsa-miR-1908	11:61801006:G:A	218324	0.0341877	-0.627587	1
hsa-miR-1908	11:61803053:T:C	220371	0.0343241	-0.629297	1
hsa-miR-1908	11:61803540:A:G	220858	0.0335693	-1.33879	1
hsa-miR-1908	11:61803683:T:C	221001	0.0343241	-0.629297	1
hsa-miR-1908	11:61804101:C:T	221419	0.0260832	-0.678722	1
hsa-miR-1908	11:61807927:G:A	225245	0.0166339	1.40096	1
hsa-miR-1908	11:61810162:T:C	227480	0.0148042	-0.5948	1
hsa-miR-1908	11:61810183:T:C	227501	0.0154464	-0.588894	1
hsa-miR-1908	11:61811441:A:G	228759	0.0145481	-0.741059	1
hsa-miR-1908	11:61811917:C:T	229235	0.0414862	-0.688719	1
hsa-miR-1908	11:61848276:A:C	265594	0.0485417	0.720709	1
hsa-miR-1908	11:61870279:C:G	287597	0.0300193	-1764.41	1
hsa-miR-1908	11:61872574:C:G	289892	0.0300193	-1764.41	1
hsa-miR-1908	11:61876289:T:C	293607	0.040534	-0.580617	1
hsa-miR-1908	11:61878393:G:A	295711	0.0167077	1.45067	1
hsa-miR-1908	11:61880227:T:C	297545	0.0406413	-0.579637	1
hsa-miR-1908	11:61885073:A:C	302391	0.0393294	-0.581001	1
hsa-miR-1908	11:61885239:T:C	302557	0.0405031	-0.580409	1
hsa-miR-1908	11:61888092:T:C	305410	0.0384507	-0.519755	1
hsa-miR-1908	11:61888769:A:T	306087	0.0384507	-0.519755	1
hsa-miR-1908	11:61889063:T:C	306381	0.0384507	-0.519755	1
hsa-miR-1908	11:61889542:G:A	306860	0.0386969	-0.514724	1
hsa-miR-1908	11:61889595:A:G	306913	0.0384507	-0.519755	1
hsa-miR-1908	11:61890892:C:T	308210	0.0384507	-0.519755	1
hsa-miR-1908	11:61894482:A:G	311800	0.0402874	-0.581307	1
hsa-miR-1908	11:61894874:G:T	312192	0.0392457	0.581311	1
hsa-miR-1908	11:61894993:T:G	312311	0.044224	-0.532977	1
hsa-miR-1908	11:61895169:C:T	312487	0.0105129	-0.651519	1
hsa-miR-1908	11:61895541:A:G	312859	0.0120179	-0.635446	1
hsa-miR-1908	11:61895741:A:G	313059	0.0120657	-0.630749	1
hsa-miR-1908	11:61896215:G:A	313533	0.0120179	-0.635446	1
hsa-miR-1908	11:61896589:T:G	313907	0.0120179	-0.635446	1
hsa-miR-1908	11:61896653:A:G	313971	0.0120179	-0.635446	1
hsa-miR-1908	11:61897197:C:T	314515	0.0120179	-0.635446	1
hsa-miR-1908	11:61897359:C:T	314677	0.0120657	-0.630749	1
hsa-miR-1908	11:61898192:G:A	315510	0.0117045	-0.652382	1
hsa-miR-1908	11:61898561:G:A	315879	0.0121797	-0.64293	1
hsa-miR-1908	11:61898756:T:G	316074	0.0119515	-0.636114	1
hsa-miR-1908	11:61898859:T:C	316177	0.0119474	-0.636189	1
hsa-miR-1908	11:61899215:A:G	316533	0.0119515	-0.636114	1
hsa-miR-1908	11:61899334:C:T	316652	0.0119515	-0.636114	1
hsa-miR-1908	11:61899398:C:T	316716	0.0119515	-0.636114	1
hsa-miR-1908	11:61899512:T:C	316830	0.0119515	-0.636114	1
hsa-miR-1908	11:61900579:G:A	317897	0.0119515	-0.636114	1
hsa-miR-1908	11:61900740:G:A	318058	0.0119515	-0.636114	1
hsa-miR-1908	11:61900906:G:C	318224	0.0119515	-0.636114	1
hsa-miR-1908	11:61901014:C:G	318332	0.0119515	-0.636114	1
hsa-miR-1908	11:61901084:T:G	318402	0.0119515	-0.636114	1
hsa-miR-1908	11:61901355:C:T	318673	0.0119515	-0.636114	1
hsa-miR-1908	11:61902506:C:G	319824	0.0398501	-0.58255	1
hsa-miR-1908	11:61903747:A:T	321065	0.0392806	0.581207	1
hsa-miR-1908	11:61917406:A:C	334724	0.0166856	1.40083	1
hsa-miR-1908	11:61932284:C:T	349602	0.0166339	1.40096	1
hsa-miR-1908	11:61941265:T:C	358583	0.0226929	-0.542	1
hsa-miR-1908	11:61941622:C:T	358940	0.020003	1.70688	1
hsa-miR-1908	11:61947137:A:T	364455	0.0393294	0.581001	1
hsa-miR-1908	11:61947388:G:A	364706	0.0393294	0.581001	1
hsa-miR-1908	11:61947766:T:C	365084	0.0393294	0.581001	1
hsa-miR-1908	11:61947870:T:C	365188	0.0393294	0.581001	1
hsa-miR-1908	11:61947888:T:C	365206	0.0393294	0.581001	1
hsa-miR-1908	11:61948420:G:T	365738	0.0393294	0.581001	1
hsa-miR-1908	11:61948608:T:C	365926	0.0393294	0.581001	1
hsa-miR-1908	11:61948620:C:T	365938	0.0393294	0.581001	1
hsa-miR-1908	11:61949226:T:C	366544	0.0393294	0.581001	1
hsa-miR-1908	11:61949279:G:A	366597	0.0395257	0.580841	1
hsa-miR-1908	11:61949377:C:T	366695	0.0393294	0.581001	1
hsa-miR-1908	11:61949622:G:T	366940	0.0393294	0.581001	1
hsa-miR-1908	11:61949749:C:G	367067	0.0393294	0.581001	1
hsa-miR-1908	11:61950355:C:T	367673	0.0393294	0.581001	1
hsa-miR-1908	11:61950691:T:C	368009	0.0393294	0.581001	1
hsa-miR-1908	11:61950758:T:G	368076	0.0393294	0.581001	1
hsa-miR-1908	11:61950902:G:T	368220	0.0393294	0.581001	1
hsa-miR-1908	11:61951133:G:T	368451	0.0393294	0.581001	1
hsa-miR-1908	11:61951328:G:T	368646	0.0393294	0.581001	1
hsa-miR-1908	11:61951447:C:T	368765	0.0393294	0.581001	1
hsa-miR-1908	11:61951581:G:A	368899	0.0393294	0.581001	1
hsa-miR-1908	11:61951880:A:G	369198	0.0393294	0.581001	1
hsa-miR-1908	11:61951990:C:T	369308	0.0393294	0.581001	1
hsa-miR-1908	11:61952034:G:A	369352	0.0393294	0.581001	1
hsa-miR-1908	11:61952759:C:G	370077	0.0393294	0.581001	1
hsa-miR-1908	11:61952793:T:G	370111	0.0393294	0.581001	1
hsa-miR-1908	11:61953420:T:C	370738	0.0393294	0.581001	1
hsa-miR-1908	11:61953515:A:G	370833	0.0393294	0.581001	1
hsa-miR-1908	11:61953523:T:C	370841	0.0393294	0.581001	1
hsa-miR-1908	11:61953822:G:A	371140	0.0393294	0.581001	1
hsa-miR-1908	11:61955186:C:A	372504	0.0393294	0.581001	1
hsa-miR-1908	11:61956273:G:A	373591	0.0393294	0.581001	1
hsa-miR-1908	11:61993169:A:C	410487	0.0271416	0.802264	1
hsa-miR-1908	11:61995997:C:T	413315	0.0292685	0.791558	1
hsa-miR-1908	11:61997277:A:G	414595	0.0194595	-0.716805	1
hsa-miR-1908	11:61997649:A:G	414967	0.0292685	0.791558	1
hsa-miR-1908	11:61999746:T:C	417064	0.0310051	0.782277	1
hsa-miR-1908	11:62002453:G:T	419771	0.0194595	-0.716805	1
hsa-miR-1908	11:62007128:G:A	424446	0.0297112	0.789374	1
hsa-miR-1908	11:62010863:C:T	428181	0.0310051	0.782277	1
hsa-miR-1908	11:62015370:G:A	432688	0.010532	-0.850694	1
hsa-miR-1908	11:62015701:C:A	433019	0.010532	-0.850694	1
hsa-miR-1908	11:62015862:A:G	433180	0.010532	-0.850694	1
hsa-miR-1908	11:62017553:C:T	434871	0.0104357	-0.850054	1
hsa-miR-1908	11:62018940:A:G	436258	0.0104357	-0.850054	1
hsa-miR-1908	11:62019558:T:C	436876	0.010532	-0.850694	1
hsa-miR-1908	11:62023271:T:C	440589	0.010532	-0.850694	1
hsa-miR-1908	11:62033894:G:A	451212	0.0166683	1.40087	1
hsa-miR-1908	11:62048916:T:G	466234	0.0132789	-0.813747	1
hsa-miR-1908	11:62068352:T:C	485670	0.0108688	0.757113	1
hsa-miR-1908	11:62077796:C:T	495114	0.0166158	1.44293	1
hsa-miR-1908	11:62079969:T:C	497287	0.0110422	-0.754847	1
hsa-miR-1908	11:62080692:C:T	498010	0.0392366	-0.508447	1
hsa-miR-1908	11:62087780:C:T	505098	0.0110422	-0.754847	1
hsa-miR-1908	11:62088989:T:C	506307	0.0110422	-0.754847	1
hsa-miR-1908	11:62092267:A:G	509585	0.0110422	-0.754847	1
hsa-miR-1908	11:62093218:C:G	510536	0.0110422	-0.754847	1
hsa-miR-1908	11:62097905:C:T	515223	0.0166674	1.40155	1
hsa-miR-1908	11:62098773:G:A	516091	0.0110422	-0.754847	1
hsa-miR-1908	11:62100064:G:A	517382	0.0110422	-0.754847	1
hsa-miR-1908	11:62104833:T:C	522151	0.0110422	-0.754847	1
hsa-miR-1908	11:62104937:T:G	522255	0.0126678	-0.985379	1
hsa-miR-1908	11:62105391:C:T	522709	0.0126678	-0.985379	1
hsa-miR-1908	11:62106229:A:G	523547	0.0110422	-0.754847	1
hsa-miR-1908	11:62106318:G:A	523636	0.0110422	-0.754847	1
hsa-miR-1908	11:62110092:G:A	527410	0.0110422	-0.754847	1
hsa-miR-1908	11:62112290:A:T	529608	0.0497627	-0.881421	1
hsa-miR-1908	11:62119495:G:C	536813	0.0497627	-0.881421	1
hsa-miR-1908	11:62121623:C:T	538941	0.0497627	-0.881421	1
hsa-miR-1908	11:62123717:G:A	541035	0.0110422	-0.754847	1
hsa-miR-1908	11:62125014:A:G	542332	0.0494016	-0.882986	1
hsa-miR-1908	11:62126494:A:G	543812	0.0494016	-0.882986	1
hsa-miR-1908	11:62127144:A:G	544462	0.0110422	-0.754847	1
hsa-miR-1908	11:62127577:T:C	544895	0.0494016	-0.882986	1
hsa-miR-1908	11:62129312:G:C	546630	0.0494016	-0.882986	1
hsa-miR-1908	11:62131660:G:C	548978	0.0494016	-0.882986	1
hsa-miR-1908	11:62132890:G:A	550208	0.0110422	-0.754847	1
hsa-miR-1908	11:62133080:G:A	550398	0.0110422	-0.754847	1
hsa-miR-1908	11:62137038:T:C	554356	0.0108615	0.757751	1
hsa-miR-1908	11:62139872:C:A	557190	0.0108613	0.75767	1
hsa-miR-1908	11:62143852:G:T	561170	0.0145664	0.716276	1
hsa-miR-1908	11:62144718:A:T	562036	0.000379685	-0.985744	0.434173
hsa-miR-1908	11:62146201:C:T	563519	0.0108613	0.75767	1
hsa-miR-1908	11:62147436:G:A	564754	0.0108613	0.75767	1
hsa-miR-1908	11:62148040:A:T	565358	0.0108594	0.757898	1
hsa-miR-1908	11:62149146:C:T	566464	0.0108594	0.757898	1
hsa-miR-1908	11:62155232:T:C	572550	0.0166674	1.40155	1
hsa-miR-1908	11:62158068:C:T	575386	0.0110422	0.754847	1
hsa-miR-1908	11:62158886:G:T	576204	0.0108637	0.757692	1
hsa-miR-1908	11:62159966:A:T	577284	0.0108585	0.757841	1
hsa-miR-1908	11:62160725:G:T	578043	0.0471946	0.933893	1
hsa-miR-1908	11:62161170:C:G	578488	0.0471946	0.933893	1
hsa-miR-1908	11:62161981:T:C	579299	0.0108585	0.757841	1
hsa-miR-1908	11:62162389:T:C	579707	0.0471946	0.933893	1
hsa-miR-1908	11:62162890:T:A	580208	0.0108585	0.757841	1
hsa-miR-1908	11:62166832:G:A	584150	0.0471946	0.933893	1
hsa-miR-1908	11:62168304:A:G	585622	0.0108572	0.757973	1
hsa-miR-1908	11:62171840:G:A	589158	0.0108307	0.75822	1
hsa-miR-1908	11:62174193:A:G	591511	0.00118111	0.897836	1
hsa-miR-1908	11:62174394:T:C	591712	0.00118111	0.897836	1
hsa-miR-1908	11:62177643:C:G	594961	0.0117782	-0.675423	1
hsa-miR-1908	11:62183839:G:A	601157	0.016416	-0.892801	1
hsa-miR-1908	11:62189209:T:C	606527	0.0151424	-0.803633	1
hsa-miR-1908	11:62199276:G:C	616594	0.0172763	-0.798389	1
hsa-miR-1908	11:62202921:T:C	620239	0.0263484	0.90962	1
hsa-miR-1908	11:62203876:C:T	621194	0.0271456	0.904442	1
hsa-miR-1908	11:62203942:T:C	621260	0.0271456	0.904442	1
hsa-miR-1908	11:62204268:G:A	621586	0.0271456	0.904442	1
hsa-miR-1908	11:62204635:C:T	621953	0.023831	0.920727	1
hsa-miR-1908	11:62204641:C:T	621959	0.023831	0.920727	1
hsa-miR-1908	11:62204783:T:C	622101	0.0274519	0.902523	1
hsa-miR-1908	11:62204942:T:A	622260	0.0271456	0.904442	1
hsa-miR-1908	11:62205077:C:T	622395	0.0271456	0.904442	1
hsa-miR-1908	11:62205122:C:T	622440	0.0271456	0.904442	1
hsa-miR-1908	11:62208921:C:T	626239	0.0271456	0.904442	1
hsa-miR-1908	11:62210081:G:A	627399	0.0271456	0.904442	1
hsa-miR-1908	11:62210546:C:T	627864	0.0271456	0.904442	1
hsa-miR-1908	11:62212013:G:T	629331	0.0274519	0.902523	1
hsa-miR-1908	11:62213758:T:C	631076	0.0274519	0.902523	1
hsa-miR-1908	11:62214581:C:G	631899	0.0264838	0.90802	1
hsa-miR-1908	11:62214606:G:A	631924	0.0193344	1.70264	1
hsa-miR-1908	11:62215490:G:T	632808	0.0264838	0.90802	1
hsa-miR-1908	11:62246134:C:T	663452	0.0388897	0.999956	1
hsa-miR-1908	11:62258032:A:G	675350	0.0172192	1.60741	1
hsa-miR-1908	11:62270317:T:A	687635	0.0388295	0.999947	1
hsa-miR-1908	11:62315817:C:A	733135	0.0441759	1.01716	1
hsa-miR-1908	11:62325734:C:T	743052	0.0386946	1.00022	1
hsa-miR-1908	11:62332010:G:A	749328	0.0363982	0.695935	1
hsa-miR-1908	11:62397477:G:A	814795	0.0408579	1.00643	1
hsa-miR-1908	11:62401743:G:A	819061	0.0178162	1.63885	1
hsa-miR-1908	11:62428562:G:T	845880	0.039056	0.997645	1
hsa-miR-1908	11:62475143:A:C	892461	0.0391039	0.997536	1
hsa-miR-1908	11:62532480:G:A	949798	0.0177501	1.61642	1
hsa-miR-1908	11:62546055:G:A	963373	0.0177501	1.61642	1
hsa-miR-1290	1:18274898:C:T	-948675	0.0240873	-1.86652	1
hsa-miR-1290	1:18304302:G:C	-919271	0.0358343	2.41151	1
hsa-miR-1290	1:18326099:C:T	-897474	0.0305301	1.20598	1
hsa-miR-1290	1:18327051:C:T	-896522	0.030321	1.20818	1
hsa-miR-1290	1:18431140:T:G	-792433	0.0287169	-1.24107	1
hsa-miR-1290	1:18432024:A:G	-791549	0.027172	-1.25536	1
hsa-miR-1290	1:18437923:T:A	-785650	0.0267359	1.26409	1
hsa-miR-1290	1:18438616:G:A	-784957	0.0267243	1.26468	1
hsa-miR-1290	1:18438617:C:A	-784956	0.0267243	1.26468	1
hsa-miR-1290	1:18446545:C:T	-777028	0.0271203	1.25635	1
hsa-miR-1290	1:18448811:A:G	-774762	0.0271203	1.25635	1
hsa-miR-1290	1:18454136:C:A	-769437	0.0271203	1.25635	1
hsa-miR-1290	1:18458670:G:A	-764903	0.0410673	1.88797	1
hsa-miR-1290	1:18459405:A:G	-764168	0.0166443	-1.46568	1
hsa-miR-1290	1:18487906:C:T	-735667	0.0281703	1.10334	1
hsa-miR-1290	1:18488048:C:T	-735525	0.0334391	1.38032	1
hsa-miR-1290	1:18498268:C:T	-725305	0.0371428	-128.177	1
hsa-miR-1290	1:18514322:G:C	-709251	0.041731	0.851513	1
hsa-miR-1290	1:18584074:T:G	-639499	0.0236221	-0.802971	1
hsa-miR-1290	1:18584918:A:G	-638655	0.0236203	-0.802908	1
hsa-miR-1290	1:18585020:T:A	-638553	0.0235928	-0.803	1
hsa-miR-1290	1:18585481:T:C	-638092	0.0236203	-0.802908	1
hsa-miR-1290	1:18585686:C:T	-637887	0.0236203	-0.802908	1
hsa-miR-1290	1:18586815:T:C	-636758	0.0246618	-0.813167	1
hsa-miR-1290	1:18586931:C:T	-636642	0.0246613	-0.813127	1
hsa-miR-1290	1:18594367:C:G	-629206	0.0241132	-0.80251	1
hsa-miR-1290	1:18602945:C:T	-620628	0.0474863	2.43032	1
hsa-miR-1290	1:18602946:C:A	-620627	0.0474863	2.43032	1
hsa-miR-1290	1:18605945:T:C	-617628	0.0168296	-0.916605	1
hsa-miR-1290	1:18606187:T:G	-617386	0.0474863	2.43032	1
hsa-miR-1290	1:18606533:G:C	-617040	0.0474863	2.43032	1
hsa-miR-1290	1:18607827:T:C	-615746	0.0152298	-0.931767	1
hsa-miR-1290	1:18666219:A:G	-557354	0.0453532	1.24981	1
hsa-miR-1290	1:18668178:A:T	-555395	0.049367	1.19574	1
hsa-miR-1290	1:18676276:C:T	-547297	0.019521	1.68294	1
hsa-miR-1290	1:18677839:T:C	-545734	0.0236951	1.62599	1
hsa-miR-1290	1:18679366:C:T	-544207	0.030022	1.10071	1
hsa-miR-1290	1:18681486:A:G	-542087	0.0330222	1.51347	1
hsa-miR-1290	1:18681505:T:C	-542068	0.0330222	1.51347	1
hsa-miR-1290	1:18681546:T:A	-542027	0.0330735	1.51263	1
hsa-miR-1290	1:18681932:T:C	-541641	0.0330735	1.51263	1
hsa-miR-1290	1:18683756:A:C	-539817	0.0327161	1.08713	1
hsa-miR-1290	1:18684442:A:G	-539131	0.0327161	1.08713	1
hsa-miR-1290	1:18685014:C:T	-538559	0.0327161	1.08713	1
hsa-miR-1290	1:18687609:A:C	-535964	0.0122933	1.47827	1
hsa-miR-1290	1:18689252:A:G	-534321	0.00176389	2.06067	1
hsa-miR-1290	1:18690807:G:A	-532766	0.00175889	2.06148	1
hsa-miR-1290	1:18690998:C:T	-532575	0.00175889	2.06148	1
hsa-miR-1290	1:18694036:G:A	-529537	0.0251166	1.54088	1
hsa-miR-1290	1:18694082:A:T	-529491	0.0415672	1.06037	1
hsa-miR-1290	1:18694376:A:G	-529197	0.0319487	1.09053	1
hsa-miR-1290	1:18694771:G:A	-528802	0.0319487	1.09053	1
hsa-miR-1290	1:18768843:T:C	-454730	0.0392405	1.49294	1
hsa-miR-1290	1:18839394:C:T	-384179	0.026239	-1.221	1
hsa-miR-1290	1:18842476:C:T	-381097	0.0345799	-1.1845	1
hsa-miR-1290	1:18843163:G:A	-380410	0.0258793	-1.30296	1
hsa-miR-1290	1:18843432:G:A	-380141	0.0254787	-1.32099	1
hsa-miR-1290	1:18860592:T:G	-362981	0.03794	1.48869	1
hsa-miR-1290	1:18860662:G:C	-362911	0.0383228	1.48625	1
hsa-miR-1290	1:18864374:C:T	-359199	0.0459346	1.43149	1
hsa-miR-1290	1:18916314:C:A	-307259	0.0492662	2.41755	1
hsa-miR-1290	1:18937959:C:T	-285614	0.0471728	2.43753	1
hsa-miR-1290	1:19050907:A:G	-172666	0.0240539	1.2187	1
hsa-miR-1290	1:19077825:G:A	-145748	0.0249041	-1.13128	1
hsa-miR-1290	1:19079950:C:G	-143623	0.0250354	-1.13162	1
hsa-miR-1290	1:19086385:C:T	-137188	0.0300136	1.25276	1
hsa-miR-1290	1:19087618:C:T	-135955	0.0240485	-1.13795	1
hsa-miR-1290	1:19108530:G:A	-115043	0.011925	-1.05092	1
hsa-miR-1290	1:19113524:G:A	-110049	0.0482617	1.16449	1
hsa-miR-1290	1:19116962:G:A	-106611	0.011467	-1.03362	1
hsa-miR-1290	1:19117479:C:T	-106094	0.00249461	-1.35193	1
hsa-miR-1290	1:19118681:C:G	-104892	0.00247602	-1.35203	1
hsa-miR-1290	1:19119401:C:T	-104172	0.0158612	-0.996825	1
hsa-miR-1290	1:19119567:T:G	-104006	0.00247379	-1.35246	1
hsa-miR-1290	1:19119674:G:A	-103899	0.00247602	-1.35203	1
hsa-miR-1290	1:19119910:T:G	-103663	0.00253312	-1.33327	1
hsa-miR-1290	1:19123261:T:A	-100312	0.00388994	-1.42968	1
hsa-miR-1290	1:19131080:G:A	-92493	0.00609491	-0.955679	1
hsa-miR-1290	1:19131529:G:C	-92044	0.0356074	-0.849124	1
hsa-miR-1290	1:19169613:G:A	-53960	0.0483111	1.85625	1
hsa-miR-1290	1:19179824:A:G	-43749	0.000233044	1.17387	0.296656
hsa-miR-1290	1:19194586:G:A	-28987	0.0412435	-1090.52	1
hsa-miR-1290	1:19223927:C:G	354	0.046057	-1.04505	1
hsa-miR-1290	1:19235606:G:A	12033	0.0462752	-1.04427	1
hsa-miR-1290	1:19235658:T:C	12085	0.0462752	-1.04427	1
hsa-miR-1290	1:19248349:C:T	24776	0.0355108	1.45048	1
hsa-miR-1290	1:19248901:A:G	25328	0.0355108	1.45048	1
hsa-miR-1290	1:19249068:C:T	25495	0.0355108	1.45048	1
hsa-miR-1290	1:19249145:C:T	25572	0.03273	1.46724	1
hsa-miR-1290	1:19249295:G:C	25722	0.0355108	1.45048	1
hsa-miR-1290	1:19249543:C:T	25970	0.0355298	1.45043	1
hsa-miR-1290	1:19250286:T:G	26713	0.0373406	1.40608	1
hsa-miR-1290	1:19252068:G:A	28495	0.0373406	1.40608	1
hsa-miR-1290	1:19255754:G:A	32181	0.0377458	1.39883	1
hsa-miR-1290	1:19313664:A:G	90091	0.0371689	1.66737	1
hsa-miR-1290	1:19315646:A:G	92073	0.0113166	1.45156	1
hsa-miR-1290	1:19315817:A:G	92244	0.0113166	1.45156	1
hsa-miR-1290	1:19316999:T:C	93426	0.0113166	1.45156	1
hsa-miR-1290	1:19317034:G:T	93461	0.0113166	1.45156	1
hsa-miR-1290	1:19317101:A:G	93528	0.0113166	1.45156	1
hsa-miR-1290	1:19317338:G:A	93765	0.0113166	1.45156	1
hsa-miR-1290	1:19317529:G:A	93956	0.0113166	1.45156	1
hsa-miR-1290	1:19317987:G:T	94414	0.0113166	1.45156	1
hsa-miR-1290	1:19318087:A:G	94514	0.0113166	1.45156	1
hsa-miR-1290	1:19318313:C:G	94740	0.0113166	1.45156	1
hsa-miR-1290	1:19318393:C:G	94820	0.0371689	1.66737	1
hsa-miR-1290	1:19319097:C:A	95524	0.0113166	1.45156	1
hsa-miR-1290	1:19319121:A:T	95548	0.0113166	1.45156	1
hsa-miR-1290	1:19319619:T:C	96046	0.0113166	1.45156	1
hsa-miR-1290	1:19320209:T:G	96636	0.0113054	1.45143	1
hsa-miR-1290	1:19320319:C:A	96746	0.0113166	1.45156	1
hsa-miR-1290	1:19320431:A:G	96858	0.0113166	1.45156	1
hsa-miR-1290	1:19320544:C:A	96971	0.0113166	1.45156	1
hsa-miR-1290	1:19320838:T:C	97265	0.0113166	1.45156	1
hsa-miR-1290	1:19320915:C:T	97342	0.0113166	1.45156	1
hsa-miR-1290	1:19321065:A:G	97492	0.0113166	1.45156	1
hsa-miR-1290	1:19321804:A:C	98231	0.0113166	1.45156	1
hsa-miR-1290	1:19322069:C:T	98496	0.0113166	1.45156	1
hsa-miR-1290	1:19322486:A:G	98913	0.0113166	1.45156	1
hsa-miR-1290	1:19322549:G:A	98976	0.0113166	1.45156	1
hsa-miR-1290	1:19322651:T:C	99078	0.0113166	1.45156	1
hsa-miR-1290	1:19323050:G:C	99477	0.0113166	1.45156	1
hsa-miR-1290	1:19323333:T:C	99760	0.0113166	1.45156	1
hsa-miR-1290	1:19323381:G:T	99808	0.0113166	1.45156	1
hsa-miR-1290	1:19323602:G:A	100029	0.0113166	1.45156	1
hsa-miR-1290	1:19324092:C:T	100519	0.0113166	1.45156	1
hsa-miR-1290	1:19324238:C:G	100665	0.0113166	1.45156	1
hsa-miR-1290	1:19324393:G:A	100820	0.0113166	1.45156	1
hsa-miR-1290	1:19324411:G:A	100838	0.0113166	1.45156	1
hsa-miR-1290	1:19324533:C:T	100960	0.0371689	1.66737	1
hsa-miR-1290	1:19324662:T:C	101089	0.0113166	1.45156	1
hsa-miR-1290	1:19324685:C:A	101112	0.0113166	1.45156	1
hsa-miR-1290	1:19324721:G:A	101148	0.0113166	1.45156	1
hsa-miR-1290	1:19324723:C:T	101150	0.0113166	1.45156	1
hsa-miR-1290	1:19325084:A:G	101511	0.0113166	1.45156	1
hsa-miR-1290	1:19325771:G:C	102198	0.0113166	1.45156	1
hsa-miR-1290	1:19325916:A:G	102343	0.0113166	1.45156	1
hsa-miR-1290	1:19326026:G:A	102453	0.0371689	1.66737	1
hsa-miR-1290	1:19326234:T:A	102661	0.0113166	1.45156	1
hsa-miR-1290	1:19326313:G:C	102740	0.0113166	1.45156	1
hsa-miR-1290	1:19326771:A:G	103198	0.0113166	1.45156	1
hsa-miR-1290	1:19326813:A:C	103240	0.0113054	1.45143	1
hsa-miR-1290	1:19327382:A:G	103809	0.0113166	1.45156	1
hsa-miR-1290	1:19327765:C:T	104192	0.0113166	1.45156	1
hsa-miR-1290	1:19327782:G:A	104209	0.0113166	1.45156	1
hsa-miR-1290	1:19327839:T:C	104266	0.0113166	1.45156	1
hsa-miR-1290	1:19328077:T:C	104504	0.0113166	1.45156	1
hsa-miR-1290	1:19328242:T:C	104669	0.0113166	1.45156	1
hsa-miR-1290	1:19328458:G:T	104885	0.0113166	1.45156	1
hsa-miR-1290	1:19328460:A:G	104887	0.0113166	1.45156	1
hsa-miR-1290	1:19329006:C:G	105433	0.011345	1.45179	1
hsa-miR-1290	1:19329545:C:T	105972	0.0113166	1.45156	1
hsa-miR-1290	1:19329712:G:A	106139	0.0113166	1.45156	1
hsa-miR-1290	1:19331056:A:G	107483	0.0113166	1.45156	1
hsa-miR-1290	1:19331144:G:T	107571	0.0113166	1.45156	1
hsa-miR-1290	1:19331408:T:C	107835	0.0113166	1.45156	1
hsa-miR-1290	1:19331597:T:A	108024	0.0113166	1.45156	1
hsa-miR-1290	1:19331891:T:C	108318	0.0113166	1.45156	1
hsa-miR-1290	1:19332076:A:G	108503	0.0113166	1.45156	1
hsa-miR-1290	1:19332591:C:T	109018	0.0113166	1.45156	1
hsa-miR-1290	1:19332725:C:T	109152	0.0113166	1.45156	1
hsa-miR-1290	1:19332774:T:C	109201	0.0113166	1.45156	1
hsa-miR-1290	1:19335054:T:G	111481	0.0371689	1.66737	1
hsa-miR-1290	1:19396736:C:G	173163	0.0369715	-0.847258	1
hsa-miR-1290	1:19404176:G:A	180603	0.0367124	-0.847521	1
hsa-miR-1290	1:19489077:T:A	265504	0.00968897	2173.11	1
hsa-miR-1290	1:19647578:T:G	424005	0.0104307	1.09629	1
hsa-miR-1290	1:19648143:A:C	424570	0.0256054	0.90878	1
hsa-miR-1290	1:19648147:T:A	424574	0.0256054	0.90878	1
hsa-miR-1290	1:19648390:G:A	424817	0.0256054	0.90878	1
hsa-miR-1290	1:19651385:G:T	427812	0.0155667	1.00002	1
hsa-miR-1290	1:19659166:G:A	435593	0.0154219	1.00409	1
hsa-miR-1290	1:19660493:C:T	436920	0.0155834	0.999932	1
hsa-miR-1290	1:19660870:C:T	437297	0.0155834	0.999932	1
hsa-miR-1290	1:19662105:A:G	438532	0.0382005	0.925777	1
hsa-miR-1290	1:19664411:G:C	440838	0.0245149	0.952898	1
hsa-miR-1290	1:19669117:A:G	445544	0.0156256	0.999959	1
hsa-miR-1290	1:19669235:A:G	445662	0.0443039	1.11231	1
hsa-miR-1290	1:19674070:C:T	450497	0.0154652	0.999379	1
hsa-miR-1290	1:19677642:G:A	454069	0.0254843	0.909866	1
hsa-miR-1290	1:19677996:G:A	454423	0.0155493	1.0004	1
hsa-miR-1290	1:19678473:A:C	454900	0.0253582	0.908999	1
hsa-miR-1290	1:19679873:T:G	456300	0.0242039	-0.829042	1
hsa-miR-1290	1:19681458:T:C	457885	0.0309193	0.927115	1
hsa-miR-1290	1:19697915:G:A	474342	0.0306631	-0.851813	1
hsa-miR-1290	1:19698026:A:G	474453	0.0306994	-0.851022	1
hsa-miR-1290	1:19698546:A:C	474973	0.0304065	-0.855471	1
hsa-miR-1290	1:19699786:A:G	476213	0.0304065	-0.855471	1
hsa-miR-1290	1:19702078:G:A	478505	0.0306631	-0.851813	1
hsa-miR-1290	1:19707302:G:A	483729	0.0306631	-0.851813	1
hsa-miR-1290	1:19707951:C:T	484378	0.0306631	-0.851813	1
hsa-miR-1290	1:19708363:T:C	484790	0.0309187	-0.852186	1
hsa-miR-1290	1:19708618:T:A	485045	0.0306631	-0.851813	1
hsa-miR-1290	1:19709918:A:G	486345	0.0101239	1.16135	1
hsa-miR-1290	1:19710373:T:C	486800	0.0306631	-0.851813	1
hsa-miR-1290	1:19713876:T:C	490303	0.0306631	-0.851813	1
hsa-miR-1290	1:19715602:T:A	492029	0.0306631	-0.851813	1
hsa-miR-1290	1:19715959:T:C	492386	0.0306631	-0.851813	1
hsa-miR-1290	1:19718824:G:A	495251	0.0306631	-0.851813	1
hsa-miR-1290	1:19720092:G:A	496519	0.0446852	-0.805284	1
hsa-miR-1290	1:19722510:T:C	498937	0.0446852	-0.805284	1
hsa-miR-1290	1:19725615:G:A	502042	0.0306406	-0.851782	1
hsa-miR-1290	1:19726245:C:T	502672	0.0306406	-0.851782	1
hsa-miR-1290	1:19726907:A:T	503334	0.0306406	-0.851782	1
hsa-miR-1290	1:19727801:C:T	504228	0.0306406	-0.851782	1
hsa-miR-1290	1:19727896:G:A	504323	0.0306994	-0.851022	1
hsa-miR-1290	1:19730775:T:C	507202	0.0306406	-0.851782	1
hsa-miR-1290	1:19731281:G:A	507708	0.0306406	-0.851782	1
hsa-miR-1290	1:19738518:C:T	514945	0.0306994	-0.851022	1
hsa-miR-1290	1:19740174:A:T	516601	0.0305959	-0.851935	1
hsa-miR-1290	1:19740823:G:T	517250	0.0305959	-0.851935	1
hsa-miR-1290	1:19749894:C:T	526321	0.0306695	-0.851589	1
hsa-miR-1290	1:19750871:C:A	527298	0.0306695	-0.851589	1
hsa-miR-1290	1:19750909:G:T	527336	0.0306695	-0.851589	1
hsa-miR-1290	1:19751333:T:C	527760	0.0306994	-0.851022	1
hsa-miR-1290	1:19754727:C:A	531154	0.0306695	-0.851589	1
hsa-miR-1290	1:19755030:T:C	531457	0.0102264	-1.15794	1
hsa-miR-1290	1:19755256:G:A	531683	0.0306695	-0.851589	1
hsa-miR-1290	1:19755388:C:A	531815	0.0306695	-0.851589	1
hsa-miR-1290	1:19756869:A:G	533296	0.00351393	1.5939	1
hsa-miR-1290	1:19757506:G:C	533933	0.0306695	-0.851589	1
hsa-miR-1290	1:19761429:A:G	537856	0.0162529	1.63563	1
hsa-miR-1290	1:19761554:G:A	537981	0.0116076	-0.93284	1
hsa-miR-1290	1:19761593:C:A	538020	0.0246142	0.946134	1
hsa-miR-1290	1:19764040:C:G	540467	0.0306695	-0.851589	1
hsa-miR-1290	1:19765518:T:G	541945	0.0306695	-0.851589	1
hsa-miR-1290	1:19766248:G:A	542675	0.0306695	-0.851589	1
hsa-miR-1290	1:19767814:G:C	544241	0.0306695	-0.851589	1
hsa-miR-1290	1:19768571:A:G	544998	0.0306695	-0.851589	1
hsa-miR-1290	1:19769243:C:T	545670	0.0306994	-0.851022	1
hsa-miR-1290	1:19771438:C:T	547865	0.0303785	-0.852609	1
hsa-miR-1290	1:19771925:C:T	548352	0.0306994	-0.851022	1
hsa-miR-1290	1:19779860:G:A	556287	0.0308073	0.854053	1
hsa-miR-1290	1:19780509:C:T	556936	0.0306695	-0.851589	1
hsa-miR-1290	1:19780968:G:T	557395	0.0308197	0.854514	1
hsa-miR-1290	1:19781949:C:T	558376	0.0303828	-0.853518	1
hsa-miR-1290	1:19783939:A:G	560366	0.030584	0.854166	1
hsa-miR-1290	1:19785911:G:A	562338	0.030584	0.854166	1
hsa-miR-1290	1:19787354:T:C	563781	0.0310354	-0.854339	1
hsa-miR-1290	1:19811652:C:A	588079	0.0252583	1.39209	1
hsa-miR-1290	1:19814027:A:G	590454	0.0252605	1.39181	1
hsa-miR-1290	1:19814892:T:C	591319	0.0252889	1.39186	1
hsa-miR-1290	1:19814956:T:C	591383	0.0252605	1.39181	1
hsa-miR-1290	1:19899537:A:T	675964	0.0359153	1.59447	1
hsa-miR-1290	1:20066133:T:C	842560	0.00245249	-1.13859	1
hsa-miR-1290	1:20091859:G:A	868286	0.0498465	-1.10325	1
hsa-miR-1290	1:20094689:C:T	871116	0.0279964	1193.84	1
hsa-miR-1290	1:20109839:A:C	886266	0.0358303	-0.930218	1
hsa-miR-1290	1:20134329:G:A	910756	0.0183498	2.31027	1
hsa-miR-1290	1:20147641:T:A	924068	0.0200404	340.355	1
hsa-miR-1290	1:20169016:C:T	945443	0.0376393	-1.7983	1
hsa-miR-1290	1:20187726:G:A	964153	0.0353866	-135.97	1
hsa-miR-1290	1:20190708:G:A	967135	0.0484364	-72.0904	1
hsa-miR-1290	1:20214978:G:C	991405	0.0221467	2.70125	1
hsa-miR-29c-3p	1:206979065:A:G	-996146	0.0460891	-14.7299	1
hsa-miR-29c-3p	1:206984906:G:A	-990305	0.0201246	-2.01997	1
hsa-miR-29c-3p	1:206987213:G:A	-987998	0.048664	1.48578	1
hsa-miR-29c-3p	1:206989608:C:T	-985603	0.0201402	-2.00134	1
hsa-miR-29c-3p	1:206992899:C:G	-982312	0.0201032	-2.00436	1
hsa-miR-29c-3p	1:206999788:G:A	-975423	0.0459284	-1.74445	1
hsa-miR-29c-3p	1:207001267:A:G	-973944	0.0459805	-1.76241	1
hsa-miR-29c-3p	1:207016036:A:G	-959175	0.0460891	-1.66448	1
hsa-miR-29c-3p	1:207019540:C:T	-955671	0.0201022	-2.02037	1
hsa-miR-29c-3p	1:207020724:C:A	-954487	0.0458927	-1.66946	1
hsa-miR-29c-3p	1:207022402:T:C	-952809	0.0201022	-2.02242	1
hsa-miR-29c-3p	1:207051423:T:C	-923788	0.0460891	-22.8011	1
hsa-miR-29c-3p	1:207051440:G:A	-923771	0.0456946	-1.6717	1
hsa-miR-29c-3p	1:207071595:G:A	-903616	0.041456	0.835345	1
hsa-miR-29c-3p	1:207072151:T:C	-903060	0.0415186	0.835159	1
hsa-miR-29c-3p	1:207072959:C:T	-902252	0.041284	0.834663	1
hsa-miR-29c-3p	1:207073133:G:A	-902078	0.0415186	0.835159	1
hsa-miR-29c-3p	1:207073491:T:C	-901720	0.0415186	0.835159	1
hsa-miR-29c-3p	1:207074905:T:C	-900306	0.041284	0.834663	1
hsa-miR-29c-3p	1:207075171:T:C	-900040	0.041284	0.834663	1
hsa-miR-29c-3p	1:207079615:A:G	-895596	0.0417898	0.835462	1
hsa-miR-29c-3p	1:207079782:A:G	-895429	0.0417898	0.835462	1
hsa-miR-29c-3p	1:207079965:A:G	-895246	0.0417898	0.835462	1
hsa-miR-29c-3p	1:207080041:T:G	-895170	0.0417898	0.835462	1
hsa-miR-29c-3p	1:207080514:T:C	-894697	0.0417898	0.835462	1
hsa-miR-29c-3p	1:207080565:C:T	-894646	0.0412747	0.834813	1
hsa-miR-29c-3p	1:207080628:T:A	-894583	0.0417898	0.835462	1
hsa-miR-29c-3p	1:207081654:A:G	-893557	0.0417898	0.835462	1
hsa-miR-29c-3p	1:207086107:G:A	-889104	0.0460891	-64.0184	1
hsa-miR-29c-3p	1:207114861:T:C	-860350	0.019845	-2.0317	1
hsa-miR-29c-3p	1:207116368:C:A	-858843	0.0201246	-2.18536	1
hsa-miR-29c-3p	1:207131853:T:G	-843358	0.0198407	-2.06735	1
hsa-miR-29c-3p	1:207135723:G:A	-839488	0.0198242	-2.06974	1
hsa-miR-29c-3p	1:207146837:A:G	-828374	0.037424	0.799095	1
hsa-miR-29c-3p	1:207152624:G:C	-822587	0.0372945	0.799953	1
hsa-miR-29c-3p	1:207152676:A:C	-822535	0.0372945	0.799953	1
hsa-miR-29c-3p	1:207153881:G:A	-821330	0.0201966	0.812835	1
hsa-miR-29c-3p	1:207154080:G:A	-821131	0.0429966	-214.61	1
hsa-miR-29c-3p	1:207156555:G:A	-818656	0.0363314	0.758311	1
hsa-miR-29c-3p	1:207156746:G:A	-818465	0.0362893	0.758613	1
hsa-miR-29c-3p	1:207158689:A:T	-816522	0.0478349	0.755539	1
hsa-miR-29c-3p	1:207162433:T:C	-812778	0.0477939	0.755603	1
hsa-miR-29c-3p	1:207162903:A:G	-812308	0.047818	0.755646	1
hsa-miR-29c-3p	1:207163372:A:G	-811839	0.047818	0.755646	1
hsa-miR-29c-3p	1:207165730:T:G	-809481	0.0471314	0.756707	1
hsa-miR-29c-3p	1:207166024:A:G	-809187	0.0464665	0.757687	1
hsa-miR-29c-3p	1:207172613:T:G	-802598	0.0390386	0.763059	1
hsa-miR-29c-3p	1:207181668:C:T	-793543	0.00329259	-1.71643	1
hsa-miR-29c-3p	1:207189287:C:T	-785924	0.0199785	-2.18275	1
hsa-miR-29c-3p	1:207198055:C:T	-777156	0.0448117	-1.68968	1
hsa-miR-29c-3p	1:207219024:T:C	-756187	0.0459097	-2.20924	1
hsa-miR-29c-3p	1:207221833:T:C	-753378	0.0460891	-92.4711	1
hsa-miR-29c-3p	1:207230003:C:T	-745208	0.0271013	-1.8842	1
hsa-miR-29c-3p	1:207271350:A:T	-703861	0.0457455	-1.66977	1
hsa-miR-29c-3p	1:207284967:A:T	-690244	0.0108432	-2.16055	1
hsa-miR-29c-3p	1:207292607:G:C	-682604	0.0407091	-294.915	1
hsa-miR-29c-3p	1:207293730:G:A	-681481	0.0460891	-3.3157	1
hsa-miR-29c-3p	1:207316839:A:G	-658372	0.0388914	-1.71825	1
hsa-miR-29c-3p	1:207379616:G:T	-595595	0.0460891	-1664.48	1
hsa-miR-29c-3p	1:207391064:C:T	-584147	0.0460891	-832.239	1
hsa-miR-29c-3p	1:207391331:G:A	-583880	0.0201246	-15.3984	1
hsa-miR-29c-3p	1:207415511:G:A	-559700	0.0198802	-2.09095	1
hsa-miR-29c-3p	1:207420350:C:T	-554861	0.0403393	-1.70972	1
hsa-miR-29c-3p	1:207430109:T:C	-545102	0.0460891	-50.4388	1
hsa-miR-29c-3p	1:207435648:T:C	-539563	0.0460191	-1.66555	1
hsa-miR-29c-3p	1:207445637:C:T	-529574	0.019882	-2.07577	1
hsa-miR-29c-3p	1:207483767:T:A	-491444	0.0195789	-2.06068	1
hsa-miR-29c-3p	1:207483828:C:T	-491383	0.043084	-1.68848	1
hsa-miR-29c-3p	1:207495552:G:T	-479659	0.0460891	-1664.48	1
hsa-miR-29c-3p	1:207535620:A:G	-439591	0.0460891	-1664.48	1
hsa-miR-29c-3p	1:207538392:G:C	-436819	0.0460891	-1664.48	1
hsa-miR-29c-3p	1:207543852:G:A	-431359	0.0338915	17.7084	1
hsa-miR-29c-3p	1:207545307:G:C	-429904	0.0153894	-22.53	1
hsa-miR-29c-3p	1:207545498:C:T	-429713	0.0236089	19.4513	1
hsa-miR-29c-3p	1:207567021:A:T	-408190	0.0460891	-1664.48	1
hsa-miR-29c-3p	1:207578983:A:G	-396228	0.0460549	-1.62123	1
hsa-miR-29c-3p	1:207585885:G:A	-389326	0.0460891	-13.6433	1
hsa-miR-29c-3p	1:207607222:A:G	-367989	0.0201246	-23.5505	1
hsa-miR-29c-3p	1:207634516:C:T	-340695	0.0201246	-34.5137	1
hsa-miR-29c-3p	1:207647544:A:T	-327667	0.000204632	-1.87605	0.271062
hsa-miR-29c-3p	1:207654436:G:A	-320775	0.0201246	-15.3984	1
hsa-miR-29c-3p	1:207666591:C:T	-308620	0.00020752	-1.87072	0.271062
hsa-miR-29c-3p	1:207667577:C:T	-307634	0.0200875	-2.00884	1
hsa-miR-29c-3p	1:207689709:A:T	-285502	0.0463715	-2.38008	1
hsa-miR-29c-3p	1:207696913:T:A	-278298	0.000204884	-1.8724	0.271062
hsa-miR-29c-3p	1:207750452:C:T	-224759	0.0460891	-832.239	1
hsa-miR-29c-3p	1:207766257:A:G	-208954	0.0463591	-2.27594	1
hsa-miR-29c-3p	1:207767020:C:T	-208191	0.0460891	-1664.48	1
hsa-miR-29c-3p	1:207773400:C:G	-201811	0.0460891	-832.239	1
hsa-miR-29c-3p	1:207781952:A:G	-193259	0.0460891	-1664.48	1
hsa-miR-29c-3p	1:207786780:G:A	-188431	0.0105274	-1.98443	1
hsa-miR-29c-3p	1:207793202:C:A	-182009	0.0463727	-2.39033	1
hsa-miR-29c-3p	1:207841433:C:T	-133778	0.0201246	-400.358	1
hsa-miR-29c-3p	1:207855911:C:A	-119300	0.0213341	-29.6855	1
hsa-miR-29c-3p	1:207858454:T:A	-116757	0.0182687	-3.64384	1
hsa-miR-29c-3p	1:207869605:C:T	-105606	0.0404838	-1.69823	1
hsa-miR-29c-3p	1:207888281:G:A	-86930	0.0460891	-1664.48	1
hsa-miR-29c-3p	1:207896010:C:T	-79201	0.0460891	-554.826	1
hsa-miR-29c-3p	1:207900074:G:A	-75137	0.0201246	-111.211	1
hsa-miR-29c-3p	1:207911021:G:C	-64190	0.0201246	-2001.79	1
hsa-miR-29c-3p	1:207914452:G:A	-60759	0.0463771	-1.97271	1
hsa-miR-29c-3p	1:207917473:C:T	-57738	0.0460891	-72.3687	1
hsa-miR-29c-3p	1:207928252:A:C	-46959	0.0201246	-35.1192	1
hsa-miR-29c-3p	1:207938764:A:G	-36447	0.0201246	-2001.79	1
hsa-miR-29c-3p	1:207940067:C:T	-35144	0.0201246	-1000.9	1
hsa-miR-29c-3p	1:207953721:C:T	-21490	0.0236458	-1501.09	1
hsa-miR-29c-3p	1:207954696:A:G	-20515	0.0460891	-554.826	1
hsa-miR-29c-3p	1:207960359:G:C	-14852	0.0201246	-1000.9	1
hsa-miR-29c-3p	1:207966403:G:C	-8808	0.000240757	-1.92847	0.30361
hsa-miR-29c-3p	1:207970966:A:G	-4245	0.0201246	-2001.79	1
hsa-miR-29c-3p	1:207975315:C:T	104	0.0285986	-1575.25	1
hsa-miR-29c-3p	1:207984100:C:A	8889	0.0201246	-2001.79	1
hsa-miR-29c-3p	1:207997279:C:T	22068	0.0201246	-2001.79	1
hsa-miR-29c-3p	1:207999951:G:A	24740	0.0486738	1.5265	1
hsa-miR-29c-3p	1:208011313:C:T	36102	0.0460891	-554.826	1
hsa-miR-29c-3p	1:208025173:C:G	49962	0.000221383	-1.8383	0.286314
hsa-miR-29c-3p	1:208026424:T:C	51213	0.0236458	-1501.09	1
hsa-miR-29c-3p	1:208038762:G:A	63551	0.0236458	-1501.09	1
hsa-miR-29c-3p	1:208041823:G:A	66612	0.0201246	-76.992	1
hsa-miR-29c-3p	1:208042423:G:A	67212	0.0236458	-1501.09	1
hsa-miR-29c-3p	1:208052836:C:T	77625	0.0201246	-2001.79	1
hsa-miR-29c-3p	1:208063626:T:A	88415	0.0201246	-2001.79	1
hsa-miR-29c-3p	1:208064126:C:A	88915	0.0460891	-1.6779	1
hsa-miR-29c-3p	1:208077955:C:T	102744	0.0201246	-2001.79	1
hsa-miR-29c-3p	1:208079090:C:G	103879	0.0460891	-1.67621	1
hsa-miR-29c-3p	1:208081640:G:A	106429	0.0460891	-1.67284	1
hsa-miR-29c-3p	1:208088477:G:A	113266	0.0201246	-2001.79	1
hsa-miR-29c-3p	1:208095522:A:G	120311	0.0201246	-2.51166	1
hsa-miR-29c-3p	1:208095627:A:G	120416	0.0198895	-55.6139	1
hsa-miR-29c-3p	1:208096743:C:A	121532	0.0201246	-2001.79	1
hsa-miR-29c-3p	1:208126333:C:T	151122	0.0201246	-2001.79	1
hsa-miR-29c-3p	1:208132722:G:A	157511	0.0236458	-1501.09	1
hsa-miR-29c-3p	1:208140907:G:A	165696	0.0201246	-2001.79	1
hsa-miR-29c-3p	1:208142785:T:G	167574	0.000286046	1.85888	0.344536
hsa-miR-29c-3p	1:208143580:G:A	168369	0.000208251	-1.87017	0.271062
hsa-miR-29c-3p	1:208143795:G:A	168584	0.000262275	1.86795	0.322703
hsa-miR-29c-3p	1:208145061:A:G	169850	0.000262275	1.86795	0.322703
hsa-miR-29c-3p	1:208145073:C:T	169862	0.0111438	0.799936	1
hsa-miR-29c-3p	1:208148859:A:G	173648	0.000208251	-1.87017	0.271062
hsa-miR-29c-3p	1:208149290:A:C	174079	0.000208251	-1.87017	0.271062
hsa-miR-29c-3p	1:208150198:G:A	174987	0.000208251	-1.87017	0.271062
hsa-miR-29c-3p	1:208150334:G:A	175123	0.0460891	-7.11316	1
hsa-miR-29c-3p	1:208150381:A:G	175170	0.0201246	-2.0058	1
hsa-miR-29c-3p	1:208151038:G:A	175827	0.0460891	-1664.48	1
hsa-miR-29c-3p	1:208151575:G:A	176364	0.000207955	1.86939	0.271062
hsa-miR-29c-3p	1:208153080:C:T	177869	0.000208251	-1.87017	0.271062
hsa-miR-29c-3p	1:208153484:A:G	178273	0.00025875	1.87349	0.320314
hsa-miR-29c-3p	1:208156869:C:T	181658	0.00025875	1.87349	0.320314
hsa-miR-29c-3p	1:208156967:C:T	181756	0.000208251	-1.87017	0.271062
hsa-miR-29c-3p	1:208157192:G:A	181981	0.00025875	1.87349	0.320314
hsa-miR-29c-3p	1:208161060:C:T	185849	0.0460891	-26.4203	1
hsa-miR-29c-3p	1:208161819:G:T	186608	0.0460891	-1.66448	1
hsa-miR-29c-3p	1:208162531:A:G	187320	0.0461401	-1.66906	1
hsa-miR-29c-3p	1:208163603:T:A	188392	0.0460891	-1.66448	1
hsa-miR-29c-3p	1:208164618:C:T	189407	0.0460891	-1.66448	1
hsa-miR-29c-3p	1:208167741:A:G	192530	0.0460891	-1.66448	1
hsa-miR-29c-3p	1:208171232:A:C	196021	0.0460891	-1.66448	1
hsa-miR-29c-3p	1:208171582:T:C	196371	0.0460891	-1.66448	1
hsa-miR-29c-3p	1:208172622:T:C	197411	0.0460891	-1664.48	1
hsa-miR-29c-3p	1:208178085:T:G	202874	0.0215085	-37.1322	1
hsa-miR-29c-3p	1:208185861:G:A	210650	0.0442247	-0.973867	1
hsa-miR-29c-3p	1:208186247:C:T	211036	0.0460891	-832.239	1
hsa-miR-29c-3p	1:208186634:G:A	211423	0.0180459	-57.5624	1
hsa-miR-29c-3p	1:208187703:T:C	212492	0.0294599	-43.3111	1
hsa-miR-29c-3p	1:208209404:T:C	234193	0.0208188	-1.99633	1
hsa-miR-29c-3p	1:208226988:G:A	251777	0.0460891	-832.239	1
hsa-miR-29c-3p	1:208246122:C:G	270911	0.042412	-1.18757	1
hsa-miR-29c-3p	1:208253740:A:G	278529	0.0460891	-554.826	1
hsa-miR-29c-3p	1:208262373:T:C	287162	0.0498242	1.161	1
hsa-miR-29c-3p	1:208263222:C:A	288011	0.0496414	-1.16158	1
hsa-miR-29c-3p	1:208279787:C:T	304576	0.0460891	-1664.48	1
hsa-miR-29c-3p	1:208290119:A:G	314908	0.0422012	-1.18708	1
hsa-miR-29c-3p	1:208294409:C:T	319198	0.0478061	-1.6563	1
hsa-miR-29c-3p	1:208295772:T:C	320561	0.0422012	-1.18708	1
hsa-miR-29c-3p	1:208296814:T:C	321603	0.0422012	-1.18708	1
hsa-miR-29c-3p	1:208328792:G:C	353581	0.0460891	-1.66615	1
hsa-miR-29c-3p	1:208331267:A:C	356056	0.0460891	-277.413	1
hsa-miR-29c-3p	1:208332354:G:A	357143	0.0460891	-1.66781	1
hsa-miR-29c-3p	1:208332804:G:A	357593	0.0200699	-2.01282	1
hsa-miR-29c-3p	1:208336380:C:T	361169	0.0460891	-118.891	1
hsa-miR-29c-3p	1:208361527:C:T	386316	0.0423512	-1.18722	1
hsa-miR-29c-3p	1:208361754:T:C	386543	0.0460891	-832.239	1
hsa-miR-29c-3p	1:208364232:G:A	389021	0.0460891	-832.239	1
hsa-miR-29c-3p	1:208369847:G:C	394636	0.0460891	-1664.48	1
hsa-miR-29c-3p	1:208375553:G:T	400342	0.0460891	-832.239	1
hsa-miR-29c-3p	1:208376374:C:T	401163	0.0460891	-832.239	1
hsa-miR-29c-3p	1:208398487:G:A	423276	0.0460891	-69.3533	1
hsa-miR-29c-3p	1:208400227:G:A	425016	0.0459839	-1.67278	1
hsa-miR-29c-3p	1:208401055:G:C	425844	0.0460891	-832.239	1
hsa-miR-29c-3p	1:208411188:G:A	435977	0.0468037	-0.867277	1
hsa-miR-29c-3p	1:208412679:T:G	437468	0.0460891	-1664.48	1
hsa-miR-29c-3p	1:208422769:C:G	447558	0.0201246	-2.00179	1
hsa-miR-29c-3p	1:208423698:A:G	448487	0.00833044	-1.33154	1
hsa-miR-29c-3p	1:208424980:G:A	449769	0.00833044	-1.33154	1
hsa-miR-29c-3p	1:208426298:C:T	451087	0.00833044	-1.33154	1
hsa-miR-29c-3p	1:208426693:G:T	451482	0.00845668	-1.33556	1
hsa-miR-29c-3p	1:208434355:T:C	459144	0.00849206	-1.33665	1
hsa-miR-29c-3p	1:208435564:T:C	460353	0.00849206	-1.33665	1
hsa-miR-29c-3p	1:208435593:G:A	460382	0.0460891	-277.413	1
hsa-miR-29c-3p	1:208436739:C:T	461528	0.0460891	-1664.48	1
hsa-miR-29c-3p	1:208438604:C:G	463393	0.00855198	-1.33845	1
hsa-miR-29c-3p	1:208441547:A:G	466336	0.0460891	-23.1178	1
hsa-miR-29c-3p	1:208442034:C:T	466823	0.00855198	-1.33845	1
hsa-miR-29c-3p	1:208443290:C:T	468079	0.0460891	-1664.48	1
hsa-miR-29c-3p	1:208443755:A:G	468544	0.0460891	-166.448	1
hsa-miR-29c-3p	1:208445550:C:T	470339	0.0184479	-1.08363	1
hsa-miR-29c-3p	1:208457837:G:T	482626	0.0482723	-115.866	1
hsa-miR-29c-3p	1:208459132:C:T	483921	0.0460891	-277.413	1
hsa-miR-29c-3p	1:208460569:A:T	485358	0.0460891	-1664.48	1
hsa-miR-29c-3p	1:208465863:G:A	490652	0.0460891	-1664.48	1
hsa-miR-29c-3p	1:208472994:T:C	497783	0.0460891	-1664.48	1
hsa-miR-29c-3p	1:208477738:G:A	502527	0.0460891	-237.783	1
hsa-miR-29c-3p	1:208480408:C:T	505197	0.0460891	-8.15921	1
hsa-miR-29c-3p	1:208496456:T:A	521245	0.0460891	-151.316	1
hsa-miR-29c-3p	1:208499756:T:C	524545	0.0460891	-1664.48	1
hsa-miR-29c-3p	1:208517986:C:T	542775	0.0405671	-24.6765	1
hsa-miR-29c-3p	1:208524642:C:T	549431	0.0460891	-1.68129	1
hsa-miR-29c-3p	1:208527942:T:A	552731	0.0342553	-0.801816	1
hsa-miR-29c-3p	1:208540776:G:C	565565	0.0437377	-287.969	1
hsa-miR-29c-3p	1:208542668:C:A	567457	0.0297058	-1.11684	1
hsa-miR-29c-3p	1:208547488:T:C	572277	0.0460891	-1664.48	1
hsa-miR-29c-3p	1:208547496:A:G	572285	0.0386953	-0.660034	1
hsa-miR-29c-3p	1:208548273:C:T	573062	0.020023	-2.00384	1
hsa-miR-29c-3p	1:208548393:G:A	573182	0.0388085	0.660182	1
hsa-miR-29c-3p	1:208551275:A:G	576064	0.0460891	-184.942	1
hsa-miR-29c-3p	1:208557123:A:G	581912	0.0479703	-0.732942	1
hsa-miR-29c-3p	1:208557801:T:A	582590	0.0296104	-0.725424	1
hsa-miR-29c-3p	1:208558528:C:T	583317	0.0460891	-92.4711	1
hsa-miR-29c-3p	1:208559656:T:C	584445	0.0478797	-0.733238	1
hsa-miR-29c-3p	1:208559858:G:A	584647	0.0460891	-1664.48	1
hsa-miR-29c-3p	1:208561869:C:T	586658	0.0460891	-1.66448	1
hsa-miR-29c-3p	1:208562390:G:A	587179	0.0455315	-0.744774	1
hsa-miR-29c-3p	1:208564171:C:T	588960	0.0455315	-0.744774	1
hsa-miR-29c-3p	1:208564510:G:A	589299	0.0460891	-1.66448	1
hsa-miR-29c-3p	1:208564743:A:G	589532	0.0302943	0.71637	1
hsa-miR-29c-3p	1:208565060:G:A	589849	0.0325621	0.701104	1
hsa-miR-29c-3p	1:208566685:T:C	591474	0.0440746	-0.751563	1
hsa-miR-29c-3p	1:208568131:T:C	592920	0.0460891	-1.66448	1
hsa-miR-29c-3p	1:208569140:G:A	593929	0.0460891	-1664.48	1
hsa-miR-29c-3p	1:208569475:A:G	594264	0.034774	0.694352	1
hsa-miR-29c-3p	1:208570419:A:G	595208	0.0439092	-0.751656	1
hsa-miR-29c-3p	1:208571593:G:A	596382	0.0460891	-1664.48	1
hsa-miR-29c-3p	1:208572995:T:C	597784	0.0391019	0.730184	1
hsa-miR-29c-3p	1:208576140:C:T	600929	0.0442292	-0.736951	1
hsa-miR-29c-3p	1:208576775:A:G	601564	0.0460891	-97.9105	1
hsa-miR-29c-3p	1:208578228:T:C	603017	0.0460891	-1664.48	1
hsa-miR-29c-3p	1:208583952:C:T	608741	0.0460891	-237.783	1
hsa-miR-29c-3p	1:208584265:A:G	609054	0.0460891	-1664.48	1
hsa-miR-29c-3p	1:208585786:T:G	610575	0.0451766	-1.09485	1
hsa-miR-29c-3p	1:208586059:C:G	610848	0.0460891	-237.783	1
hsa-miR-29c-3p	1:208589905:C:T	614694	0.0276434	0.623107	1
hsa-miR-29c-3p	1:208589950:G:C	614739	0.0460891	-151.316	1
hsa-miR-29c-3p	1:208590264:C:G	615053	0.0460891	-277.413	1
hsa-miR-29c-3p	1:208590923:G:T	615712	0.0460891	-1664.48	1
hsa-miR-29c-3p	1:208593334:G:A	618123	0.0191721	-2.02865	1
hsa-miR-29c-3p	1:208596019:C:T	620808	0.0460891	-416.12	1
hsa-miR-29c-3p	1:208608789:A:G	633578	0.0441647	-54.348	1
hsa-miR-29c-3p	1:208611347:G:A	636136	0.0460891	-1664.48	1
hsa-miR-29c-3p	1:208616584:A:G	641373	0.0184393	-2.04688	1
hsa-miR-29c-3p	1:208618100:A:G	642889	0.0184393	-2.04688	1
hsa-miR-29c-3p	1:208618173:T:C	642962	0.0184393	-2.04688	1
hsa-miR-29c-3p	1:208624182:T:A	648971	0.0460891	-832.239	1
hsa-miR-29c-3p	1:208627695:A:T	652484	0.0460891	-1.90444	1
hsa-miR-29c-3p	1:208629003:G:A	653792	0.0201246	-2.00179	1
hsa-miR-29c-3p	1:208629207:A:G	653996	0.0430041	-1.21729	1
hsa-miR-29c-3p	1:208642105:C:T	666894	0.0206579	1.48987	1
hsa-miR-29c-3p	1:208649655:C:A	674444	0.0460891	-1664.48	1
hsa-miR-29c-3p	1:208651389:C:T	676178	0.048664	1485.78	1
hsa-miR-29c-3p	1:208657879:G:A	682668	0.048664	371.445	1
hsa-miR-29c-3p	1:208659972:C:T	684761	0.0201246	-2.00179	1
hsa-miR-29c-3p	1:208701665:C:T	726454	0.0203392	1.48624	1
hsa-miR-29c-3p	1:208727076:T:C	751865	0.0460891	-1.90444	1
hsa-miR-29c-3p	1:208731969:T:C	756758	0.0471461	-1.87135	1
hsa-miR-29c-3p	1:208746375:A:G	771164	0.0201246	-2.26447	1
hsa-miR-29c-3p	1:208753912:G:T	778701	0.0373775	0.98971	1
hsa-miR-29c-3p	1:208756374:A:G	781163	0.000207955	-1.86939	0.271062
hsa-miR-29c-3p	1:208762732:G:A	787521	0.0243086	-1.29415	1
hsa-miR-29c-3p	1:208787064:G:A	811853	0.0374304	-1.80517	1
hsa-miR-29c-3p	1:208798242:A:G	823031	0.0460891	-1.66448	1
hsa-miR-29c-3p	1:208802450:A:C	827239	0.0201246	-2.00179	1
hsa-miR-29c-3p	1:208810046:T:C	834835	0.000205203	-1.8718	0.271062
hsa-miR-29c-3p	1:208810540:G:A	835329	0.0460891	-1.66448	1
hsa-miR-29c-3p	1:208815637:A:T	840426	0.0460891	-1.66781	1
hsa-miR-29c-3p	1:208825358:C:T	850147	0.0460891	-1.66448	1
hsa-miR-29c-3p	1:208826479:C:T	851268	0.0460891	-1.66448	1
hsa-miR-29c-3p	1:208837475:A:G	862264	0.0460891	-166.448	1
hsa-miR-29c-3p	1:208838301:T:C	863090	0.0460078	-1.66501	1
hsa-miR-29c-3p	1:208843331:A:G	868120	0.0460078	-1.66501	1
hsa-miR-29c-3p	1:208852595:G:A	877384	0.0460891	-1.66448	1
hsa-miR-29c-3p	1:208860568:G:A	885357	0.0460891	-332.896	1
hsa-miR-29c-3p	1:208863452:C:T	888241	0.0460891	-1664.48	1
hsa-miR-29c-3p	1:208870167:G:A	894956	0.0460891	-1664.48	1
hsa-miR-29c-3p	1:208874878:A:G	899667	0.0455975	-19.3912	1
hsa-miR-29c-3p	1:208913034:C:A	937823	0.0185901	-1.81995	1
hsa-miR-29c-3p	1:208923325:G:T	948114	0.0460891	-1.90444	1
hsa-miR-29c-3p	1:208936002:A:G	960791	0.0460891	-66.5792	1
hsa-miR-29c-3p	1:208940638:A:G	965427	0.0460891	-1.66448	1
hsa-miR-29c-3p	1:208952959:T:C	977748	0.0460891	-1.66448	1
hsa-miR-29c-3p	1:208953081:A:G	977870	0.0460891	-1.66448	1
hsa-miR-29c-3p	1:208953121:G:C	977910	0.0460891	-1.66448	1
hsa-miR-29c-3p	1:208953343:A:C	978132	0.0460891	-1.66448	1
hsa-miR-29c-3p	1:208953613:C:T	978402	0.0460891	-1.66448	1
hsa-miR-29c-3p	1:208953977:T:A	978766	0.0460891	-1.66448	1
hsa-miR-29c-3p	1:208954006:C:T	978795	0.0460891	-1.66448	1
hsa-miR-29c-3p	1:208954531:G:A	979320	0.0460891	-1.66448	1
hsa-miR-29c-3p	1:208954569:A:G	979358	0.0460891	-1.66448	1
hsa-miR-29c-3p	1:208954631:G:A	979420	0.0460456	-1.66477	1
hsa-miR-29c-3p	1:208954644:C:T	979433	0.0460456	-1.66477	1
hsa-miR-29c-3p	1:208954740:T:C	979529	0.0460891	-1.66448	1
hsa-miR-29c-3p	1:208954997:G:A	979786	0.0460891	-1.66448	1
hsa-miR-29c-3p	1:208955243:C:A	980032	0.0460891	-1.66448	1
hsa-miR-29c-3p	1:208955738:A:G	980527	0.0460891	-1.66448	1
hsa-miR-29c-3p	1:208956116:G:A	980905	0.0460891	-1.66448	1
hsa-miR-29c-3p	1:208959155:A:T	983944	0.022023	-1.09257	1
hsa-miR-29c-3p	1:208959462:C:T	984251	0.0460891	-1.66448	1
hsa-miR-29c-3p	1:208959957:C:T	984746	0.0147517	-2.18144	1
hsa-miR-200c-3p	12:6076941:A:G	-995965	0.000111323	3.50832	0.239663
hsa-miR-200c-3p	12:6080594:T:C	-992312	0.00200964	-420.32	1
hsa-miR-200c-3p	12:6086894:G:A	-986012	0.0363645	-1019.3	1
hsa-miR-200c-3p	12:6091478:T:C	-981428	9.59145e-05	-4.0289	0.231109
hsa-miR-200c-3p	12:6097874:T:G	-975032	0.0378103	-382.628	1
hsa-miR-200c-3p	12:6103587:G:C	-969319	8.69141e-05	-186.355	0.218567
hsa-miR-200c-3p	12:6116736:A:C	-956170	8.69141e-05	-2049.9	0.218567
hsa-miR-200c-3p	12:6123403:C:G	-949503	0.000271556	-490.877	0.331104
hsa-miR-200c-3p	12:6138040:A:G	-934866	8.69141e-05	-2.05195	0.218567
hsa-miR-200c-3p	12:6139130:G:A	-933776	8.69141e-05	-2049.9	0.218567
hsa-miR-200c-3p	12:6139135:A:G	-933771	8.69141e-05	-512.475	0.218567
hsa-miR-200c-3p	12:6140884:C:G	-932022	8.69141e-05	-2049.9	0.218567
hsa-miR-200c-3p	12:6154712:G:A	-918194	0.0364671	-168.477	1
hsa-miR-200c-3p	12:6155224:A:G	-917682	8.69141e-05	-21.8075	0.218567
hsa-miR-200c-3p	12:6172991:G:A	-899915	8.69141e-05	-2.31889	0.218567
hsa-miR-200c-3p	12:6174490:C:G	-898416	8.6914e-05	-2.30326	0.218567
hsa-miR-200c-3p	12:6184833:C:G	-888073	8.69141e-05	-2049.9	0.218567
hsa-miR-200c-3p	12:6195949:G:C	-876957	8.69141e-05	-2049.9	0.218567
hsa-miR-200c-3p	12:6197286:A:G	-875620	8.69141e-05	-2049.9	0.218567
hsa-miR-200c-3p	12:6202590:C:A	-870316	0.0277137	-139.791	1
hsa-miR-200c-3p	12:6207699:C:T	-865207	8.6914e-05	-78.8424	0.218567
hsa-miR-200c-3p	12:6216016:G:A	-856890	0.000119772	-78.7141	0.239663
hsa-miR-200c-3p	12:6220523:G:A	-852383	8.6914e-05	-75.9223	0.218567
hsa-miR-200c-3p	12:6229721:G:A	-843185	0.00107581	-371.294	1
hsa-miR-200c-3p	12:6236225:G:A	-836681	0.000244823	-105.986	0.306826
hsa-miR-200c-3p	12:6243293:C:T	-829613	0.00144806	-1.25712	1
hsa-miR-200c-3p	12:6248241:G:A	-824665	8.69141e-05	-113.883	0.218567
hsa-miR-200c-3p	12:6250449:G:C	-822457	8.69141e-05	-2049.9	0.218567
hsa-miR-200c-3p	12:6252786:G:T	-820120	8.69141e-05	-23.0326	0.218567
hsa-miR-200c-3p	12:6265350:G:A	-807556	8.69141e-05	-2049.9	0.218567
hsa-miR-200c-3p	12:6265458:C:A	-807448	0.000656792	-80.9746	0.694179
hsa-miR-200c-3p	12:6275079:C:A	-797827	0.0432363	-975.338	1
hsa-miR-200c-3p	12:6277628:G:A	-795278	8.69141e-05	-2049.9	0.218567
hsa-miR-200c-3p	12:6286806:G:T	-786100	8.69141e-05	-2049.9	0.218567
hsa-miR-200c-3p	12:6291977:G:A	-780929	0.0432363	-975.338	1
hsa-miR-200c-3p	12:6295472:G:A	-777434	0.000103034	-148.261	0.239663
hsa-miR-200c-3p	12:6296107:G:T	-776799	8.7505e-05	-17.2354	0.218567
hsa-miR-200c-3p	12:6303095:G:A	-769811	8.69141e-05	-1024.95	0.218567
hsa-miR-200c-3p	12:6305340:G:A	-767566	8.69141e-05	-1024.95	0.218567
hsa-miR-200c-3p	12:6305533:G:A	-767373	8.6914e-05	-292.843	0.218567
hsa-miR-200c-3p	12:6312199:T:A	-760707	8.69141e-05	-683.3	0.218567
hsa-miR-200c-3p	12:6313931:G:A	-758975	8.69141e-05	-1024.95	0.218567
hsa-miR-200c-3p	12:6314619:T:C	-758287	0.000185384	-661.438	0.255251
hsa-miR-200c-3p	12:6322422:C:T	-750484	8.69141e-05	-512.475	0.218567
hsa-miR-200c-3p	12:6327249:T:C	-745657	8.69141e-05	-1024.95	0.218567
hsa-miR-200c-3p	12:6328777:A:G	-744129	0.00452431	-753.061	1
hsa-miR-200c-3p	12:6331594:A:G	-741312	8.69141e-05	-1024.95	0.218567
hsa-miR-200c-3p	12:6332198:C:G	-740708	8.69141e-05	-1024.95	0.218567
hsa-miR-200c-3p	12:6336875:G:C	-736031	8.69141e-05	-2049.9	0.218567
hsa-miR-200c-3p	12:6339360:G:A	-733546	8.69141e-05	-2049.9	0.218567
hsa-miR-200c-3p	12:6340133:C:A	-732773	0.0108788	-579.851	1
hsa-miR-200c-3p	12:6340511:C:T	-732395	8.69141e-05	-2049.9	0.218567
hsa-miR-200c-3p	12:6345247:G:A	-727659	8.69141e-05	-1024.95	0.218567
hsa-miR-200c-3p	12:6350200:G:T	-722706	8.69141e-05	-1024.95	0.218567
hsa-miR-200c-3p	12:6361317:C:T	-711589	8.69141e-05	-2049.9	0.218567
hsa-miR-200c-3p	12:6363873:A:G	-709033	0.000372176	-382.482	0.426792
hsa-miR-200c-3p	12:6364570:C:T	-708336	0.0432363	-975.338	1
hsa-miR-200c-3p	12:6365011:G:A	-707895	8.69141e-05	-2049.9	0.218567
hsa-miR-200c-3p	12:6366838:C:T	-706068	0.000670462	-96.2632	0.706782
hsa-miR-200c-3p	12:6370726:A:G	-702180	0.0363645	-1019.3	1
hsa-miR-200c-3p	12:6374276:G:A	-698630	0.00011291	-2.04778	0.239663
hsa-miR-200c-3p	12:6376428:A:G	-696478	0.000113166	-2.04678	0.239663
hsa-miR-200c-3p	12:6377095:G:A	-695811	0.000112896	-2.04706	0.239663
hsa-miR-200c-3p	12:6388295:C:G	-684611	8.69141e-05	-2.05401	0.218567
hsa-miR-200c-3p	12:6392361:A:C	-680545	0.000106364	-2.04907	0.239663
hsa-miR-200c-3p	12:6401588:C:G	-671318	8.69141e-05	-2.05401	0.218567
hsa-miR-200c-3p	12:6408409:G:A	-664497	8.69141e-05	-1024.95	0.218567
hsa-miR-200c-3p	12:6410488:G:T	-662418	8.69141e-05	-1024.95	0.218567
hsa-miR-200c-3p	12:6417024:G:C	-655882	0.0049672	-831.077	1
hsa-miR-200c-3p	12:6422988:G:T	-649918	0.00166305	-6.36327	1
hsa-miR-200c-3p	12:6422997:G:A	-649909	8.69141e-05	-683.3	0.218567
hsa-miR-200c-3p	12:6425525:G:A	-647381	8.6914e-05	-8.23253	0.218567
hsa-miR-200c-3p	12:6428089:G:A	-644817	8.69141e-05	-2049.9	0.218567
hsa-miR-200c-3p	12:6429314:G:A	-643592	0.0363645	-1019.3	1
hsa-miR-200c-3p	12:6432711:A:G	-640195	0.000158414	-157.302	0.239663
hsa-miR-200c-3p	12:6436391:C:T	-636515	8.69141e-05	-1024.95	0.218567
hsa-miR-200c-3p	12:6438736:G:A	-634170	0.020514	-1152.03	1
hsa-miR-200c-3p	12:6441123:C:T	-631783	8.69141e-05	-1024.95	0.218567
hsa-miR-200c-3p	12:6450815:C:A	-622091	0.000277006	-85.1236	0.335726
hsa-miR-200c-3p	12:6453212:G:A	-619694	8.65537e-05	-3.64908	0.218567
hsa-miR-200c-3p	12:6466902:G:A	-606004	0.000271556	-490.877	0.331104
hsa-miR-200c-3p	12:6470461:G:T	-602445	0.000454072	-219.141	0.498128
hsa-miR-200c-3p	12:6473549:C:A	-599357	0.022838	0.823493	1
hsa-miR-200c-3p	12:6473571:A:G	-599335	8.69141e-05	-2049.9	0.218567
hsa-miR-200c-3p	12:6475082:T:G	-597824	0.0222278	0.831098	1
hsa-miR-200c-3p	12:6475897:C:T	-597009	0.00346438	1.28766	1
hsa-miR-200c-3p	12:6476252:A:C	-596654	0.0179382	0.899494	1
hsa-miR-200c-3p	12:6476583:C:T	-596323	0.00344877	1.28963	1
hsa-miR-200c-3p	12:6493911:C:T	-578995	0.00393087	-39.9063	1
hsa-miR-200c-3p	12:6495827:A:G	-577079	0.000600567	-51.099	0.639765
hsa-miR-200c-3p	12:6496340:T:G	-576566	0.0049672	-831.077	1
hsa-miR-200c-3p	12:6512090:A:G	-560816	0.0108788	-1159.7	1
hsa-miR-200c-3p	12:6514618:C:T	-558288	8.69141e-05	-1024.95	0.218567
hsa-miR-200c-3p	12:6517081:G:C	-555825	0.00158888	-69.4015	1
hsa-miR-200c-3p	12:6518070:C:T	-554836	8.69141e-05	-2049.9	0.218567
hsa-miR-200c-3p	12:6523766:A:C	-549140	8.69141e-05	-2049.9	0.218567
hsa-miR-200c-3p	12:6523948:A:C	-548958	0.000238941	-2.70137	0.302262
hsa-miR-200c-3p	12:6531951:T:C	-540955	0.0181396	-0.61624	1
hsa-miR-200c-3p	12:6532015:A:G	-540891	0.0181716	-0.616169	1
hsa-miR-200c-3p	12:6532043:C:T	-540863	8.69141e-05	-2049.9	0.218567
hsa-miR-200c-3p	12:6532282:G:A	-540624	0.0181716	-0.616169	1
hsa-miR-200c-3p	12:6532350:T:G	-540556	0.0181716	-0.616169	1
hsa-miR-200c-3p	12:6532456:A:T	-540450	0.0379103	-0.649786	1
hsa-miR-200c-3p	12:6535887:C:T	-537019	0.0177173	-0.614053	1
hsa-miR-200c-3p	12:6535981:A:C	-536925	0.0177173	-0.614053	1
hsa-miR-200c-3p	12:6536421:C:T	-536485	0.000100377	-101.091	0.236237
hsa-miR-200c-3p	12:6537544:G:A	-535362	0.0170776	-0.609735	1
hsa-miR-200c-3p	12:6537579:T:C	-535327	8.69141e-05	-34.165	0.218567
hsa-miR-200c-3p	12:6538210:T:C	-534696	0.0119789	-1249.96	1
hsa-miR-200c-3p	12:6539946:G:A	-532960	8.69141e-05	-2049.9	0.218567
hsa-miR-200c-3p	12:6545611:G:A	-527295	0.0413618	-0.66098	1
hsa-miR-200c-3p	12:6546390:C:T	-526516	8.69141e-05	-2049.9	0.218567
hsa-miR-200c-3p	12:6546441:G:A	-526465	0.000271556	-490.877	0.331104
hsa-miR-200c-3p	12:6546707:C:T	-526199	0.0108788	-1159.7	1
hsa-miR-200c-3p	12:6547999:A:G	-524907	0.000157617	-99.9455	0.239663
hsa-miR-200c-3p	12:6549047:C:T	-523859	8.69141e-05	-2049.9	0.218567
hsa-miR-200c-3p	12:6551509:C:T	-521397	0.0259132	-0.706793	1
hsa-miR-200c-3p	12:6552284:C:T	-520622	0.0247016	-0.706952	1
hsa-miR-200c-3p	12:6553055:T:C	-519851	0.0259151	-0.70683	1
hsa-miR-200c-3p	12:6553604:C:G	-519302	0.0259986	-0.706697	1
hsa-miR-200c-3p	12:6553792:C:G	-519114	0.0259151	-0.70683	1
hsa-miR-200c-3p	12:6557192:A:T	-515714	0.0246752	-0.728609	1
hsa-miR-200c-3p	12:6562260:G:A	-510646	8.69141e-05	-2049.9	0.218567
hsa-miR-200c-3p	12:6567226:G:A	-505680	8.69141e-05	-683.3	0.218567
hsa-miR-200c-3p	12:6568066:T:C	-504840	8.69141e-05	-1024.95	0.218567
hsa-miR-200c-3p	12:6570228:C:A	-502678	0.0191317	-197.927	1
hsa-miR-200c-3p	12:6570765:G:A	-502141	8.69141e-05	-2049.9	0.218567
hsa-miR-200c-3p	12:6571347:C:T	-501559	0.000102335	-12.1919	0.239453
hsa-miR-200c-3p	12:6580144:C:A	-492762	0.0328277	-0.483784	1
hsa-miR-200c-3p	12:6580268:C:T	-492638	8.69141e-05	-2049.9	0.218567
hsa-miR-200c-3p	12:6582487:C:T	-490419	0.000522071	-314.222	0.562062
hsa-miR-200c-3p	12:6589994:G:A	-482912	8.69141e-05	-2049.9	0.218567
hsa-miR-200c-3p	12:6592315:T:A	-480591	8.99067e-05	-102.278	0.220572
hsa-miR-200c-3p	12:6597822:G:A	-475084	0.00153996	-408.825	1
hsa-miR-200c-3p	12:6601124:A:T	-471782	0.0363645	-1019.3	1
hsa-miR-200c-3p	12:6605480:C:T	-467426	8.69141e-05	-1024.95	0.218567
hsa-miR-200c-3p	12:6606765:T:A	-466141	8.69141e-05	-2049.9	0.218567
hsa-miR-200c-3p	12:6608369:C:A	-464537	0.00183739	-816.18	1
hsa-miR-200c-3p	12:6614527:C:T	-458379	0.0363645	-1019.3	1
hsa-miR-200c-3p	12:6615026:C:G	-457880	8.69141e-05	-2049.9	0.218567
hsa-miR-200c-3p	12:6620163:C:T	-452743	9.2489e-05	-11.0902	0.225541
hsa-miR-200c-3p	12:6626864:C:T	-446042	0.0363645	-1019.3	1
hsa-miR-200c-3p	12:6627384:C:T	-445522	0.00062201	-311.557	0.659138
hsa-miR-200c-3p	12:6629282:G:A	-443624	8.69141e-05	-2049.9	0.218567
hsa-miR-200c-3p	12:6631204:G:A	-441702	8.69141e-05	-2049.9	0.218567
hsa-miR-200c-3p	12:6636868:T:C	-436038	0.0234242	-370.578	1
hsa-miR-200c-3p	12:6639060:C:A	-433846	8.69141e-05	-2049.9	0.218567
hsa-miR-200c-3p	12:6641676:C:T	-431230	8.69141e-05	-186.355	0.218567
hsa-miR-200c-3p	12:6641865:G:A	-431041	0.0108788	-1159.7	1
hsa-miR-200c-3p	12:6645335:C:T	-427571	8.69141e-05	-2049.9	0.218567
hsa-miR-200c-3p	12:6648449:C:T	-424457	0.00062201	-311.557	0.659138
hsa-miR-200c-3p	12:6656651:G:A	-416255	8.69141e-05	-2049.9	0.218567
hsa-miR-200c-3p	12:6659653:A:T	-413253	8.69141e-05	-2049.9	0.218567
hsa-miR-200c-3p	12:6661106:A:C	-411800	0.000289485	-245.47	0.346699
hsa-miR-200c-3p	12:6662661:G:A	-410245	0.000143196	-17.0697	0.239663
hsa-miR-200c-3p	12:6668669:G:A	-404237	0.000147417	-395.926	0.239663
hsa-miR-200c-3p	12:6671893:C:T	-401013	0.0104592	-1230.84	1
hsa-miR-200c-3p	12:6672002:A:G	-400904	8.69141e-05	-2049.9	0.218567
hsa-miR-200c-3p	12:6672082:C:T	-400824	8.69141e-05	-2049.9	0.218567
hsa-miR-200c-3p	12:6672125:C:A	-400781	8.69141e-05	-2049.9	0.218567
hsa-miR-200c-3p	12:6675629:G:A	-397277	8.80828e-05	-343.478	0.218567
hsa-miR-200c-3p	12:6676368:G:A	-396538	8.85496e-05	-13.2296	0.218567
hsa-miR-200c-3p	12:6678823:T:C	-394083	8.80828e-05	-343.478	0.218567
hsa-miR-200c-3p	12:6681316:G:A	-391590	8.69141e-05	-2.0499	0.218567
hsa-miR-200c-3p	12:6685269:T:C	-387637	0.00666453	-82.3986	1
hsa-miR-200c-3p	12:6687905:G:T	-385001	0.0108788	-1159.7	1
hsa-miR-200c-3p	12:6688973:C:A	-383933	0.0442209	0.507971	1
hsa-miR-200c-3p	12:6689505:T:C	-383401	0.00704856	-82.1393	1
hsa-miR-200c-3p	12:6690909:C:T	-381997	0.000112053	-17.3572	0.239663
hsa-miR-200c-3p	12:6691968:T:G	-380938	8.69141e-05	-2049.9	0.218567
hsa-miR-200c-3p	12:6695581:A:C	-377325	8.69141e-05	-409.98	0.218567
hsa-miR-200c-3p	12:6703163:G:A	-369743	8.69141e-05	-1024.95	0.218567
hsa-miR-200c-3p	12:6706334:C:T	-366572	0.0119789	-1249.96	1
hsa-miR-200c-3p	12:6707371:G:A	-365535	8.69141e-05	-2049.9	0.218567
hsa-miR-200c-3p	12:6711026:G:A	-361880	0.000198699	-109.61	0.269009
hsa-miR-200c-3p	12:6711147:C:A	-361759	0.0498016	0.515891	1
hsa-miR-200c-3p	12:6712600:G:C	-360306	0.000188517	-104.137	0.256943
hsa-miR-200c-3p	12:6713367:G:A	-359539	8.69141e-05	-683.3	0.218567
hsa-miR-200c-3p	12:6724386:G:C	-348520	8.69141e-05	-2049.9	0.218567
hsa-miR-200c-3p	12:6728124:T:C	-344782	8.69211e-05	-2.04988	0.218567
hsa-miR-200c-3p	12:6728211:C:T	-344695	8.69141e-05	-2049.9	0.218567
hsa-miR-200c-3p	12:6729956:G:A	-342950	9.83115e-05	-20.7593	0.232729
hsa-miR-200c-3p	12:6731081:G:T	-341825	8.69141e-05	-2.0499	0.218567
hsa-miR-200c-3p	12:6735485:T:G	-337421	0.0286501	-0.870588	1
hsa-miR-200c-3p	12:6739441:A:G	-333465	0.000121003	-56.4588	0.239663
hsa-miR-200c-3p	12:6740394:T:C	-332512	8.69141e-05	-2049.9	0.218567
hsa-miR-200c-3p	12:6741220:C:T	-331686	0.0107631	-0.710889	1
hsa-miR-200c-3p	12:6742277:T:G	-330629	8.69141e-05	-1024.95	0.218567
hsa-miR-200c-3p	12:6747219:A:C	-325687	0.0305528	-1.03271	1
hsa-miR-200c-3p	12:6754363:C:T	-318543	8.69141e-05	-2049.9	0.218567
hsa-miR-200c-3p	12:6758954:C:G	-313952	8.69141e-05	-2049.9	0.218567
hsa-miR-200c-3p	12:6762261:A:G	-310645	8.69141e-05	-683.3	0.218567
hsa-miR-200c-3p	12:6762870:G:A	-310036	0.000119436	-106.566	0.239663
hsa-miR-200c-3p	12:6765989:C:T	-306917	0.00259648	-1.14181	1
hsa-miR-200c-3p	12:6771989:C:T	-300917	8.69141e-05	-2049.9	0.218567
hsa-miR-200c-3p	12:6776752:G:A	-296154	8.69141e-05	-2.0499	0.218567
hsa-miR-200c-3p	12:6791718:G:A	-281188	0.036961	-933.389	1
hsa-miR-200c-3p	12:6792057:C:G	-280849	0.000176993	-23.3811	0.245367
hsa-miR-200c-3p	12:6793788:C:T	-279118	0.00057247	-918.469	0.611443
hsa-miR-200c-3p	12:6798684:G:A	-274222	9.77199e-05	-2.71233	0.232689
hsa-miR-200c-3p	12:6802777:G:A	-270129	9.77199e-05	-2.71233	0.232689
hsa-miR-200c-3p	12:6811106:C:T	-261800	0.00377996	-33.52	1
hsa-miR-200c-3p	12:6815329:T:G	-257577	8.69141e-05	-2049.9	0.218567
hsa-miR-200c-3p	12:6819143:G:C	-253763	0.0256714	-983.302	1
hsa-miR-200c-3p	12:6834540:A:G	-238366	8.53041e-05	-2.05029	0.218567
hsa-miR-200c-3p	12:6836105:C:T	-236801	8.69141e-05	-2.0499	0.218567
hsa-miR-200c-3p	12:6836979:A:T	-235927	8.69141e-05	-2.0499	0.218567
hsa-miR-200c-3p	12:6846843:G:T	-226063	0.00893899	-1.31998	1
hsa-miR-200c-3p	12:6848947:T:C	-223959	8.69141e-05	-2.0499	0.218567
hsa-miR-200c-3p	12:6850101:A:G	-222805	8.69141e-05	-2.0499	0.218567
hsa-miR-200c-3p	12:6850235:C:T	-222671	8.69141e-05	-2.0499	0.218567
hsa-miR-200c-3p	12:6850356:A:G	-222550	8.69141e-05	-2.0499	0.218567
hsa-miR-200c-3p	12:6850459:T:G	-222447	8.69141e-05	-2.0499	0.218567
hsa-miR-200c-3p	12:6850705:C:T	-222201	8.69141e-05	-2.0499	0.218567
hsa-miR-200c-3p	12:6850819:C:T	-222087	8.69141e-05	-2.0499	0.218567
hsa-miR-200c-3p	12:6851309:G:A	-221597	8.69141e-05	-2.0499	0.218567
hsa-miR-200c-3p	12:6851428:C:T	-221478	8.69141e-05	-2.0499	0.218567
hsa-miR-200c-3p	12:6851444:C:G	-221462	8.69141e-05	-2.0499	0.218567
hsa-miR-200c-3p	12:6852542:T:C	-220364	8.69141e-05	-2.0499	0.218567
hsa-miR-200c-3p	12:6862659:C:A	-210247	0.00821993	-1.30157	1
hsa-miR-200c-3p	12:6862942:A:G	-209964	0.000115253	-2.12885	0.239663
hsa-miR-200c-3p	12:6910933:A:G	-161973	0.0397084	-0.599794	1
hsa-miR-200c-3p	12:6915963:T:C	-156943	0.00885873	-1.07093	1
hsa-miR-200c-3p	12:6994123:C:T	-78783	8.69141e-05	-2.0499	0.218567
hsa-miR-200c-3p	12:7025236:C:T	-47670	0.00014771	-2.06486	0.239663
hsa-miR-200c-3p	12:7029598:T:A	-43308	0.015351	-83.0089	1
hsa-miR-200c-3p	12:7032656:G:A	-40250	0.000148042	-2.06419	0.239663
hsa-miR-200c-3p	12:7050752:C:T	-22154	0.000551772	-1.73999	0.591815
hsa-miR-200c-3p	12:7051068:G:A	-21838	0.000552631	-1.74078	0.591815
hsa-miR-200c-3p	12:7052973:A:G	-19933	0.000105005	-2.0751	0.239663
hsa-miR-200c-3p	12:7067396:G:C	-5510	9.5516e-05	-2.06816	0.231109
hsa-miR-200c-3p	12:7069620:T:C	-3286	0.035878	1.20594	1
hsa-miR-200c-3p	12:7069654:G:A	-3252	0.0430217	1.15619	1
hsa-miR-200c-3p	12:7071130:G:A	-1776	0.0306594	-1.24837	1
hsa-miR-200c-3p	12:7071713:G:A	-1193	0.03068	-1.24832	1
hsa-miR-200c-3p	12:7117348:T:C	44442	8.74228e-05	-2.0495	0.218567
hsa-miR-200c-3p	12:7120396:G:A	47490	0.0144773	0.924033	1
hsa-miR-200c-3p	12:7144876:C:A	71970	8.69141e-05	-2.0499	0.218567
hsa-miR-200c-3p	12:7145700:C:T	72794	8.69141e-05	-2.0499	0.218567
hsa-miR-200c-3p	12:7149033:G:T	76127	8.69141e-05	-2.0499	0.218567
hsa-miR-200c-3p	12:7169661:C:T	96755	0.013975	-0.927728	1
hsa-miR-200c-3p	12:7170336:G:A	97430	0.013975	-0.927728	1
hsa-miR-200c-3p	12:7171507:A:G	98601	0.0329155	-0.792421	1
hsa-miR-200c-3p	12:7172084:A:T	99178	0.0139212	-0.92869	1
hsa-miR-200c-3p	12:7172902:A:G	99996	0.0139212	-0.92869	1
hsa-miR-200c-3p	12:7175872:T:C	102966	0.013975	-0.927728	1
hsa-miR-200c-3p	12:7176204:G:A	103298	0.0139212	-0.92869	1
hsa-miR-200c-3p	12:7176978:C:T	104072	0.0139208	-0.928652	1
hsa-miR-200c-3p	12:7178019:G:T	105113	0.0139208	-0.928652	1
hsa-miR-200c-3p	12:7178711:T:C	105805	0.0139208	-0.928652	1
hsa-miR-200c-3p	12:7179400:G:T	106494	0.0139208	-0.928652	1
hsa-miR-200c-3p	12:7179822:A:C	106916	0.0139208	-0.928652	1
hsa-miR-200c-3p	12:7181105:A:G	108199	0.0141373	-0.928512	1
hsa-miR-200c-3p	12:7181162:C:A	108256	0.0139208	-0.928652	1
hsa-miR-200c-3p	12:7181948:G:A	109042	0.0139208	-0.928652	1
hsa-miR-200c-3p	12:7247045:T:A	174139	0.00220229	-1.39448	1
hsa-miR-200c-3p	12:7247046:C:G	174140	0.00220229	-1.39448	1
hsa-miR-200c-3p	12:7247360:C:A	174454	0.0246353	-0.540868	1
hsa-miR-200c-3p	12:7247728:G:A	174822	0.00211879	-1.39987	1
hsa-miR-200c-3p	12:7248856:G:A	175950	0.00220229	-1.39448	1
hsa-miR-200c-3p	12:7250094:G:A	177188	8.69141e-05	-2.0499	0.218567
hsa-miR-200c-3p	12:7250237:A:G	177331	0.0339483	-0.474793	1
hsa-miR-200c-3p	12:7250547:C:T	177641	0.00220229	-1.39448	1
hsa-miR-200c-3p	12:7252597:G:A	179691	8.69141e-05	-2.0499	0.218567
hsa-miR-200c-3p	12:7254669:A:C	181763	0.00220229	-1.39448	1
hsa-miR-200c-3p	12:7255170:G:C	182264	0.0339483	-0.474793	1
hsa-miR-200c-3p	12:7256077:T:C	183171	0.0339621	-0.474773	1
hsa-miR-200c-3p	12:7256639:A:G	183733	0.0246883	-0.540298	1
hsa-miR-200c-3p	12:7258451:G:T	185545	0.0339621	-0.474773	1
hsa-miR-200c-3p	12:7258802:G:T	185896	0.00217387	-1.3963	1
hsa-miR-200c-3p	12:7259317:C:A	186411	0.00220229	-1.39448	1
hsa-miR-200c-3p	12:7260709:G:C	187803	0.00287607	-1.37956	1
hsa-miR-200c-3p	12:7262241:C:T	189335	0.00300718	-1.37642	1
hsa-miR-200c-3p	12:7264797:A:G	191891	0.00420679	-1.34783	1
hsa-miR-200c-3p	12:7275152:A:G	202246	0.0401059	-0.446469	1
hsa-miR-200c-3p	12:7283906:A:G	211000	0.0389642	-1.02664	1
hsa-miR-200c-3p	12:7293796:C:G	220890	0.0440153	-0.436909	1
hsa-miR-200c-3p	12:7295928:G:A	223022	0.0499583	-1.16929	1
hsa-miR-200c-3p	12:7296449:G:A	223543	0.0440721	0.437881	1
hsa-miR-200c-3p	12:7297252:C:T	224346	0.0440721	0.437881	1
hsa-miR-200c-3p	12:7298327:G:A	225421	0.0441482	0.436595	1
hsa-miR-200c-3p	12:7348005:C:T	275099	0.000286828	-1.8033	0.344536
hsa-miR-200c-3p	12:7355327:C:A	282421	0.000313982	-1.79062	0.372729
hsa-miR-200c-3p	12:7371239:C:T	298333	0.000501358	-1.72122	0.542649
hsa-miR-200c-3p	12:7373300:A:C	300394	0.0432363	-0.975338	1
hsa-miR-200c-3p	12:7373498:C:A	300592	0.0432363	-0.975338	1
hsa-miR-200c-3p	12:7373811:C:T	300905	8.69141e-05	-2.0499	0.218567
hsa-miR-200c-3p	12:7374257:C:T	301351	0.0432363	-0.975338	1
hsa-miR-200c-3p	12:7375491:C:T	302585	0.0432363	-0.975338	1
hsa-miR-200c-3p	12:7375585:A:C	302679	0.0432363	-0.975338	1
hsa-miR-200c-3p	12:7375988:C:T	303082	8.69141e-05	-2.0499	0.218567
hsa-miR-200c-3p	12:7376068:G:A	303162	8.69141e-05	-2.0499	0.218567
hsa-miR-200c-3p	12:7376574:A:G	303668	8.69141e-05	-2.0499	0.218567
hsa-miR-200c-3p	12:7379821:C:T	306915	8.69141e-05	-2.0499	0.218567
hsa-miR-200c-3p	12:7384302:T:G	311396	8.69141e-05	-2.0499	0.218567
hsa-miR-200c-3p	12:7386832:T:A	313926	8.69141e-05	-2.0499	0.218567
hsa-miR-200c-3p	12:7389865:C:A	316959	0.0413652	-0.53983	1
hsa-miR-200c-3p	12:7390114:T:C	317208	0.00576534	-1.05596	1
hsa-miR-200c-3p	12:7390635:C:T	317729	8.69141e-05	-2.0499	0.218567
hsa-miR-200c-3p	12:7391654:A:G	318748	8.69141e-05	-2.0499	0.218567
hsa-miR-200c-3p	12:7395281:A:G	322375	0.0281332	-0.662927	1
hsa-miR-200c-3p	12:7411725:C:T	338819	2.56274e-05	-2.16246	0.218567
hsa-miR-200c-3p	12:7412351:C:T	339445	0.0462393	-0.831915	1
hsa-miR-200c-3p	12:7412952:C:T	340046	0.0462393	-0.831915	1
hsa-miR-200c-3p	12:7413307:G:A	340401	8.69141e-05	-2.0499	0.218567
hsa-miR-200c-3p	12:7415927:T:C	343021	0.0462393	-0.831915	1
hsa-miR-200c-3p	12:7416777:T:C	343871	0.0462393	-0.831915	1
hsa-miR-200c-3p	12:7417123:C:T	344217	0.0462393	-0.831915	1
hsa-miR-200c-3p	12:7418070:T:C	345164	8.69141e-05	-2.0499	0.218567
hsa-miR-200c-3p	12:7424579:C:G	351673	8.69141e-05	-2.0499	0.218567
hsa-miR-200c-3p	12:7440045:T:C	367139	0.0115678	-0.564883	1
hsa-miR-200c-3p	12:7441150:T:A	368244	8.69141e-05	-2049.9	0.218567
hsa-miR-200c-3p	12:7444892:C:T	371986	0.0274867	-0.663432	1
hsa-miR-200c-3p	12:7448266:G:C	375360	0.0258789	-0.661873	1
hsa-miR-200c-3p	12:7448267:G:A	375361	0.0258421	-0.662522	1
hsa-miR-200c-3p	12:7448957:T:C	376051	0.0259046	-0.661711	1
hsa-miR-200c-3p	12:7458297:C:T	385391	0.025861	-0.661889	1
hsa-miR-200c-3p	12:7470019:G:A	397113	0.0259025	-0.661479	1
hsa-miR-200c-3p	12:7470342:C:T	397436	0.0259025	-0.661479	1
hsa-miR-200c-3p	12:7475610:T:C	402704	0.0259025	-0.661479	1
hsa-miR-200c-3p	12:7475748:T:G	402842	1.09711e-05	-2.21293	0.218567
hsa-miR-200c-3p	12:7478438:T:C	405532	0.0259025	-0.661479	1
hsa-miR-200c-3p	12:7483699:C:T	410793	0.0259025	-0.661479	1
hsa-miR-200c-3p	12:7485580:C:T	412674	0.0259502	-0.660976	1
hsa-miR-200c-3p	12:7489528:T:C	416622	0.0259502	-0.660976	1
hsa-miR-200c-3p	12:7493656:T:G	420750	1.09236e-05	-2.21312	0.218567
hsa-miR-200c-3p	12:7506571:G:A	433665	0.025969	-0.660689	1
hsa-miR-200c-3p	12:7513283:G:A	440377	0.026582	-0.667251	1
hsa-miR-200c-3p	12:7516705:C:T	443799	0.0242059	-0.683015	1
hsa-miR-200c-3p	12:7555269:T:C	482363	1.29557e-05	-2.20528	0.218567
hsa-miR-200c-3p	12:7596855:T:C	523949	0.0109751	1.25251	1
hsa-miR-200c-3p	12:7600674:C:T	527768	0.0438318	0.45521	1
hsa-miR-200c-3p	12:7605102:A:G	532196	0.0104592	-1.23084	1
hsa-miR-200c-3p	12:7606158:C:T	533252	0.0147849	0.558181	1
hsa-miR-200c-3p	12:7608620:T:A	535714	0.0147849	0.558181	1
hsa-miR-200c-3p	12:7614940:C:T	542034	0.0104592	-1.23084	1
hsa-miR-200c-3p	12:7619556:G:A	546650	0.0104592	-1.23084	1
hsa-miR-200c-3p	12:7620375:C:G	547469	0.0104592	-1.23084	1
hsa-miR-200c-3p	12:7620461:T:A	547555	0.0443191	0.45651	1
hsa-miR-200c-3p	12:7621217:A:G	548311	0.0104592	-1.23084	1
hsa-miR-200c-3p	12:7621534:A:G	548628	0.044167	0.456955	1
hsa-miR-200c-3p	12:7622509:C:T	549603	0.0144865	0.561282	1
hsa-miR-200c-3p	12:7623724:A:G	550818	0.0149548	0.554367	1
hsa-miR-200c-3p	12:7624073:C:T	551167	0.0145888	0.556008	1
hsa-miR-200c-3p	12:7625014:T:C	552108	0.0104592	-1.23084	1
hsa-miR-200c-3p	12:7625417:A:G	552511	0.0148691	0.556028	1
hsa-miR-200c-3p	12:7627311:A:G	554405	0.0104592	-1.23084	1
hsa-miR-200c-3p	12:7632376:T:C	559470	0.00335014	-1.08179	1
hsa-miR-200c-3p	12:7635038:A:G	562132	0.00107097	1.63182	1
hsa-miR-200c-3p	12:7635793:G:A	562887	0.027887	0.892301	1
hsa-miR-200c-3p	12:7636679:G:A	563773	0.000151768	0.875774	0.239663
hsa-miR-200c-3p	12:7637008:G:A	564102	0.000151768	0.875774	0.239663
hsa-miR-200c-3p	12:7638020:G:A	565114	0.000152116	0.875668	0.239663
hsa-miR-200c-3p	12:7642785:A:C	569879	0.000959663	1.64451	0.968762
hsa-miR-200c-3p	12:7642899:A:G	569993	0.00324566	-1.2948	1
hsa-miR-200c-3p	12:7643327:G:A	570421	0.034826	0.947408	1
hsa-miR-200c-3p	12:7645777:A:G	572871	0.00112403	0.769746	1
hsa-miR-200c-3p	12:7647099:A:G	574193	0.00117451	0.771026	1
hsa-miR-200c-3p	12:7647187:A:G	574281	0.0352444	0.437535	1
hsa-miR-200c-3p	12:7649484:T:C	576578	0.029714	0.979938	1
hsa-miR-200c-3p	12:7649653:T:C	576747	0.00112403	0.769746	1
hsa-miR-200c-3p	12:7651138:A:T	578232	0.0345707	0.949265	1
hsa-miR-200c-3p	12:7651924:G:A	579018	0.0347407	0.9485	1
hsa-miR-200c-3p	12:7653313:T:C	580407	0.0347407	0.9485	1
hsa-miR-200c-3p	12:7654709:C:T	581803	0.00327367	-1.29343	1
hsa-miR-200c-3p	12:7655137:A:G	582231	0.00112403	0.769746	1
hsa-miR-200c-3p	12:7655278:T:A	582372	0.00117425	0.77118	1
hsa-miR-200c-3p	12:7656902:T:C	583996	0.00153384	0.686534	1
hsa-miR-200c-3p	12:7657322:A:G	584416	0.0347407	0.9485	1
hsa-miR-200c-3p	12:7657427:G:A	584521	0.00158815	0.68314	1
hsa-miR-200c-3p	12:7660480:C:G	587574	0.00325964	-1.29412	1
hsa-miR-200c-3p	12:7661102:A:G	588196	0.0347407	0.9485	1
hsa-miR-200c-3p	12:7661936:G:C	589030	0.00156036	0.684514	1
hsa-miR-200c-3p	12:7661979:T:C	589073	0.0133435	-0.830224	1
hsa-miR-200c-3p	12:7662031:T:C	589125	0.0133435	-0.830224	1
hsa-miR-200c-3p	12:7662274:A:G	589368	0.0345677	0.949357	1
hsa-miR-200c-3p	12:7662730:A:G	589824	0.0346109	0.94921	1
hsa-miR-200c-3p	12:7662983:A:G	590077	0.0345677	0.949357	1
hsa-miR-200c-3p	12:7664038:G:A	591132	0.00327367	-1.29343	1
hsa-miR-200c-3p	12:7664197:T:C	591291	0.0136811	-0.827243	1
hsa-miR-200c-3p	12:7666373:C:T	593467	0.0015123	0.68757	1
hsa-miR-200c-3p	12:7666380:T:C	593474	0.000925808	1.65001	0.936922
hsa-miR-200c-3p	12:7666386:A:G	593480	0.000925808	1.65001	0.936922
hsa-miR-200c-3p	12:7666782:G:A	593876	0.00327367	-1.29343	1
hsa-miR-200c-3p	12:7670883:A:G	597977	0.000925808	1.65001	0.936922
hsa-miR-200c-3p	12:7671145:G:A	598239	0.000925808	1.65001	0.936922
hsa-miR-200c-3p	12:7676662:A:G	603756	0.00326941	-1.26943	1
hsa-miR-200c-3p	12:7680061:T:C	607155	0.00289536	-1.28435	1
hsa-miR-200c-3p	12:7680124:G:A	607218	0.00289536	-1.28435	1
hsa-miR-200c-3p	12:7680859:A:G	607953	0.00289536	-1.28435	1
hsa-miR-200c-3p	12:7680974:T:C	608068	0.00289536	-1.28435	1
hsa-miR-200c-3p	12:7683419:G:C	610513	0.00289536	-1.28435	1
hsa-miR-200c-3p	12:7684035:A:G	611129	8.6914e-05	-157.685	0.218567
hsa-miR-200c-3p	12:7684286:G:A	611380	0.00289536	-1.28435	1
hsa-miR-200c-3p	12:7688054:G:C	615148	0.0157745	-0.913747	1
hsa-miR-200c-3p	12:7688851:T:C	615945	0.00440149	1.22366	1
hsa-miR-200c-3p	12:7688925:T:A	616019	0.00440149	1.22366	1
hsa-miR-200c-3p	12:7688926:T:A	616020	0.00440149	1.22366	1
hsa-miR-200c-3p	12:7689001:A:G	616095	0.00289323	-1.28436	1
hsa-miR-200c-3p	12:7689893:T:C	616987	0.0157723	-0.913701	1
hsa-miR-200c-3p	12:7690617:T:C	617711	0.0157723	-0.913701	1
hsa-miR-200c-3p	12:7690683:T:C	617777	0.0157723	-0.913701	1
hsa-miR-200c-3p	12:7691134:A:G	618228	0.0175197	-0.888892	1
hsa-miR-200c-3p	12:7691570:G:A	618664	8.69141e-05	-256.238	0.218567
hsa-miR-200c-3p	12:7692201:A:C	619295	0.0122767	-0.986159	1
hsa-miR-200c-3p	12:7693399:C:T	620493	0.012233	-0.987272	1
hsa-miR-200c-3p	12:7710072:G:A	637166	8.69141e-05	-2.0499	0.218567
hsa-miR-200c-3p	12:7757468:C:T	684562	8.69141e-05	-2049.9	0.218567
hsa-miR-200c-3p	12:7764670:A:G	691764	0.0189261	0.91194	1
hsa-miR-200c-3p	12:7779227:A:G	706321	0.0341767	0.513309	1
hsa-miR-200c-3p	12:7799070:A:C	726164	8.69141e-05	-2.0748	0.218567
hsa-miR-200c-3p	12:7824557:A:G	751651	0.0386218	-0.775087	1
hsa-miR-200c-3p	12:7832148:G:A	759242	0.0430713	-0.353469	1
hsa-miR-200c-3p	12:7833022:C:T	760116	0.0430713	-0.353469	1
hsa-miR-200c-3p	12:7834612:T:C	761706	0.0431349	-0.353211	1
hsa-miR-200c-3p	12:7836745:T:C	763839	0.0299884	-0.366061	1
hsa-miR-200c-3p	12:7837207:C:T	764301	0.0299884	-0.366061	1
hsa-miR-200c-3p	12:7838604:C:T	765698	0.0298925	-0.366165	1
hsa-miR-200c-3p	12:7838866:T:G	765960	0.0382404	-0.402439	1
hsa-miR-200c-3p	12:7842932:C:T	770026	0.0300271	-0.36579	1
hsa-miR-200c-3p	12:7849686:T:G	776780	0.042726	-0.461322	1
hsa-miR-200c-3p	12:7867169:G:A	794263	0.0120338	-1.25008	1
hsa-miR-200c-3p	12:7870928:G:C	798022	8.69141e-05	-1024.95	0.218567
hsa-miR-200c-3p	12:7898622:T:C	825716	0.00912969	-1.09594	1
hsa-miR-200c-3p	12:7898789:G:A	825883	0.0214784	-1.15838	1
hsa-miR-200c-3p	12:7910904:A:C	837998	8.69141e-05	-2049.9	0.218567
hsa-miR-200c-3p	12:7929385:C:T	856479	8.69141e-05	-2.10031	0.218567
hsa-miR-200c-3p	12:7929891:G:A	856985	8.69141e-05	-2.09387	0.218567
hsa-miR-200c-3p	12:7933901:G:A	860995	8.69141e-05	-2049.9	0.218567
hsa-miR-200c-3p	12:7937032:G:A	864126	8.69141e-05	-2.77014	0.218567
hsa-miR-200c-3p	12:7969069:A:T	896163	0.0026491	0.616426	1
hsa-miR-200c-3p	12:7993553:C:T	920647	7.51431e-05	-2.06485	0.218567
hsa-miR-200c-3p	12:8023276:G:T	950370	0.0344854	-0.58851	1
hsa-miR-200c-3p	12:8027193:G:A	954287	8.69141e-05	-45.5534	0.218567
hsa-miR-200c-3p	12:8031385:C:T	958479	0.00343965	-226.131	1
hsa-miR-200c-3p	12:8031715:T:G	958809	8.69141e-05	-1024.95	0.218567
hsa-miR-200c-3p	12:8033557:G:A	960651	8.69141e-05	-1024.95	0.218567
hsa-miR-200c-3p	12:8035543:G:C	962637	0.000356796	-276.073	0.413709
hsa-miR-200c-3p	12:8036412:C:T	963506	8.69141e-05	-1024.95	0.218567
hsa-miR-200c-3p	12:8036871:C:T	963965	8.69141e-05	-1024.95	0.218567
hsa-miR-200c-3p	12:8038285:A:G	965379	8.69141e-05	-1024.95	0.218567
hsa-miR-200c-3p	12:8038332:C:T	965426	8.69141e-05	-1024.95	0.218567
hsa-miR-200c-3p	12:8038399:G:A	965493	7.36571e-05	-2.17447	0.218567
hsa-miR-200c-3p	12:8041268:C:T	968362	8.69141e-05	-1024.95	0.218567
hsa-miR-200c-3p	12:8043659:C:T	970753	8.69141e-05	-2049.9	0.218567
hsa-miR-200c-3p	12:8044464:T:C	971558	8.69141e-05	-683.3	0.218567
hsa-miR-200c-3p	12:8044465:C:T	971559	8.69141e-05	-683.3	0.218567
hsa-miR-200c-3p	12:8044997:C:A	972091	0.00449344	-0.753711	1
hsa-miR-200c-3p	12:8058752:A:G	985846	8.69141e-05	-43.6149	0.218567
hsa-miR-200c-3p	12:8061682:G:A	988776	8.69141e-05	-683.3	0.218567
hsa-miR-200c-3p	12:8062085:G:A	989179	8.69141e-05	-1024.95	0.218567
hsa-miR-200c-3p	12:8069433:A:G	996527	8.69141e-05	-683.3	0.218567
hsa-miR-200c-3p	12:8072008:T:C	999102	0.00452431	0.753061	1
hsa-miR-141-3p	12:6076941:A:G	-996378	0.00458877	3.29677	1
hsa-miR-141-3p	12:6080594:T:C	-992725	0.00674678	-431.852	1
hsa-miR-141-3p	12:6086894:G:A	-986425	0.034739	-1148.99	1
hsa-miR-141-3p	12:6091478:T:C	-981841	0.00459226	-3.76994	1
hsa-miR-141-3p	12:6097874:T:G	-975445	0.0483439	-410.911	1
hsa-miR-141-3p	12:6103587:G:C	-969732	0.00426135	-174.875	1
hsa-miR-141-3p	12:6116736:A:C	-956583	0.00426135	-1923.63	1
hsa-miR-141-3p	12:6123403:C:G	-949916	0.00371194	-481.887	1
hsa-miR-141-3p	12:6138040:A:G	-935279	0.00426135	-1.92555	1
hsa-miR-141-3p	12:6139130:G:A	-934189	0.00426135	-1923.63	1
hsa-miR-141-3p	12:6139135:A:G	-934184	0.00426135	-480.906	1
hsa-miR-141-3p	12:6140884:C:G	-932435	0.00426135	-1923.63	1
hsa-miR-141-3p	12:6141791:G:A	-931528	0.0335982	0.984916	1
hsa-miR-141-3p	12:6145948:G:A	-927371	0.0336338	0.983519	1
hsa-miR-141-3p	12:6154712:G:A	-918607	0.0474958	-180.463	1
hsa-miR-141-3p	12:6155224:A:G	-918095	0.00426135	-20.4641	1
hsa-miR-141-3p	12:6172991:G:A	-900328	0.00426135	-2.17605	1
hsa-miR-141-3p	12:6174490:C:G	-898829	0.00426135	-2.16138	1
hsa-miR-141-3p	12:6184833:C:G	-888486	0.00426135	-1923.63	1
hsa-miR-141-3p	12:6195949:G:C	-877370	0.00426135	-1923.63	1
hsa-miR-141-3p	12:6197286:A:G	-876033	0.00426135	-1923.63	1
hsa-miR-141-3p	12:6202590:C:A	-870729	0.0468003	-144.145	1
hsa-miR-141-3p	12:6207699:C:T	-865620	0.00426135	-73.9856	1
hsa-miR-141-3p	12:6216016:G:A	-857303	0.00476065	-73.9187	1
hsa-miR-141-3p	12:6220523:G:A	-852796	0.00426135	-71.2454	1
hsa-miR-141-3p	12:6229721:G:A	-843598	0.0100621	-355.714	1
hsa-miR-141-3p	12:6236225:G:A	-837094	0.00623201	-99.6595	1
hsa-miR-141-3p	12:6243293:C:T	-830026	0.00912442	-1.23444	1
hsa-miR-141-3p	12:6248241:G:A	-825078	0.00426135	-106.868	1
hsa-miR-141-3p	12:6250449:G:C	-822870	0.00426135	-1923.63	1
hsa-miR-141-3p	12:6252786:G:T	-820533	0.00426135	-21.6138	1
hsa-miR-141-3p	12:6265350:G:A	-807969	0.00426135	-1923.63	1
hsa-miR-141-3p	12:6265458:C:A	-807861	0.00916815	-76.4813	1
hsa-miR-141-3p	12:6277628:G:A	-795691	0.00426135	-1923.63	1
hsa-miR-141-3p	12:6286806:G:T	-786513	0.00426135	-1923.63	1
hsa-miR-141-3p	12:6295472:G:A	-777847	0.00424032	-139.832	1
hsa-miR-141-3p	12:6296107:G:T	-777212	0.00418474	-16.1981	1
hsa-miR-141-3p	12:6303095:G:A	-770224	0.00426135	-961.813	1
hsa-miR-141-3p	12:6305340:G:A	-767979	0.00426135	-961.813	1
hsa-miR-141-3p	12:6305533:G:A	-767786	0.00426135	-274.804	1
hsa-miR-141-3p	12:6312199:T:A	-761120	0.00426135	-641.208	1
hsa-miR-141-3p	12:6313931:G:A	-759388	0.00426135	-961.813	1
hsa-miR-141-3p	12:6314619:T:C	-758700	0.00586155	-619.326	1
hsa-miR-141-3p	12:6322422:C:T	-750897	0.00426135	-480.906	1
hsa-miR-141-3p	12:6327249:T:C	-746070	0.00426135	-961.813	1
hsa-miR-141-3p	12:6328777:A:G	-744542	0.0460136	-646.975	1
hsa-miR-141-3p	12:6331594:A:G	-741725	0.00426135	-961.813	1
hsa-miR-141-3p	12:6332198:C:G	-741121	0.00426135	-961.813	1
hsa-miR-141-3p	12:6336875:G:C	-736444	0.00426135	-1923.63	1
hsa-miR-141-3p	12:6339360:G:A	-733959	0.00426135	-1923.63	1
hsa-miR-141-3p	12:6340511:C:T	-732808	0.00426135	-1923.63	1
hsa-miR-141-3p	12:6345247:G:A	-728072	0.00426135	-961.813	1
hsa-miR-141-3p	12:6350200:G:T	-723119	0.00426135	-961.813	1
hsa-miR-141-3p	12:6361317:C:T	-712002	0.00426135	-1923.63	1
hsa-miR-141-3p	12:6363873:A:G	-709446	0.00856922	-355.187	1
hsa-miR-141-3p	12:6365011:G:A	-708308	0.00426135	-1923.63	1
hsa-miR-141-3p	12:6366838:C:T	-706481	0.0152222	-86.4181	1
hsa-miR-141-3p	12:6370726:A:G	-702593	0.034739	-1148.99	1
hsa-miR-141-3p	12:6374276:G:A	-699043	0.00359511	-1.95933	1
hsa-miR-141-3p	12:6376428:A:G	-696891	0.00366346	-1.95592	1
hsa-miR-141-3p	12:6377095:G:A	-696224	0.00373037	-1.95358	1
hsa-miR-141-3p	12:6388295:C:G	-685024	0.00426135	-1.92748	1
hsa-miR-141-3p	12:6392361:A:C	-680958	0.00367045	-1.9544	1
hsa-miR-141-3p	12:6401588:C:G	-671731	0.00426135	-1.92748	1
hsa-miR-141-3p	12:6408409:G:A	-664910	0.00426135	-961.813	1
hsa-miR-141-3p	12:6410488:G:T	-662831	0.00426135	-961.813	1
hsa-miR-141-3p	12:6422988:G:T	-650331	0.00890731	-6.31024	1
hsa-miR-141-3p	12:6422997:G:A	-650322	0.00426135	-641.208	1
hsa-miR-141-3p	12:6425525:G:A	-647794	0.00426135	-7.7254	1
hsa-miR-141-3p	12:6428089:G:A	-645230	0.00426135	-1923.63	1
hsa-miR-141-3p	12:6429314:G:A	-644005	0.034739	-1148.99	1
hsa-miR-141-3p	12:6432711:A:G	-640608	0.00557575	-147.146	1
hsa-miR-141-3p	12:6436391:C:T	-636928	0.00426135	-961.813	1
hsa-miR-141-3p	12:6438736:G:A	-634583	0.0100483	-1394.18	1
hsa-miR-141-3p	12:6441123:C:T	-632196	0.00426135	-961.813	1
hsa-miR-141-3p	12:6450815:C:A	-622504	0.0136495	-74.679	1
hsa-miR-141-3p	12:6453212:G:A	-620107	0.00426536	-3.42367	1
hsa-miR-141-3p	12:6466902:G:A	-606417	0.00371194	-481.887	1
hsa-miR-141-3p	12:6470461:G:T	-602858	0.0142891	-194.892	1
hsa-miR-141-3p	12:6473571:A:G	-599748	0.00426135	-1923.63	1
hsa-miR-141-3p	12:6475897:C:T	-597422	0.0360582	1.12975	1
hsa-miR-141-3p	12:6476583:C:T	-596736	0.0357865	1.13247	1
hsa-miR-141-3p	12:6495827:A:G	-577492	0.0462962	-39.1035	1
hsa-miR-141-3p	12:6514618:C:T	-558701	0.00426135	-961.813	1
hsa-miR-141-3p	12:6518070:C:T	-555249	0.00426135	-1923.63	1
hsa-miR-141-3p	12:6523766:A:C	-549553	0.00426135	-1923.63	1
hsa-miR-141-3p	12:6523948:A:C	-549371	0.00832609	-2.47531	1
hsa-miR-141-3p	12:6531927:C:T	-541392	0.00383323	0.861582	1
hsa-miR-141-3p	12:6531951:T:C	-541368	0.0131913	-0.7148	1
hsa-miR-141-3p	12:6532015:A:G	-541304	0.0131262	-0.715241	1
hsa-miR-141-3p	12:6532043:C:T	-541276	0.00426135	-1923.63	1
hsa-miR-141-3p	12:6532282:G:A	-541037	0.0131262	-0.715241	1
hsa-miR-141-3p	12:6532350:T:G	-540969	0.0131262	-0.715241	1
hsa-miR-141-3p	12:6534654:T:C	-538665	0.00371188	0.848614	1
hsa-miR-141-3p	12:6535649:T:C	-537670	0.00214274	0.701578	1
hsa-miR-141-3p	12:6535887:C:T	-537432	0.0130848	-0.710891	1
hsa-miR-141-3p	12:6535981:A:C	-537338	0.0130848	-0.710891	1
hsa-miR-141-3p	12:6536421:C:T	-536898	0.00588717	-92.8974	1
hsa-miR-141-3p	12:6537497:A:G	-535822	0.00372285	0.848386	1
hsa-miR-141-3p	12:6537544:G:A	-535775	0.0134363	-0.700893	1
hsa-miR-141-3p	12:6537579:T:C	-535740	0.00426135	-32.0604	1
hsa-miR-141-3p	12:6538210:T:C	-535109	0.0469884	-1165.01	1
hsa-miR-141-3p	12:6539946:G:A	-533373	0.00426135	-1923.63	1
hsa-miR-141-3p	12:6544617:T:C	-528702	0.0369042	-0.678599	1
hsa-miR-141-3p	12:6545611:G:A	-527708	0.0436158	-0.733257	1
hsa-miR-141-3p	12:6546390:C:T	-526929	0.00426135	-1923.63	1
hsa-miR-141-3p	12:6546441:G:A	-526878	0.00371194	-481.887	1
hsa-miR-141-3p	12:6547999:A:G	-525320	0.00744381	-91.2546	1
hsa-miR-141-3p	12:6549047:C:T	-524272	0.00426135	-1923.63	1
hsa-miR-141-3p	12:6551509:C:T	-521810	0.0234739	-0.801601	1
hsa-miR-141-3p	12:6552284:C:T	-521035	0.0232279	-0.797716	1
hsa-miR-141-3p	12:6553055:T:C	-520264	0.0234902	-0.801579	1
hsa-miR-141-3p	12:6553604:C:G	-519715	0.0235209	-0.801642	1
hsa-miR-141-3p	12:6553792:C:G	-519527	0.0234902	-0.801579	1
hsa-miR-141-3p	12:6557192:A:T	-516127	0.0128423	-0.88101	1
hsa-miR-141-3p	12:6560573:G:T	-512746	0.00376156	-0.952425	1
hsa-miR-141-3p	12:6562260:G:A	-511059	0.00426135	-1923.63	1
hsa-miR-141-3p	12:6562285:C:T	-511034	0.0229341	-0.522749	1
hsa-miR-141-3p	12:6562293:C:T	-511026	0.0220645	-0.523128	1
hsa-miR-141-3p	12:6562823:C:T	-510496	0.0208532	-0.553198	1
hsa-miR-141-3p	12:6562836:G:A	-510483	0.0220645	-0.523128	1
hsa-miR-141-3p	12:6563848:C:G	-509471	0.022217	-0.523034	1
hsa-miR-141-3p	12:6564210:G:A	-509109	0.0222101	-0.523096	1
hsa-miR-141-3p	12:6564448:A:G	-508871	0.0208532	-0.553198	1
hsa-miR-141-3p	12:6567226:G:A	-506093	0.00426135	-641.208	1
hsa-miR-141-3p	12:6567787:T:C	-505532	0.0208532	-0.553198	1
hsa-miR-141-3p	12:6568066:T:C	-505253	0.00426135	-961.813	1
hsa-miR-141-3p	12:6568572:T:C	-504747	0.0208532	-0.553198	1
hsa-miR-141-3p	12:6569545:C:T	-503774	0.0208603	-0.553183	1
hsa-miR-141-3p	12:6569983:C:T	-503336	0.0208603	-0.553183	1
hsa-miR-141-3p	12:6570228:C:A	-503091	0.0298795	-208.857	1
hsa-miR-141-3p	12:6570539:A:T	-502780	0.0208526	-0.553291	1
hsa-miR-141-3p	12:6570765:G:A	-502554	0.00426135	-1923.63	1
hsa-miR-141-3p	12:6570821:T:G	-502498	0.0206969	-0.553416	1
hsa-miR-141-3p	12:6571347:C:T	-501972	0.0050157	-11.3525	1
hsa-miR-141-3p	12:6572587:G:C	-500732	0.0208603	-0.553183	1
hsa-miR-141-3p	12:6573061:A:G	-500258	0.0208603	-0.553183	1
hsa-miR-141-3p	12:6573146:T:C	-500173	0.0208603	-0.553183	1
hsa-miR-141-3p	12:6573716:T:C	-499603	0.0206969	-0.553416	1
hsa-miR-141-3p	12:6573749:C:T	-499570	0.0206969	-0.553416	1
hsa-miR-141-3p	12:6573856:G:T	-499463	0.0206969	-0.553416	1
hsa-miR-141-3p	12:6574301:G:T	-499018	0.0220645	-0.523128	1
hsa-miR-141-3p	12:6575044:G:T	-498275	0.0206969	-0.553416	1
hsa-miR-141-3p	12:6577329:T:C	-495990	0.0208567	-0.553198	1
hsa-miR-141-3p	12:6578140:A:T	-495179	0.0208567	-0.553198	1
hsa-miR-141-3p	12:6578872:T:C	-494447	0.0208567	-0.553198	1
hsa-miR-141-3p	12:6580144:C:A	-493175	0.00231814	-0.698947	1
hsa-miR-141-3p	12:6580249:T:C	-493070	0.0208567	-0.553198	1
hsa-miR-141-3p	12:6580268:C:T	-493051	0.00426135	-1923.63	1
hsa-miR-141-3p	12:6580941:C:T	-492378	0.0208567	-0.553198	1
hsa-miR-141-3p	12:6582487:C:T	-490832	0.00425615	-313.17	1
hsa-miR-141-3p	12:6586136:C:G	-487183	0.0208567	-0.553198	1
hsa-miR-141-3p	12:6588445:A:G	-484874	0.0347352	-0.621411	1
hsa-miR-141-3p	12:6589522:C:T	-483797	0.0345482	-0.62232	1
hsa-miR-141-3p	12:6589994:G:A	-483325	0.00426135	-1923.63	1
hsa-miR-141-3p	12:6592315:T:A	-481004	0.0040925	-96.3494	1
hsa-miR-141-3p	12:6596326:G:C	-476993	0.0343513	0.628537	1
hsa-miR-141-3p	12:6596430:A:G	-476889	0.0343513	0.628537	1
hsa-miR-141-3p	12:6596695:A:G	-476624	0.034399	0.627553	1
hsa-miR-141-3p	12:6597822:G:A	-475497	0.0244339	-360.93	1
hsa-miR-141-3p	12:6601124:A:T	-472195	0.034739	-1148.99	1
hsa-miR-141-3p	12:6601743:A:C	-471576	0.034399	0.627553	1
hsa-miR-141-3p	12:6605480:C:T	-467839	0.00426135	-961.813	1
hsa-miR-141-3p	12:6606765:T:A	-466554	0.00426135	-1923.63	1
hsa-miR-141-3p	12:6608369:C:A	-464950	0.0115943	-793.474	1
hsa-miR-141-3p	12:6614527:C:T	-458792	0.034739	-1148.99	1
hsa-miR-141-3p	12:6615026:C:G	-458293	0.00426135	-1923.63	1
hsa-miR-141-3p	12:6620163:C:T	-453156	0.00451836	-10.3796	1
hsa-miR-141-3p	12:6620779:G:A	-452540	0.0345477	0.625994	1
hsa-miR-141-3p	12:6622346:T:C	-450973	0.0345477	0.625994	1
hsa-miR-141-3p	12:6623389:T:C	-449930	0.0344161	0.621704	1
hsa-miR-141-3p	12:6625130:A:G	-448189	0.0354806	0.624195	1
hsa-miR-141-3p	12:6626864:C:T	-446455	0.034739	-1148.99	1
hsa-miR-141-3p	12:6627384:C:T	-445935	0.00474528	-310.296	1
hsa-miR-141-3p	12:6629113:G:C	-444206	0.0324531	0.578442	1
hsa-miR-141-3p	12:6629282:G:A	-444037	0.00426135	-1923.63	1
hsa-miR-141-3p	12:6631169:C:A	-442150	0.0320752	0.576834	1
hsa-miR-141-3p	12:6631204:G:A	-442115	0.00426135	-1923.63	1
hsa-miR-141-3p	12:6639060:C:A	-434259	0.00426135	-1923.63	1
hsa-miR-141-3p	12:6641676:C:T	-431643	0.00426135	-174.875	1
hsa-miR-141-3p	12:6645335:C:T	-427984	0.00426135	-1923.63	1
hsa-miR-141-3p	12:6648449:C:T	-424870	0.00474528	-310.296	1
hsa-miR-141-3p	12:6656651:G:A	-416668	0.00426135	-1923.63	1
hsa-miR-141-3p	12:6659653:A:T	-413666	0.00426135	-1923.63	1
hsa-miR-141-3p	12:6661106:A:C	-412213	0.00386552	-240.83	1
hsa-miR-141-3p	12:6662661:G:A	-410658	0.00405562	-16.3072	1
hsa-miR-141-3p	12:6668669:G:A	-404650	0.00873306	-355.633	1
hsa-miR-141-3p	12:6671893:C:T	-401426	0.0254317	-1243.94	1
hsa-miR-141-3p	12:6672002:A:G	-401317	0.00426135	-1923.63	1
hsa-miR-141-3p	12:6672082:C:T	-401237	0.00426135	-1923.63	1
hsa-miR-141-3p	12:6672125:C:A	-401194	0.00426135	-1923.63	1
hsa-miR-141-3p	12:6675629:G:A	-397690	0.00434663	-321.967	1
hsa-miR-141-3p	12:6676368:G:A	-396951	0.00441951	-12.3876	1
hsa-miR-141-3p	12:6678823:T:C	-394496	0.00434663	-321.967	1
hsa-miR-141-3p	12:6681316:G:A	-392003	0.00426135	-1.92363	1
hsa-miR-141-3p	12:6688973:C:A	-384346	0.0179259	0.646333	1
hsa-miR-141-3p	12:6690909:C:T	-382410	0.00404349	-16.4661	1
hsa-miR-141-3p	12:6691968:T:G	-381351	0.00426135	-1923.63	1
hsa-miR-141-3p	12:6695581:A:C	-377738	0.00426135	-384.725	1
hsa-miR-141-3p	12:6703163:G:A	-370156	0.00426135	-961.813	1
hsa-miR-141-3p	12:6706334:C:T	-366985	0.0469884	-1165.01	1
hsa-miR-141-3p	12:6707371:G:A	-365948	0.00426135	-1923.63	1
hsa-miR-141-3p	12:6711026:G:A	-362293	0.00656971	-101.902	1
hsa-miR-141-3p	12:6712600:G:C	-360719	0.00639815	-96.8612	1
hsa-miR-141-3p	12:6713367:G:A	-359952	0.00426135	-641.208	1
hsa-miR-141-3p	12:6724386:G:C	-348933	0.00426135	-1923.63	1
hsa-miR-141-3p	12:6728124:T:C	-345195	0.00425698	-1.92376	1
hsa-miR-141-3p	12:6728211:C:T	-345108	0.00426135	-1923.63	1
hsa-miR-141-3p	12:6729956:G:A	-343363	0.00408617	-19.6062	1
hsa-miR-141-3p	12:6731081:G:T	-342238	0.00426135	-1.92363	1
hsa-miR-141-3p	12:6735485:T:G	-337834	0.0040492	-1.18812	1
hsa-miR-141-3p	12:6739441:A:G	-333878	0.00576057	-52.2515	1
hsa-miR-141-3p	12:6740394:T:C	-332925	0.00426135	-1923.63	1
hsa-miR-141-3p	12:6741220:C:T	-332099	0.00730218	-0.824727	1
hsa-miR-141-3p	12:6742277:T:G	-331042	0.00426135	-961.813	1
hsa-miR-141-3p	12:6747219:A:C	-326100	0.0476829	-1.07625	1
hsa-miR-141-3p	12:6754363:C:T	-318956	0.00426135	-1923.63	1
hsa-miR-141-3p	12:6758954:C:G	-314365	0.00426135	-1923.63	1
hsa-miR-141-3p	12:6762261:A:G	-311058	0.00426135	-641.208	1
hsa-miR-141-3p	12:6762870:G:A	-310449	0.0053602	-99.1538	1
hsa-miR-141-3p	12:6765989:C:T	-307330	0.000244731	-1.42788	0.306826
hsa-miR-141-3p	12:6771989:C:T	-301330	0.00426135	-1923.63	1
hsa-miR-141-3p	12:6776752:G:A	-296567	0.00426135	-1.92363	1
hsa-miR-141-3p	12:6792057:C:G	-281262	0.00660755	-21.6454	1
hsa-miR-141-3p	12:6793788:C:T	-279531	0.00955698	-859.025	1
hsa-miR-141-3p	12:6798684:G:A	-274635	0.00469077	-2.53526	1
hsa-miR-141-3p	12:6802777:G:A	-270542	0.00469077	-2.53526	1
hsa-miR-141-3p	12:6811106:C:T	-262213	0.0406047	-29.0315	1
hsa-miR-141-3p	12:6815329:T:G	-257990	0.00426135	-1923.63	1
hsa-miR-141-3p	12:6834540:A:G	-238779	0.00424973	-1.9234	1
hsa-miR-141-3p	12:6836105:C:T	-237214	0.00426135	-1.92363	1
hsa-miR-141-3p	12:6836979:A:T	-236340	0.00426135	-1.92363	1
hsa-miR-141-3p	12:6845294:C:T	-228025	0.0119953	-1.22418	1
hsa-miR-141-3p	12:6845793:G:C	-227526	0.0124903	-1.21618	1
hsa-miR-141-3p	12:6846843:G:T	-226476	0.00786473	-1.49466	1
hsa-miR-141-3p	12:6847418:G:A	-225901	0.0124903	-1.21618	1
hsa-miR-141-3p	12:6847681:G:A	-225638	0.0124903	-1.21618	1
hsa-miR-141-3p	12:6847809:A:G	-225510	0.0168777	-1.18421	1
hsa-miR-141-3p	12:6847895:A:G	-225424	0.0168777	-1.18421	1
hsa-miR-141-3p	12:6848404:T:G	-224915	0.0168738	-1.18408	1
hsa-miR-141-3p	12:6848634:G:T	-224685	0.0124903	-1.21618	1
hsa-miR-141-3p	12:6848947:T:C	-224372	0.00426135	-1.92363	1
hsa-miR-141-3p	12:6849355:C:T	-223964	0.0124903	-1.21618	1
hsa-miR-141-3p	12:6849491:A:G	-223828	0.0124903	-1.21618	1
hsa-miR-141-3p	12:6849710:G:A	-223609	0.0124584	-1.21704	1
hsa-miR-141-3p	12:6849879:A:G	-223440	0.0126929	-1.21298	1
hsa-miR-141-3p	12:6850101:A:G	-223218	0.00426135	-1.92363	1
hsa-miR-141-3p	12:6850235:C:T	-223084	0.00426135	-1.92363	1
hsa-miR-141-3p	12:6850356:A:G	-222963	0.00426135	-1.92363	1
hsa-miR-141-3p	12:6850459:T:G	-222860	0.00426135	-1.92363	1
hsa-miR-141-3p	12:6850528:C:G	-222791	0.0124903	-1.21618	1
hsa-miR-141-3p	12:6850705:C:T	-222614	0.00426135	-1.92363	1
hsa-miR-141-3p	12:6850713:T:C	-222606	0.0124903	-1.21618	1
hsa-miR-141-3p	12:6850725:A:C	-222594	0.0124903	-1.21618	1
hsa-miR-141-3p	12:6850819:C:T	-222500	0.00426135	-1.92363	1
hsa-miR-141-3p	12:6850916:T:C	-222403	0.0124903	-1.21618	1
hsa-miR-141-3p	12:6851193:G:C	-222126	0.0124903	-1.21618	1
hsa-miR-141-3p	12:6851309:G:A	-222010	0.00426135	-1.92363	1
hsa-miR-141-3p	12:6851428:C:T	-221891	0.00426135	-1.92363	1
hsa-miR-141-3p	12:6851444:C:G	-221875	0.00426135	-1.92363	1
hsa-miR-141-3p	12:6851562:T:C	-221757	0.0124903	-1.21618	1
hsa-miR-141-3p	12:6851649:A:G	-221670	0.0124903	-1.21618	1
hsa-miR-141-3p	12:6851912:G:A	-221407	0.0124903	-1.21618	1
hsa-miR-141-3p	12:6852345:G:A	-220974	0.0124903	-1.21618	1
hsa-miR-141-3p	12:6852542:T:C	-220777	0.00426135	-1.92363	1
hsa-miR-141-3p	12:6862659:C:A	-210660	0.00815202	-1.45789	1
hsa-miR-141-3p	12:6862942:A:G	-210377	0.00432288	-2.01138	1
hsa-miR-141-3p	12:6869503:C:T	-203816	0.0455649	-1.03896	1
hsa-miR-141-3p	12:6870549:A:G	-202770	0.0455649	-1.03896	1
hsa-miR-141-3p	12:6870839:G:A	-202480	0.0455649	-1.03896	1
hsa-miR-141-3p	12:6872512:G:A	-200807	0.0455693	-1.03885	1
hsa-miR-141-3p	12:6931822:C:T	-141497	0.0487738	1.17788	1
hsa-miR-141-3p	12:6932247:T:C	-141072	0.0225015	1.34099	1
hsa-miR-141-3p	12:6994123:C:T	-79196	0.00426135	-1.92363	1
hsa-miR-141-3p	12:7025236:C:T	-48083	0.00374028	-1.98592	1
hsa-miR-141-3p	12:7029598:T:A	-43721	0.0350088	-83.3855	1
hsa-miR-141-3p	12:7032656:G:A	-40663	0.00375062	-1.98501	1
hsa-miR-141-3p	12:7050752:C:T	-22567	0.0366396	-1.37913	1
hsa-miR-141-3p	12:7051068:G:A	-22251	0.0366429	-1.37982	1
hsa-miR-141-3p	12:7052973:A:G	-20346	0.0043647	-1.95401	1
hsa-miR-141-3p	12:7067396:G:C	-5923	0.00422358	-1.94703	1
hsa-miR-141-3p	12:7117348:T:C	44029	0.00427348	-1.92315	1
hsa-miR-141-3p	12:7140250:G:A	66931	0.0408295	-0.844946	1
hsa-miR-141-3p	12:7144876:C:A	71557	0.00426135	-1.92363	1
hsa-miR-141-3p	12:7145700:C:T	72381	0.00426135	-1.92363	1
hsa-miR-141-3p	12:7149033:G:T	75714	0.00426135	-1.92363	1
hsa-miR-141-3p	12:7247045:T:A	173726	0.0295251	-1.22429	1
hsa-miR-141-3p	12:7247046:C:G	173727	0.0295251	-1.22429	1
hsa-miR-141-3p	12:7247728:G:A	174409	0.0295183	-1.2262	1
hsa-miR-141-3p	12:7248856:G:A	175537	0.0295251	-1.22429	1
hsa-miR-141-3p	12:7250094:G:A	176775	0.00426135	-1.92363	1
hsa-miR-141-3p	12:7250547:C:T	177228	0.0295251	-1.22429	1
hsa-miR-141-3p	12:7252597:G:A	179278	0.00426135	-1.92363	1
hsa-miR-141-3p	12:7254669:A:C	181350	0.0295251	-1.22429	1
hsa-miR-141-3p	12:7258802:G:T	185483	0.0295209	-1.22495	1
hsa-miR-141-3p	12:7259317:C:A	185998	0.0295251	-1.22429	1
hsa-miR-141-3p	12:7260709:G:C	187390	0.0322115	-1.2161	1
hsa-miR-141-3p	12:7262241:C:T	188922	0.0327088	-1.21411	1
hsa-miR-141-3p	12:7264797:A:G	191478	0.0369325	-1.19445	1
hsa-miR-141-3p	12:7274093:A:T	200774	0.030898	-0.468132	1
hsa-miR-141-3p	12:7275137:A:T	201818	0.0258101	0.829033	1
hsa-miR-141-3p	12:7292401:C:T	219082	0.0401325	0.527542	1
hsa-miR-141-3p	12:7348005:C:T	274686	0.0283835	-1.44761	1
hsa-miR-141-3p	12:7355327:C:A	282008	0.0294736	-1.43442	1
hsa-miR-141-3p	12:7371239:C:T	297920	0.0357604	-1.36402	1
hsa-miR-141-3p	12:7373646:G:T	300327	0.00710862	0.759503	1
hsa-miR-141-3p	12:7373811:C:T	300492	0.00426135	-1.92363	1
hsa-miR-141-3p	12:7375272:T:C	301953	0.00706374	0.759483	1
hsa-miR-141-3p	12:7375988:C:T	302669	0.00426135	-1.92363	1
hsa-miR-141-3p	12:7376068:G:A	302749	0.00426135	-1.92363	1
hsa-miR-141-3p	12:7376574:A:G	303255	0.00426135	-1.92363	1
hsa-miR-141-3p	12:7376654:A:G	303335	0.035504	-0.579599	1
hsa-miR-141-3p	12:7379821:C:T	306502	0.00426135	-1.92363	1
hsa-miR-141-3p	12:7380032:C:T	306713	0.0355158	-0.57962	1
hsa-miR-141-3p	12:7380974:C:G	307655	0.0355158	-0.57962	1
hsa-miR-141-3p	12:7381056:A:G	307737	0.0355158	-0.57962	1
hsa-miR-141-3p	12:7382447:G:A	309128	0.0355158	-0.57962	1
hsa-miR-141-3p	12:7382917:C:T	309598	0.0356716	-0.535818	1
hsa-miR-141-3p	12:7383558:A:C	310239	0.0355158	-0.57962	1
hsa-miR-141-3p	12:7384302:T:G	310983	0.00426135	-1.92363	1
hsa-miR-141-3p	12:7384379:A:T	311060	0.0355158	-0.57962	1
hsa-miR-141-3p	12:7384605:G:C	311286	0.0355158	-0.57962	1
hsa-miR-141-3p	12:7384836:A:C	311517	0.0355158	-0.57962	1
hsa-miR-141-3p	12:7385317:T:C	311998	0.0355158	-0.57962	1
hsa-miR-141-3p	12:7385627:A:G	312308	0.0355158	-0.57962	1
hsa-miR-141-3p	12:7385974:T:C	312655	0.0355158	-0.57962	1
hsa-miR-141-3p	12:7386223:A:G	312904	0.0355158	-0.57962	1
hsa-miR-141-3p	12:7386801:C:A	313482	0.0350773	-0.580997	1
hsa-miR-141-3p	12:7386832:T:A	313513	0.00426135	-1.92363	1
hsa-miR-141-3p	12:7387069:C:T	313750	0.0350773	-0.580997	1
hsa-miR-141-3p	12:7387080:T:C	313761	0.0350773	-0.580997	1
hsa-miR-141-3p	12:7387129:A:G	313810	0.0350773	-0.580997	1
hsa-miR-141-3p	12:7387171:C:T	313852	0.0350773	-0.580997	1
hsa-miR-141-3p	12:7387172:G:A	313853	0.0350773	-0.580997	1
hsa-miR-141-3p	12:7387565:C:A	314246	0.0350773	-0.580997	1
hsa-miR-141-3p	12:7387622:T:C	314303	0.0350773	-0.580997	1
hsa-miR-141-3p	12:7387922:A:G	314603	0.0350773	-0.580997	1
hsa-miR-141-3p	12:7389865:C:A	316546	0.0103072	-0.720698	1
hsa-miR-141-3p	12:7390114:T:C	316795	0.00513445	-1.19276	1
hsa-miR-141-3p	12:7390376:T:C	317057	0.0350773	-0.580997	1
hsa-miR-141-3p	12:7390429:T:C	317110	0.0350773	-0.580997	1
hsa-miR-141-3p	12:7390635:C:T	317316	0.00426135	-1.92363	1
hsa-miR-141-3p	12:7391176:A:G	317857	0.0342516	-0.583659	1
hsa-miR-141-3p	12:7391654:A:G	318335	0.00426135	-1.92363	1
hsa-miR-141-3p	12:7392321:C:T	319002	0.0342519	-0.583599	1
hsa-miR-141-3p	12:7392658:C:T	319339	0.0376064	-0.573658	1
hsa-miR-141-3p	12:7393331:G:A	320012	0.0343862	-0.583166	1
hsa-miR-141-3p	12:7393362:A:G	320043	0.0343862	-0.583166	1
hsa-miR-141-3p	12:7393778:C:T	320459	0.0343862	-0.583166	1
hsa-miR-141-3p	12:7394450:C:G	321131	0.0343862	-0.583166	1
hsa-miR-141-3p	12:7395281:A:G	321962	0.00237686	-0.935086	1
hsa-miR-141-3p	12:7395441:C:T	322122	0.034535	-0.582685	1
hsa-miR-141-3p	12:7395501:T:C	322182	0.034535	-0.582685	1
hsa-miR-141-3p	12:7396169:C:A	322850	0.034535	-0.582685	1
hsa-miR-141-3p	12:7396624:T:C	323305	0.034535	-0.582685	1
hsa-miR-141-3p	12:7397688:T:C	324369	0.034535	-0.582685	1
hsa-miR-141-3p	12:7397914:T:C	324595	0.034535	-0.582685	1
hsa-miR-141-3p	12:7398570:T:C	325251	0.034535	-0.582685	1
hsa-miR-141-3p	12:7398915:C:T	325596	0.0341767	-0.583784	1
hsa-miR-141-3p	12:7399073:G:A	325754	0.0341767	-0.583784	1
hsa-miR-141-3p	12:7399718:A:G	326399	0.0341767	-0.583784	1
hsa-miR-141-3p	12:7399825:T:C	326506	0.0341767	-0.583784	1
hsa-miR-141-3p	12:7400474:G:A	327155	0.0341767	-0.583784	1
hsa-miR-141-3p	12:7401018:G:C	327699	0.0341767	-0.583784	1
hsa-miR-141-3p	12:7401722:G:A	328403	0.0341767	-0.583784	1
hsa-miR-141-3p	12:7402037:A:C	328718	0.0341767	-0.583784	1
hsa-miR-141-3p	12:7402193:T:C	328874	0.00430892	-0.794349	1
hsa-miR-141-3p	12:7402590:T:C	329271	0.0341767	-0.583784	1
hsa-miR-141-3p	12:7402999:G:A	329680	0.0341767	-0.583784	1
hsa-miR-141-3p	12:7403194:C:T	329875	0.0341767	-0.583784	1
hsa-miR-141-3p	12:7403524:G:T	330205	0.0341767	-0.583784	1
hsa-miR-141-3p	12:7403573:G:A	330254	0.0375224	-0.573922	1
hsa-miR-141-3p	12:7403576:C:T	330257	0.0048756	0.788528	1
hsa-miR-141-3p	12:7403669:G:T	330350	0.0341767	-0.583784	1
hsa-miR-141-3p	12:7403882:A:G	330563	0.0341767	-0.583784	1
hsa-miR-141-3p	12:7403931:G:A	330612	0.0341767	-0.583784	1
hsa-miR-141-3p	12:7410528:C:T	337209	0.0141053	-0.71754	1
hsa-miR-141-3p	12:7410875:A:G	337556	0.0461383	-0.60317	1
hsa-miR-141-3p	12:7410897:T:C	337578	0.0461383	-0.60317	1
hsa-miR-141-3p	12:7411157:C:T	337838	0.0461383	-0.60317	1
hsa-miR-141-3p	12:7411470:C:G	338151	0.0461383	-0.60317	1
hsa-miR-141-3p	12:7411725:C:T	338406	0.00392721	-1.98321	1
hsa-miR-141-3p	12:7411790:T:C	338471	0.0461637	-0.603088	1
hsa-miR-141-3p	12:7412788:G:A	339469	0.0470014	-0.600373	1
hsa-miR-141-3p	12:7413307:G:A	339988	0.00426135	-1.92363	1
hsa-miR-141-3p	12:7415673:T:C	342354	0.0141053	-0.71754	1
hsa-miR-141-3p	12:7416473:G:A	343154	0.0141199	-0.717302	1
hsa-miR-141-3p	12:7416896:A:G	343577	0.046113	-0.603251	1
hsa-miR-141-3p	12:7418070:T:C	344751	0.00426135	-1.92363	1
hsa-miR-141-3p	12:7418514:G:A	345195	0.046113	-0.603251	1
hsa-miR-141-3p	12:7419999:T:C	346680	0.046113	-0.603251	1
hsa-miR-141-3p	12:7423419:G:T	350100	0.0141199	-0.717302	1
hsa-miR-141-3p	12:7424579:C:G	351260	0.00426135	-1.92363	1
hsa-miR-141-3p	12:7432165:G:A	358846	0.00729026	-0.782052	1
hsa-miR-141-3p	12:7440045:T:C	366726	0.00524424	-0.6783	1
hsa-miR-141-3p	12:7441150:T:A	367831	0.00426135	-1923.63	1
hsa-miR-141-3p	12:7443585:T:C	370266	0.0141501	-0.716381	1
hsa-miR-141-3p	12:7444892:C:T	371573	0.00224285	-0.93608	1
hsa-miR-141-3p	12:7448266:G:C	374947	0.00364094	-0.897352	1
hsa-miR-141-3p	12:7448267:G:A	374948	0.00356315	-0.899411	1
hsa-miR-141-3p	12:7448380:A:G	375061	0.0167222	-0.799646	1
hsa-miR-141-3p	12:7448957:T:C	375638	0.00364774	-0.897136	1
hsa-miR-141-3p	12:7452801:C:A	379482	0.0200049	0.550287	1
hsa-miR-141-3p	12:7457217:C:T	383898	0.0200049	0.550287	1
hsa-miR-141-3p	12:7458297:C:T	384978	0.00369676	-0.896332	1
hsa-miR-141-3p	12:7461795:G:A	388476	0.0103246	0.659322	1
hsa-miR-141-3p	12:7462684:G:A	389365	0.0103246	0.659322	1
hsa-miR-141-3p	12:7463241:A:T	389922	0.0103246	0.659322	1
hsa-miR-141-3p	12:7470019:G:A	396700	0.00370984	-0.895751	1
hsa-miR-141-3p	12:7470342:C:T	397023	0.00370984	-0.895751	1
hsa-miR-141-3p	12:7475610:T:C	402291	0.00370984	-0.895751	1
hsa-miR-141-3p	12:7475748:T:G	402429	0.00427993	-1.98491	1
hsa-miR-141-3p	12:7478438:T:C	405119	0.00370984	-0.895751	1
hsa-miR-141-3p	12:7483699:C:T	410380	0.00370984	-0.895751	1
hsa-miR-141-3p	12:7485580:C:T	412261	0.00373392	-0.894886	1
hsa-miR-141-3p	12:7485676:T:C	412357	0.0103078	0.65904	1
hsa-miR-141-3p	12:7489528:T:C	416209	0.00373392	-0.894886	1
hsa-miR-141-3p	12:7490939:T:G	417620	0.0103078	0.65904	1
hsa-miR-141-3p	12:7492374:C:A	419055	0.010556	0.654852	1
hsa-miR-141-3p	12:7492706:C:T	419387	0.0201729	0.548439	1
hsa-miR-141-3p	12:7493656:T:G	420337	0.00428537	-1.98475	1
hsa-miR-141-3p	12:7498501:C:T	425182	0.0103101	0.658804	1
hsa-miR-141-3p	12:7499352:C:G	426033	0.0219286	0.589582	1
hsa-miR-141-3p	12:7502208:G:A	428889	0.0104301	0.65749	1
hsa-miR-141-3p	12:7504377:T:A	431058	0.0104301	0.65749	1
hsa-miR-141-3p	12:7506571:G:A	433252	0.00376706	-0.894028	1
hsa-miR-141-3p	12:7507726:T:G	434407	0.0214607	0.556255	1
hsa-miR-141-3p	12:7511504:A:G	438185	0.0105467	0.654881	1
hsa-miR-141-3p	12:7513283:G:A	439964	0.00246563	-0.931663	1
hsa-miR-141-3p	12:7516705:C:T	443386	0.00369073	-0.916867	1
hsa-miR-141-3p	12:7555269:T:C	481950	0.00456491	-1.97436	1
hsa-miR-141-3p	12:7596855:T:C	523536	0.0303842	1.24054	1
hsa-miR-141-3p	12:7605102:A:G	531783	0.0254317	-1.24394	1
hsa-miR-141-3p	12:7606158:C:T	532839	0.0479995	0.530008	1
hsa-miR-141-3p	12:7608620:T:A	535301	0.0479995	0.530008	1
hsa-miR-141-3p	12:7614940:C:T	541621	0.0254317	-1.24394	1
hsa-miR-141-3p	12:7619556:G:A	546237	0.0254317	-1.24394	1
hsa-miR-141-3p	12:7620375:C:G	547056	0.0254317	-1.24394	1
hsa-miR-141-3p	12:7621217:A:G	547898	0.0254317	-1.24394	1
hsa-miR-141-3p	12:7622509:C:T	549190	0.0453456	0.537078	1
hsa-miR-141-3p	12:7623724:A:G	550405	0.0466047	0.529793	1
hsa-miR-141-3p	12:7624073:C:T	550754	0.0454283	0.532273	1
hsa-miR-141-3p	12:7625014:T:C	551695	0.0254317	-1.24394	1
hsa-miR-141-3p	12:7625417:A:G	552098	0.0487444	0.526849	1
hsa-miR-141-3p	12:7627311:A:G	553992	0.0254317	-1.24394	1
hsa-miR-141-3p	12:7632376:T:C	559057	0.00243685	-1.23618	1
hsa-miR-141-3p	12:7636679:G:A	563360	0.006261	0.810501	1
hsa-miR-141-3p	12:7637008:G:A	563689	0.006261	0.810501	1
hsa-miR-141-3p	12:7638020:G:A	564701	0.00627741	0.810284	1
hsa-miR-141-3p	12:7642785:A:C	569466	0.0495723	1.27011	1
hsa-miR-141-3p	12:7642899:A:G	569580	0.000356496	-1.62097	0.413709
hsa-miR-141-3p	12:7645777:A:G	572458	0.0029622	0.814757	1
hsa-miR-141-3p	12:7647099:A:G	573780	0.00343052	0.809895	1
hsa-miR-141-3p	12:7649484:T:C	576165	0.0480079	1.01593	1
hsa-miR-141-3p	12:7649653:T:C	576334	0.0029622	0.814757	1
hsa-miR-141-3p	12:7654709:C:T	581390	0.000359745	-1.61964	0.413709
hsa-miR-141-3p	12:7655137:A:G	581818	0.0029622	0.814757	1
hsa-miR-141-3p	12:7655278:T:A	581959	0.00342271	0.810174	1
hsa-miR-141-3p	12:7656902:T:C	583583	0.00539961	0.707368	1
hsa-miR-141-3p	12:7657427:G:A	584108	0.0057389	0.701809	1
hsa-miR-141-3p	12:7660480:C:G	587161	0.000358116	-1.6203	0.413709
hsa-miR-141-3p	12:7661936:G:C	588617	0.00558776	0.704037	1
hsa-miR-141-3p	12:7661979:T:C	588660	0.0257265	-0.85879	1
hsa-miR-141-3p	12:7662031:T:C	588712	0.0257265	-0.85879	1
hsa-miR-141-3p	12:7664038:G:A	590719	0.000359745	-1.61964	0.413709
hsa-miR-141-3p	12:7664197:T:C	590878	0.0253828	-0.859555	1
hsa-miR-141-3p	12:7666373:C:T	593054	0.0052859	0.709073	1
hsa-miR-141-3p	12:7666380:T:C	593061	0.0486082	1.27664	1
hsa-miR-141-3p	12:7666386:A:G	593067	0.0486082	1.27664	1
hsa-miR-141-3p	12:7666782:G:A	593463	0.000359745	-1.61964	0.413709
hsa-miR-141-3p	12:7670883:A:G	597564	0.0486082	1.27664	1
hsa-miR-141-3p	12:7671145:G:A	597826	0.0486082	1.27664	1
hsa-miR-141-3p	12:7675799:C:T	602480	0.0373937	-0.58379	1
hsa-miR-141-3p	12:7684035:A:G	610716	0.00426135	-147.971	1
hsa-miR-141-3p	12:7689482:G:A	616163	0.0369316	-0.582016	1
hsa-miR-141-3p	12:7691570:G:A	618251	0.00426135	-240.453	1
hsa-miR-141-3p	12:7710072:G:A	636753	0.00426135	-1.92363	1
hsa-miR-141-3p	12:7724438:T:C	651119	0.00939038	-0.569485	1
hsa-miR-141-3p	12:7724750:A:G	651431	0.045101	1.47887	1
hsa-miR-141-3p	12:7727131:C:T	653812	0.0231857	0.61814	1
hsa-miR-141-3p	12:7734570:A:G	661251	0.00777261	-0.689748	1
hsa-miR-141-3p	12:7735319:G:T	662000	0.00775753	-0.689615	1
hsa-miR-141-3p	12:7737518:C:T	664199	0.0104767	-0.706798	1
hsa-miR-141-3p	12:7740596:C:T	667277	0.00777261	-0.689748	1
hsa-miR-141-3p	12:7740769:C:T	667450	0.00777261	-0.689748	1
hsa-miR-141-3p	12:7744450:C:T	671131	0.00777261	-0.689748	1
hsa-miR-141-3p	12:7744803:G:A	671484	0.00777261	-0.689748	1
hsa-miR-141-3p	12:7745248:G:T	671929	0.00777261	-0.689748	1
hsa-miR-141-3p	12:7748460:C:T	675141	0.00777261	-0.689748	1
hsa-miR-141-3p	12:7755340:A:G	682021	0.00777261	-0.689748	1
hsa-miR-141-3p	12:7756609:G:T	683290	0.00777261	-0.689748	1
hsa-miR-141-3p	12:7757468:C:T	684149	0.00426135	-1923.63	1
hsa-miR-141-3p	12:7764670:A:G	691351	0.00892376	1.1051	1
hsa-miR-141-3p	12:7770469:C:A	697150	0.00777261	-0.689748	1
hsa-miR-141-3p	12:7776591:C:T	703272	0.00777261	-0.689748	1
hsa-miR-141-3p	12:7779227:A:G	705908	0.0469756	0.545395	1
hsa-miR-141-3p	12:7783867:G:A	710548	0.00777261	-0.689748	1
hsa-miR-141-3p	12:7788160:A:C	714841	0.00777261	-0.689748	1
hsa-miR-141-3p	12:7788689:C:T	715370	0.00777261	-0.689748	1
hsa-miR-141-3p	12:7790686:C:T	717367	0.00963004	-0.778129	1
hsa-miR-141-3p	12:7792803:A:C	719484	0.0299809	0.553437	1
hsa-miR-141-3p	12:7793013:G:C	719694	0.00963004	-0.778129	1
hsa-miR-141-3p	12:7793525:G:A	720206	0.00963004	-0.778129	1
hsa-miR-141-3p	12:7794662:C:T	721343	0.00963004	-0.778129	1
hsa-miR-141-3p	12:7799070:A:C	725751	0.00426135	-1.94699	1
hsa-miR-141-3p	12:7810750:C:T	737431	0.0384593	-0.698378	1
hsa-miR-141-3p	12:7813487:C:T	740168	0.0384593	-0.698378	1
hsa-miR-141-3p	12:7814064:G:C	740745	0.0384593	-0.698378	1
hsa-miR-141-3p	12:7815611:C:T	742292	0.0384646	-0.698261	1
hsa-miR-141-3p	12:7817772:G:A	744453	0.0382947	-0.700093	1
hsa-miR-141-3p	12:7819680:A:G	746361	0.0393709	-0.685815	1
hsa-miR-141-3p	12:7821412:C:A	748093	0.0393709	-0.685815	1
hsa-miR-141-3p	12:7825247:C:A	751928	0.0450214	-0.639863	1
hsa-miR-141-3p	12:7828221:A:G	754902	0.0450411	-0.639729	1
hsa-miR-141-3p	12:7828231:C:T	754912	0.0450411	-0.639729	1
hsa-miR-141-3p	12:7828425:G:A	755106	0.0450214	-0.639863	1
hsa-miR-141-3p	12:7832148:G:A	758829	0.035347	-0.408463	1
hsa-miR-141-3p	12:7833022:C:T	759703	0.035347	-0.408463	1
hsa-miR-141-3p	12:7834612:T:C	761293	0.0353592	-0.408245	1
hsa-miR-141-3p	12:7836745:T:C	763426	0.0275502	-0.414682	1
hsa-miR-141-3p	12:7837207:C:T	763888	0.0275502	-0.414682	1
hsa-miR-141-3p	12:7838604:C:T	765285	0.0275612	-0.414585	1
hsa-miR-141-3p	12:7838866:T:G	765547	0.0230694	-0.484509	1
hsa-miR-141-3p	12:7842932:C:T	769613	0.027557	-0.414438	1
hsa-miR-141-3p	12:7844331:T:C	771012	0.0101654	-0.776219	1
hsa-miR-141-3p	12:7845839:C:A	772520	0.0489003	0.503478	1
hsa-miR-141-3p	12:7846127:C:T	772808	0.0487636	0.499772	1
hsa-miR-141-3p	12:7847308:C:T	773989	0.0396626	0.419486	1
hsa-miR-141-3p	12:7855793:T:C	782474	0.0397904	0.910543	1
hsa-miR-141-3p	12:7867169:G:A	793850	0.0471157	-1.16512	1
hsa-miR-141-3p	12:7870928:G:C	797609	0.00426135	-961.813	1
hsa-miR-141-3p	12:7898789:G:A	825470	0.0103701	-1.40567	1
hsa-miR-141-3p	12:7910904:A:C	837585	0.00426135	-1923.63	1
hsa-miR-141-3p	12:7929385:C:T	856066	0.00426135	-1.97093	1
hsa-miR-141-3p	12:7929891:G:A	856572	0.00426135	-1.96489	1
hsa-miR-141-3p	12:7933901:G:A	860582	0.00426135	-1923.63	1
hsa-miR-141-3p	12:7935651:A:T	862332	0.0115745	1.25688	1
hsa-miR-141-3p	12:7937032:G:A	863713	0.00426135	-2.59949	1
hsa-miR-141-3p	12:7969069:A:T	895750	0.00240297	0.694185	1
hsa-miR-141-3p	12:7993553:C:T	920234	0.00426147	-1.93017	1
hsa-miR-141-3p	12:8027193:G:A	953874	0.00426135	-42.7472	1
hsa-miR-141-3p	12:8031385:C:T	958066	0.00857986	-235.401	1
hsa-miR-141-3p	12:8031715:T:G	958396	0.00426135	-961.813	1
hsa-miR-141-3p	12:8033557:G:A	960238	0.00426135	-961.813	1
hsa-miR-141-3p	12:8035543:G:C	962224	0.00389771	-272.779	1
hsa-miR-141-3p	12:8036412:C:T	963093	0.00426135	-961.813	1
hsa-miR-141-3p	12:8036871:C:T	963552	0.00426135	-961.813	1
hsa-miR-141-3p	12:8038285:A:G	964966	0.00426135	-961.813	1
hsa-miR-141-3p	12:8038332:C:T	965013	0.00426135	-961.813	1
hsa-miR-141-3p	12:8038399:G:A	965080	0.00417878	-2.0345	1
hsa-miR-141-3p	12:8041268:C:T	967949	0.00426135	-961.813	1
hsa-miR-141-3p	12:8043659:C:T	970340	0.00426135	-1923.63	1
hsa-miR-141-3p	12:8044464:T:C	971145	0.00426135	-641.208	1
hsa-miR-141-3p	12:8044465:C:T	971146	0.00426135	-641.208	1
hsa-miR-141-3p	12:8044997:C:A	971678	0.0460005	-0.647235	1
hsa-miR-141-3p	12:8058752:A:G	985433	0.00426135	-40.9282	1
hsa-miR-141-3p	12:8061682:G:A	988363	0.00426135	-641.208	1
hsa-miR-141-3p	12:8062085:G:A	988766	0.00426135	-961.813	1
hsa-miR-141-3p	12:8069433:A:G	996114	0.00426135	-641.208	1
hsa-miR-141-3p	12:8072008:T:C	998689	0.0460136	0.646975	1
hsa-miR-22-3p	17:617804:G:A	-999405	0.000167391	-1308.61	0.239663
hsa-miR-22-3p	17:618039:G:A	-999170	0.0293805	-0.365005	1
hsa-miR-22-3p	17:618408:C:A	-998801	0.0338435	-0.336878	1
hsa-miR-22-3p	17:618965:T:C	-998244	0.0296156	-0.364635	1
hsa-miR-22-3p	17:619655:T:C	-997554	0.000167391	-1308.61	0.239663
hsa-miR-22-3p	17:619842:C:T	-997367	0.022864	-0.422913	1
hsa-miR-22-3p	17:622428:C:G	-994781	0.000167391	-1308.61	0.239663
hsa-miR-22-3p	17:623356:C:G	-993853	0.0227113	-0.423178	1
hsa-miR-22-3p	17:625651:G:A	-991558	0.000167391	-1308.61	0.239663
hsa-miR-22-3p	17:626134:C:A	-991075	0.000167391	-654.306	0.239663
hsa-miR-22-3p	17:629675:T:C	-987534	0.00129099	-0.591054	1
hsa-miR-22-3p	17:629896:G:T	-987313	0.0451454	0.360574	1
hsa-miR-22-3p	17:630185:G:C	-987024	0.00840321	-0.475627	1
hsa-miR-22-3p	17:630363:C:G	-986846	0.0451341	0.361483	1
hsa-miR-22-3p	17:630635:G:A	-986574	0.000167391	-81.7883	0.239663
hsa-miR-22-3p	17:630797:C:T	-986412	0.000167391	-31.9174	0.239663
hsa-miR-22-3p	17:633322:T:C	-983887	0.00912559	-0.469501	1
hsa-miR-22-3p	17:634687:T:C	-982522	0.000697347	-0.560753	0.733214
hsa-miR-22-3p	17:634928:T:G	-982281	0.000760844	-604.421	0.797905
hsa-miR-22-3p	17:635080:A:C	-982129	0.0425042	-0.261023	1
hsa-miR-22-3p	17:642382:C:T	-974827	0.0038479	-0.52455	1
hsa-miR-22-3p	17:645019:C:T	-972190	0.000167391	-163.577	0.239663
hsa-miR-22-3p	17:646355:C:T	-970854	0.000167391	-1308.61	0.239663
hsa-miR-22-3p	17:650206:C:T	-967003	0.00910459	-0.469658	1
hsa-miR-22-3p	17:665604:C:T	-951605	0.00381832	-0.52345	1
hsa-miR-22-3p	17:665917:C:A	-951292	0.0035252	-0.528365	1
hsa-miR-22-3p	17:667971:G:A	-949238	0.000167391	-81.7883	0.239663
hsa-miR-22-3p	17:668116:A:G	-949093	0.00381832	-0.52345	1
hsa-miR-22-3p	17:668119:T:C	-949090	0.00383211	-0.523545	1
hsa-miR-22-3p	17:668225:T:C	-948984	0.00382079	-0.523478	1
hsa-miR-22-3p	17:668226:G:A	-948983	0.00381832	-0.52345	1
hsa-miR-22-3p	17:669760:C:T	-947449	0.000167391	-163.577	0.239663
hsa-miR-22-3p	17:670346:T:A	-946863	0.00381434	-0.523311	1
hsa-miR-22-3p	17:672284:G:A	-944925	0.00381434	-0.523311	1
hsa-miR-22-3p	17:673934:T:C	-943275	0.000826246	-0.533596	0.85323
hsa-miR-22-3p	17:677226:C:T	-939983	0.00904408	-0.469462	1
hsa-miR-22-3p	17:677435:A:T	-939774	0.00910459	-0.469658	1
hsa-miR-22-3p	17:679476:T:A	-937733	0.00499157	-0.504839	1
hsa-miR-22-3p	17:679839:C:G	-937370	0.000167391	-654.306	0.239663
hsa-miR-22-3p	17:680063:C:T	-937146	0.000167391	-1308.61	0.239663
hsa-miR-22-3p	17:682415:C:T	-934794	0.000167391	-1.60566	0.239663
hsa-miR-22-3p	17:683089:C:A	-934120	0.000167391	-436.204	0.239663
hsa-miR-22-3p	17:684729:C:T	-932480	0.000879026	-0.531762	0.900839
hsa-miR-22-3p	17:685640:G:T	-931569	0.000879026	-0.531762	0.900839
hsa-miR-22-3p	17:699582:C:T	-917627	0.000167391	-1308.61	0.239663
hsa-miR-22-3p	17:706862:G:C	-910347	0.0381176	0.342472	1
hsa-miR-22-3p	17:707164:C:T	-910045	0.0475166	-755.489	1
hsa-miR-22-3p	17:710700:G:A	-906509	0.000230141	-37.6426	0.293972
hsa-miR-22-3p	17:710778:C:T	-906431	0.000167391	-1308.61	0.239663
hsa-miR-22-3p	17:711152:C:G	-906057	0.000167391	-1.30992	0.239663
hsa-miR-22-3p	17:715236:C:T	-901973	0.000167391	-1308.61	0.239663
hsa-miR-22-3p	17:715414:G:A	-901795	0.000167391	-1308.61	0.239663
hsa-miR-22-3p	17:715417:T:A	-901792	0.000167391	-1308.61	0.239663
hsa-miR-22-3p	17:716655:G:A	-900554	0.000283968	-21.5139	0.343137
hsa-miR-22-3p	17:721773:T:G	-895436	0.000169285	-5.74226	0.240445
hsa-miR-22-3p	17:721976:T:C	-895233	0.000167391	-11.5806	0.239663
hsa-miR-22-3p	17:722263:T:C	-894946	0.0398573	-639.884	1
hsa-miR-22-3p	17:723147:C:T	-894062	0.000167391	-5.73953	0.239663
hsa-miR-22-3p	17:723163:A:G	-894046	0.00431052	-349.16	1
hsa-miR-22-3p	17:725387:C:T	-891822	0.000167391	-1308.61	0.239663
hsa-miR-22-3p	17:728874:G:A	-888335	0.0475166	-755.489	1
hsa-miR-22-3p	17:733753:G:A	-883456	0.000167391	-18.4312	0.239663
hsa-miR-22-3p	17:735210:T:C	-881999	0.000174908	-21.4882	0.245367
hsa-miR-22-3p	17:738385:A:G	-878824	0.000167391	-100.662	0.239663
hsa-miR-22-3p	17:739809:G:A	-877400	0.000167391	-1308.61	0.239663
hsa-miR-22-3p	17:740418:A:G	-876791	0.000167391	-1308.61	0.239663
hsa-miR-22-3p	17:741624:G:C	-875585	0.000167391	-11.3792	0.239663
hsa-miR-22-3p	17:744242:C:T	-872967	0.000167391	-1308.61	0.239663
hsa-miR-22-3p	17:749252:G:A	-867957	0.000427301	-64.8904	0.471314
hsa-miR-22-3p	17:752646:A:G	-864563	0.000167391	-93.4723	0.239663
hsa-miR-22-3p	17:752926:A:C	-864283	0.000167391	-1308.61	0.239663
hsa-miR-22-3p	17:762500:T:C	-854709	0.000167391	-1308.61	0.239663
hsa-miR-22-3p	17:764334:T:C	-852875	0.0490951	-545.397	1
hsa-miR-22-3p	17:773498:C:T	-843711	0.0318416	-0.676722	1
hsa-miR-22-3p	17:780839:G:A	-836370	0.000167391	-1308.61	0.239663
hsa-miR-22-3p	17:783400:T:G	-833809	0.000167391	-1308.61	0.239663
hsa-miR-22-3p	17:783752:G:A	-833457	0.000167391	-3.51777	0.239663
hsa-miR-22-3p	17:785561:C:T	-831648	0.000167391	-1.44918	0.239663
hsa-miR-22-3p	17:800610:A:G	-816599	0.000167391	-1308.61	0.239663
hsa-miR-22-3p	17:801068:A:G	-816141	0.000167391	-186.945	0.239663
[truncated: 4,848 more rows]
