# Supplementary material for: Human pancreatic islet miRNA-mRNA networks of altered miRNAs due to glycemic status
Source: iScience. 2022 Feb 26;25(4):103995. doi: 10.1016/j.isci.2022.103995 (PMC8927907; doi:10.1016/j.isci.2022.103995)
Supplement: Table S12. Insulin secretion and T2D-risk variant catalogs, related to Figure 5 [file mmc13.xlsx]

## Sheet: T2D_variant_catalogue
chr_hg19	Position_hg19	SNP_ID_hg19	RS_ID	Associated_Trait/Source
1	209894661	1_209894661	rs1000283	Diabetes Mellitus, Non-Insulin-Dependent:DisGeNet
4	6292915	4_6292915	rs10010131	Diabetes Mellitus, Non-Insulin-Dependent:DisGeNet/Diabetes Mellitus:DisGeNet
4	153495515	4_153495515	rs10011174	Type 2 diabetes:GWAS_catalogue
4	141489996	4_141489996	rs10011540	Diabetes Mellitus, Non-Insulin-Dependent:DisGeNet
4	153520279	4_153520279	rs10011838	Type 2 diabetes:GWAS_catalogue/Diabetes Mellitus, Non-Insulin-Dependent:DisGeNet
4	6293350	4_6293350	rs10012946	Diabetes Mellitus, Non-Insulin-Dependent:DisGeNet
7	15039499	7_15039499	rs1002061	Type 2 diabetes:GWAS_catalogue
7	29428070	7_29428070	rs1002630	Diabetes Mellitus, Non-Insulin-Dependent:DisGeNet
4	87917931	4_87917931	rs10032244	Insulin:PheGenI
4	34195504	4_34195504	rs10034465	Diabetes Mellitus, Non-Insulin-Dependent:DisGeNet
19	17927400	19_17927400	rs1003887	Hyperinsulinism:DisGeNet
10	104594507	10_104594507	rs1004467	Diabetes Mellitus, Non-Insulin-Dependent:DisGeNet
18	54578482	18_54578482	rs10048404	Type 2 diabetes:GWAS_catalogue
4	87754419	4_87754419	rs10050311	Insulin:PheGenI
5	130104076	5_130104076	rs10051722	Glucose:PheGenI
7	15039605	7_15039605	rs1005256	Glucose:PheGenI
15	77818128	15_77818128	rs1005752	Type 2 diabetes:GWAS_catalogue
5	74997756	5_74997756	rs10057967	Glucose:PheGenI
17	3865399	17_3865399	rs1006703	Glucose homeostasis traits:GWAS_catalogue/Glucose:PheGenI/Insulin:PheGenI
5	1279790	5_1279790	rs10069690	Diabetes Mellitus:DisGeNet
5	123935176	5_123935176	rs10075237	Insulin Resistance:PheGenI
5	112927686	5_112927686	rs10077431	Type 2 diabetes:GWAS_catalogue/Diabetes Mellitus, Non-Insulin-Dependent:DisGeNet
21	45412872	21_45412872	rs10084572	Diabetes Mellitus:DisGeNet
8	30863722	8_30863722	rs10087241	Type 2 diabetes:GWAS_catalogue/Diabetes Mellitus, Non-Insulin-Dependent:DisGeNet
2	65276452	2_65276452	rs1009358	Type 2 diabetes:GWAS_catalogue/Type 2 diabetes or prostate cancer (pleiotropy):GWAS_catalogue/Diabetes Mellitus, Non-Insulin-Dependent:DisGeNet
8	19830921	8_19830921	rs10096633	Type 2 diabetes:GWAS_catalogue/Glucose measurement:DisGeNet/elevated blood glucose level:DisGeNet
8	95961626	8_95961626	rs10097617	Type 2 diabetes:GWAS_catalogue
8	10633159	8_10633159	rs10100265	Type 2 diabetes:GWAS_catalogue/Diabetes Mellitus, Non-Insulin-Dependent:DisGeNet
8	72407374	8_72407374	rs10101067	Type 2 diabetes:GWAS_catalogue
9	96919182	9_96919182	rs10114341	Type 2 diabetes:GWAS_catalogue/Diabetes Mellitus, Non-Insulin-Dependent:DisGeNet
9	4290541	9_4290541	rs10116772	Diabetes Mellitus:DisGeNet
3	23541057	3_23541057	rs1011754	Diabetes Mellitus, Non-Insulin-Dependent:DisGeNet
9	111938268	9_111938268	rs10119430	Type 2 diabetes:GWAS_catalogue
14	58797953	14_58797953	rs10137475	Type 2 diabetes:GWAS_catalogue
2	165353946	2_165353946	rs1013773109	Diabetes Mellitus:DisGeNet
14	69150885	14_69150885	rs10144968	Type 2 diabetes nephropathy:GWAS_catalogue
14	79939525	14_79939525	rs10145154	Type 2 diabetes:GWAS_catalogue
14	79945162	14_79945162	rs10146997	Type 2 diabetes:GWAS_catalogue/Diabetes Mellitus, Non-Insulin-Dependent:DisGeNet
16	68363008	16_68363008	rs1014959895	Insulin Resistance:DisGeNet
14	56418119	14_56418119	rs10151037	Insulin:PheGenI
20	12064993	20_12064993	rs1015142	Glucose:PheGenI
1	68587777	1_68587777	rs10158352	Insulin:PheGenI
1	96404462	1_96404462	rs10159026	Type 2 diabetes:GWAS_catalogue
11	108498885	11_108498885	rs10160242	Glucose homeostasis traits:GWAS_catalogue/Glucose:PheGenI/Insulin Resistance:PheGenI
9	1032567	9_1032567	rs1016565	Type 2 diabetes:GWAS_catalogue
18	58039077	18_58039077	rs1016862	Hyperinsulinism:DisGeNet
2	111934977	2_111934977	rs10169613	Type 2 diabetes:GWAS_catalogue/Diabetes Mellitus, Non-Insulin-Dependent:DisGeNet
2	202950603	2_202950603	rs10170697	Insulin:PheGenI
2	5515545	2_5515545	rs10170790	Insulin:PheGenI
9	3948365	9_3948365	rs1017568	Diabetes Mellitus, Non-Insulin-Dependent:DisGeNet
2	134864344	2_134864344	rs10179986	Glucose homeostasis traits:GWAS_catalogue/Glucose:PheGenI/Insulin Resistance:PheGenI
2	165508389	2_165508389	rs10184004	Type 2 diabetes:GWAS_catalogue/Diabetes Mellitus, Non-Insulin-Dependent:DisGeNet
2	29607480	2_29607480	rs10186332	Insulin:PheGenI
2	653874	2_653874	rs10188334	Type 2 diabetes:GWAS_catalogue
2	143896500	2_143896500	rs10189773	Diabetes Mellitus, Non-Insulin-Dependent:DisGeNet
2	646674	2_646674	rs10190052	Type 2 diabetes:GWAS_catalogue/Diabetes Mellitus, Non-Insulin-Dependent:DisGeNet/Diabetes Mellitus, Type 2:PheGenI
7	13894276	7_13894276	rs1019029	Type 2 diabetes:GWAS_catalogue
2	58981064	2_58981064	rs10193538	Type 2 diabetes:GWAS_catalogue
2	165513091	2_165513091	rs10195252	Type 2 diabetes:GWAS_catalogue/Diabetes Mellitus, Non-Insulin-Dependent:DisGeNet
2	156970611	2_156970611	rs10196668	Insulin:PheGenI
2	43690030	2_43690030	rs10203174	Type 2 diabetes:GWAS_catalogue/Diabetes Mellitus, Non-Insulin-Dependent:DisGeNet
3	46415229	3_46415229	rs1020608562	Diabetes Mellitus:DisGeNet
2	161144055	2_161144055	rs1020731	Diabetes Mellitus, Non-Insulin-Dependent:DisGeNet
2	3175992	2_3175992	rs10208086	Insulin:PheGenI/Insulin Resistance:PheGenI
3	193701510	3_193701510	rs10212569	Insulin:PheGenI
4	23866115	4_23866115	rs10212638	Diabetes Mellitus, Non-Insulin-Dependent:DisGeNet
7	77489783	7_77489783	rs10215731	Insulin:PheGenI
10	57320360	10_57320360	rs10218957	Glucose:PheGenI
4	24801783	4_24801783	rs1022113606	Diabetes Mellitus:DisGeNet/Diabetes Mellitus, Non-Insulin-Dependent:DisGeNet
7	151415041	7_151415041	rs10224002	Diabetes Mellitus:DisGeNet/Diabetes Mellitus, Non-Insulin-Dependent:DisGeNet
7	151413194	7_151413194	rs10224210	Diabetes Mellitus:DisGeNet
7	15063569	7_15063569	rs10228066	Type 2 diabetes:GWAS_catalogue
7	15063926	7_15063926	rs10228456	Type 2 diabetes:GWAS_catalogue/Diabetes Mellitus, Non-Insulin-Dependent:DisGeNet/Fasting blood glucose measurement:DisGeNet
7	15064190	7_15064190	rs10228796	Type 2 diabetes:GWAS_catalogue
7	127246903	7_127246903	rs10229583	Type 2 diabetes:GWAS_catalogue/Diabetes Mellitus, Non-Insulin-Dependent:DisGeNet/Diabetes Mellitus, Type 2:PheGenI
7	50364626	7_50364626	rs10230193	Glucose homeostasis traits:GWAS_catalogue/Glucose:PheGenI/Insulin:PheGenI
7	15060429	7_15060429	rs10231021	Type 2 diabetes:GWAS_catalogue/Diabetes Mellitus, Non-Insulin-Dependent:DisGeNet
7	43320594	7_43320594	rs10231619	Type 2 diabetes:GWAS_catalogue/Diabetes Mellitus, Type 2:PheGenI
7	89880949	7_89880949	rs10240790	Type 2 diabetes:GWAS_catalogue
7	15063833	7_15063833	rs10244051	Glucose measurement:DisGeNet/Diabetes Mellitus, Non-Insulin-Dependent:DisGeNet/elevated blood glucose level:DisGeNet/Glucose:PheGenI
7	8642354	7_8642354	rs10245124	Insulin:PheGenI/Insulin Resistance:PheGenI
17	32580231	17_32580231	rs1024610	Diabetes Mellitus, Non-Insulin-Dependent:DisGeNet
17	32579788	17_32579788	rs1024611	Diabetes Mellitus, Non-Insulin-Dependent:DisGeNet/Diabetes Mellitus:DisGeNet
7	40344361	7_40344361	rs10246797	Fasting blood glucose measurement:DisGeNet
7	95216247	7_95216247	rs10247649	Diabetes Mellitus, Non-Insulin-Dependent:DisGeNet
7	50751090	7_50751090	rs10248619	Fasting blood glucose measurement:DisGeNet/Glucose:PheGenI
7	36858643	7_36858643	rs10255208	Diabetes Mellitus, Non-Insulin-Dependent:DisGeNet
7	15064216	7_15064216	rs10258074	Diabetes Mellitus, Non-Insulin-Dependent:DisGeNet
7	127158623	7_127158623	rs10258162	Diabetes Mellitus, Non-Insulin-Dependent:DisGeNet
7	44219705	7_44219705	rs10259649	Fasting blood glucose measurement:DisGeNet
7	130430969	7_130430969	rs10260148	Type 2 diabetes:GWAS_catalogue/Diabetes Mellitus, Non-Insulin-Dependent:DisGeNet
7	120711855	7_120711855	rs10261386	Type 2 diabetes:GWAS_catalogue/Diabetes Mellitus, Non-Insulin-Dependent:DisGeNet
7	93118736	7_93118736	rs10262104	Type 2 diabetes:GWAS_catalogue
7	30755583	7_30755583	rs10267836	Glucose homeostasis traits:GWAS_catalogue/Glucose:PheGenI/Insulin Resistance:PheGenI
5	57251967	5_57251967	rs1027164	Insulin:PheGenI
7	14922007	7_14922007	rs10276674	Fasting blood glucose measurement:DisGeNet
1	161757036	1_161757036	rs1027700	Diabetes Mellitus, Non-Insulin-Dependent:DisGeNet
17	46939658	17_46939658	rs10278	Type 2 diabetes:GWAS_catalogue/Type 2 diabetes (adjusted for BMI):GWAS_catalogue/Diabetes Mellitus, Non-Insulin-Dependent:DisGeNet
7	44245363	7_44245363	rs10278336	Type 2 diabetes:GWAS_catalogue/Fasting blood glucose measurement:DisGeNet
7	14919852	7_14919852	rs10281892	Type 2 diabetes:GWAS_catalogue
20	22267058	20_22267058	rs1028444	Glucose homeostasis traits:GWAS_catalogue/Glucose:PheGenI/Insulin Resistance:PheGenI
5	66317265	5_66317265	rs1030231	Diabetes Mellitus, Type 2:PheGenI
6	39016636	6_39016636	rs10305420	Type 2 diabetes:GWAS_catalogue/Diabetes Mellitus, Non-Insulin-Dependent:DisGeNet
6	39046794	6_39046794	rs10305492	Diabetes Mellitus, Non-Insulin-Dependent:DisGeNet/Fasting blood glucose measurement:DisGeNet
1	150786038	1_150786038	rs10305745	Type 2 diabetes:GWAS_catalogue
20	43052918	20_43052918	rs1031647179	Diabetes Mellitus, Non-Insulin-Dependent:DisGeNet
6	152195034	6_152195034	rs1033182	Diabetes Mellitus, Non-Insulin-Dependent:DisGeNet
12	121670800	12_121670800	rs1033656351	Diabetes Mellitus:DisGeNet/Hyperinsulinism:DisGeNet
13	72672867	13_72672867	rs1033979	Insulin:PheGenI/Insulin Resistance:PheGenI
15	87627112	15_87627112	rs1034482	Insulin:PheGenI
18	62821954	18_62821954	rs1035208	Insulin:PheGenI
7	44190649	7_44190649	rs1036483919	Diabetes Mellitus:DisGeNet/Diabetes Mellitus, Non-Insulin-Dependent:DisGeNet
9	87437849	9_87437849	rs1036915	Diabetes Mellitus:DisGeNet
13	67010818	13_67010818	rs1036995	Insulin Resistance:PheGenI
2	163003939	2_163003939	rs1037733674	Diabetes Mellitus, Non-Insulin-Dependent:DisGeNet/Diabetes Mellitus:DisGeNet
1	203156080	1_203156080	rs10399931	Diabetes Mellitus, Non-Insulin-Dependent:DisGeNet
15	40881116	15_40881116	rs10400825	Type 2 diabetes or prostate cancer (pleiotropy):GWAS_catalogue
19	19407718	19_19407718	rs10401969	Type 2 diabetes:GWAS_catalogue/Diabetes Mellitus, Non-Insulin-Dependent:DisGeNet/Glucose measurement:DisGeNet/elevated blood glucose level:DisGeNet/Diabetes Mellitus:DisGeNet/Glucose:PheGenI
19	46160660	19_46160660	rs10404333	Type 2 diabetes:GWAS_catalogue/Diabetes Mellitus, Non-Insulin-Dependent:DisGeNet
19	18834514	19_18834514	rs10404726	Type 2 diabetes:GWAS_catalogue
6	20713706	6_20713706	rs1040558	Diabetes Mellitus, Non-Insulin-Dependent:DisGeNet
19	33890838	19_33890838	rs10406327	Type 2 diabetes:GWAS_catalogue/Diabetes Mellitus, Non-Insulin-Dependent:DisGeNet
19	46157019	19_46157019	rs10406431	Type 2 diabetes:GWAS_catalogue
19	46157237	19_46157237	rs10407429	Type 2 diabetes:GWAS_catalogue
19	47597102	19_47597102	rs10408163	Type 2 diabetes:GWAS_catalogue
19	46150182	19_46150182	rs10420309	Type 2 diabetes:GWAS_catalogue/Diabetes Mellitus, Non-Insulin-Dependent:DisGeNet
19	33894846	19_33894846	rs10422861	Type 2 diabetes:GWAS_catalogue
19	46182304	19_46182304	rs10423928	Hyperinsulinism:DisGeNet/Glucose tolerance test:DisGeNet/Diabetes Mellitus, Non-Insulin-Dependent:DisGeNet
1	161771978	1_161771978	rs1042488900	Diabetes Mellitus:DisGeNet
17	7579472	17_7579472	rs1042522	Diabetes Mellitus, Non-Insulin-Dependent:DisGeNet/Diabetes Mellitus:DisGeNet
19	31346535	19_31346535	rs10425253	Insulin Resistance:PheGenI
19	29908107	19_29908107	rs10425935	Glucose:PheGenI
12	63544209	12_63544209	rs1042615	Diabetes Mellitus:DisGeNet
5	148206473	5_148206473	rs1042714	Diabetes Mellitus, Non-Insulin-Dependent:DisGeNet/Hyperinsulinism:DisGeNet/Diabetes Mellitus:DisGeNet/Impaired glucose tolerance:DisGeNet
12	66358347	12_66358347	rs1042725	Type 2 diabetes:GWAS_catalogue
17	3828086	17_3828086	rs1043246	Type 2 diabetes:GWAS_catalogue
12	122353796	12_122353796	rs1043307	Diabetes Mellitus, Non-Insulin-Dependent:DisGeNet
6	20688121	6_20688121	rs10440833	Type 2 diabetes:GWAS_catalogue/Diabetes Mellitus, Non-Insulin-Dependent:DisGeNet/Diabetes Mellitus, Type 2:PheGenI
19	8436164	19_8436164	rs1044250	Diabetes Mellitus, Non-Insulin-Dependent:DisGeNet/Diabetes Mellitus:DisGeNet
6	132172368	6_132172368	rs1044498	Diabetes Mellitus:DisGeNet/Diabetes Mellitus, Non-Insulin-Dependent:DisGeNet
3	139073011	3_139073011	rs1044826	Insulin:PheGenI/Insulin Resistance:PheGenI
20	44506418	20_44506418	rs1045493	Diabetes Mellitus, Non-Insulin-Dependent:DisGeNet
6	161010118	6_161010118	rs10455872	Diabetes Mellitus:DisGeNet/Diabetes Mellitus, Non-Insulin-Dependent:DisGeNet
7	87138645	7_87138645	rs1045642	Diabetes Mellitus, Non-Insulin-Dependent:DisGeNet
1	65897981	1_65897981	rs1045895	Diabetes Mellitus, Non-Insulin-Dependent:DisGeNet
18	2948029	18_2948029	rs10460009	Type 2 diabetes:GWAS_catalogue/Diabetes Mellitus, Type 2:PheGenI
18	37996055	18_37996055	rs10460060	Insulin:PheGenI/Insulin Resistance:PheGenI
3	45808701	3_45808701	rs10461016	Diabetes Mellitus, Non-Insulin-Dependent:DisGeNet
5	56104308	5_56104308	rs10461617	Type 2 diabetes:GWAS_catalogue/Diabetes Mellitus, Type 2:PheGenI
5	57351813	5_57351813	rs10461641	Insulin:PheGenI
10	120970381	10_120970381	rs10466210	Diabetes Mellitus, Non-Insulin-Dependent:DisGeNet
18	60668270	18_60668270	rs10469140	Type 2 diabetes:GWAS_catalogue
2	105165674	2_105165674	rs10469860	Type 2 diabetes:GWAS_catalogue
4	83587562	4_83587562	rs10471048	Type 2 diabetes:GWAS_catalogue
5	95709132	5_95709132	rs10476552	Glucose:PheGenI/Insulin:PheGenI
18	74561584	18_74561584	rs1047711865	Diabetes Mellitus, Non-Insulin-Dependent:DisGeNet
2	211456637	2_211456637	rs1047883	Diabetes Mellitus, Non-Insulin-Dependent:DisGeNet
2	211540507	2_211540507	rs1047891	Diabetes Mellitus:DisGeNet
21	19263991	21_19263991	rs10482891	Insulin:PheGenI
21	37512565	21_37512565	rs10483032	Diabetes Mellitus, Non-Insulin-Dependent:DisGeNet
22	35135106	22_35135106	rs10483182	Modified Stumvoll Insulin Sensitivity Index (BMI interaction):GWAS_catalogue/Insulin Resistance:PheGenI
6	139868910	6_139868910	rs10484821	Diabetes Mellitus:DisGeNet
6	130444124	6_130444124	rs10485400	Diabetes Mellitus, Non-Insulin-Dependent:DisGeNet
20	23238954	20_23238954	rs10485642	Insulin:PheGenI/Insulin Resistance:PheGenI
20	40518988	20_40518988	rs10485682	Insulin Resistance:PheGenI
7	27976563	7_27976563	rs10486567	Diabetes Mellitus:DisGeNet
7	15063430	7_15063430	rs10487796	Diabetes Mellitus, Non-Insulin-Dependent:DisGeNet
7	122836025	7_122836025	rs10487976	Glucose:PheGenI
6	71289189	6_71289189	rs1048886	Type 2 diabetes:GWAS_catalogue/Diabetes Mellitus, Non-Insulin-Dependent:DisGeNet/Diabetes Mellitus, Type 2:PheGenI
1	169762807	1_169762807	rs10489177	Diabetes Mellitus:DisGeNet
2	227661632	2_227661632	rs104893642	Diabetes Mellitus, Non-Insulin-Dependent:DisGeNet
2	182543256	2_182543256	rs104893649	Diabetes Mellitus, Non-Insulin-Dependent:DisGeNet
7	44187331	7_44187331	rs104894008	Maturity onset diabetes mellitus in young:DisGeNet
7	44186186	7_44186186	rs104894009	Maturity onset diabetes mellitus in young:DisGeNet
7	44184766	7_44184766	rs104894014	Diabetes Mellitus:DisGeNet
7	44189397	7_44189397	rs104894015	Congenital Hyperinsulinism:DisGeNet
1	184879304	1_184879304	rs10489585	Insulin:PheGenI
2	60669931	2_60669931	rs10490072	Diabetes Mellitus, Non-Insulin-Dependent:DisGeNet
2	202877944	2_202877944	rs10490083	Insulin:PheGenI
3	35667761	3_35667761	rs10490871	Type 2 diabetes:GWAS_catalogue
5	39478776	5_39478776	rs10491480	Insulin:PheGenI
9	97844513	9_97844513	rs10491560	Insulin Resistance:PheGenI
13	74920186	13_74920186	rs10492494	Glucose homeostasis traits:GWAS_catalogue/Glucose:PheGenI/Insulin Resistance:PheGenI
13	45463147	13_45463147	rs10492743	Insulin Resistance:PheGenI
1	10286358	1_10286358	rs10492969	Insulin:PheGenI
1	35646125	1_35646125	rs10493066	Glucose:PheGenI
1	35651963	1_35651963	rs10493067	Glucose:PheGenI
1	71098514	1_71098514	rs10493476	Insulin Resistance:PheGenI
6	88853635	6_88853635	rs1049353	Diabetes Mellitus, Non-Insulin-Dependent:DisGeNet/Diabetes Mellitus:DisGeNet
1	81338918	1_81338918	rs10493680	Glucose:PheGenI
1	157908444	1_157908444	rs10494321	Insulin:PheGenI
1	162085685	1_162085685	rs10494366	Diabetes Mellitus:DisGeNet/Diabetes Mellitus, Non-Insulin-Dependent:DisGeNet
1	180279710	1_180279710	rs10494526	Insulin:PheGenI/Insulin Resistance:PheGenI
1	205694363	1_205694363	rs10494873	Glucose:PheGenI
1	231372510	1_231372510	rs10495305	Insulin Resistance:PheGenI
11	2418430	11_2418430	rs1049549	Diabetes Mellitus, Non-Insulin-Dependent:DisGeNet
2	128094876	2_128094876	rs10496662	Glucose:PheGenI
7	80306350	7_80306350	rs1049673	Impaired glucose tolerance:DisGeNet
2	139644872	2_139644872	rs10496802	Glucose:PheGenI
2	169734801	2_169734801	rs10497345	Fasting blood glucose measurement:DisGeNet
2	178286706	2_178286706	rs10497507	Insulin:PheGenI
2	178119296	2_178119296	rs10497511	Diabetes Mellitus, Non-Insulin-Dependent:DisGeNet
2	185222536	2_185222536	rs10497649	Insulin:PheGenI/Insulin Resistance:PheGenI
2	192914362	2_192914362	rs10497721	Diabetes Mellitus:DisGeNet
2	213970364	2_213970364	rs10497993	Glucose:PheGenI/Insulin:PheGenI/Insulin Resistance:PheGenI
2	213972504	2_213972504	rs10497994	Glucose:PheGenI/Insulin:PheGenI/Insulin Resistance:PheGenI
2	227619946	2_227619946	rs10498210	Diabetes Mellitus, Non-Insulin-Dependent:DisGeNet
6	65533066	6_65533066	rs10498828	Type 2 diabetes:GWAS_catalogue
6	156504824	6_156504824	rs10499285	Glucose:PheGenI
19	46327933	19_46327933	rs10500292	Fasting blood glucose measurement:DisGeNet
16	60248142	16_60248142	rs10500429	Insulin:PheGenI/Insulin Resistance:PheGenI
11	38238454	11_38238454	rs10501191	Insulin:PheGenI
11	41966359	11_41966359	rs10501281	Diabetes Mellitus, Type 2:PheGenI
11	47293799	11_47293799	rs10501320	Fasting blood glucose measurement:DisGeNet/Insulin:PheGenI
6	7281654	6_7281654	rs1050226	Type 2 diabetes:GWAS_catalogue/Diabetes Mellitus, Non-Insulin-Dependent:DisGeNet
18	22417901	18_22417901	rs10502459	Insulin:PheGenI
18	29083016	18_29083016	rs10502571	Glucose:PheGenI
18	41762591	18_41762591	rs10502824	Glucose:PheGenI
8	31943716	8_31943716	rs10503898	Insulin:PheGenI
8	41567871	8_41567871	rs10504043	Insulin:PheGenI/Insulin Resistance:PheGenI
3	49394834	3_49394834	rs1050450	Diabetes Mellitus, Non-Insulin-Dependent:DisGeNet/Diabetes Mellitus:DisGeNet
8	115891679	8_115891679	rs10505237	Insulin:PheGenI/Insulin Resistance:PheGenI
12	43131208	12_43131208	rs10506217	Insulin:PheGenI
12	61488772	12_61488772	rs10506418	Modified Stumvoll Insulin Sensitivity Index (BMI interaction):GWAS_catalogue/Insulin Resistance:PheGenI
13	26781528	13_26781528	rs10507349	Type 2 diabetes:GWAS_catalogue/Diabetes Mellitus, Non-Insulin-Dependent:DisGeNet/Diabetes Mellitus, Type 2:PheGenI
13	41186501	13_41186501	rs10507486	Diabetes Mellitus, Non-Insulin-Dependent:DisGeNet
X	153759858	X_153759858	rs1050757	Deficiency of glucose-6-phosphate dehydrogenase:DisGeNet
13	78517254	13_78517254	rs10507875	Diabetes Mellitus, Non-Insulin-Dependent:DisGeNet
13	102286631	13_102286631	rs10508070	Insulin:PheGenI
X	153764217	X_153764217	rs1050828	Deficiency of glucose-6-phosphate dehydrogenase:DisGeNet/Diabetes Mellitus:DisGeNet
X	153763492	X_153763492	rs1050829	Deficiency of glucose-6-phosphate dehydrogenase:DisGeNet
10	12244079	10_12244079	rs10508438	Diabetes Mellitus, Non-Insulin-Dependent:DisGeNet
10	63099550	10_63099550	rs10509145	Insulin:PheGenI/Insulin Resistance:PheGenI
10	69635204	10_69635204	rs10509291	Diabetes Mellitus, Non-Insulin-Dependent:DisGeNet/Diabetes Mellitus:DisGeNet
10	124192430	10_124192430	rs10510110	Type 2 diabetes:GWAS_catalogue/Diabetes Mellitus, Non-Insulin-Dependent:DisGeNet/Diabetes Mellitus, Type 2:PheGenI
3	23269770	3_23269770	rs10510536	Diabetes Mellitus, Non-Insulin-Dependent:DisGeNet
3	23321920	3_23321920	rs10510537	Diabetes Mellitus, Non-Insulin-Dependent:DisGeNet
3	24256417	3_24256417	rs10510540	Insulin:PheGenI
3	30346968	3_30346968	rs10510634	Glucose:PheGenI
3	30960588	3_30960588	rs10510642	Insulin Resistance:PheGenI
3	62285141	3_62285141	rs10510876	Insulin:PheGenI
9	30470774	9_30470774	rs10511861	Insulin:PheGenI
9	30814128	9_30814128	rs10511867	Insulin:PheGenI
9	30816505	9_30816505	rs10511868	Insulin:PheGenI
9	31831043	9_31831043	rs10511885	Insulin Resistance:PheGenI
9	31836555	9_31836555	rs10511886	Insulin Resistance:PheGenI
9	87109486	9_87109486	rs10512148	Insulin Resistance:DisGeNet
9	111384138	9_111384138	rs10512355	Insulin Resistance:PheGenI
17	18566664	17_18566664	rs10512421	Glucose:PheGenI/Insulin:PheGenI/Insulin Resistance:PheGenI
17	40963904	17_40963904	rs10512488	Type 2 diabetes (age of onset):GWAS_catalogue/Diabetes Mellitus, Type 2:PheGenI
20	47988905	20_47988905	rs1051295	Diabetes Mellitus, Non-Insulin-Dependent:DisGeNet
9	120050463	9_120050463	rs10513297	Insulin:PheGenI
3	153788482	3_153788482	rs10513455	Insulin Resistance:PheGenI
3	169168017	3_169168017	rs10513669	Insulin:PheGenI
5	57840739	5_57840739	rs10514852	Insulin:PheGenI
5	103921670	5_103921670	rs10515353	Diabetes Mellitus, Non-Insulin-Dependent:DisGeNet
5	167473010	5_167473010	rs10516042	Glucose:PheGenI
4	108108305	4_108108305	rs10516540	Insulin:PheGenI
4	23962906	4_23962906	rs10517030	Diabetes Mellitus, Non-Insulin-Dependent:DisGeNet
4	23968382	4_23968382	rs10517032	Diabetes Mellitus, Non-Insulin-Dependent:DisGeNet
4	61154338	4_61154338	rs10517502	Glucose:PheGenI
4	170165979	4_170165979	rs10518041	Insulin:PheGenI
4	125225084	4_125225084	rs10518427	Insulin:PheGenI
15	40700022	15_40700022	rs10518693	elevated blood glucose level:DisGeNet/Glucose measurement:DisGeNet
2	55576469	2_55576469	rs10518764	Glucose:PheGenI/Insulin Resistance:PheGenI
15	54867861	15_54867861	rs10518772	Glucose:PheGenI
15	57065787	15_57065787	rs10518876	Glucose:PheGenI
15	59203615	15_59203615	rs10518992	Insulin:PheGenI
6	46672943	6_46672943	rs1051931	Diabetes Mellitus:DisGeNet
2	77173236	2_77173236	rs10520173	Insulin:PheGenI/Insulin Resistance:PheGenI
4	182782545	4_182782545	rs10520514	Insulin:PheGenI/Insulin Resistance:PheGenI
15	87253534	15_87253534	rs10520638	Modified Stumvoll Insulin Sensitivity Index (BMI interaction):GWAS_catalogue/Insulin Resistance:PheGenI
5	30832193	5_30832193	rs10520978	Insulin:PheGenI/Insulin Resistance:PheGenI
17	13978164	17_13978164	rs10521253	Diabetes Mellitus, Non-Insulin-Dependent:DisGeNet
3	9798773	3_9798773	rs1052133	Diabetes Mellitus:DisGeNet/Diabetes Mellitus, Non-Insulin-Dependent:DisGeNet
19	45403049	19_45403049	rs10524523	Diabetes Mellitus, Non-Insulin-Dependent:DisGeNet
15	90208310	15_90208310	rs1052700	Diabetes Mellitus:DisGeNet
22	42281429	22_42281429	rs1052717	Diabetes Mellitus, Non-Insulin-Dependent:DisGeNet
10	3178881	10_3178881	rs1053000	Insulin:PheGenI/Insulin Resistance:PheGenI
6	35395618	6_35395618	rs1053049	Diabetes Mellitus, Non-Insulin-Dependent:DisGeNet
10	12208307	10_12208307	rs1053403	Type 2 diabetes or prostate cancer (pleiotropy):GWAS_catalogue
19	32043171	19_32043171	rs10555080	Diabetes Mellitus, Non-Insulin-Dependent:DisGeNet
6	24420544	6_24420544	rs1056285	Diabetes Mellitus, Non-Insulin-Dependent:DisGeNet
17	80708601	17_80708601	rs1056534	Diabetes Mellitus:DisGeNet
6	134493397	6_134493397	rs1057293	Diabetes Mellitus:DisGeNet
7	6026664	7_6026664	rs1057515572	Hyperinsulinism:DisGeNet
3	97506835	3_97506835	rs1057515576	Diabetes Mellitus:DisGeNet
11	17424284	11_17424284	rs1057516317	Congenital Hyperinsulinism:DisGeNet
11	17430065	11_17430065	rs1057517420	Congenital Hyperinsulinism:DisGeNet
11	17409454	11_17409454	rs1057518775	Hyperinsulinism:DisGeNet
11	64575362	11_64575362	rs1057518903	Diabetes Mellitus:DisGeNet
12	121426820	12_121426820	rs1057520291	Diabetes Mellitus:DisGeNet/Congenital Hyperinsulinism:DisGeNet
12	121432041	12_121432041	rs1057520504	Maturity onset diabetes mellitus in young:DisGeNet/Diabetes Mellitus, Non-Insulin-Dependent:DisGeNet/Diabetes Mellitus:DisGeNet
12	121431482	12_121431482	rs1057520779	Maturity onset diabetes mellitus in young:DisGeNet
11	62460270	11_62460270	rs1057524896	Monogenic diabetes:DisGeNet
7	44184772	7_44184772	rs1057524900	Monogenic diabetes:DisGeNet
7	44184789	7_44184789	rs1057524901	Monogenic diabetes:DisGeNet
7	44185094	7_44185094	rs1057524902	Monogenic diabetes:DisGeNet
7	44186065	7_44186065	rs1057524903	Monogenic diabetes:DisGeNet
7	44187364	7_44187364	rs1057524904	Monogenic diabetes:DisGeNet
7	44187433	7_44187433	rs1057524905	Monogenic diabetes:DisGeNet
7	44192986	7_44192986	rs1057524906	Monogenic diabetes:DisGeNet
11	2181137	11_2181137	rs1057524907	Monogenic diabetes:DisGeNet
12	121431489	12_121431489	rs1057524908	Monogenic diabetes:DisGeNet
10	96741053	10_96741053	rs1057910	Diabetes Mellitus, Non-Insulin-Dependent:DisGeNet
17	47000251	17_47000251	rs1058018	Type 2 diabetes:GWAS_catalogue/Diabetes Mellitus, Non-Insulin-Dependent:DisGeNet
17	42030531	17_42030531	rs1058046	Diabetes Mellitus, Non-Insulin-Dependent:DisGeNet
1	161751741	1_161751741	rs1058405	Diabetes Mellitus, Non-Insulin-Dependent:DisGeNet
8	22477778	8_22477778	rs1059592	Type 2 diabetes:GWAS_catalogue
12	123806219	12_123806219	rs1060105	Type 2 diabetes (adjusted for BMI):GWAS_catalogue/Type 2 diabetes:GWAS_catalogue/Diabetes Mellitus, Non-Insulin-Dependent:DisGeNet
1	116926662	1_116926662	rs1060366	Diabetes Mellitus:DisGeNet
12	121431335	12_121431335	rs1060499866	Diabetes Mellitus, Non-Insulin-Dependent:DisGeNet
1	196659237	1_196659237	rs1061170	Diabetes Mellitus, Non-Insulin-Dependent:DisGeNet/Diabetes Mellitus:DisGeNet
7	69662248	7_69662248	rs10618080	Type 2 diabetes:GWAS_catalogue
11	43877934	11_43877934	rs1061810	Type 2 diabetes:GWAS_catalogue/Diabetes Mellitus, Non-Insulin-Dependent:DisGeNet
5	14847331	5_14847331	rs1061813	Type 2 diabetes:GWAS_catalogue/Diabetes Mellitus, Non-Insulin-Dependent:DisGeNet
1	160966844	1_160966844	rs1062827	Diabetes Mellitus, Non-Insulin-Dependent:DisGeNet
9	22003367	9_22003367	rs1063192	Type 2 diabetes:GWAS_catalogue/Diabetes Mellitus, Non-Insulin-Dependent:DisGeNet
6	32627714	6_32627714	rs1063355	Type 2 diabetes:GWAS_catalogue/Diabetes Mellitus, Non-Insulin-Dependent:DisGeNet
2	632790	2_632790	rs10634531	Type 2 diabetes:GWAS_catalogue
3	186574075	3_186574075	rs1063537	Diabetes Mellitus, Non-Insulin-Dependent:DisGeNet
3	186574183	3_186574183	rs1063538	Diabetes Mellitus, Non-Insulin-Dependent:DisGeNet
3	186575392	3_186575392	rs1063539	Diabetes Mellitus, Non-Insulin-Dependent:DisGeNet
16	56643343	16_56643343	rs10636	Diabetes Mellitus, Non-Insulin-Dependent:DisGeNet/Diabetes Mellitus:DisGeNet
7	44192924	7_44192924	rs1064793998	Maturity onset diabetes mellitus in young:DisGeNet
1	196709774	1_196709774	rs1065489	Diabetes Mellitus, Non-Insulin-Dependent:DisGeNet
3	186338425	3_186338425	rs1071592	Diabetes Mellitus, Non-Insulin-Dependent:DisGeNet
5	31401447	5_31401447	rs10719	Diabetes Mellitus:DisGeNet
5	125319456	5_125319456	rs1073203	Diabetes Mellitus:DisGeNet/Diabetes Mellitus, Non-Insulin-Dependent:DisGeNet
11	17404839	11_17404839	rs10734252	Type 2 diabetes:GWAS_catalogue/Diabetes Mellitus, Non-Insulin-Dependent:DisGeNet
10	99056921	10_99056921	rs10736116	Type 2 diabetes:GWAS_catalogue
1	235542023	1_235542023	rs10737818	Type 2 diabetes:GWAS_catalogue
9	22123766	9_22123766	rs10738610	Diabetes Mellitus, Non-Insulin-Dependent:DisGeNet
9	2691186	9_2691186	rs10738760	Diabetes Mellitus, Non-Insulin-Dependent:DisGeNet
10	63718479	10_63718479	rs10740055	Diabetes Mellitus, Non-Insulin-Dependent:DisGeNet
10	132947962	10_132947962	rs10741243	Type 2 diabetes:GWAS_catalogue/Diabetes Mellitus, Type 2:PheGenI
12	3405902	12_3405902	rs10744601	Glucose:PheGenI
12	3868168	12_3868168	rs10744625	Insulin:PheGenI/Insulin Resistance:PheGenI
12	88338461	12_88338461	rs10745460	Type 2 diabetes:GWAS_catalogue
12	133041618	12_133041618	rs10747083	Fasting blood glucose measurement:DisGeNet
12	63538458	12_63538458	rs10747983	Diabetes Mellitus:DisGeNet
11	128234144	11_128234144	rs10750397	Type 2 diabetes:GWAS_catalogue
11	131002938	11_131002938	rs10750464	Insulin:PheGenI/Insulin Resistance:PheGenI
11	68835182	11_68835182	rs10750840	Type 2 diabetes:GWAS_catalogue
11	78694638	11_78694638	rs10751301	Diabetes Mellitus, Non-Insulin-Dependent:DisGeNet
1	247612036	1_247612036	rs10754558	Diabetes Mellitus, Non-Insulin-Dependent:DisGeNet
9	22088260	9_22088260	rs10757272	Diabetes Mellitus:DisGeNet
9	22096055	9_22096055	rs10757274	Diabetes Mellitus, Non-Insulin-Dependent:DisGeNet/Diabetes Mellitus:DisGeNet
9	22124477	9_22124477	rs10757278	Diabetes Mellitus, Non-Insulin-Dependent:DisGeNet
9	22133984	9_22133984	rs10757282	Type 2 diabetes:GWAS_catalogue/Diabetes Mellitus, Non-Insulin-Dependent:DisGeNet
9	22134172	9_22134172	rs10757283	Type 2 diabetes:GWAS_catalogue/Diabetes Mellitus:DisGeNet/Diabetes Mellitus, Non-Insulin-Dependent:DisGeNet
16	73098091	16_73098091	rs1075855	Type 2 diabetes:GWAS_catalogue
9	8290816	9_8290816	rs10758950	Type 2 diabetes:GWAS_catalogue
9	114960459	9_114960459	rs10759532	Diabetes Mellitus, Non-Insulin-Dependent:DisGeNet
9	120464147	9_120464147	rs10759931	Diabetes Mellitus, Non-Insulin-Dependent:DisGeNet
9	120465144	9_120465144	rs10759932	Diabetes Mellitus, Non-Insulin-Dependent:DisGeNet
10	63757120	10_63757120	rs10761600	Diabetes Mellitus:DisGeNet/Diabetes Mellitus, Non-Insulin-Dependent:DisGeNet
10	65101071	10_65101071	rs10761745	Type 2 diabetes:GWAS_catalogue/Diabetes Mellitus, Non-Insulin-Dependent:DisGeNet
10	77310016	10_77310016	rs10762670	Type 2 diabetes:GWAS_catalogue
11	13340710	11_13340710	rs10766076	Type 2 diabetes:GWAS_catalogue
11	14921880	11_14921880	rs10766197	Diabetes Mellitus, Non-Insulin-Dependent:DisGeNet
11	27686196	11_27686196	rs10767659	Type 2 diabetes:GWAS_catalogue
11	27725986	11_27725986	rs10767664	Diabetes Mellitus:DisGeNet/Diabetes Mellitus, Non-Insulin-Dependent:DisGeNet
11	8654528	11_8654528	rs10769936	Type 2 diabetes:GWAS_catalogue
11	2093897	11_2093897	rs10770063	Diabetes Mellitus, Non-Insulin-Dependent:DisGeNet
12	27958113	12_27958113	rs10771367	Type 2 diabetes:GWAS_catalogue
12	27962260	12_27962260	rs10771372	Type 2 diabetes:GWAS_catalogue
12	31367856	12_31367856	rs10771813	Type 2 diabetes:GWAS_catalogue
12	123736084	12_123736084	rs10773000	Type 2 diabetes:GWAS_catalogue
9	87134644	9_87134644	rs1077625	Insulin Resistance:DisGeNet
12	80463084	12_80463084	rs10778699	Glucose:PheGenI
15	59167865	15_59167865	rs1078001	Insulin:PheGenI/Insulin Resistance:PheGenI
10	112647195	10_112647195	rs10787287	Type 2 diabetes:GWAS_catalogue
10	115821878	10_115821878	rs10787518	Type 2 diabetes:GWAS_catalogue
10	89768584	10_89768584	rs10788575	Type 2 diabetes:GWAS_catalogue/Diabetes Mellitus, Non-Insulin-Dependent:DisGeNet/Diabetes Mellitus, Type 2:PheGenI
1	57117117	1_57117117	rs10789038	Diabetes Mellitus, Non-Insulin-Dependent:DisGeNet
10	12302607	10_12302607	rs10795945	Type 2 diabetes:GWAS_catalogue/Diabetes Mellitus, Non-Insulin-Dependent:DisGeNet
1	21820990	1_21820990	rs10799701	Glucose measurement:DisGeNet/elevated blood glucose level:DisGeNet
1	23206684	1_23206684	rs10799771	Insulin:PheGenI/Insulin Resistance:PheGenI
3	194677092	3_194677092	rs10804417	Insulin:PheGenI
6	19751516	6_19751516	rs10806906	Type 2 diabetes:GWAS_catalogue
8	95967372	8_95967372	rs10808671	Type 2 diabetes:GWAS_catalogue
9	22077085	9_22077085	rs10811652	Diabetes Mellitus:DisGeNet
9	22134068	9_22134068	rs10811660	Type 2 diabetes:GWAS_catalogue/Diabetes Mellitus, Non-Insulin-Dependent:DisGeNet
9	22134253	9_22134253	rs10811662	Type 2 diabetes:GWAS_catalogue/Diabetes Mellitus, Non-Insulin-Dependent:DisGeNet
9	37789033	9_37789033	rs10814621	Glucose:PheGenI
9	4293150	9_4293150	rs10814916	Type 2 diabetes:GWAS_catalogue/Diabetes Mellitus, Non-Insulin-Dependent:DisGeNet/Fasting blood glucose measurement:DisGeNet/Diabetes Mellitus, Type 2:PheGenI
9	622523	9_622523	rs10815355	Fasting blood glucose measurement:DisGeNet/Glucose:PheGenI
9	125169930	9_125169930	rs10818684	Diabetes Mellitus:DisGeNet
9	125689694	9_125689694	rs10818763	Type 2 diabetes:GWAS_catalogue
9	96943059	9_96943059	rs10821311	Type 2 diabetes:GWAS_catalogue
10	69660494	10_69660494	rs10823108	Diabetes Mellitus, Non-Insulin-Dependent:DisGeNet
10	71312023	10_71312023	rs10823406	Diabetes Mellitus, Non-Insulin-Dependent:DisGeNet
10	72288302	10_72288302	rs10823559	Type 2 diabetes:GWAS_catalogue/Diabetes Mellitus, Non-Insulin-Dependent:DisGeNet
10	57215474	10_57215474	rs10825519	Glucose:PheGenI
10	132747887	10_132747887	rs10829848	Insulin Resistance:DisGeNet/Insulin:PheGenI/Insulin Resistance:PheGenI
11	92698427	11_92698427	rs10830962	Diabetes Mellitus, Non-Insulin-Dependent:DisGeNet/Fasting blood glucose measurement:DisGeNet/Diabetes Mellitus, Type 2:PheGenI/Glucose:PheGenI
11	92708710	11_92708710	rs10830963	Type 2 diabetes:GWAS_catalogue/Glucose homeostasis traits:GWAS_catalogue/Insulin secretion rate:GWAS_catalogue/Insulin disposition index:GWAS_catalogue/Insulin levels:GWAS_catalogue/Insulin levels adjusted for BMI:GWAS_catalogue/Diabetes Mellitus, Non-Insulin-Dependent:DisGeNet/Fasting blood glucose measurement:DisGeNet/Diabetes Mellitus:DisGeNet/Glucose tolerance test:DisGeNet/Impaired glucose t…
11	30620262	11_30620262	rs10835690	Type 2 diabetes:GWAS_catalogue
11	47312892	11_47312892	rs10838687	Insulin:PheGenI
10	73121945	10_73121945	rs1084004	Insulin:PheGenI/Insulin Resistance:PheGenI
12	18779259	12_18779259	rs10841048	Diabetes Mellitus, Non-Insulin-Dependent:DisGeNet
12	21752108	12_21752108	rs10841855	Type 2 diabetes:GWAS_catalogue
12	21781246	12_21781246	rs10841868	Type 2 diabetes:GWAS_catalogue
12	27965150	12_27965150	rs10842994	Type 2 diabetes:GWAS_catalogue/Diabetes Mellitus, Non-Insulin-Dependent:DisGeNet/Diabetes Mellitus, Type 2:PheGenI
12	30341934	12_30341934	rs10843647	Glucose homeostasis traits:GWAS_catalogue/Glucose:PheGenI
12	33410780	12_33410780	rs10844518	Type 2 diabetes:GWAS_catalogue
12	33410855	12_33410855	rs10844519	Type 2 diabetes:GWAS_catalogue
12	4031104	12_4031104	rs10848958	Type 2 diabetes:GWAS_catalogue
12	121938185	12_121938185	rs10849893	Fasting blood glucose measurement:DisGeNet/Glucose:PheGenI
15	42859235	15_42859235	rs10851411	Glucose homeostasis traits:GWAS_catalogue/Glucose:PheGenI/Insulin Resistance:PheGenI
15	90428894	15_90428894	rs10852123	Type 2 diabetes:GWAS_catalogue
12	97850215	12_97850215	rs10860209	Type 2 diabetes:GWAS_catalogue
12	105215190	12_105215190	rs10861279	Diabetes Mellitus, Non-Insulin-Dependent:DisGeNet
12	65952795	12_65952795	rs10878298	Glucose:PheGenI
12	68808448	12_68808448	rs10878824	Insulin:PheGenI
12	71520761	12_71520761	rs10879261	Type 2 diabetes:GWAS_catalogue
10	94394402	10_94394402	rs10882095	Diabetes Mellitus, Non-Insulin-Dependent:DisGeNet
10	94462427	10_94462427	rs10882101	Type 2 diabetes:GWAS_catalogue
10	94466495	10_94466495	rs10882102	Diabetes Mellitus, Non-Insulin-Dependent:DisGeNet
10	99059645	10_99059645	rs10882891	Type 2 diabetes:GWAS_catalogue
10	113042093	10_113042093	rs10885122	Fasting blood glucose measurement:DisGeNet/Diabetes Mellitus, Non-Insulin-Dependent:DisGeNet/Glucose:PheGenI
10	114640797	10_114640797	rs10885390	Diabetes Mellitus, Non-Insulin-Dependent:DisGeNet/Diabetes Mellitus:DisGeNet
10	114777724	10_114777724	rs10885406	Diabetes Mellitus, Non-Insulin-Dependent:DisGeNet
10	114808072	10_114808072	rs10885409	elevated blood glucose level:DisGeNet/Glucose measurement:DisGeNet/Diabetes Mellitus, Non-Insulin-Dependent:DisGeNet
10	114916586	10_114916586	rs10885421	Diabetes Mellitus, Non-Insulin-Dependent:DisGeNet
10	121149403	10_121149403	rs10886471	Type 2 diabetes:GWAS_catalogue/Diabetes Mellitus, Non-Insulin-Dependent:DisGeNet/Diabetes Mellitus, Type 2:PheGenI
10	122929493	10_122929493	rs10886863	Type 2 diabetes:GWAS_catalogue/Diabetes Mellitus, Non-Insulin-Dependent:DisGeNet
10	81768162	10_81768162	rs10887344	Diabetes Mellitus, Non-Insulin-Dependent:DisGeNet
10	90075843	10_90075843	rs10887800	Diabetes Mellitus:DisGeNet
1	65989878	1_65989878	rs10889560	Type 2 diabetes:GWAS_catalogue
11	128042575	11_128042575	rs10893829	Type 2 diabetes:GWAS_catalogue
11	101000214	11_101000214	rs10895068	Diabetes Mellitus, Non-Insulin-Dependent:DisGeNet
11	101593061	11_101593061	rs10895184	Insulin:PheGenI
11	72952496	11_72952496	rs10898909	Glucose homeostasis traits:GWAS_catalogue/Glucose:PheGenI/Insulin:PheGenI
11	76505202	11_76505202	rs10899283	Type 2 diabetes:GWAS_catalogue
5	133848917	5_133848917	rs10900829	Type 2 diabetes or prostate cancer (pleiotropy):GWAS_catalogue
10	12302357	10_12302357	rs10906111	Diabetes Mellitus, Non-Insulin-Dependent:DisGeNet
10	12314997	10_12314997	rs10906115	Type 2 diabetes:GWAS_catalogue/Diabetes Mellitus, Non-Insulin-Dependent:DisGeNet/Diabetes Mellitus, Type 2:PheGenI
17	36099952	17_36099952	rs10908278	Type 2 diabetes:GWAS_catalogue/Diabetes Mellitus, Non-Insulin-Dependent:DisGeNet/Diabetes Mellitus, Type 2:PheGenI
1	182081960	1_182081960	rs10911021	Diabetes Mellitus:DisGeNet/Diabetes Mellitus, Non-Insulin-Dependent:DisGeNet/Diabetes Mellitus, Type 2:PheGenI
1	184332991	1_184332991	rs10911583	Insulin Resistance:PheGenI
1	29024956	1_29024956	rs10915188	Type 2 diabetes:GWAS_catalogue
1	20707153	1_20707153	rs10916780	Type 2 diabetes:GWAS_catalogue
1	20729451	1_20729451	rs10916784	Type 2 diabetes:GWAS_catalogue
1	19882170	1_19882170	rs10917493	Insulin Resistance:PheGenI
1	167281994	1_167281994	rs10918682	Diabetes Mellitus, Non-Insulin-Dependent:DisGeNet
1	120517959	1_120517959	rs10923931	Type 2 diabetes:GWAS_catalogue/Diabetes Mellitus, Non-Insulin-Dependent:DisGeNet/Diabetes Mellitus, Type 2:PheGenI
2	146936494	2_146936494	rs10928280	Glucose:PheGenI/Insulin Resistance:PheGenI
2	182135924	2_182135924	rs10930963	Diabetes Mellitus, Non-Insulin-Dependent:DisGeNet
3	184877626	3_184877626	rs10937208	Type 2 diabetes:GWAS_catalogue
3	186549695	3_186549695	rs10937273	Diabetes Mellitus, Non-Insulin-Dependent:DisGeNet
4	6306763	4_6306763	rs10937721	Type 2 diabetes:GWAS_catalogue
4	45182527	4_45182527	rs10938397	Diabetes Mellitus, Non-Insulin-Dependent:DisGeNet
4	45186139	4_45186139	rs10938398	Type 2 diabetes:GWAS_catalogue/Diabetes Mellitus, Non-Insulin-Dependent:DisGeNet
5	34504798	5_34504798	rs10941191	Diabetes Mellitus:DisGeNet
6	20661034	6_20661034	rs10946398	Type 2 diabetes:GWAS_catalogue/Diabetes Mellitus, Non-Insulin-Dependent:DisGeNet/Diabetes Mellitus:DisGeNet/Impaired insulin secretion:DisGeNet/Diabetes Mellitus, Type 2:PheGenI
6	20717404	6_20717404	rs10946403	Diabetes Mellitus, Non-Insulin-Dependent:DisGeNet
6	20758760	6_20758760	rs10946406	Diabetes Mellitus, Non-Insulin-Dependent:DisGeNet
6	39282036	6_39282036	rs10947804	Type 2 diabetes:GWAS_catalogue
7	77449598	7_77449598	rs10953356	Insulin:PheGenI
7	139359087	7_139359087	rs10954654	Diabetes Mellitus, Type 2:PheGenI
8	30863938	8_30863938	rs10954772	Type 2 diabetes:GWAS_catalogue
8	87856462	8_87856462	rs10955074	Insulin:PheGenI
17	36046451	17_36046451	rs10962	Type 2 diabetes:GWAS_catalogue
9	19080352	9_19080352	rs10963942	Type 2 diabetes:GWAS_catalogue
9	22130065	9_22130065	rs10965243	Diabetes Mellitus, Non-Insulin-Dependent:DisGeNet
9	22132698	9_22132698	rs10965246	Glucose measurement:DisGeNet/elevated blood glucose level:DisGeNet
9	22132729	9_22132729	rs10965247	Type 2 diabetes:GWAS_catalogue/Diabetes Mellitus, Non-Insulin-Dependent:DisGeNet
9	22132878	9_22132878	rs10965248	Type 2 diabetes:GWAS_catalogue
9	22133284	9_22133284	rs10965250	Type 2 diabetes:GWAS_catalogue/Diabetes Mellitus, Non-Insulin-Dependent:DisGeNet/Diabetes Mellitus, Type 2:PheGenI
9	28414339	9_28414339	rs10968576	Diabetes Mellitus, Non-Insulin-Dependent:DisGeNet
9	37971389	9_37971389	rs10973627	Type 2 diabetes (age of onset):GWAS_catalogue/Diabetes Mellitus, Type 2:PheGenI
9	4291928	9_4291928	rs10974438	Type 2 diabetes:GWAS_catalogue/Diabetes Mellitus, Non-Insulin-Dependent:DisGeNet
9	110030590	9_110030590	rs10978777	Diabetes Mellitus, Non-Insulin-Dependent:DisGeNet
9	113419759	9_113419759	rs10980508	Type 2 diabetes (dietary heme iron intake interaction):GWAS_catalogue/Diabetes Mellitus, Non-Insulin-Dependent:DisGeNet/Diabetes Mellitus, Type 2:PheGenI
9	104867838	9_104867838	rs10989824	Glucose:PheGenI
9	96915002	9_96915002	rs10993072	Type 2 diabetes:GWAS_catalogue
9	93633240	9_93633240	rs10993738	Type 2 diabetes:GWAS_catalogue/Diabetes Mellitus, Type 2:PheGenI
10	53253450	10_53253450	rs10997790	Insulin:PheGenI
10	70342775	10_70342775	rs10998304	Type 2 diabetes:GWAS_catalogue
10	70382179	10_70382179	rs10998338	Type 2 diabetes:GWAS_catalogue
10	54532014	10_54532014	rs11003125	Diabetes Mellitus, Non-Insulin-Dependent:DisGeNet
11	89356628	11_89356628	rs11018670	Diabetes Mellitus, Non-Insulin-Dependent:DisGeNet
11	13373764	11_13373764	rs11022775	Diabetes Mellitus, Non-Insulin-Dependent:DisGeNet
5	41107480	5_41107480	rs1103125	Diabetes Mellitus, Non-Insulin-Dependent:DisGeNet
11	35435433	11_35435433	rs11033115	Type 2 diabetes:GWAS_catalogue
11	37256190	11_37256190	rs11034036	Type 2 diabetes:GWAS_catalogue
11	41924714	11_41924714	rs11036627	Diabetes Mellitus, Non-Insulin-Dependent:DisGeNet
11	44255614	11_44255614	rs11037909	Diabetes Mellitus, Non-Insulin-Dependent:DisGeNet
11	45846498	11_45846498	rs11038672	Type 2 diabetes:GWAS_catalogue
11	47201924	11_47201924	rs11039119	Fasting blood glucose measurement:DisGeNet
11	47229316	11_47229316	rs11039130	Fasting blood glucose measurement:DisGeNet
11	47276675	11_47276675	rs11039149	Diabetes Mellitus, Non-Insulin-Dependent:DisGeNet
11	47346723	11_47346723	rs11039182	Fasting blood glucose measurement:DisGeNet
11	8243798	11_8243798	rs11041816	Fasting blood glucose measurement:DisGeNet/Glucose:PheGenI
11	2118860	11_2118860	rs11042596	Type 2 diabetes:GWAS_catalogue
11	2203154	11_2203154	rs11043003	Type 2 diabetes:GWAS_catalogue
11	2204288	11_2204288	rs11043007	Type 2 diabetes:GWAS_catalogue/Diabetes Mellitus, Non-Insulin-Dependent:DisGeNet/Diabetes Mellitus, Type 2:PheGenI
12	21843576	12_21843576	rs11046164	Type 2 diabetes:GWAS_catalogue
12	26463082	12_26463082	rs11048456	Type 2 diabetes:GWAS_catalogue/Diabetes Mellitus, Non-Insulin-Dependent:DisGeNet
12	26463174	12_26463174	rs11048457	Type 2 diabetes:GWAS_catalogue
12	26465585	12_26465585	rs11048458	Type 2 diabetes:GWAS_catalogue
1	238017169	1_238017169	rs1105444	Insulin:PheGenI
12	15583009	12_15583009	rs11056479	Insulin:PheGenI
12	130097850	12_130097850	rs11060464	Type 2 diabetes (age of onset):GWAS_catalogue/Diabetes Mellitus, Type 2:PheGenI
12	1828527	12_1828527	rs11061946	Impaired glucose tolerance:DisGeNet/Diabetes Mellitus, Non-Insulin-Dependent:DisGeNet
12	1865936	12_1865936	rs11061973	Impaired glucose tolerance:DisGeNet/Diabetes Mellitus, Non-Insulin-Dependent:DisGeNet
12	4300172	12_4300172	rs11063028	Type 2 diabetes:GWAS_catalogue
12	4374373	12_4374373	rs11063069	Type 2 diabetes:GWAS_catalogue/Diabetes Mellitus, Non-Insulin-Dependent:DisGeNet
12	121297815	12_121297815	rs11065299	Type 2 diabetes:GWAS_catalogue
12	112119171	12_112119171	rs11066001	Diabetes Mellitus:DisGeNet
12	112817783	12_112817783	rs11066280	Diabetes Mellitus, Non-Insulin-Dependent:DisGeNet/Diabetes Mellitus:DisGeNet
12	113365621	12_113365621	rs11066453	Diabetes Mellitus, Non-Insulin-Dependent:DisGeNet/Diabetes Mellitus, Type 2:PheGenI
15	41809205	15_41809205	rs11070332	Type 2 diabetes:GWAS_catalogue
15	62433962	15_62433962	rs11071657	Diabetes Mellitus:DisGeNet/Fasting blood glucose measurement:DisGeNet/Glucose:PheGenI
15	36392562	15_36392562	rs11073147	Type 2 diabetes:GWAS_catalogue
15	38820647	15_38820647	rs11073333	Type 2 diabetes:GWAS_catalogue/Diabetes Mellitus, Non-Insulin-Dependent:DisGeNet
3	125904165	3_125904165	rs1107366	Insulin Resistance:PheGenI
15	88423051	15_88423051	rs11073752	Diabetes Mellitus, Non-Insulin-Dependent:DisGeNet
16	53819877	16_53819877	rs11075989	Diabetes Mellitus, Non-Insulin-Dependent:DisGeNet
16	53819893	16_53819893	rs11075990	Diabetes Mellitus, Non-Insulin-Dependent:DisGeNet
16	54152048	16_54152048	rs11076023	Diabetes Mellitus, Non-Insulin-Dependent:DisGeNet
16	56673148	16_56673148	rs11076161	Diabetes Mellitus, Non-Insulin-Dependent:DisGeNet
6	43490947	6_43490947	rs11077	Diabetes Mellitus, Non-Insulin-Dependent:DisGeNet
17	70594629	17_70594629	rs11077614	Glucose:PheGenI
17	37746307	17_37746307	rs11078916	Type 2 diabetes:GWAS_catalogue
17	47037024	17_47037024	rs11079847	Type 2 diabetes or prostate cancer (pleiotropy):GWAS_catalogue
18	26353724	18_26353724	rs11083301	Insulin:PheGenI
19	799770	19_799770	rs11085226	Diabetes Mellitus, Non-Insulin-Dependent:DisGeNet
18	62767789	18_62767789	rs1108775	Insulin:PheGenI
17	34862220	17_34862220	rs1109442	Type 2 diabetes:GWAS_catalogue
X	140967165	X_140967165	rs11095909	Type 2 diabetes:GWAS_catalogue/Diabetes Mellitus, Non-Insulin-Dependent:DisGeNet
2	18707873	2_18707873	rs11096542	Type 2 diabetes:GWAS_catalogue
4	95579705	4_95579705	rs11097432	Diabetes Mellitus, Non-Insulin-Dependent:DisGeNet
4	123833154	4_123833154	rs11098676	Type 2 diabetes:GWAS_catalogue/Diabetes Mellitus, Non-Insulin-Dependent:DisGeNet
4	155132707	4_155132707	rs11099942	Type 2 diabetes (age of onset):GWAS_catalogue/Diabetes Mellitus, Type 2:PheGenI
9	127262802	9_127262802	rs1110061	Diabetes Mellitus, Non-Insulin-Dependent:DisGeNet
10	50810891	10_50810891	rs11101179	Type 2 diabetes nephropathy:GWAS_catalogue
12	76627445	12_76627445	rs11104268	Glucose homeostasis traits:GWAS_catalogue/Glucose:PheGenI
12	93978504	12_93978504	rs11107116	Type 2 diabetes:GWAS_catalogue/Diabetes Mellitus, Non-Insulin-Dependent:DisGeNet
12	95928113	12_95928113	rs11108094	Type 2 diabetes:GWAS_catalogue
12	105612315	12_105612315	rs11112412	Diabetes Mellitus, Non-Insulin-Dependent:DisGeNet
12	106332204	12_106332204	rs11112803	Glucose:PheGenI
12	108613151	12_108613151	rs11113776	Type 2 diabetes:GWAS_catalogue/Diabetes Mellitus, Non-Insulin-Dependent:DisGeNet
12	81309262	12_81309262	rs11114650	Type 2 diabetes:GWAS_catalogue
16	88132199	16_88132199	rs11117364	Type 2 diabetes:GWAS_catalogue
10	94462882	10_94462882	rs1111875	Type 2 diabetes:GWAS_catalogue/Diabetes Mellitus, Non-Insulin-Dependent:DisGeNet/Impaired glucose tolerance:DisGeNet/Diabetes Mellitus, Type 2:PheGenI
1	215928483	1_215928483	rs11120620	Glucose:PheGenI
1	10626922	1_10626922	rs11121594	Glucose:PheGenI
1	230846679	1_230846679	rs11122576	Diabetes Mellitus, Non-Insulin-Dependent:DisGeNet
1	230967445	1_230967445	rs11122614	Insulin:PheGenI/Insulin Resistance:PheGenI
2	111950541	2_111950541	rs11123406	Type 2 diabetes:GWAS_catalogue/Diabetes Mellitus, Non-Insulin-Dependent:DisGeNet
12	118400856	12_118400856	rs111246699	Type 2 diabetes:GWAS_catalogue
8	133465498	8_133465498	rs111248619	Type 2 diabetes:GWAS_catalogue/Diabetes Mellitus, Non-Insulin-Dependent:DisGeNet
2	43877156	2_43877156	rs11124945	Diabetes Mellitus:DisGeNet
2	26928811	2_26928811	rs11126666	Insulin:PheGenI
10	94479107	10_94479107	rs1112718	Type 2 diabetes:GWAS_catalogue
16	56459589	16_56459589	rs111283203	Type 2 diabetes:GWAS_catalogue
3	25171297	3_25171297	rs11129182	Diabetes Mellitus, Non-Insulin-Dependent:DisGeNet
3	36870230	3_36870230	rs11129735	Type 2 diabetes:GWAS_catalogue
11	44253403	11_44253403	rs1113132	Diabetes Mellitus, Non-Insulin-Dependent:DisGeNet
4	168660101	4_168660101	rs11131794	Type 2 diabetes:GWAS_catalogue
8	27464519	8_27464519	rs11136000	Diabetes Mellitus:DisGeNet/Impaired glucose tolerance:DisGeNet
9	81359113	9_81359113	rs11137820	Type 2 diabetes:GWAS_catalogue
17	78757626	17_78757626	rs11150745	Type 2 diabetes:GWAS_catalogue
6	125338353	6_125338353	rs11154284	Insulin:PheGenI
6	139837128	6_139837128	rs11155073	Type 2 diabetes:GWAS_catalogue
3	64749671	3_64749671	rs111558778	Type 2 diabetes:GWAS_catalogue/Diabetes Mellitus, Non-Insulin-Dependent:DisGeNet
14	65240949	14_65240949	rs11158559	Insulin:PheGenI
14	74962275	14_74962275	rs11159086	Diabetes Mellitus, Type 2:PheGenI
14	25947436	14_25947436	rs11159347	Type 2 diabetes:GWAS_catalogue
1	76210289	1_76210289	rs11161510	Diabetes Mellitus, Non-Insulin-Dependent:DisGeNet
2	57287411	2_57287411	rs1116357	Type 2 diabetes:GWAS_catalogue/Diabetes Mellitus, Non-Insulin-Dependent:DisGeNet/Diabetes Mellitus, Type 2:PheGenI
1	92194322	1_92194322	rs11165354	Type 2 diabetes:GWAS_catalogue/Diabetes Mellitus, Type 2:PheGenI
11	65364385	11_65364385	rs111669836	Type 2 diabetes:GWAS_catalogue/Diabetes Mellitus, Non-Insulin-Dependent:DisGeNet
12	57968738	12_57968738	rs11172254	Type 2 diabetes:GWAS_catalogue
12	61250814	12_61250814	rs11173646	Type 2 diabetes:GWAS_catalogue
12	63947694	12_63947694	rs11175040	Insulin:PheGenI
10	64970928	10_64970928	rs111765639	Type 2 diabetes:GWAS_catalogue
12	43046449	12_43046449	rs11181613	Type 2 diabetes:GWAS_catalogue
1	28110797	1_28110797	rs111824905	Type 2 diabetes:GWAS_catalogue
4	616608	4_616608	rs111827885	Type 2 diabetes:GWAS_catalogue
10	91372533	10_91372533	rs11185790	Glucose measurement:DisGeNet/elevated blood glucose level:DisGeNet/Insulin:PheGenI
10	94214580	10_94214580	rs11187007	Diabetes Mellitus, Non-Insulin-Dependent:DisGeNet
10	94369588	10_94369588	rs11187096	Diabetes Mellitus, Non-Insulin-Dependent:DisGeNet
10	94406237	10_94406237	rs11187114	Diabetes Mellitus, Non-Insulin-Dependent:DisGeNet
10	94469980	10_94469980	rs11187144	Insulin disposition index:GWAS_catalogue
16	53598310	16_53598310	rs111886096	Diabetes Mellitus, Non-Insulin-Dependent:DisGeNet
10	113039667	10_113039667	rs11195502	Fasting blood glucose measurement:DisGeNet
10	114726843	10_114726843	rs11196172	Diabetes Mellitus:DisGeNet
10	114736614	10_114736614	rs11196175	Diabetes Mellitus, Non-Insulin-Dependent:DisGeNet
10	114782287	10_114782287	rs11196192	Diabetes Mellitus, Non-Insulin-Dependent:DisGeNet
10	114807047	10_114807047	rs11196205	Diabetes Mellitus, Non-Insulin-Dependent:DisGeNet/Diabetes Mellitus:DisGeNet
10	114840494	10_114840494	rs11196218	Diabetes Mellitus, Non-Insulin-Dependent:DisGeNet
10	114866172	10_114866172	rs11196229	Diabetes Mellitus, Non-Insulin-Dependent:DisGeNet
10	114887722	10_114887722	rs11196236	Diabetes Mellitus, Non-Insulin-Dependent:DisGeNet
10	121660400	10_121660400	rs11199116	Type 2 diabetes:GWAS_catalogue
10	122836858	10_122836858	rs11199755	Type 2 diabetes:GWAS_catalogue/Diabetes Mellitus, Non-Insulin-Dependent:DisGeNet
10	88117318	10_88117318	rs11201992	Type 2 diabetes:GWAS_catalogue
10	88124501	10_88124501	rs11201999	Type 2 diabetes:GWAS_catalogue
10	89755643	10_89755643	rs11202614	Diabetes Mellitus, Non-Insulin-Dependent:DisGeNet
10	89769340	10_89769340	rs11202627	Type 2 diabetes (adjusted for BMI):GWAS_catalogue
1	150841667	1_150841667	rs11204735	Diabetes Mellitus, Non-Insulin-Dependent:DisGeNet
14	63129440	14_63129440	rs1120557	Fasting blood glucose measurement:DisGeNet
1	51191935	1_51191935	rs11205766	Type 2 diabetes:GWAS_catalogue
1	55496039	1_55496039	rs11206510	Diabetes Mellitus:DisGeNet
1	63061906	1_63061906	rs11207997	Diabetes Mellitus:DisGeNet
1	67487947	1_67487947	rs11208993	Glucose:PheGenI
1	46223086	1_46223086	rs11211176	Insulin:PheGenI
11	108283161	11_108283161	rs11212617	Diabetes Mellitus:DisGeNet/Diabetes Mellitus, Non-Insulin-Dependent:DisGeNet
11	113807181	11_113807181	rs11214775	Type 2 diabetes or prostate cancer (pleiotropy):GWAS_catalogue
11	116562580	11_116562580	rs11216096	Insulin:PheGenI
12	85341137	12_85341137	rs112209655	Diabetes Mellitus, Non-Insulin-Dependent:DisGeNet
7	13900325	7_13900325	rs1122518	Type 2 diabetes:GWAS_catalogue
19	19050957	19_19050957	rs1122821	Insulin:PheGenI/Insulin Resistance:PheGenI
11	68400169	11_68400169	rs11228303	Diabetes Mellitus, Non-Insulin-Dependent:DisGeNet
3	179568096	3_179568096	rs112284299	Diabetes Mellitus, Non-Insulin-Dependent:DisGeNet
14	101258584	14_101258584	rs112324411	Type 2 diabetes:GWAS_catalogue
8	3217408	8_3217408	rs112328442	Type 2 diabetes:GWAS_catalogue
3	23629918	3_23629918	rs112332300	Type 2 diabetes:GWAS_catalogue/Diabetes Mellitus, Non-Insulin-Dependent:DisGeNet
11	75464344	11_75464344	rs11236524	Type 2 diabetes:GWAS_catalogue
1	146996480	1_146996480	rs11240074	Type 2 diabetes:GWAS_catalogue/Diabetes Mellitus, Non-Insulin-Dependent:DisGeNet/Diabetes Mellitus, Type 2:PheGenI
1	205044339	1_205044339	rs11240351	Type 2 diabetes:GWAS_catalogue
9	134473254	9_134473254	rs11243444	Diabetes Mellitus, Non-Insulin-Dependent:DisGeNet
2	27260469	2_27260469	rs1124649	Fasting blood glucose measurement:DisGeNet
4	1308536	4_1308536	rs11247990	Diabetes Mellitus, Non-Insulin-Dependent:DisGeNet
6	7035734	6_7035734	rs112498319	Type 2 diabetes:GWAS_catalogue
8	105662373	8_105662373	rs112515915	Type 2 diabetes:GWAS_catalogue
10	17159192	10_17159192	rs11254375	Diabetes Mellitus, Non-Insulin-Dependent:DisGeNet
10	7857093	10_7857093	rs11255372	Diabetes Mellitus, Non-Insulin-Dependent:DisGeNet
10	12255657	10_12255657	rs11257600	Type 2 diabetes:GWAS_catalogue/Diabetes Mellitus, Non-Insulin-Dependent:DisGeNet
10	12307894	10_12307894	rs11257655	Type 2 diabetes:GWAS_catalogue/Diabetes Mellitus, Non-Insulin-Dependent:DisGeNet/Fasting blood glucose measurement:DisGeNet/Diabetes Mellitus, Type 2:PheGenI
10	12309139	10_12309139	rs11257657	Type 2 diabetes:GWAS_catalogue
10	13540869	10_13540869	rs11258422	Type 2 diabetes:GWAS_catalogue
11	128583975	11_128583975	rs112595469	Type 2 diabetes:GWAS_catalogue
17	36103565	17_36103565	rs11263763	Diabetes Mellitus, Non-Insulin-Dependent:DisGeNet
1	160620151	1_160620151	rs11265455	Diabetes Mellitus, Non-Insulin-Dependent:DisGeNet
5	137823156	5_137823156	rs112667817	Type 2 diabetes:GWAS_catalogue
3	63982670	3_63982670	rs112674299	Type 2 diabetes:GWAS_catalogue/Diabetes Mellitus, Non-Insulin-Dependent:DisGeNet
1	117532790	1_117532790	rs1127215	Type 2 diabetes:GWAS_catalogue
1	117530507	1_117530507	rs1127655	Type 2 diabetes:GWAS_catalogue/Diabetes Mellitus, Non-Insulin-Dependent:DisGeNet
12	27867727	12_27867727	rs1127787	Type 2 diabetes:GWAS_catalogue/Type 2 diabetes (adjusted for BMI):GWAS_catalogue/Diabetes Mellitus, Non-Insulin-Dependent:DisGeNet
10	124150343	10_124150343	rs112820281	Type 2 diabetes:GWAS_catalogue
2	165528624	2_165528624	rs1128249	Diabetes Mellitus, Non-Insulin-Dependent:DisGeNet
22	50604696	22_50604696	rs112915006	Type 2 diabetes:GWAS_catalogue
17	32612894	17_32612894	rs1129844	Diabetes Mellitus:DisGeNet
7	18548253	7_18548253	rs11298745	Type 2 diabetes (age of onset):GWAS_catalogue/Diabetes Mellitus, Type 2:PheGenI
12	97848227	12_97848227	rs113036477	Type 2 diabetes:GWAS_catalogue
19	46157929	19_46157929	rs113036890	Type 2 diabetes:GWAS_catalogue
5	159659273	5_159659273	rs1130435	Diabetes Mellitus, Non-Insulin-Dependent:DisGeNet
6	41168979	6_41168979	rs113052081	Type 2 diabetes:GWAS_catalogue
2	111887754	2_111887754	rs113135335	Type 2 diabetes:GWAS_catalogue
9	98278413	9_98278413	rs113154802	Type 2 diabetes:GWAS_catalogue
17	7579472	17_7579472	rs1131691014	Diabetes Mellitus:DisGeNet/Diabetes Mellitus, Non-Insulin-Dependent:DisGeNet
2	43863454	2_43863454	rs113296370	Diabetes Mellitus:DisGeNet
19	53666660	19_53666660	rs1133146	Diabetes Mellitus, Type 2:PheGenI
3	186649932	3_186649932	rs11332772	Type 2 diabetes:GWAS_catalogue
2	219859171	2_219859171	rs113414093	Type 2 diabetes (adjusted for BMI):GWAS_catalogue/Type 2 diabetes:GWAS_catalogue
2	141026436	2_141026436	rs113533135	Diabetes Mellitus, Non-Insulin-Dependent:DisGeNet
3	148896324	3_148896324	rs1135401784	Diabetes Mellitus:DisGeNet
17	4024824	17_4024824	rs113547729	Type 2 diabetes:GWAS_catalogue/Diabetes Mellitus, Non-Insulin-Dependent:DisGeNet
1	161761312	1_161761312	rs1135983	Diabetes Mellitus, Non-Insulin-Dependent:DisGeNet
1	226555302	1_226555302	rs1136410	Diabetes Mellitus, Non-Insulin-Dependent:DisGeNet
1	66036441	1_66036441	rs1137100	Impaired glucose tolerance:DisGeNet/Diabetes Mellitus, Non-Insulin-Dependent:DisGeNet
9	4286344	9_4286344	rs113754532	Diabetes Mellitus, Non-Insulin-Dependent:DisGeNet
17	26105932	17_26105932	rs1137933	Diabetes Mellitus, Non-Insulin-Dependent:DisGeNet/Diabetes Mellitus:DisGeNet
7	78292791	7_78292791	rs113805659	Diabetes Mellitus, Non-Insulin-Dependent:DisGeNet
20	42993328	20_42993328	rs113810779	Type 2 diabetes:GWAS_catalogue
5	98495498	5_98495498	rs113816795	Diabetes Mellitus, Non-Insulin-Dependent:DisGeNet
11	67353579	11_67353579	rs1138272	Diabetes Mellitus, Non-Insulin-Dependent:DisGeNet
10	128874679	10_128874679	rs113847670	Insulin Resistance:DisGeNet
X	117915164	X_117915164	rs11390176	Type 2 diabetes:GWAS_catalogue/Diabetes Mellitus, Non-Insulin-Dependent:DisGeNet
11	115491437	11_115491437	rs113932007	Type 2 diabetes (age of onset):GWAS_catalogue/Diabetes Mellitus, Non-Insulin-Dependent:DisGeNet
11	115491437	11_115491437	rs113932007	Diabetes Mellitus, Type 2:PheGenI
11	115491436	11_115491436	rs113932007	Type 2 diabetes (age of onset):GWAS_catalogue/Diabetes Mellitus, Non-Insulin-Dependent:DisGeNet
11	115491436	11_115491436	rs113932007	Diabetes Mellitus, Type 2:PheGenI
8	64476239	8_64476239	rs114007472	Diabetes Mellitus, Non-Insulin-Dependent:DisGeNet
10	125369601	10_125369601	rs114031744	Diabetes Mellitus, Non-Insulin-Dependent:DisGeNet
5	52094245	5_52094245	rs11410487	Diabetes Mellitus, Non-Insulin-Dependent:DisGeNet
5	52094245	5_52094245	rs11410487	Type 2 diabetes:GWAS_catalogue
5	52094244	5_52094244	rs11410487	Diabetes Mellitus, Non-Insulin-Dependent:DisGeNet
5	52094244	5_52094244	rs11410487	Type 2 diabetes:GWAS_catalogue
5	36084426	5_36084426	rs114136102	Type 2 diabetes:GWAS_catalogue
12	66225189	12_66225189	rs11414025	Type 2 diabetes:GWAS_catalogue
6	134691228	6_134691228	rs114176593	Diabetes Mellitus, Non-Insulin-Dependent:DisGeNet
7	127254587	7_127254587	rs114202595	Diabetes Mellitus, Non-Insulin-Dependent:DisGeNet/Diabetes Mellitus:DisGeNet
15	90393950	15_90393950	rs11435035	Type 2 diabetes:GWAS_catalogue
15	90393950	15_90393950	rs11435035	Diabetes Mellitus, Non-Insulin-Dependent:DisGeNet
2	113590390	2_113590390	rs1143634	Diabetes Mellitus:DisGeNet
19	5210762	19_5210762	rs1143699	Diabetes Mellitus, Non-Insulin-Dependent:DisGeNet
11	122017598	11_122017598	rs1143770	Diabetes Mellitus:DisGeNet
4	53207093	4_53207093	rs114447556	Type 2 diabetes:GWAS_catalogue
3	23284303	3_23284303	rs114460169	Type 2 diabetes or prostate cancer (pleiotropy):GWAS_catalogue
1	214175531	1_214175531	rs114526150	Type 2 diabetes:GWAS_catalogue
13	65494777	13_65494777	rs11454281	Diabetes Mellitus, Type 2:PheGenI
13	65494777	13_65494777	rs11454281	Type 2 diabetes:GWAS_catalogue
13	65494776	13_65494776	rs11454281	Diabetes Mellitus, Type 2:PheGenI
13	65494776	13_65494776	rs11454281	Type 2 diabetes:GWAS_catalogue
8	74901962	8_74901962	rs11465996	Diabetes Mellitus, Non-Insulin-Dependent:DisGeNet
19	41847737	19_41847737	rs11466334	Type 2 diabetes:GWAS_catalogue/Diabetes Mellitus, Non-Insulin-Dependent:DisGeNet
20	57477178	20_57477178	rs11477757	Type 2 diabetes:GWAS_catalogue
10	31461599	10_31461599	rs1148233	Glucose homeostasis traits:GWAS_catalogue/Glucose:PheGenI/Insulin Resistance:PheGenI
1	1635108	1_1635108	rs11488590	Diabetes Mellitus, Non-Insulin-Dependent:DisGeNet
7	102486254	7_102486254	rs11496066	Type 2 diabetes:GWAS_catalogue
13	50750876	13_50750876	rs1149833	Diabetes Mellitus, Non-Insulin-Dependent:DisGeNet
14	81972441	14_81972441	rs11499034	Congenital Hyperinsulinism:DisGeNet
1	207071595	1_207071595	rs1150253	Diabetes Mellitus, Non-Insulin-Dependent:DisGeNet
22	50471220	22_50471220	rs115025532	Diabetes Mellitus, Non-Insulin-Dependent:DisGeNet
1	207073133	1_207073133	rs1150256	Diabetes Mellitus, Non-Insulin-Dependent:DisGeNet
1	207074905	1_207074905	rs1150258	Diabetes Mellitus, Non-Insulin-Dependent:DisGeNet
7	118281410	7_118281410	rs11509197	Diabetes Mellitus, Non-Insulin-Dependent:DisGeNet
3	173919113	3_173919113	rs115092681	Diabetes Mellitus, Non-Insulin-Dependent:DisGeNet
5	87744014	5_87744014	rs115114609	Diabetes Mellitus, Non-Insulin-Dependent:DisGeNet
7	101942962	7_101942962	rs115175234	Type 2 diabetes:GWAS_catalogue
3	12477055	3_12477055	rs1152003	Diabetes Mellitus, Non-Insulin-Dependent:DisGeNet
12	55098996	12_55098996	rs1153188	Type 2 diabetes:GWAS_catalogue/Diabetes Mellitus, Non-Insulin-Dependent:DisGeNet/Diabetes Mellitus, Type 2:PheGenI
6	31116526	6_31116526	rs115321690	Type 2 diabetes:GWAS_catalogue/Diabetes Mellitus, Non-Insulin-Dependent:DisGeNet
7	1769352	7_1769352	rs115351876	Type 2 diabetes:GWAS_catalogue
9	120464147	9_120464147	rs11536858	Diabetes Mellitus, Non-Insulin-Dependent:DisGeNet
9	120478131	9_120478131	rs11536889	Diabetes Mellitus, Non-Insulin-Dependent:DisGeNet
14	62207557	14_62207557	rs11549465	Diabetes Mellitus, Non-Insulin-Dependent:DisGeNet/Diabetes Mellitus:DisGeNet
5	102422968	5_102422968	rs115505614	Type 2 diabetes:GWAS_catalogue/Diabetes Mellitus, Non-Insulin-Dependent:DisGeNet
15	81598269	15_81598269	rs11556218	Diabetes Mellitus, Non-Insulin-Dependent:DisGeNet
8	118185733	8_118185733	rs11558471	Type 2 diabetes:GWAS_catalogue/Fasting blood glucose measurement:DisGeNet/Diabetes Mellitus, Non-Insulin-Dependent:DisGeNet/Glucose:PheGenI/Insulin:PheGenI
12	98779786	12_98779786	rs115585699	Type 2 diabetes:GWAS_catalogue
X	99853281	X_99853281	rs1155974	Diabetes Mellitus, Non-Insulin-Dependent:DisGeNet
11	50110597	11_50110597	rs11561066	Type 2 diabetes:GWAS_catalogue
17	34359413	17_34359413	rs115689251	Diabetes Mellitus, Non-Insulin-Dependent:DisGeNet
6	44371690	6_44371690	rs11571943	Fasting blood glucose measurement:DisGeNet
10	96827030	10_96827030	rs11572080	Diabetes Mellitus, Non-Insulin-Dependent:DisGeNet
10	96818106	10_96818106	rs11572103	Diabetes Mellitus, Non-Insulin-Dependent:DisGeNet
1	20306146	1_20306146	rs11573156	Diabetes Mellitus, Non-Insulin-Dependent:DisGeNet
8	119961118	8_119961118	rs11573819	Diabetes Mellitus, Non-Insulin-Dependent:DisGeNet
1	23885498	1_23885498	rs11574	Diabetes Mellitus:DisGeNet
12	48237303	12_48237303	rs11574129	Diabetes Mellitus, Non-Insulin-Dependent:DisGeNet
1	156106776	1_156106776	rs11575937	Diabetes Mellitus:DisGeNet/Monogenic diabetes:DisGeNet/Hyperinsulinism:DisGeNet
1	161775577	1_161775577	rs11576878	Diabetes Mellitus, Non-Insulin-Dependent:DisGeNet
10	114711005	10_114711005	rs1157868044	Diabetes Mellitus, Non-Insulin-Dependent:DisGeNet
1	161930954	1_161930954	rs11579627	Diabetes Mellitus, Non-Insulin-Dependent:DisGeNet
1	161793612	1_161793612	rs11581556	Diabetes Mellitus, Non-Insulin-Dependent:DisGeNet
1	6672729	1_6672729	rs11583755	Type 2 diabetes:GWAS_catalogue
6	31864538	6_31864538	rs115884658	Type 2 diabetes:GWAS_catalogue/Diabetes Mellitus, Non-Insulin-Dependent:DisGeNet
1	43208561	1_43208561	rs11590362	Diabetes Mellitus, Non-Insulin-Dependent:DisGeNet
1	55505647	1_55505647	rs11591147	Diabetes Mellitus, Non-Insulin-Dependent:DisGeNet
10	105687632	10_105687632	rs11591710	Diabetes Mellitus, Non-Insulin-Dependent:DisGeNet
10	101976501	10_101976501	rs11591741	Type 2 diabetes:GWAS_catalogue/Diabetes Mellitus, Non-Insulin-Dependent:DisGeNet
6	32428115	6_32428115	rs115918645	Type 2 diabetes:GWAS_catalogue/Diabetes Mellitus, Non-Insulin-Dependent:DisGeNet
3	19097390	3_19097390	rs115990514	Diabetes Mellitus, Non-Insulin-Dependent:DisGeNet
10	1343017	10_1343017	rs11599315	Glucose:PheGenI
20	43043295	20_43043295	rs1159931590	Diabetes Mellitus, Non-Insulin-Dependent:DisGeNet
11	72460762	11_72460762	rs11602873	Type 2 diabetes:GWAS_catalogue/Diabetes Mellitus, Non-Insulin-Dependent:DisGeNet
11	72432985	11_72432985	rs11603334	Fasting blood glucose measurement:DisGeNet/Diabetes Mellitus, Non-Insulin-Dependent:DisGeNet/Glucose:PheGenI/Insulin:PheGenI
11	45873091	11_45873091	rs11605924	Diabetes Mellitus, Non-Insulin-Dependent:DisGeNet/Fasting blood glucose measurement:DisGeNet/Glucose:PheGenI
11	45839709	11_45839709	rs11607883	Fasting blood glucose measurement:DisGeNet
5	143331400	5_143331400	rs116116673	Diabetes Mellitus, Non-Insulin-Dependent:DisGeNet
12	34285581	12_34285581	rs11614489	Glucose:PheGenI
12	133070294	12_133070294	rs11614914	Type 2 diabetes:GWAS_catalogue
19	45923653	19_45923653	rs11615	Diabetes Mellitus:DisGeNet
12	5393329	12_5393329	rs11615866	Diabetes Mellitus, Non-Insulin-Dependent:DisGeNet/Diabetes Mellitus, Type 2:PheGenI
13	80705315	13_80705315	rs11616380	Type 2 diabetes:GWAS_catalogue/Diabetes Mellitus, Non-Insulin-Dependent:DisGeNet/Diabetes Mellitus, Type 2:PheGenI
5	133478546	5_133478546	rs1161732372	Diabetes Mellitus, Non-Insulin-Dependent:DisGeNet
13	28487599	13_28487599	rs11619319	Fasting blood glucose measurement:DisGeNet
13	37175993	13_37175993	rs11619726	Diabetes Mellitus, Non-Insulin-Dependent:DisGeNet
14	91836453	14_91836453	rs11621845	Insulin:PheGenI/Insulin Resistance:PheGenI
14	81617996	14_81617996	rs11622435	Diabetes Mellitus:DisGeNet
14	33769912	14_33769912	rs11627967	Modified Stumvoll Insulin Sensitivity Index (BMI interaction):GWAS_catalogue/Insulin Resistance:PheGenI
15	80432222	15_80432222	rs11634397	Type 2 diabetes:GWAS_catalogue/Diabetes Mellitus, Non-Insulin-Dependent:DisGeNet/Diabetes Mellitus, Type 2:PheGenI
15	31398082	15_31398082	rs11635657	Type 2 diabetes:GWAS_catalogue/Diabetes Mellitus, Non-Insulin-Dependent:DisGeNet
15	39179285	15_39179285	rs11636249	Diabetes Mellitus, Non-Insulin-Dependent:DisGeNet
15	39639171	15_39639171	rs11639470	Type 2 diabetes:GWAS_catalogue
16	53802494	16_53802494	rs11642015	Type 2 diabetes:GWAS_catalogue/Diabetes Mellitus, Non-Insulin-Dependent:DisGeNet
16	30045789	16_30045789	rs11642430	Type 2 diabetes:GWAS_catalogue
16	53845487	16_53845487	rs11642841	Type 2 diabetes:GWAS_catalogue/Diabetes Mellitus, Non-Insulin-Dependent:DisGeNet/Diabetes Mellitus, Type 2:PheGenI
16	56933519	16_56933519	rs11643718	Diabetes Mellitus, Non-Insulin-Dependent:DisGeNet
10	95347041	10_95347041	rs116454156	Diabetes Mellitus, Non-Insulin-Dependent:DisGeNet
16	85716463	16_85716463	rs11646052	Type 2 diabetes:GWAS_catalogue
16	82642651	16_82642651	rs11646213	Diabetes Mellitus, Non-Insulin-Dependent:DisGeNet
17	36102381	17_36102381	rs11651052	Type 2 diabetes:GWAS_catalogue/Diabetes Mellitus, Non-Insulin-Dependent:DisGeNet
17	36099840	17_36099840	rs11651755	Type 2 diabetes:GWAS_catalogue/Diabetes Mellitus, Non-Insulin-Dependent:DisGeNet
12	116919368	12_116919368	rs116517707	Diabetes Mellitus, Non-Insulin-Dependent:DisGeNet
11	2291050	11_2291050	rs116549635	Type 2 diabetes:GWAS_catalogue/Diabetes Mellitus, Non-Insulin-Dependent:DisGeNet
17	62201374	17_62201374	rs11655898	Type 2 diabetes:GWAS_catalogue
17	17724789	17_17724789	rs11656665	Type 2 diabetes or prostate cancer (pleiotropy):GWAS_catalogue
17	17654319	17_17654319	rs11656775	Type 2 diabetes:GWAS_catalogue/Diabetes Mellitus, Non-Insulin-Dependent:DisGeNet
17	65648427	17_65648427	rs11657492	Type 2 diabetes:GWAS_catalogue
17	36100767	17_36100767	rs11657964	Type 2 diabetes:GWAS_catalogue
12	58435612	12_58435612	rs116616455	Diabetes Mellitus, Non-Insulin-Dependent:DisGeNet
18	13271367	18_13271367	rs11662800	Type 2 diabetes:GWAS_catalogue
19	12496934	19_12496934	rs11666603	Type 2 diabetes:GWAS_catalogue
19	47580185	19_47580185	rs11667244	Type 2 diabetes:GWAS_catalogue
19	46172278	19_46172278	rs11671664	Type 2 diabetes:GWAS_catalogue/Diabetes Mellitus, Non-Insulin-Dependent:DisGeNet
19	8438716	19_8438716	rs11672433	Diabetes Mellitus:DisGeNet
19	46180184	19_46180184	rs11672660	Fasting blood glucose measurement:DisGeNet
2	102325324	2_102325324	rs11674694	Diabetes Mellitus, Non-Insulin-Dependent:DisGeNet
2	3841420	2_3841420	rs11677370	Type 2 diabetes:GWAS_catalogue/Diabetes Mellitus, Type 2:PheGenI
2	16574669	2_16574669	rs11680058	Type 2 diabetes:GWAS_catalogue
2	7794936	2_7794936	rs11682922	Insulin Resistance:DisGeNet
2	227586606	2_227586606	rs11683087	Glucose homeostasis traits:GWAS_catalogue/Glucose:PheGenI/Insulin Resistance:PheGenI
19	8429323	19_8429323	rs116843064	Diabetes Mellitus, Non-Insulin-Dependent:DisGeNet
11	55588216	11_55588216	rs116861182	Type 2 diabetes:GWAS_catalogue
2	121347612	2_121347612	rs11688682	Type 2 diabetes:GWAS_catalogue/Diabetes Mellitus, Non-Insulin-Dependent:DisGeNet
2	121318166	2_121318166	rs11688931	Type 2 diabetes:GWAS_catalogue
7	44365549	7_44365549	rs116913033	Type 2 diabetes:GWAS_catalogue
12	121416650	12_121416650	rs1169288	Type 2 diabetes:GWAS_catalogue/Type 2 diabetes (adjusted for BMI):GWAS_catalogue/Diabetes Mellitus, Non-Insulin-Dependent:DisGeNet/Maturity onset diabetes mellitus in young:DisGeNet/Impaired glucose tolerance:DisGeNet/Diabetes Mellitus:DisGeNet
12	121429194	12_121429194	rs1169299	Type 2 diabetes:GWAS_catalogue/Diabetes Mellitus, Non-Insulin-Dependent:DisGeNet
12	121437382	12_121437382	rs1169305	Diabetes Mellitus:DisGeNet
19	5224998	19_5224998	rs116953931	Type 2 diabetes:GWAS_catalogue
2	11936591	2_11936591	rs11695610	Diabetes Mellitus, Non-Insulin-Dependent:DisGeNet
20	48832135	20_48832135	rs11699802	Type 2 diabetes:GWAS_catalogue
22	32348841	22_32348841	rs117001013	Type 2 diabetes:GWAS_catalogue
3	185544309	3_185544309	rs11705701	Diabetes Mellitus, Non-Insulin-Dependent:DisGeNet
3	185507299	3_185507299	rs11705729	Diabetes Mellitus, Non-Insulin-Dependent:DisGeNet/Glucose measurement:DisGeNet/elevated blood glucose level:DisGeNet
3	126448513	3_126448513	rs11706588	Diabetes Mellitus, Non-Insulin-Dependent:DisGeNet
3	123065778	3_123065778	rs11708067	Type 2 diabetes:GWAS_catalogue/Diabetes Mellitus, Non-Insulin-Dependent:DisGeNet/Fasting blood glucose measurement:DisGeNet/Impaired insulin secretion:DisGeNet/Diabetes Mellitus, Type 2:PheGenI/Glucose:PheGenI
3	128039895	3_128039895	rs11708733	Type 2 diabetes or prostate cancer (pleiotropy):GWAS_catalogue
3	12336507	3_12336507	rs11709077	Type 2 diabetes:GWAS_catalogue/Diabetes Mellitus, Non-Insulin-Dependent:DisGeNet
3	12276493	3_12276493	rs11709119	Type 2 diabetes or prostate cancer (pleiotropy):GWAS_catalogue
3	185526690	3_185526690	rs11711477	Diabetes Mellitus, Non-Insulin-Dependent:DisGeNet
3	18760244	3_18760244	rs11711641	Insulin Resistance:PheGenI
3	124019802	3_124019802	rs11712619	Diabetes Mellitus:DisGeNet
3	18765978	3_18765978	rs11713774	Insulin:PheGenI/Insulin Resistance:PheGenI
3	123825522	3_123825522	rs11714061	Insulin:PheGenI
3	34462869	3_34462869	rs11714343	Diabetes Mellitus, Type 2:PheGenI
3	18699977	3_18699977	rs11714395	Insulin Resistance:PheGenI
3	12352971	3_12352971	rs11715073	Diabetes Mellitus, Non-Insulin-Dependent:DisGeNet
3	49455330	3_49455330	rs11715915	Fasting blood glucose measurement:DisGeNet
3	89986280	3_89986280	rs11716527	Type 2 diabetes:GWAS_catalogue
15	102394802	15_102394802	rs117168171	Diabetes Mellitus, Non-Insulin-Dependent:DisGeNet
3	123082398	3_123082398	rs11717195	Type 2 diabetes:GWAS_catalogue/Diabetes Mellitus, Non-Insulin-Dependent:DisGeNet/Fasting blood glucose measurement:DisGeNet/Diabetes Mellitus, Type 2:PheGenI
8	4186731	8_4186731	rs117173251	Type 2 diabetes:GWAS_catalogue
3	185541213	3_185541213	rs11717959	Type 2 diabetes:GWAS_catalogue
3	123069058	3_123069058	rs11720108	Type 2 diabetes:GWAS_catalogue/Diabetes Mellitus, Non-Insulin-Dependent:DisGeNet
3	123807012	3_123807012	rs11721323	Insulin:PheGenI
10	114737777	10_114737777	rs117229942	Type 2 diabetes:GWAS_catalogue/Diabetes Mellitus, Non-Insulin-Dependent:DisGeNet
4	77528821	4_77528821	rs11723275	Type 2 diabetes:GWAS_catalogue
12	121426785	12_121426785	rs1172328722	Maturity onset diabetes mellitus in young:DisGeNet
12	4328521	12_4328521	rs117233107	Type 2 diabetes:GWAS_catalogue
4	85297954	4_85297954	rs117233795	Type 2 diabetes:GWAS_catalogue
4	120239878	4_120239878	rs11724758	Diabetes Mellitus, Non-Insulin-Dependent:DisGeNet
16	20323168	16_20323168	rs117267808	Type 2 diabetes:GWAS_catalogue/Diabetes Mellitus, Non-Insulin-Dependent:DisGeNet
22	32462979	22_32462979	rs1172889016	Congenital glucose-galactose malabsorption:DisGeNet
11	14518419	11_14518419	rs117316450	Type 2 diabetes:GWAS_catalogue
5	57372317	5_57372317	rs11739851	Insulin:PheGenI
7	44185215	7_44185215	rs1174670182	Diabetes Mellitus:DisGeNet
5	162916413	5_162916413	rs11748030	Insulin:PheGenI
6	165511471	6_165511471	rs117482282	Diabetes Mellitus, Non-Insulin-Dependent:DisGeNet
15	57456802	15_57456802	rs117483894	Type 2 diabetes:GWAS_catalogue
6	20705590	6_20705590	rs11753081	Diabetes Mellitus, Non-Insulin-Dependent:DisGeNet
6	21073029	6_21073029	rs11757677	Diabetes Mellitus, Non-Insulin-Dependent:DisGeNet
6	126792095	6_126792095	rs11759026	Type 2 diabetes:GWAS_catalogue/Diabetes Mellitus, Non-Insulin-Dependent:DisGeNet
11	2642037	11_2642037	rs117601636	Type 2 diabetes:GWAS_catalogue/Diabetes Mellitus, Non-Insulin-Dependent:DisGeNet/Diabetes Mellitus, Type 2:PheGenI
7	77432914	7_77432914	rs11761324	Insulin:PheGenI
4	85339618	4_85339618	rs117624659	Type 2 diabetes:GWAS_catalogue
7	7249747	7_7249747	rs11763876	Type 2 diabetes:GWAS_catalogue/Diabetes Mellitus, Non-Insulin-Dependent:DisGeNet
17	21284910	17_21284910	rs117642733	Type 2 diabetes:GWAS_catalogue
11	113803028	11_113803028	rs1176744	Diabetes Mellitus, Non-Insulin-Dependent:DisGeNet
7	150687687	7_150687687	rs11771443	Diabetes Mellitus:DisGeNet/Diabetes Mellitus, Non-Insulin-Dependent:DisGeNet
7	126526991	7_126526991	rs117737118	Type 2 diabetes:GWAS_catalogue
8	131481319	8_131481319	rs11774901	Insulin Resistance:PheGenI
8	9188762	8_9188762	rs11774915	Type 2 diabetes:GWAS_catalogue/Diabetes Mellitus, Non-Insulin-Dependent:DisGeNet
2	234191103	2_234191103	rs117809958	Type 2 diabetes:GWAS_catalogue
8	9201787	8_9201787	rs11782386	Fasting blood glucose measurement:DisGeNet
4	85300315	4_85300315	rs117834099	Type 2 diabetes:GWAS_catalogue
7	105243449	7_105243449	rs117854110	Diabetes Mellitus, Non-Insulin-Dependent:DisGeNet
8	99317739	8_99317739	rs11785622	Glucose:PheGenI
8	95685147	8_95685147	rs11786992	Type 2 diabetes:GWAS_catalogue
9	139252148	9_139252148	rs11787792	Type 2 diabetes:GWAS_catalogue/Diabetes Mellitus, Non-Insulin-Dependent:DisGeNet/Diabetes Mellitus, Type 2:PheGenI
9	127825903	9_127825903	rs11789451	Insulin:PheGenI/Insulin Resistance:PheGenI
15	74103960	15_74103960	rs117897666	Diabetes Mellitus, Non-Insulin-Dependent:DisGeNet
7	130969793	7_130969793	rs117911989	Fasting blood glucose measurement:DisGeNet
9	139507212	9_139507212	rs11793035	Type 2 diabetes:GWAS_catalogue
9	23362311	9_23362311	rs11793831	Type 2 diabetes:GWAS_catalogue
12	121363506	12_121363506	rs118074491	Type 2 diabetes:GWAS_catalogue
12	93175846	12_93175846	rs118081497	Diabetes Mellitus:DisGeNet
17	21073289	17_21073289	rs118084662	Fasting blood glucose measurement:DisGeNet
10	112977008	10_112977008	rs118137427	Fasting blood glucose measurement:DisGeNet
19	7122972	19_7122972	rs1181860747	Impaired insulin secretion:DisGeNet/Diabetes Mellitus, Non-Insulin-Dependent:DisGeNet/Impaired glucose tolerance:DisGeNet/Diabetes Mellitus:DisGeNet
11	128389391	11_128389391	rs11819995	Type 2 diabetes:GWAS_catalogue/Diabetes Mellitus, Non-Insulin-Dependent:DisGeNet
11	69448758	11_69448758	rs11820019	Type 2 diabetes:GWAS_catalogue/Diabetes Mellitus, Non-Insulin-Dependent:DisGeNet
8	19811733	8_19811733	rs118204057	Diabetes Mellitus:DisGeNet
8	19809336	8_19809336	rs118204073	Diabetes Mellitus, Non-Insulin-Dependent:DisGeNet
11	118898925	11_118898925	rs1182102272	Glucose-6-phosphate transport defect:DisGeNet
7	157038803	7_157038803	rs1182389	Type 2 diabetes:GWAS_catalogue/Diabetes Mellitus, Non-Insulin-Dependent:DisGeNet
7	157035674	7_157035674	rs1182394	Type 2 diabetes:GWAS_catalogue
7	157032924	7_157032924	rs1182395	Type 2 diabetes:GWAS_catalogue/Diabetes Mellitus, Non-Insulin-Dependent:DisGeNet
7	157027753	7_157027753	rs1182436	Type 2 diabetes:GWAS_catalogue/Diabetes Mellitus, Non-Insulin-Dependent:DisGeNet
7	157024510	7_157024510	rs1182444	Type 2 diabetes:GWAS_catalogue
12	132544643	12_132544643	rs11830241	Type 2 diabetes:GWAS_catalogue
12	132544694	12_132544694	rs11830243	Type 2 diabetes:GWAS_catalogue
12	62525039	12_62525039	rs11832462	Insulin:PheGenI
12	121420807	12_121420807	rs1183910	Diabetes Mellitus, Non-Insulin-Dependent:DisGeNet
13	31042452	13_31042452	rs11842871	Type 2 diabetes:GWAS_catalogue
14	94039845	14_94039845	rs11848361	Type 2 diabetes:GWAS_catalogue
14	39077398	14_39077398	rs11849174	Diabetes Mellitus, Type 2:PheGenI
15	58676821	15_58676821	rs11858759	Type 2 diabetes:GWAS_catalogue
16	20400839	16_20400839	rs11864909	Diabetes Mellitus, Non-Insulin-Dependent:DisGeNet/Diabetes Mellitus:DisGeNet
17	17715101	17_17715101	rs11868035	Diabetes Mellitus, Non-Insulin-Dependent:DisGeNet/Diabetes Mellitus:DisGeNet
17	481604	17_481604	rs11870735	Type 2 diabetes:GWAS_catalogue
9	87419789	9_87419789	rs1187274	Diabetes Mellitus:DisGeNet
18	58049192	18_58049192	rs11873305	Type 2 diabetes:GWAS_catalogue/Diabetes Mellitus, Non-Insulin-Dependent:DisGeNet
11	46747526	11_46747526	rs1188383936	Diabetes Mellitus:DisGeNet/Deficiency of glucose-6-phosphate dehydrogenase:DisGeNet/Diabetes Mellitus, Non-Insulin-Dependent:DisGeNet
2	44066247	2_44066247	rs11887534	Insulin resistance syndrome:DisGeNet
2	27613617	2_27613617	rs11891554	Fasting blood glucose measurement:DisGeNet
2	43618819	2_43618819	rs11899863	Diabetes Mellitus, Non-Insulin-Dependent:DisGeNet
2	43797710	2_43797710	rs11904510	Type 2 diabetes or prostate cancer (pleiotropy):GWAS_catalogue
20	47457014	20_47457014	rs11907750	Glucose:PheGenI
22	41593581	22_41593581	rs11913442	Type 2 diabetes:GWAS_catalogue
3	181431571	3_181431571	rs11915160	Diabetes Mellitus:DisGeNet
3	170717521	3_170717521	rs11920090	Fasting blood glucose measurement:DisGeNet/Diabetes Mellitus:DisGeNet/Glucose:PheGenI
3	188246257	3_188246257	rs11920292	Glucose homeostasis traits:GWAS_catalogue/Glucose:PheGenI/Insulin Resistance:PheGenI
3	72813582	3_72813582	rs11922794	Type 2 diabetes:GWAS_catalogue
3	170735099	3_170735099	rs11924032	elevated blood glucose level:DisGeNet/Glucose measurement:DisGeNet
3	170766618	3_170766618	rs11925227	Type 2 diabetes:GWAS_catalogue/Diabetes Mellitus, Non-Insulin-Dependent:DisGeNet
3	23258614	3_23258614	rs11926494	Type 2 diabetes:GWAS_catalogue
3	46925539	3_46925539	rs11926707	Type 2 diabetes:GWAS_catalogue/Diabetes Mellitus, Non-Insulin-Dependent:DisGeNet
3	23225194	3_23225194	rs11927173	Diabetes Mellitus, Non-Insulin-Dependent:DisGeNet
3	185508591	3_185508591	rs11927381	Type 2 diabetes:GWAS_catalogue/Diabetes Mellitus, Non-Insulin-Dependent:DisGeNet/Diabetes Mellitus, Type 2:PheGenI
3	185510190	3_185510190	rs11929397	Diabetes Mellitus, Non-Insulin-Dependent:DisGeNet
3	113288430	3_113288430	rs11929640	Type 2 diabetes:GWAS_catalogue
1	7569602	1_7569602	rs1193179	Diabetes Mellitus, Non-Insulin-Dependent:DisGeNet
22	46594345	22_46594345	rs1193512118	Maturity onset diabetes mellitus in young:DisGeNet
4	75675841	4_75675841	rs11938093	Diabetes Mellitus, Non-Insulin-Dependent:DisGeNet
4	20210953	4_20210953	rs11940813	Type 2 diabetes:GWAS_catalogue
1	154324384	1_154324384	rs1194592	Type 2 diabetes:GWAS_catalogue
1	154294260	1_154294260	rs1194606	Type 2 diabetes:GWAS_catalogue
11	45919710	11_45919710	rs119489103	Diabetes Mellitus, Non-Insulin-Dependent:DisGeNet
5	149212510	5_149212510	rs11959820	Diabetes Mellitus, Non-Insulin-Dependent:DisGeNet
5	180166677	5_180166677	rs11960429	Diabetes Mellitus, Non-Insulin-Dependent:DisGeNet
5	126356042	5_126356042	rs11960799	Type 2 diabetes:GWAS_catalogue
6	43760327	6_43760327	rs11967262	Type 2 diabetes:GWAS_catalogue
3	133128224	3_133128224	rs1197310	Insulin Resistance:PheGenI
7	14882428	7_14882428	rs11980500	Type 2 diabetes:GWAS_catalogue
8	20468363	8_20468363	rs11992855	Insulin Resistance:PheGenI
8	28095939	8_28095939	rs11994255	Type 2 diabetes:GWAS_catalogue
8	20132391	8_20132391	rs11995187	Insulin:PheGenI
8	110891977	8_110891977	rs11997465	Type 2 diabetes and end-stage kidney disease:GWAS_catalogue
8	25871721	8_25871721	rs11998023	Type 2 diabetes:GWAS_catalogue
9	34074476	9_34074476	rs12001437	Type 2 diabetes:GWAS_catalogue
X	152862638	X_152862638	rs12010175	Diabetes Mellitus, Type 2:PheGenI
X	152862638	X_152862638	rs12010175	Type 2 diabetes:GWAS_catalogue/Diabetes Mellitus, Non-Insulin-Dependent:DisGeNet
7	95041016	7_95041016	rs12026	Diabetes Mellitus:DisGeNet/Diabetes Mellitus, Non-Insulin-Dependent:DisGeNet
1	233340154	1_233340154	rs12027542	Type 2 diabetes:GWAS_catalogue/Diabetes Mellitus, Non-Insulin-Dependent:DisGeNet/Diabetes Mellitus, Type 2:PheGenI
1	51103268	1_51103268	rs12031188	Type 2 diabetes:GWAS_catalogue/Diabetes Mellitus, Non-Insulin-Dependent:DisGeNet
1	114096097	1_114096097	rs12035317	Glucose:PheGenI
1	48549313	1_48549313	rs12036718	Diabetes Mellitus, Type 2:PheGenI
20	22592430	20_22592430	rs1203936	elevated blood glucose level:DisGeNet/Glucose measurement:DisGeNet
1	44314041	1_44314041	rs12040333	Diabetes Mellitus, Non-Insulin-Dependent:DisGeNet
1	204490470	1_204490470	rs12041243	Type 2 diabetes:GWAS_catalogue
1	247584591	1_247584591	rs12048215	Diabetes Mellitus, Non-Insulin-Dependent:DisGeNet
12	58139566	12_58139566	rs1204855384	Diabetes Mellitus, Non-Insulin-Dependent:DisGeNet
1	205114873	1_205114873	rs12048743	Type 2 diabetes:GWAS_catalogue
1	159682233	1_159682233	rs1205	Diabetes Mellitus:DisGeNet
14	96728753	14_96728753	rs12050217	Diabetes Mellitus, Non-Insulin-Dependent:DisGeNet
2	169767148	2_169767148	rs12053049	Glucose measurement:DisGeNet/elevated blood glucose level:DisGeNet
6	153431125	6_153431125	rs12055786	Fasting blood glucose measurement:DisGeNet
7	72878645	7_72878645	rs12056034	Diabetes Mellitus, Non-Insulin-Dependent:DisGeNet
8	12643055	8_12643055	rs12056338	Type 2 diabetes:GWAS_catalogue
6	22362760	6_22362760	rs1205923	Diabetes Mellitus, Non-Insulin-Dependent:DisGeNet
12	133198426	12_133198426	rs1206280090	Diabetes Mellitus, Non-Insulin-Dependent:DisGeNet
X	95557379	X_95557379	rs1206634	Diabetes Mellitus:DisGeNet
8	18258316	8_18258316	rs1208	Insulin resistance/response:GWAS_catalogue/Insulin Resistance:PheGenI
1	209880259	1_209880259	rs12086634	Diabetes Mellitus, Non-Insulin-Dependent:DisGeNet
1	51506886	1_51506886	rs12088739	Type 2 diabetes:GWAS_catalogue/Diabetes Mellitus, Non-Insulin-Dependent:DisGeNet
1	67412261	1_67412261	rs12090955	Glucose:PheGenI
20	22567942	20_22567942	rs1209523	Fasting blood glucose measurement:DisGeNet/Diabetes Mellitus, Non-Insulin-Dependent:DisGeNet/Glucose:PheGenI
2	163291617	2_163291617	rs12104705	Diabetes Mellitus, Non-Insulin-Dependent:DisGeNet/Diabetes Mellitus:DisGeNet
22	36677982	22_36677982	rs12107	Diabetes Mellitus:DisGeNet
5	51751574	5_51751574	rs12109081	Type 2 diabetes:GWAS_catalogue
6	20724558	6_20724558	rs12111351	Diabetes Mellitus, Non-Insulin-Dependent:DisGeNet
1	36789546	1_36789546	rs12116935	Type 2 diabetes:GWAS_catalogue
1	11854671	1_11854671	rs12121543	Diabetes Mellitus, Non-Insulin-Dependent:DisGeNet
1	200197538	1_200197538	rs12128213	Type 2 diabetes:GWAS_catalogue
1	239743257	1_239743257	rs12135445	Insulin:PheGenI/Insulin Resistance:PheGenI
1	247581209	1_247581209	rs12137901	Diabetes Mellitus, Non-Insulin-Dependent:DisGeNet
1	230933107	1_230933107	rs12139410	Insulin Resistance:PheGenI
1	239685723	1_239685723	rs12139491	Insulin:PheGenI
1	62579891	1_62579891	rs12140153	Type 2 diabetes:GWAS_catalogue
17	7189048	17_7189048	rs121434581	Diabetes Mellitus, Non-Insulin-Dependent:DisGeNet
19	40743886	19_40743886	rs121434593	Diabetes Mellitus, Non-Insulin-Dependent:DisGeNet
1	162033890	1_162033890	rs12143842	Diabetes Mellitus, Non-Insulin-Dependent:DisGeNet
1	247601357	1_247601357	rs12143966	Hyperinsulinism:DisGeNet
1	196698945	1_196698945	rs12144939	Diabetes Mellitus:DisGeNet
14	103265666	14_103265666	rs12147254	Diabetes Mellitus, Non-Insulin-Dependent:DisGeNet
2	145726656	2_145726656	rs12151653	Type 2 diabetes:GWAS_catalogue
13	80707429	13_80707429	rs1215468	Type 2 diabetes:GWAS_catalogue/Diabetes Mellitus, Non-Insulin-Dependent:DisGeNet
8	18742713	8_18742713	rs12156368	Diabetes Mellitus, Non-Insulin-Dependent:DisGeNet
19	4967739	19_4967739	rs12185519	Type 2 diabetes:GWAS_catalogue
2	202875552	2_202875552	rs12185569	Insulin:PheGenI
5	51763665	5_51763665	rs12187734	Type 2 diabetes:GWAS_catalogue
11	2182065	11_2182065	rs121908260	insulinoma:DisGeNet/Monogenic diabetes:DisGeNet/Maturity onset diabetes mellitus in young:DisGeNet
11	2181165	11_2181165	rs121908274	Hyperproinsulinemia:DisGeNet
11	2181213	11_2181213	rs121908279	Diabetes Mellitus:DisGeNet/Diabetes Mellitus, Non-Insulin-Dependent:DisGeNet
11	118895961	11_118895961	rs121908975	Glucose-6-phosphate transport defect:DisGeNet
11	118898998	11_118898998	rs121908976	Glucose-6-phosphate transport defect:DisGeNet
11	118897723	11_118897723	rs121908977	Glucose-6-phosphate transport defect:DisGeNet
11	118899997	11_118899997	rs121908978	Glucose-6-phosphate transport defect:DisGeNet
11	118895667	11_118895667	rs121908979	Glucose-6-phosphate transport defect:DisGeNet
11	118896008	11_118896008	rs121908980	Glucose-6-phosphate transport defect:DisGeNet
3	12475610	3_12475610	rs121909244	Diabetes Mellitus:DisGeNet/Diabetes Mellitus, Non-Insulin-Dependent:DisGeNet/Impaired glucose tolerance:DisGeNet
3	121973151	3_121973151	rs121909262	Diabetes Mellitus, Non-Insulin-Dependent:DisGeNet
10	88813137	10_88813137	rs121909730	Hyperinsulinism:DisGeNet
10	88817449	10_88817449	rs121909731	Hyperinsulinism:DisGeNet
21	33039612	21_33039612	rs121912438	Impaired glucose tolerance:DisGeNet
2	10188503	2_10188503	rs121912645	Diabetes Mellitus:DisGeNet/Diabetes Mellitus, Non-Insulin-Dependent:DisGeNet
22	32439350	22_32439350	rs121912668	Congenital glucose-galactose malabsorption:DisGeNet
22	32439351	22_32439351	rs121912669	Congenital glucose-galactose malabsorption:DisGeNet
4	114294462	4_114294462	rs121912706	Diabetes Mellitus, Non-Insulin-Dependent:DisGeNet
19	7125448	19_7125448	rs121913135	Insulin resistance - type A:DisGeNet
19	7122673	19_7122673	rs121913139	Insulin Resistance:DisGeNet
19	7172344	19_7172344	rs121913142	Insulin-resistant diabetes mellitus:DisGeNet
19	7170565	19_7170565	rs121913147	Insulin resistance - type A:DisGeNet
19	7120718	19_7120718	rs121913150	Diabetes Mellitus, Non-Insulin-Dependent:DisGeNet
19	7120750	19_7120750	rs121913157	Insulin Resistance:DisGeNet
12	25398255	12_25398255	rs121913236	Congenital Hyperinsulinism:DisGeNet/Hyperinsulinemic hypoglycemia:DisGeNet
18	58038636	18_58038636	rs121913564	Hyperinsulinism:DisGeNet
7	127253858	7_127253858	rs121917718	Diabetes Mellitus:DisGeNet
11	534259	11_534259	rs121917757	Congenital Hyperinsulinism:DisGeNet/Hyperinsulinemic hypoglycemia:DisGeNet
3	186572092	3_186572092	rs121917815	Diabetes Mellitus, Non-Insulin-Dependent:DisGeNet
11	2182102	11_2182102	rs121918101	Hyperproinsulinemia:DisGeNet
11	2181141	11_2181141	rs121918102	Hyperproinsulinemia:DisGeNet
2	157435621	2_157435621	rs121918407	Diabetes Mellitus, Non-Insulin-Dependent:DisGeNet
17	36091805	17_36091805	rs121918672	Diabetes Mellitus, Non-Insulin-Dependent:DisGeNet
17	36061127	17_36061127	rs121918673	Diabetes Mellitus, Non-Insulin-Dependent:DisGeNet
6	127412728	6_127412728	rs12192275	Type 2 diabetes:GWAS_catalogue
6	127401978	6_127401978	rs12194820	Type 2 diabetes:GWAS_catalogue
6	112580969	6_112580969	rs12195039	Insulin:PheGenI
6	149451277	6_149451277	rs12197043	Diabetes Mellitus, Non-Insulin-Dependent:DisGeNet
6	160543148	6_160543148	rs12208357	Diabetes Mellitus, Non-Insulin-Dependent:DisGeNet
10	94466439	10_94466439	rs12219514	Type 2 diabetes:GWAS_catalogue/Diabetes Mellitus, Non-Insulin-Dependent:DisGeNet
10	12253597	10_12253597	rs12221133	Diabetes Mellitus, Non-Insulin-Dependent:DisGeNet
11	47280653	11_47280653	rs12221497	Diabetes Mellitus, Non-Insulin-Dependent:DisGeNet
12	111414461	12_111414461	rs12229654	Diabetes Mellitus, Non-Insulin-Dependent:DisGeNet/Diabetes Mellitus:DisGeNet/Diabetes Mellitus, Type 2:PheGenI
12	63788021	12_63788021	rs12231031	Type 2 diabetes:GWAS_catalogue
7	142458490	7_142458490	rs1223231582	Diabetes Mellitus:DisGeNet
3	35895329	3_35895329	rs12233372	Diabetes Mellitus, Non-Insulin-Dependent:DisGeNet
20	43034730	20_43034730	rs1223493898	Diabetes Mellitus, Non-Insulin-Dependent:DisGeNet
10	95906315	10_95906315	rs1223629	Glucose homeostasis traits:GWAS_catalogue/Glucose:PheGenI/Insulin Resistance:PheGenI
9	97497494	9_97497494	rs12236906	Type 2 diabetes:GWAS_catalogue
10	114788815	10_114788815	rs12243326	Glucose tolerance test:DisGeNet/Fasting blood glucose measurement:DisGeNet/Diabetes Mellitus, Non-Insulin-Dependent:DisGeNet
3	131644937	3_131644937	rs1225052	Type 2 diabetes:GWAS_catalogue
10	114914665	10_114914665	rs1225404	Diabetes Mellitus, Non-Insulin-Dependent:DisGeNet
17	32712117	17_32712117	rs1225537	Diabetes Mellitus, Non-Insulin-Dependent:DisGeNet
10	94367917	10_94367917	rs12261518	Diabetes Mellitus, Non-Insulin-Dependent:DisGeNet
10	65305252	10_65305252	rs12263348	Type 2 diabetes:GWAS_catalogue
11	41902777	11_41902777	rs12273344	Diabetes Mellitus, Type 2:PheGenI
11	2206933	11_2206933	rs12277475	Type 2 diabetes:GWAS_catalogue/Diabetes Mellitus, Non-Insulin-Dependent:DisGeNet
11	46300722	11_46300722	rs12280680	Fasting blood glucose measurement:DisGeNet
18	25568521	18_25568521	rs1228402305	Diabetes Mellitus:DisGeNet
11	68894753	11_68894753	rs12284087	Type 2 diabetes or prostate cancer (pleiotropy):GWAS_catalogue
12	121416695	12_121416695	rs1228534100	Diabetes Mellitus:DisGeNet
11	121393226	11_121393226	rs12285364	Fasting blood glucose measurement:DisGeNet
11	91524321	11_91524321	rs12291847	Insulin:PheGenI
12	4406281	12_4406281	rs12299509	Type 2 diabetes:GWAS_catalogue/Diabetes Mellitus, Non-Insulin-Dependent:DisGeNet
4	100239319	4_100239319	rs1229984	Impaired glucose tolerance:DisGeNet/Diabetes Mellitus:DisGeNet
12	51357542	12_51357542	rs12304921	Type 2 diabetes:GWAS_catalogue/Diabetes Mellitus, Type 2:PheGenI
12	133777466	12_133777466	rs12305809	Type 2 diabetes:GWAS_catalogue
12	3169493	12_3169493	rs12310617	Glucose measurement:DisGeNet/elevated blood glucose level:DisGeNet/Diabetes Mellitus:DisGeNet/Glucose:PheGenI
12	25090086	12_25090086	rs12321766	Insulin Resistance:PheGenI
17	17486519	17_17486519	rs12325817	Diabetes Mellitus:DisGeNet
17	54709644	17_54709644	rs12325830	Diabetes Mellitus, Non-Insulin-Dependent:DisGeNet
18	73507569	18_73507569	rs12326088	Insulin Resistance:PheGenI
22	46594326	22_46594326	rs1232898090	Diabetes Mellitus, Non-Insulin-Dependent:DisGeNet/Impaired glucose tolerance:DisGeNet/Diabetes Mellitus:DisGeNet/Insulin resistance syndrome:DisGeNet/Hyperinsulinism:DisGeNet
13	51088809	13_51088809	rs123378	Type 2 diabetes:GWAS_catalogue/Diabetes Mellitus, Non-Insulin-Dependent:DisGeNet
16	11071178	16_11071178	rs1236009270	Diabetes Mellitus:DisGeNet
11	68388966	11_68388966	rs12363572	Diabetes Mellitus, Non-Insulin-Dependent:DisGeNet/Diabetes Mellitus:DisGeNet
10	89684214	10_89684214	rs1236816	Type 2 diabetes:GWAS_catalogue
12	122963550	12_122963550	rs12369179	Diabetes Mellitus:DisGeNet/Glucose measurement:DisGeNet/elevated blood glucose level:DisGeNet/Glucose:PheGenI
9	19074538	9_19074538	rs12380322	Type 2 diabetes:GWAS_catalogue
11	106336289	11_106336289	rs12385797	Fasting blood glucose measurement:DisGeNet
1	214155398	1_214155398	rs12403994	Type 2 diabetes:GWAS_catalogue
20	43042420	20_43042420	rs1240512008	Diabetes Mellitus:DisGeNet
1	85927879	1_85927879	rs1241321	Diabetes Mellitus, Non-Insulin-Dependent:DisGeNet
10	104719096	10_104719096	rs12413409	Diabetes Mellitus, Non-Insulin-Dependent:DisGeNet
17	61574498	17_61574498	rs1241356540	Diabetes Mellitus, Non-Insulin-Dependent:DisGeNet/Diabetes Mellitus:DisGeNet
10	123038897	10_123038897	rs12413648	Type 2 diabetes or prostate cancer (pleiotropy):GWAS_catalogue
11	45858584	11_45858584	rs12419690	Type 2 diabetes:GWAS_catalogue
11	122880281	11_122880281	rs12420422	Glucose measurement:DisGeNet/elevated blood glucose level:DisGeNet/Diabetes Mellitus:DisGeNet/Glucose:PheGenI
12	54429385	12_54429385	rs12422600	Type 2 diabetes:GWAS_catalogue
12	121426901	12_121426901	rs12427353	Type 2 diabetes:GWAS_catalogue/Diabetes Mellitus, Non-Insulin-Dependent:DisGeNet/Diabetes Mellitus, Type 2:PheGenI
6	43738495	6_43738495	rs1243046808	Diabetes Mellitus, Non-Insulin-Dependent:DisGeNet
14	30086481	14_30086481	rs12433335	Type 2 diabetes:GWAS_catalogue
14	60109580	14_60109580	rs12434215	Diabetes Mellitus, Non-Insulin-Dependent:DisGeNet
14	103331608	14_103331608	rs12435483	Diabetes Mellitus, Non-Insulin-Dependent:DisGeNet
14	24878370	14_24878370	rs12437434	Type 2 diabetes:GWAS_catalogue
15	55226570	15_55226570	rs12438945	Glucose homeostasis traits:GWAS_catalogue/Glucose:PheGenI/Insulin Resistance:PheGenI
15	62435156	15_62435156	rs12440695	Fasting blood glucose measurement:DisGeNet
17	46994970	17_46994970	rs12453394	Type 2 diabetes:GWAS_catalogue/Diabetes Mellitus, Non-Insulin-Dependent:DisGeNet
17	39838104	17_39838104	rs12453963	Insulin:PheGenI/Insulin Resistance:PheGenI
18	60845884	18_60845884	rs12454712	Type 2 diabetes:GWAS_catalogue/Modified Stumvoll Insulin Sensitivity Index (BMI interaction):GWAS_catalogue/Modified Stumvoll Insulin Sensitivity Index (model adjusted for BMI):GWAS_catalogue/Diabetes Mellitus, Non-Insulin-Dependent:DisGeNet/Insulin Resistance:PheGenI
2	203450680	2_203450680	rs12463719	Type 2 diabetes:GWAS_catalogue
2	27827092	2_27827092	rs12464616	Type 2 diabetes or prostate cancer (pleiotropy):GWAS_catalogue
20	42901255	20_42901255	rs12481568	Diabetes Mellitus, Non-Insulin-Dependent:DisGeNet
3	70520917	3_70520917	rs12494424	Type 2 diabetes:GWAS_catalogue
3	66829908	3_66829908	rs12496230	Type 2 diabetes:GWAS_catalogue/Diabetes Mellitus, Type 2:PheGenI
3	124921920	3_124921920	rs12497133	Type 2 diabetes:GWAS_catalogue
4	95514609	4_95514609	rs12500426	Diabetes Mellitus, Non-Insulin-Dependent:DisGeNet
4	111112448	4_111112448	rs12504538	Diabetes Mellitus, Non-Insulin-Dependent:DisGeNet
4	140906390	4_140906390	rs12505942	Type 2 diabetes:GWAS_catalogue
4	45181334	4_45181334	rs12507026	Type 2 diabetes:GWAS_catalogue
4	175071602	4_175071602	rs12507634	Glucose:PheGenI
4	129179458	4_129179458	rs12509379	Type 2 diabetes:GWAS_catalogue
5	172472052	5_172472052	rs12513649	Diabetes Mellitus:DisGeNet/Diabetes Mellitus, Non-Insulin-Dependent:DisGeNet
16	68389688	16_68389688	rs1251713297	Insulin Resistance:DisGeNet
5	89546109	5_89546109	rs12518099	Type 2 diabetes:GWAS_catalogue/Diabetes Mellitus, Non-Insulin-Dependent:DisGeNet/Diabetes Mellitus, Type 2:PheGenI
5	130096260	5_130096260	rs12518350	Glucose:PheGenI
18	74561590	18_74561590	rs1251901596	Diabetes Mellitus, Non-Insulin-Dependent:DisGeNet
5	78436905	5_78436905	rs12519500	Type 2 diabetes:GWAS_catalogue
5	110455266	5_110455266	rs12522383	Diabetes Mellitus:DisGeNet
7	48839003	7_48839003	rs12539264	Type 2 diabetes:GWAS_catalogue
14	60920525	14_60920525	rs1254337	Diabetes Mellitus, Non-Insulin-Dependent:DisGeNet
8	41509259	8_41509259	rs12549902	Type 2 diabetes:GWAS_catalogue/Insulin levels adjusted for BMI:GWAS_catalogue/Diabetes Mellitus, Non-Insulin-Dependent:DisGeNet/Diabetes Mellitus, Type 2:PheGenI
8	41510260	8_41510260	rs12550613	Type 2 diabetes:GWAS_catalogue
10	42991780	10_42991780	rs1255372	Diabetes Mellitus, Non-Insulin-Dependent:DisGeNet
7	44186183	7_44186183	rs1255911887	Diabetes Mellitus:DisGeNet/Maturity onset diabetes mellitus in young:DisGeNet
1	160967455	1_160967455	rs12565932	Diabetes Mellitus, Non-Insulin-Dependent:DisGeNet
10	12597881	10_12597881	rs12569857	Type 2 diabetes:GWAS_catalogue/Diabetes Mellitus, Non-Insulin-Dependent:DisGeNet
10	80942631	10_80942631	rs12571751	Type 2 diabetes:GWAS_catalogue/Diabetes Mellitus, Non-Insulin-Dependent:DisGeNet/Diabetes Mellitus, Type 2:PheGenI
11	2502319	11_2502319	rs12576239	Diabetes Mellitus, Non-Insulin-Dependent:DisGeNet
12	27964996	12_27964996	rs12578595	Type 2 diabetes:GWAS_catalogue
12	118489636	12_118489636	rs12578639	Type 2 diabetes:GWAS_catalogue
12	90050503	12_90050503	rs12579302	elevated blood glucose level:DisGeNet/Diabetes Mellitus:DisGeNet/Glucose measurement:DisGeNet/Glucose:PheGenI
12	105215180	12_105215180	rs12582312	Diabetes Mellitus, Non-Insulin-Dependent:DisGeNet
13	22332822	13_22332822	rs12583553	Modified Stumvoll Insulin Sensitivity Index (BMI interaction):GWAS_catalogue/Insulin Resistance:PheGenI
14	74932641	14_74932641	rs12586772	Type 2 diabetes:GWAS_catalogue
2	227661286	2_227661286	rs1259467443	Diabetes Mellitus, Non-Insulin-Dependent:DisGeNet
16	81490553	16_81490553	rs12596103	Diabetes Mellitus, Non-Insulin-Dependent:DisGeNet
16	72022534	16_72022534	rs12600132	Type 2 diabetes:GWAS_catalogue
9	6023030	9_6023030	rs1260236	Diabetes Mellitus:DisGeNet
17	29637308	17_29637308	rs12602834	Type 2 diabetes:GWAS_catalogue
17	65825248	17_65825248	rs12603589	Type 2 diabetes:GWAS_catalogue
18	57365624	18_57365624	rs12606371	Insulin:PheGenI
2	31068019	2_31068019	rs12613372	Type 2 diabetes:GWAS_catalogue/Diabetes Mellitus, Non-Insulin-Dependent:DisGeNet/Diabetes Mellitus, Type 2:PheGenI
2	2438630	2_2438630	rs12616839	Insulin:PheGenI/Insulin Resistance:PheGenI
2	162851147	2_162851147	rs12617656	Diabetes Mellitus, Non-Insulin-Dependent:DisGeNet
2	121309759	2_121309759	rs12617659	Type 2 diabetes:GWAS_catalogue/Diabetes Mellitus, Non-Insulin-Dependent:DisGeNet
20	42845269	20_42845269	rs12624924	Diabetes Mellitus, Non-Insulin-Dependent:DisGeNet
20	42944024	20_42944024	rs12625067	Diabetes Mellitus, Non-Insulin-Dependent:DisGeNet
20	42994812	20_42994812	rs12625671	Type 2 diabetes:GWAS_catalogue
20	13080155	20_13080155	rs12625797	Insulin:PheGenI
3	12351746	3_12351746	rs12629293	Diabetes Mellitus, Non-Insulin-Dependent:DisGeNet
3	147209179	3_147209179	rs12629668	Diabetes Mellitus, Non-Insulin-Dependent:DisGeNet
3	50224225	3_50224225	rs12632110	Diabetes Mellitus:DisGeNet
3	23390507	3_23390507	rs12633613	Type 2 diabetes:GWAS_catalogue/Diabetes Mellitus, Non-Insulin-Dependent:DisGeNet
3	12360214	3_12360214	rs12636454	Diabetes Mellitus, Non-Insulin-Dependent:DisGeNet
4	17792869	4_17792869	rs12640250	Type 2 diabetes:GWAS_catalogue
4	83578271	4_83578271	rs12642790	Type 2 diabetes:GWAS_catalogue
6	30798697	6_30798697	rs1264347	Diabetes Mellitus:DisGeNet
4	71748245	4_71748245	rs12649012	Type 2 diabetes:GWAS_catalogue/Diabetes Mellitus, Non-Insulin-Dependent:DisGeNet
5	77291940	5_77291940	rs12655917	Insulin resistance/response:GWAS_catalogue/Insulin Resistance:DisGeNet/Insulin Resistance:PheGenI
6	20761080	6_20761080	rs12664021	Diabetes Mellitus, Non-Insulin-Dependent:DisGeNet
7	131574608	7_131574608	rs12667919	Type 2 diabetes:GWAS_catalogue
7	77047102	7_77047102	rs12669521	Type 2 diabetes:GWAS_catalogue
7	17309279	7_17309279	rs12670403	Glucose measurement:DisGeNet/elevated blood glucose level:DisGeNet
8	87861178	8_87861178	rs12675797	Insulin:PheGenI
8	110123183	8_110123183	rs12680028	Type 2 diabetes:GWAS_catalogue
8	37397803	8_37397803	rs12680217	Type 2 diabetes:GWAS_catalogue
8	36859186	8_36859186	rs12681990	Type 2 diabetes:GWAS_catalogue/Diabetes Mellitus, Non-Insulin-Dependent:DisGeNet
19	33791127	19_33791127	rs12691	Diabetes Mellitus, Non-Insulin-Dependent:DisGeNet
2	161163381	2_161163381	rs12692592	Diabetes Mellitus, Non-Insulin-Dependent:DisGeNet
2	165558252	2_165558252	rs12692738	Type 2 diabetes:GWAS_catalogue/Diabetes Mellitus, Non-Insulin-Dependent:DisGeNet
3	169481271	3_169481271	rs12696304	Diabetes Mellitus, Non-Insulin-Dependent:DisGeNet
2	170460597	2_170460597	rs1269801977	Diabetes Mellitus:DisGeNet
7	69696905	7_69696905	rs12698877	Type 2 diabetes:GWAS_catalogue
7	135479573	7_135479573	rs12707249	Glucose:PheGenI
2	45192080	2_45192080	rs12712928	Type 2 diabetes:GWAS_catalogue/elevated blood glucose level:DisGeNet/Glucose measurement:DisGeNet
2	1943617	2_1943617	rs12714314	Type 2 diabetes (age of onset):GWAS_catalogue/Diabetes Mellitus, Type 2:PheGenI
18	72189250	18_72189250	rs12717111	Diabetes Mellitus, Non-Insulin-Dependent:DisGeNet
8	145879883	8_145879883	rs12719778	Type 2 diabetes:GWAS_catalogue/Diabetes Mellitus, Non-Insulin-Dependent:DisGeNet
11	17417205	11_17417205	rs1272388614	Diabetes Mellitus:DisGeNet/Diabetes Mellitus, Non-Insulin-Dependent:DisGeNet
1	202922040	1_202922040	rs12733285	Diabetes Mellitus:DisGeNet
1	77815425	1_77815425	rs12736701	Type 2 diabetes (age of onset):GWAS_catalogue/Diabetes Mellitus, Type 2:PheGenI
1	6669970	1_6669970	rs12741141	Type 2 diabetes:GWAS_catalogue
4	186570712	4_186570712	rs1274124656	Diabetes Mellitus, Non-Insulin-Dependent:DisGeNet
1	162224586	1_162224586	rs12742393	Diabetes Mellitus, Non-Insulin-Dependent:DisGeNet
1	67708357	1_67708357	rs12743974	Type 2 diabetes (age of onset):GWAS_catalogue/Diabetes Mellitus, Type 2:PheGenI
1	16050470	1_16050470	rs12746673	Type 2 diabetes:GWAS_catalogue
1	66169679	1_66169679	rs12753193	Glucose measurement:DisGeNet/elevated blood glucose level:DisGeNet
6	29912127	6_29912127	rs1275561861	Diabetes Mellitus:DisGeNet/Diabetes Mellitus, Non-Insulin-Dependent:DisGeNet
3	170724948	3_170724948	rs1276756236	Diabetes Mellitus, Non-Insulin-Dependent:DisGeNet
10	73835274	10_73835274	rs12773019	Type 2 diabetes:GWAS_catalogue
10	69643079	10_69643079	rs12778366	Diabetes Mellitus, Non-Insulin-Dependent:DisGeNet
10	12328010	10_12328010	rs12779790	Type 2 diabetes:GWAS_catalogue/Diabetes Mellitus, Non-Insulin-Dependent:DisGeNet/Diabetes Mellitus:DisGeNet/Diabetes Mellitus, Type 2:PheGenI
10	101820665	10_101820665	rs12782078	Type 2 diabetes:GWAS_catalogue
11	65326154	11_65326154	rs12789028	Type 2 diabetes:GWAS_catalogue
11	32625904	11_32625904	rs12794795	Diabetes Mellitus, Non-Insulin-Dependent:DisGeNet
3	170713290	3_170713290	rs1280	Fasting blood glucose measurement:DisGeNet
11	1704596	11_1704596	rs12802972	Type 2 diabetes:GWAS_catalogue
11	45839889	11_45839889	rs12805422	Fasting blood glucose measurement:DisGeNet
12	133069698	12_133069698	rs12811407	Type 2 diabetes:GWAS_catalogue
8	91049135	8_91049135	rs1281390228	Deficiency of glucose-6-phosphate dehydrogenase:DisGeNet
12	18770577	12_18770577	rs12816270	Diabetes Mellitus, Non-Insulin-Dependent:DisGeNet
12	48409054	12_48409054	rs12819124	Diabetes Mellitus, Non-Insulin-Dependent:DisGeNet
12	123493123	12_123493123	rs12820906	Type 2 diabetes:GWAS_catalogue
12	124458002	12_124458002	rs12823740	Type 2 diabetes:GWAS_catalogue
13	51417766	13_51417766	rs1282382243	Diabetes Mellitus, Non-Insulin-Dependent:DisGeNet
12	106288445	12_106288445	rs12825669	Type 2 diabetes:GWAS_catalogue
17	36091607	17_36091607	rs1282596664	Diabetes Mellitus:DisGeNet
13	111781060	13_111781060	rs12853515	Insulin:PheGenI/Insulin Resistance:PheGenI
11	17496551	11_17496551	rs1285524167	Diabetes Mellitus:DisGeNet
13	31017268	13_31017268	rs12856169	Type 2 diabetes:GWAS_catalogue
13	81836027	13_81836027	rs1287526	Diabetes Mellitus, Type 2:PheGenI
14	33303540	14_33303540	rs12883788	Type 2 diabetes:GWAS_catalogue
14	65228594	14_65228594	rs12885036	Type 2 diabetes:GWAS_catalogue
14	70754507	14_70754507	rs12889575	Insulin Resistance:PheGenI
14	103860309	14_103860309	rs12890750	Type 2 diabetes:GWAS_catalogue
14	58732748	14_58732748	rs12892257	Type 2 diabetes:GWAS_catalogue
15	91544076	15_91544076	rs12899811	Type 2 diabetes:GWAS_catalogue/Diabetes Mellitus, Non-Insulin-Dependent:DisGeNet/Diabetes Mellitus, Type 2:PheGenI
15	48523267	15_48523267	rs12904216	Diabetes Mellitus, Non-Insulin-Dependent:DisGeNet
15	40615872	15_40615872	rs12907887	Type 2 diabetes:GWAS_catalogue
15	77782335	15_77782335	rs12910361	Type 2 diabetes:GWAS_catalogue/Diabetes Mellitus, Non-Insulin-Dependent:DisGeNet
15	101802565	15_101802565	rs12910524	Diabetes Mellitus:DisGeNet
15	91511260	15_91511260	rs12910825	Type 2 diabetes:GWAS_catalogue/Diabetes Mellitus, Non-Insulin-Dependent:DisGeNet
15	90429148	15_90429148	rs12912009	Type 2 diabetes:GWAS_catalogue/Type 2 diabetes or prostate cancer (pleiotropy):GWAS_catalogue
15	38852386	15_38852386	rs12912777	Type 2 diabetes:GWAS_catalogue
15	86660720	15_86660720	rs12914656	Insulin:PheGenI/Insulin Resistance:PheGenI
5	74656539	5_74656539	rs12916	Diabetes Mellitus, Non-Insulin-Dependent:DisGeNet
15	74331659	15_74331659	rs12917449	Type 2 diabetes:GWAS_catalogue
16	20367690	16_20367690	rs12917707	Diabetes Mellitus, Non-Insulin-Dependent:DisGeNet/Diabetes Mellitus:DisGeNet
16	967241	16_967241	rs12918782	Type 2 diabetes:GWAS_catalogue
16	89564055	16_89564055	rs12920022	Type 2 diabetes:GWAS_catalogue
16	20367645	16_20367645	rs12922822	Diabetes Mellitus:DisGeNet
16	89630630	16_89630630	rs12932337	Type 2 diabetes:GWAS_catalogue
16	3634746	16_3634746	rs12933120	Type 2 diabetes:GWAS_catalogue
16	82924685	16_82924685	rs12933472	Glucose homeostasis traits:GWAS_catalogue/Glucose:PheGenI
17	17653411	17_17653411	rs12945601	Type 2 diabetes:GWAS_catalogue/Diabetes Mellitus, Non-Insulin-Dependent:DisGeNet
4	137083193	4_137083193	rs1296328	Type 2 diabetes:GWAS_catalogue
18	57826570	18_57826570	rs12967878	Type 2 diabetes:GWAS_catalogue/Diabetes Mellitus, Non-Insulin-Dependent:DisGeNet
18	57884750	18_57884750	rs12970134	Type 2 diabetes:GWAS_catalogue/Diabetes Mellitus, Non-Insulin-Dependent:DisGeNet/Hyperinsulinism:DisGeNet/Diabetes Mellitus, Type 2:PheGenI
19	4949921	19_4949921	rs12977104	Type 2 diabetes:GWAS_catalogue
19	39738787	19_39738787	rs12979860	Diabetes Mellitus:DisGeNet/Diabetes Mellitus, Non-Insulin-Dependent:DisGeNet
19	39731783	19_39731783	rs12980275	Diabetes Mellitus:DisGeNet/Diabetes Mellitus, Non-Insulin-Dependent:DisGeNet
1	176175852	1_176175852	rs1298417395	Diabetes Mellitus:DisGeNet
2	58975143	2_58975143	rs12986742	Type 2 diabetes:GWAS_catalogue
2	175197545	2_175197545	rs12992995	Type 2 diabetes:GWAS_catalogue
2	212302573	2_212302573	rs13005841	Type 2 diabetes:GWAS_catalogue
2	147833920	2_147833920	rs13007524	Type 2 diabetes:GWAS_catalogue/Diabetes Mellitus, Non-Insulin-Dependent:DisGeNet
2	152167830	2_152167830	rs13020443	Type 2 diabetes:GWAS_catalogue
2	3172438	2_3172438	rs13021132	Insulin:PheGenI/Insulin Resistance:PheGenI
2	27967260	2_27967260	rs13023194	Fasting blood glucose measurement:DisGeNet
2	165573194	2_165573194	rs13024606	Type 2 diabetes:GWAS_catalogue
2	127937551	2_127937551	rs13035268	Insulin Resistance:PheGenI
20	31313737	20_31313737	rs13036344	Type 2 diabetes:GWAS_catalogue/Diabetes Mellitus, Type 2:PheGenI
20	23610262	20_23610262	rs13038305	Diabetes Mellitus:DisGeNet
20	48830772	20_48830772	rs13040225	Type 2 diabetes:GWAS_catalogue
20	21466795	20_21466795	rs13041756	Type 2 diabetes:GWAS_catalogue
20	52170783	20_52170783	rs13043901	Type 2 diabetes (age of onset):GWAS_catalogue/Diabetes Mellitus, Type 2:PheGenI
3	137997742	3_137997742	rs13059110	Modified Stumvoll Insulin Sensitivity Index:GWAS_catalogue
3	121961461	3_121961461	rs13059382	Type 2 diabetes:GWAS_catalogue
3	185525199	3_185525199	rs13060777	Diabetes Mellitus, Non-Insulin-Dependent:DisGeNet
3	45816614	3_45816614	rs13062383	Diabetes Mellitus, Non-Insulin-Dependent:DisGeNet
3	152086533	3_152086533	rs13065698	Type 2 diabetes:GWAS_catalogue
3	132942753	3_132942753	rs13072106	Diabetes Mellitus, Type 2:PheGenI
14	95556747	14_95556747	rs13078	Diabetes Mellitus, Non-Insulin-Dependent:DisGeNet
5	62799463	5_62799463	rs1307880	Diabetes Mellitus, Non-Insulin-Dependent:DisGeNet
3	85884150	3_85884150	rs13078807	Diabetes Mellitus, Non-Insulin-Dependent:DisGeNet
3	12289800	3_12289800	rs13081389	Type 2 diabetes:GWAS_catalogue/Diabetes Mellitus, Non-Insulin-Dependent:DisGeNet/Diabetes Mellitus, Type 2:PheGenI
4	26432066	4_26432066	rs1308346790	Diabetes Mellitus:DisGeNet/Diabetes Mellitus, Non-Insulin-Dependent:DisGeNet
3	23286684	3_23286684	rs13083654	Diabetes Mellitus, Non-Insulin-Dependent:DisGeNet
3	72865183	3_72865183	rs13085136	Type 2 diabetes:GWAS_catalogue
3	187698333	3_187698333	rs13086331	Type 2 diabetes:GWAS_catalogue
3	23283132	3_23283132	rs13087234	Diabetes Mellitus, Non-Insulin-Dependent:DisGeNet
20	36769785	20_36769785	rs1309065326	Diabetes Mellitus:DisGeNet
3	185495320	3_185495320	rs13092876	Type 2 diabetes:GWAS_catalogue/Diabetes Mellitus, Non-Insulin-Dependent:DisGeNet
3	23457080	3_23457080	rs13094957	Type 2 diabetes:GWAS_catalogue/Diabetes Mellitus, Non-Insulin-Dependent:DisGeNet
3	23415697	3_23415697	rs13098494	Diabetes Mellitus, Non-Insulin-Dependent:DisGeNet
3	18758419	3_18758419	rs13098781	Insulin Resistance:PheGenI
3	126153361	3_126153361	rs13099144	Insulin:PheGenI
3	168226052	3_168226052	rs13099581	Type 2 diabetes:GWAS_catalogue
3	56798495	3_56798495	rs13100723	Fasting blood glucose measurement:DisGeNet/Glucose:PheGenI
4	103188709	4_103188709	rs13107325	Type 2 diabetes:GWAS_catalogue
4	103284865	4_103284865	rs13114738	elevated blood glucose level:DisGeNet/Diabetes Mellitus:DisGeNet/Glucose measurement:DisGeNet/Glucose:PheGenI
4	96374272	4_96374272	rs13119662	Insulin Resistance:PheGenI
4	71745816	4_71745816	rs13129612	Type 2 diabetes:GWAS_catalogue
4	42453303	4_42453303	rs13139219	Diabetes Mellitus, Type 2:PheGenI
4	176666186	4_176666186	rs13144140	Diabetes Mellitus, Non-Insulin-Dependent:DisGeNet
4	77412140	4_77412140	rs13146355	Diabetes Mellitus:DisGeNet
5	44680687	5_44680687	rs13155752	Type 2 diabetes:GWAS_catalogue
5	87943620	5_87943620	rs13163173	Type 2 diabetes:GWAS_catalogue
18	58038678	18_58038678	rs1316381133	Hyperinsulinism:DisGeNet
5	57742202	5_57742202	rs13166103	Type 2 diabetes (age of onset):GWAS_catalogue/Diabetes Mellitus, Type 2:PheGenI
5	78430607	5_78430607	rs1316776	Type 2 diabetes:GWAS_catalogue
12	121438954	12_121438954	rs1316999782	Diabetes Mellitus, Non-Insulin-Dependent:DisGeNet
10	84149290	10_84149290	rs1317008	Glucose:PheGenI
5	162836090	5_162836090	rs13172782	Insulin:PheGenI/Insulin Resistance:PheGenI
5	133197338	5_133197338	rs13175840	Diabetes Mellitus, Non-Insulin-Dependent:DisGeNet
10	81096589	10_81096589	rs1317617	Type 2 diabetes:GWAS_catalogue
5	86842168	5_86842168	rs13177543	Insulin Resistance:PheGenI
5	95542726	5_95542726	rs13179048	Fasting blood glucose measurement:DisGeNet/Glucose:PheGenI
19	45854919	19_45854919	rs13181	Diabetes Mellitus:DisGeNet
5	162826613	5_162826613	rs13186063	Insulin:PheGenI
6	26015489	6_26015489	rs13191445	Diabetes Mellitus:DisGeNet
12	121416797	12_121416797	rs1320041799	Diabetes Mellitus, Non-Insulin-Dependent:DisGeNet
8	95960767	8_95960767	rs1320164	Type 2 diabetes:GWAS_catalogue/Diabetes Mellitus, Non-Insulin-Dependent:DisGeNet
15	44116734	15_44116734	rs1320702652	Diabetes Mellitus:DisGeNet
6	43737794	6_43737794	rs13207351	Diabetes Mellitus, Non-Insulin-Dependent:DisGeNet
6	110761189	6_110761189	rs13219760	Glucose homeostasis traits:GWAS_catalogue/Glucose:PheGenI/Insulin:PheGenI
6	108913201	6_108913201	rs13220810	Diabetes Mellitus, Non-Insulin-Dependent:DisGeNet
7	130437689	7_130437689	rs13233731	Diabetes Mellitus, Non-Insulin-Dependent:DisGeNet
7	130429186	7_130429186	rs13234269	Type 2 diabetes:GWAS_catalogue/Diabetes Mellitus, Non-Insulin-Dependent:DisGeNet
7	12269593	7_12269593	rs13237518	Type 2 diabetes:GWAS_catalogue
7	74076493	7_74076493	rs13238568	Type 2 diabetes:GWAS_catalogue
13	43603871	13_43603871	rs1323862	Insulin:PheGenI
7	117510621	7_117510621	rs13239186	Type 2 diabetes:GWAS_catalogue/Diabetes Mellitus, Non-Insulin-Dependent:DisGeNet
6	18445582	6_18445582	rs1324573	Glucose:PheGenI
8	100897383	8_100897383	rs13253073	Glucose homeostasis traits:GWAS_catalogue/Glucose:PheGenI/Insulin:PheGenI
8	18576156	8_18576156	rs13254772	Diabetes Mellitus, Non-Insulin-Dependent:DisGeNet
8	41508577	8_41508577	rs13262861	Type 2 diabetes:GWAS_catalogue
X	30725701	X_30725701	rs132630331	Diabetes Mellitus:DisGeNet
8	25196710	8_25196710	rs13267838	Glucose homeostasis traits:GWAS_catalogue/Glucose:PheGenI/Insulin Resistance:PheGenI
8	105560821	8_105560821	rs13268287	Type 2 diabetes:GWAS_catalogue/Diabetes Mellitus, Non-Insulin-Dependent:DisGeNet
8	145525277	8_145525277	rs13268508	Type 2 diabetes:GWAS_catalogue
1	65885569	1_65885569	rs1327118	Diabetes Mellitus, Non-Insulin-Dependent:DisGeNet
1	184014593	1_184014593	rs1327123	Type 2 diabetes:GWAS_catalogue
8	70493974	8_70493974	rs13273088	Insulin:PheGenI
13	80708732	13_80708732	rs1327315	Type 2 diabetes:GWAS_catalogue/Diabetes Mellitus, Non-Insulin-Dependent:DisGeNet
8	61192855	8_61192855	rs13274525	Insulin:PheGenI
9	112526289	9_112526289	rs1327796	Type 2 diabetes:GWAS_catalogue/Diabetes Mellitus, Type 2:PheGenI
9	130884753	9_130884753	rs13283456	Diabetes Mellitus, Non-Insulin-Dependent:DisGeNet/Impaired glucose tolerance:DisGeNet
9	81917127	9_81917127	rs1328412	Type 2 diabetes:GWAS_catalogue
9	85791650	9_85791650	rs13285079	Insulin sensitivity index:GWAS_catalogue
9	19064129	9_19064129	rs13287517	Type 2 diabetes or prostate cancer (pleiotropy):GWAS_catalogue
9	29089437	9_29089437	rs13288108	Type 2 diabetes:GWAS_catalogue
4	159190290	4_159190290	rs1328925	Insulin Resistance:PheGenI
9	29772920	9_29772920	rs13290469	Insulin:PheGenI
9	81952128	9_81952128	rs13292136	Type 2 diabetes:GWAS_catalogue/Diabetes Mellitus, Non-Insulin-Dependent:DisGeNet/Diabetes Mellitus, Type 2:PheGenI
9	81915383	9_81915383	rs13292262	Type 2 diabetes:GWAS_catalogue/Diabetes Mellitus, Type 2:PheGenI
9	87173672	9_87173672	rs13295359	Insulin Resistance:DisGeNet
9	87108855	9_87108855	rs13295556	Insulin Resistance:DisGeNet
19	7184465	19_7184465	rs1329693158	Insulin resistance - type A:DisGeNet
9	87109051	9_87109051	rs13297129	Insulin Resistance:DisGeNet
22	38563297	22_38563297	rs132984	Diabetes Mellitus, Non-Insulin-Dependent:DisGeNet
9	127710312	9_127710312	rs13299805	Insulin:PheGenI
22	38572526	22_38572526	rs133015	Type 2 diabetes:GWAS_catalogue
17	61562385	17_61562385	rs1330442011	Diabetes Mellitus, Non-Insulin-Dependent:DisGeNet
1	66037929	1_66037929	rs13306519	Diabetes Mellitus, Non-Insulin-Dependent:DisGeNet
1	53723222	1_53723222	rs13306536	Type 2 diabetes nephropathy:GWAS_catalogue
1	11860117	1_11860117	rs13306553	Diabetes Mellitus, Non-Insulin-Dependent:DisGeNet
7	94940782	7_94940782	rs13306698	Diabetes Mellitus, Non-Insulin-Dependent:DisGeNet
3	23212575	3_23212575	rs13314285	Diabetes Mellitus, Non-Insulin-Dependent:DisGeNet
16	70660243	16_70660243	rs13330163	Type 2 diabetes:GWAS_catalogue
9	22119195	9_22119195	rs1333045	Diabetes Mellitus, Non-Insulin-Dependent:DisGeNet
9	22125347	9_22125347	rs1333048	Diabetes Mellitus:DisGeNet
9	22125503	9_22125503	rs1333049	Diabetes Mellitus, Non-Insulin-Dependent:DisGeNet/Diabetes Mellitus:DisGeNet/elevated blood glucose level:DisGeNet/Glucose measurement:DisGeNet/Glucose:PheGenI
9	22136489	9_22136489	rs1333051	Type 2 diabetes:GWAS_catalogue/Diabetes Mellitus, Non-Insulin-Dependent:DisGeNet/Diabetes Mellitus, Type 2:PheGenI
9	22157908	9_22157908	rs1333052	Type 2 diabetes:GWAS_catalogue
1	160846284	1_160846284	rs1333062	Diabetes Mellitus, Non-Insulin-Dependent:DisGeNet
16	75259218	16_75259218	rs13331385	Diabetes Mellitus, Non-Insulin-Dependent:DisGeNet
16	20365654	16_20365654	rs13333226	Diabetes Mellitus:DisGeNet/Diabetes Mellitus, Non-Insulin-Dependent:DisGeNet
17	6945940	17_6945940	rs13342232	Type 2 diabetes:GWAS_catalogue/Diabetes Mellitus, Non-Insulin-Dependent:DisGeNet
17	6946287	17_6946287	rs13342692	Diabetes Mellitus, Non-Insulin-Dependent:DisGeNet
17	3583003	17_3583003	rs1334513880	Diabetes Mellitus, Non-Insulin-Dependent:DisGeNet
10	27693305	10_27693305	rs1334893	Insulin:PheGenI
8	36858483	8_36858483	rs13365225	Type 2 diabetes:GWAS_catalogue
17	39768577	17_39768577	rs1337503417	Diabetes Mellitus, Non-Insulin-Dependent:DisGeNet/Impaired insulin secretion:DisGeNet/Insulin resistance syndrome:DisGeNet/Diabetes Mellitus:DisGeNet
2	169754846	2_169754846	rs13387347	Fasting blood glucose measurement:DisGeNet/Glucose:PheGenI
2	165528876	2_165528876	rs13389219	Type 2 diabetes:GWAS_catalogue/Diabetes Mellitus, Non-Insulin-Dependent:DisGeNet
2	73818936	2_73818936	rs13391552	elevated blood glucose level:DisGeNet/Glucose measurement:DisGeNet
8	30925844	8_30925844	rs1339616347	Diabetes Mellitus, Non-Insulin-Dependent:DisGeNet
1	238044811	1_238044811	rs1339647	Insulin Resistance:PheGenI
2	103512292	2_103512292	rs13402330	Glucose:PheGenI
2	27519254	2_27519254	rs13404446	Fasting blood glucose measurement:DisGeNet
2	43705286	2_43705286	rs13405158	Type 2 diabetes:GWAS_catalogue/Diabetes Mellitus, Non-Insulin-Dependent:DisGeNet
2	166610827	2_166610827	rs13406280	Type 2 diabetes:GWAS_catalogue
2	29973281	2_29973281	rs13411840	Glucose homeostasis traits:GWAS_catalogue/Glucose:PheGenI/Insulin Resistance:PheGenI
2	43671176	2_43671176	rs13414140	Type 2 diabetes:GWAS_catalogue
2	43567218	2_43567218	rs13414381	Type 2 diabetes:GWAS_catalogue/Diabetes Mellitus, Non-Insulin-Dependent:DisGeNet
2	228971884	2_228971884	rs13415288	Type 2 diabetes:GWAS_catalogue
2	58921777	2_58921777	rs13417036	Type 2 diabetes:GWAS_catalogue/Diabetes Mellitus, Non-Insulin-Dependent:DisGeNet
2	167629849	2_167629849	rs13417783	Diabetes Mellitus, Non-Insulin-Dependent:DisGeNet
1	205911385	1_205911385	rs1342061	Diabetes Mellitus, Non-Insulin-Dependent:DisGeNet
1	205912859	1_205912859	rs1342063	Diabetes Mellitus, Non-Insulin-Dependent:DisGeNet
1	205913073	1_205913073	rs1342064	Diabetes Mellitus, Non-Insulin-Dependent:DisGeNet
2	43247227	2_43247227	rs13421358	Glucose tolerance test:DisGeNet
2	227011320	2_227011320	rs13422522	Modified Stumvoll Insulin Sensitivity Index (BMI interaction):GWAS_catalogue/Modified Stumvoll Insulin Sensitivity Index (model adjusted for BMI):GWAS_catalogue/Insulin Resistance:PheGenI
1	202914356	1_202914356	rs1342387	Diabetes Mellitus:DisGeNet
2	165750390	2_165750390	rs13424957	Type 2 diabetes:GWAS_catalogue/Diabetes Mellitus, Type 2:PheGenI
2	158339550	2_158339550	rs13426680	Type 2 diabetes:GWAS_catalogue
2	80285936	2_80285936	rs13427272	Fasting blood glucose measurement:DisGeNet
2	129027961	2_129027961	rs13427836	Diabetes Mellitus:DisGeNet
2	58956557	2_58956557	rs13428870	Type 2 diabetes:GWAS_catalogue
2	227597588	2_227597588	rs13431554	Diabetes Mellitus, Non-Insulin-Dependent:DisGeNet
2	169753415	2_169753415	rs13431652	Fasting blood glucose measurement:DisGeNet
3	63948566	3_63948566	rs13434089	Type 2 diabetes:GWAS_catalogue
8	129010590	8_129010590	rs13447075	Diabetes Mellitus:DisGeNet
2	173592663	2_173592663	rs1349497	elevated blood glucose level:DisGeNet/Glucose measurement:DisGeNet
5	87191781	5_87191781	rs1350439	Insulin:PheGenI/Insulin Resistance:PheGenI
16	9346787	16_9346787	rs1355269	Glucose:PheGenI
13	80717156	13_80717156	rs1359790	Type 2 diabetes:GWAS_catalogue/Diabetes Mellitus, Non-Insulin-Dependent:DisGeNet/Diabetes Mellitus, Type 2:PheGenI
7	44189371	7_44189371	rs1360415315	Diabetes Mellitus, Non-Insulin-Dependent:DisGeNet
22	36657432	22_36657432	rs136161	Diabetes Mellitus, Non-Insulin-Dependent:DisGeNet
9	114500698	9_114500698	rs1364181648	Diabetes Mellitus:DisGeNet/Diabetes Mellitus, Non-Insulin-Dependent:DisGeNet
19	34890476	19_34890476	rs1364382189	Glucose phosphate isomerase deficiency:DisGeNet
19	7112881	19_7112881	rs1366600	Diabetes Mellitus, Non-Insulin-Dependent:DisGeNet
12	105785482	12_105785482	rs1368254	Insulin Resistance:PheGenI
22	32272658	22_32272658	rs136867	Type 2 diabetes:GWAS_catalogue/Diabetes Mellitus, Non-Insulin-Dependent:DisGeNet
15	62397234	15_62397234	rs1370176	Diabetes Mellitus, Non-Insulin-Dependent:DisGeNet
2	27152874	2_27152874	rs1371614	Fasting blood glucose measurement:DisGeNet/Glucose:PheGenI
5	52344561	5_52344561	rs1372503923	Diabetes Mellitus, Non-Insulin-Dependent:DisGeNet
15	75932129	15_75932129	rs13737	Type 2 diabetes:GWAS_catalogue
11	92673881	11_92673881	rs1374645	Diabetes Mellitus, Non-Insulin-Dependent:DisGeNet
3	185531661	3_185531661	rs1374910	Type 2 diabetes:GWAS_catalogue/Diabetes Mellitus, Non-Insulin-Dependent:DisGeNet/Diabetes Mellitus, Type 2:PheGenI
17	4045440	17_4045440	rs1377807	Type 2 diabetes:GWAS_catalogue
22	50440296	22_50440296	rs137848	Type 2 diabetes:GWAS_catalogue/Diabetes Mellitus, Non-Insulin-Dependent:DisGeNet
X	153762710	X_153762710	rs137852314	Deficiency of glucose-6-phosphate dehydrogenase:DisGeNet
X	153761337	X_153761337	rs137852327	Deficiency of glucose-6-phosphate dehydrogenase:DisGeNet
X	153762340	X_153762340	rs137852328	Deficiency of glucose-6-phosphate dehydrogenase:DisGeNet
11	17415842	11_17415842	rs137852671	Diabetes Mellitus:DisGeNet/Impaired glucose tolerance:DisGeNet/Congenital Hyperinsulinism:DisGeNet/Impaired insulin secretion:DisGeNet/Hyperinsulinemic hypoglycemia:DisGeNet/Hyperinsulinism:DisGeNet
11	17485004	11_17485004	rs137852672	Congenital Hyperinsulinism:DisGeNet
11	17417462	11_17417462	rs137852673	Diabetes Mellitus, Non-Insulin-Dependent:DisGeNet
11	17452434	11_17452434	rs137852674	Diabetes Mellitus, Non-Insulin-Dependent:DisGeNet
13	110436462	13_110436462	rs137852740	Diabetes Mellitus, Non-Insulin-Dependent:DisGeNet
13	28494501	13_28494501	rs137852783	Diabetes Mellitus:DisGeNet/Diabetes Mellitus, Non-Insulin-Dependent:DisGeNet/Maturity onset diabetes mellitus in young:DisGeNet
13	28494451	13_28494451	rs137852784	Diabetes Mellitus:DisGeNet/Diabetes Mellitus, Non-Insulin-Dependent:DisGeNet
13	28494327	13_28494327	rs137852785	Diabetes Mellitus:DisGeNet/Diabetes Mellitus, Non-Insulin-Dependent:DisGeNet
13	28498576	13_28498576	rs137852786	Diabetes Mellitus, Non-Insulin-Dependent:DisGeNet
13	28498656	13_28498656	rs137852787	Diabetes Mellitus, Non-Insulin-Dependent:DisGeNet/Impaired glucose tolerance:DisGeNet/Diabetes Mellitus:DisGeNet/Maturity onset diabetes mellitus in young:DisGeNet
11	62460143	11_62460143	rs137852975	Diabetes Mellitus:DisGeNet
12	121432068	12_121432068	rs137853238	Diabetes Mellitus, Non-Insulin-Dependent:DisGeNet/Monogenic diabetes:DisGeNet
12	121432208	12_121432208	rs137853240	Diabetes Mellitus, Non-Insulin-Dependent:DisGeNet/Diabetes Mellitus:DisGeNet
12	121426644	12_121426644	rs137853243	Maturity onset diabetes mellitus in young:DisGeNet/Diabetes Mellitus, Non-Insulin-Dependent:DisGeNet
12	121416663	12_121416663	rs137853247	Diabetes Mellitus:DisGeNet
20	43042354	20_43042354	rs137853336	Diabetes Mellitus:DisGeNet/Maturity onset diabetes mellitus in young:DisGeNet/Monogenic diabetes:DisGeNet
20	43057049	20_43057049	rs137853337	Diabetes Mellitus, Non-Insulin-Dependent:DisGeNet
9	22157831	9_22157831	rs137893140	Type 2 diabetes:GWAS_catalogue/Diabetes Mellitus, Non-Insulin-Dependent:DisGeNet
4	24944215	4_24944215	rs137945355	Diabetes Mellitus, Non-Insulin-Dependent:DisGeNet
4	180661327	4_180661327	rs1379996	Insulin Resistance:PheGenI
13	73764625	13_73764625	rs138128600	Type 2 diabetes:GWAS_catalogue/Diabetes Mellitus, Non-Insulin-Dependent:DisGeNet/Diabetes Mellitus, Type 2:PheGenI
12	121238607	12_121238607	rs138213721	Type 2 diabetes:GWAS_catalogue
8	4455198	8_4455198	rs1382247	Insulin:PheGenI
13	23366136	13_23366136	rs138270994	Diabetes Mellitus, Non-Insulin-Dependent:DisGeNet
3	185545719	3_185545719	rs138306797	Type 2 diabetes:GWAS_catalogue/Diabetes Mellitus, Type 2:PheGenI
5	101232944	5_101232944	rs138337556	Type 2 diabetes:GWAS_catalogue
4	104565078	4_104565078	rs1384401	Diabetes Mellitus, Non-Insulin-Dependent:DisGeNet
15	101804912	15_101804912	rs1384565	Diabetes Mellitus, Non-Insulin-Dependent:DisGeNet
11	92673828	11_92673828	rs1387153	Type 2 diabetes:GWAS_catalogue/Diabetes Mellitus, Non-Insulin-Dependent:DisGeNet/Diabetes Mellitus:DisGeNet/Fasting blood glucose measurement:DisGeNet/Diabetes Mellitus, Type 2:PheGenI/Glucose:PheGenI
6	104562310	6_104562310	rs138768039	Type 2 diabetes:GWAS_catalogue
22	35705359	22_35705359	rs138771	Type 2 diabetes:GWAS_catalogue
3	186572419	3_186572419	rs138773406	Diabetes Mellitus, Non-Insulin-Dependent:DisGeNet
2	182543502	2_182543502	rs138850469	Diabetes Mellitus:DisGeNet
12	121416665	12_121416665	rs1388926124	Diabetes Mellitus:DisGeNet
4	9114501	4_9114501	rs138945390	Diabetes Mellitus, Non-Insulin-Dependent:DisGeNet
3	23299166	3_23299166	rs1390083	Diabetes Mellitus, Non-Insulin-Dependent:DisGeNet
12	26658168	12_26658168	rs1393413	Insulin:PheGenI
18	27615636	18_27615636	rs139481214	Type 2 diabetes:GWAS_catalogue
2	27424636	2_27424636	rs1395	Fasting blood glucose measurement:DisGeNet
5	19385094	5_19385094	rs1398359	Glucose:PheGenI
11	86663100	11_86663100	rs1399202268	Diabetes Mellitus, Non-Insulin-Dependent:DisGeNet
10	71142385	10_71142385	rs139936974	Diabetes Mellitus, Non-Insulin-Dependent:DisGeNet
11	17424218	11_17424218	rs139964066	Congenital Hyperinsulinism:DisGeNet
14	102695845	14_102695845	rs1400094618	Diabetes Mellitus, Non-Insulin-Dependent:DisGeNet
7	143433024	7_143433024	rs140120210	Type 2 diabetes:GWAS_catalogue
11	72470916	11_72470916	rs140130268	Diabetes Mellitus, Non-Insulin-Dependent:DisGeNet
11	45879739	11_45879739	rs1401419	Fasting blood glucose measurement:DisGeNet
3	53680124	3_53680124	rs1401492	Insulin resistance/response:GWAS_catalogue/Insulin Resistance:PheGenI
10	114702962	10_114702962	rs140242150	Type 2 diabetes:GWAS_catalogue
7	62321151	7_62321151	rs140306040	Diabetes Mellitus, Non-Insulin-Dependent:DisGeNet
12	131361241	12_131361241	rs14035	Diabetes Mellitus, Non-Insulin-Dependent:DisGeNet/Diabetes Mellitus:DisGeNet
1	150972959	1_150972959	rs140386498	Type 2 diabetes:GWAS_catalogue/Type 2 diabetes (adjusted for BMI):GWAS_catalogue/Diabetes Mellitus, Non-Insulin-Dependent:DisGeNet
17	7534635	17_7534635	rs1403934301	Diabetes Mellitus, Non-Insulin-Dependent:DisGeNet
19	50882619	19_50882619	rs1405655	Diabetes Mellitus, Non-Insulin-Dependent:DisGeNet
5	133450649	5_133450649	rs1406167595	Diabetes Mellitus:DisGeNet
2	29583321	2_29583321	rs1406230	Diabetes Mellitus, Non-Insulin-Dependent:DisGeNet
7	156793451	7_156793451	rs140751051	Type 2 diabetes:GWAS_catalogue
7	156793451	7_156793451	rs140751051	Diabetes Mellitus, Non-Insulin-Dependent:DisGeNet
7	156793450	7_156793450	rs140751051	Type 2 diabetes:GWAS_catalogue
7	156793450	7_156793450	rs140751051	Diabetes Mellitus, Non-Insulin-Dependent:DisGeNet
10	101912194	10_101912194	rs1408579	Type 2 diabetes:GWAS_catalogue
13	72428647	13_72428647	rs1408888	Diabetes Mellitus, Non-Insulin-Dependent:DisGeNet
9	87106862	9_87106862	rs1409705	Insulin Resistance:DisGeNet
1	196696933	1_196696933	rs1410996	Diabetes Mellitus:DisGeNet
11	17409538	11_17409538	rs141145502	Congenital Hyperinsulinism:DisGeNet
13	110252160	13_110252160	rs1411766	Diabetes Mellitus, Non-Insulin-Dependent:DisGeNet
3	186572480	3_186572480	rs141205818	Diabetes Mellitus, Non-Insulin-Dependent:DisGeNet
9	28410683	9_28410683	rs1412234	Type 2 diabetes:GWAS_catalogue
9	28425515	9_28425515	rs1412239	Diabetes Mellitus, Non-Insulin-Dependent:DisGeNet
9	22043926	9_22043926	rs1412829	Diabetes Mellitus, Non-Insulin-Dependent:DisGeNet
9	22043612	9_22043612	rs1412830	Type 2 diabetes:GWAS_catalogue
3	147874634	3_147874634	rs141311255	Type 2 diabetes:GWAS_catalogue/Diabetes Mellitus, Non-Insulin-Dependent:DisGeNet
14	58350617	14_58350617	rs1414263	Glucose:PheGenI
11	14763828	11_14763828	rs141521721	Type 2 diabetes:GWAS_catalogue
10	63712603	10_63712603	rs141583966	Type 2 diabetes:GWAS_catalogue
9	21974790	9_21974790	rs1416122398	Diabetes Mellitus, Non-Insulin-Dependent:DisGeNet
8	54310939	8_54310939	rs141746998	Type 2 diabetes and end-stage kidney disease:GWAS_catalogue
11	92703070	11_92703070	rs141804752	Diabetes Mellitus, Non-Insulin-Dependent:DisGeNet
1	57159136	1_57159136	rs1418442	Diabetes Mellitus, Non-Insulin-Dependent:DisGeNet
2	51198790	2_51198790	rs141864436	Diabetes Mellitus, Non-Insulin-Dependent:DisGeNet
7	126790186	7_126790186	rs1419427	Insulin:PheGenI
16	53800954	16_53800954	rs1421085	Type 2 diabetes:GWAS_catalogue/Diabetes Mellitus:DisGeNet/Diabetes Mellitus, Non-Insulin-Dependent:DisGeNet/Diabetes Mellitus, Type 2:PheGenI
19	7739177	19_7739177	rs1423096	Diabetes Mellitus, Non-Insulin-Dependent:DisGeNet
12	121416726	12_121416726	rs142318174	Diabetes Mellitus:DisGeNet
19	50016759	19_50016759	rs142385484	Type 2 diabetes:GWAS_catalogue
2	170048349	2_170048349	rs1423860636	Diabetes Mellitus, Non-Insulin-Dependent:DisGeNet
19	22100706	19_22100706	rs142395395	Type 2 diabetes:GWAS_catalogue
2	57296558	2_57296558	rs1424642	Diabetes Mellitus, Non-Insulin-Dependent:DisGeNet
11	17409360	11_17409360	rs142577961	Diabetes Mellitus, Non-Insulin-Dependent:DisGeNet
12	122353796	12_122353796	rs14259	Diabetes Mellitus, Non-Insulin-Dependent:DisGeNet
12	108629780	12_108629780	rs1426371	Type 2 diabetes:GWAS_catalogue
10	114911638	10_114911638	rs1427214163	Diabetes Mellitus, Non-Insulin-Dependent:DisGeNet
9	140637931	9_140637931	rs142727972	Diabetes Mellitus, Non-Insulin-Dependent:DisGeNet/Diabetes Mellitus:DisGeNet
2	242051838	2_242051838	rs142827509	Diabetes Mellitus:DisGeNet/Maturity onset diabetes mellitus in young:DisGeNet
19	49477975	19_49477975	rs142951866	Diabetes Mellitus, Non-Insulin-Dependent:DisGeNet
2	67878328	2_67878328	rs1430780	Type 2 diabetes:GWAS_catalogue
1	159683816	1_159683816	rs143101792	Diabetes Mellitus, Non-Insulin-Dependent:DisGeNet
9	116943357	9_116943357	rs1431819	Type 2 diabetes:GWAS_catalogue
11	4809047	11_4809047	rs1433907	Insulin:PheGenI
9	96182703	9_96182703	rs143399767	Fasting blood glucose measurement:DisGeNet
13	28498404	13_28498404	rs143517122	Diabetes Mellitus:DisGeNet
15	62414014	15_62414014	rs1436953	Type 2 diabetes:GWAS_catalogue/Diabetes Mellitus, Non-Insulin-Dependent:DisGeNet/Diabetes Mellitus, Type 2:PheGenI
15	62404382	15_62404382	rs1436955	Type 2 diabetes:GWAS_catalogue/Diabetes Mellitus, Non-Insulin-Dependent:DisGeNet/Diabetes Mellitus, Type 2:PheGenI
3	86831077	3_86831077	rs1437055	Type 2 diabetes:GWAS_catalogue
4	186508813	4_186508813	rs1437921067	Diabetes Mellitus, Non-Insulin-Dependent:DisGeNet
12	114378344	12_114378344	rs143838781	Diabetes Mellitus, Non-Insulin-Dependent:DisGeNet
2	5643937	2_5643937	rs1438628	Insulin:PheGenI
5	109027851	5_109027851	rs1438663	Glucose:PheGenI
1	28959462	1_28959462	rs144050412	Type 2 diabetes:GWAS_catalogue
5	122650885	5_122650885	rs144052331	Type 2 diabetes:GWAS_catalogue
4	89226422	4_89226422	rs1440581	Diabetes Mellitus, Non-Insulin-Dependent:DisGeNet
3	12458348	3_12458348	rs1440763451	Diabetes Mellitus:DisGeNet
7	44189421	7_44189421	rs1441649062	Maturity onset diabetes mellitus in young:DisGeNet
X	57170782	X_57170782	rs144226500	Diabetes Mellitus, Non-Insulin-Dependent:DisGeNet
X	57170782	X_57170782	rs144226500	Type 2 diabetes:GWAS_catalogue
X	57170781	X_57170781	rs144226500	Diabetes Mellitus, Non-Insulin-Dependent:DisGeNet
X	57170781	X_57170781	rs144226500	Type 2 diabetes:GWAS_catalogue
9	32855756	9_32855756	rs1442286	Insulin:PheGenI/Insulin Resistance:PheGenI
11	69453044	11_69453044	rs144245804	Type 2 diabetes:GWAS_catalogue
17	57663592	17_57663592	rs1444032361	Diabetes Mellitus, Non-Insulin-Dependent:DisGeNet
11	118899970	11_118899970	rs1444468055	Glucose-6-phosphate transport defect:DisGeNet
7	44192923	7_44192923	rs1444739794	Diabetes Mellitus:DisGeNet/Maturity onset diabetes mellitus in young:DisGeNet
7	44189393	7_44189393	rs144723656	Maturity onset diabetes mellitus in young:DisGeNet
11	92722761	11_92722761	rs1447352	Glucose measurement:DisGeNet/elevated blood glucose level:DisGeNet/Glucose:PheGenI
11	118900003	11_118900003	rs1447366650	Glucose-6-phosphate transport defect:DisGeNet
8	93588340	8_93588340	rs1449245	Diabetes Mellitus, Non-Insulin-Dependent:DisGeNet
3	168225055	3_168225055	rs1449348	Type 2 diabetes:GWAS_catalogue
14	39095567	14_39095567	rs1449720	Diabetes Mellitus, Type 2:PheGenI
11	118899930	11_118899930	rs1449998297	Glucose-6-phosphate transport defect:DisGeNet
2	136732776	2_136732776	rs145010525	Diabetes Mellitus, Non-Insulin-Dependent:DisGeNet
2	170493389	2_170493389	rs145092528	Diabetes Mellitus, Non-Insulin-Dependent:DisGeNet
17	57407019	17_57407019	rs1451506	Type 2 diabetes:GWAS_catalogue
11	27679958	11_27679958	rs1451603364	Diabetes Mellitus, Non-Insulin-Dependent:DisGeNet
6	161135860	6_161135860	rs145192723	Diabetes Mellitus:DisGeNet
X	153762615	X_153762615	rs145247580	Deficiency of glucose-6-phosphate dehydrogenase:DisGeNet
19	21529576	19_21529576	rs145389767	Type 2 diabetes:GWAS_catalogue
6	160671651	6_160671651	rs145450955	Diabetes Mellitus, Non-Insulin-Dependent:DisGeNet
19	11350874	19_11350874	rs145464906	Diabetes Mellitus, Non-Insulin-Dependent:DisGeNet
6	20665946	6_20665946	rs145494032	Diabetes Mellitus, Non-Insulin-Dependent:DisGeNet
6	160657136	6_160657136	rs145590578	Diabetes Mellitus:DisGeNet
11	32927778	11_32927778	rs145678014	Type 2 diabetes:GWAS_catalogue
1	169701790	1_169701790	rs1458766475	Diabetes Mellitus:DisGeNet/Diabetes Mellitus, Non-Insulin-Dependent:DisGeNet
1	151017991	1_151017991	rs145904381	Type 2 diabetes:GWAS_catalogue
3	183679439	3_183679439	rs1459206697	Diabetes Mellitus, Non-Insulin-Dependent:DisGeNet
11	118895898	11_118895898	rs1459811938	Glucose-6-phosphate transport defect:DisGeNet
6	34210470	6_34210470	rs146052672	Diabetes Mellitus, Non-Insulin-Dependent:DisGeNet
9	107556776	9_107556776	rs146292819	Diabetes Mellitus, Non-Insulin-Dependent:DisGeNet
17	61611275	17_61611275	rs146488435	Hyperinsulinism:DisGeNet/Diabetes Mellitus:DisGeNet
2	136019729	2_136019729	rs1465146591	Type 2 diabetes:GWAS_catalogue/Diabetes Mellitus, Non-Insulin-Dependent:DisGeNet
2	98271839	2_98271839	rs1466100	Diabetes Mellitus, Non-Insulin-Dependent:DisGeNet
X	115408811	X_115408811	rs146662075	Type 2 diabetes:GWAS_catalogue/Diabetes Mellitus, Non-Insulin-Dependent:DisGeNet
12	21531259	12_21531259	rs1466929132	Diabetes Mellitus, Non-Insulin-Dependent:DisGeNet/Diabetes Mellitus:DisGeNet
11	17491717	11_17491717	rs146695489	Hyperinsulinism:DisGeNet
10	63717113	10_63717113	rs146716733	Type 2 diabetes:GWAS_catalogue
10	69675158	10_69675158	rs1467568	Diabetes Mellitus, Non-Insulin-Dependent:DisGeNet
6	3904239	6_3904239	rs146807753	Diabetes Mellitus, Non-Insulin-Dependent:DisGeNet
19	15026063	19_15026063	rs1468308	Type 2 diabetes:GWAS_catalogue
12	98818302	12_98818302	rs1468832	Glucose:PheGenI
5	14751305	5_14751305	rs146886108	Type 2 diabetes:GWAS_catalogue/Type 2 diabetes (time to event):GWAS_catalogue/Type 2 diabetes (adjusted for BMI):GWAS_catalogue/Diabetes Mellitus, Non-Insulin-Dependent:DisGeNet
6	162206839	6_162206839	rs147028059	Diabetes Mellitus:DisGeNet
3	35670150	3_35670150	rs1470560	Type 2 diabetes:GWAS_catalogue
3	185529080	3_185529080	rs1470579	Type 2 diabetes:GWAS_catalogue/Diabetes Mellitus, Non-Insulin-Dependent:DisGeNet/Fasting blood glucose measurement:DisGeNet/Diabetes Mellitus, Type 2:PheGenI/Glucose:PheGenI
3	185529174	3_185529174	rs1470580	Diabetes Mellitus, Non-Insulin-Dependent:DisGeNet
3	185529327	3_185529327	rs1470581	Diabetes Mellitus, Non-Insulin-Dependent:DisGeNet
5	57255866	5_57255866	rs1470991	Insulin:PheGenI
5	57256033	5_57256033	rs1470992	Insulin:PheGenI
5	57256096	5_57256096	rs1470993	Insulin:PheGenI
13	90066103	13_90066103	rs1472716	Insulin:PheGenI
1	48267174	1_48267174	rs147317864	Diabetes Mellitus, Non-Insulin-Dependent:DisGeNet
22	29380120	22_29380120	rs147413364	Type 2 diabetes:GWAS_catalogue
11	118898368	11_118898368	rs1474282972	Glucose-6-phosphate transport defect:DisGeNet
12	31466613	12_31466613	rs147538848	Type 2 diabetes:GWAS_catalogue/Diabetes Mellitus, Non-Insulin-Dependent:DisGeNet/Diabetes Mellitus, Type 2:PheGenI
13	91963080	13_91963080	rs1475655	Type 2 diabetes:GWAS_catalogue
10	93592703	10_93592703	rs147689733	Type 2 diabetes:GWAS_catalogue/Diabetes Mellitus, Non-Insulin-Dependent:DisGeNet
3	111799851	3_111799851	rs147783135	Diabetes Mellitus:DisGeNet
4	6303731	4_6303731	rs147834269	Type 2 diabetes:GWAS_catalogue
12	66326943	12_66326943	rs1480474	Type 2 diabetes:GWAS_catalogue/Diabetes Mellitus, Non-Insulin-Dependent:DisGeNet
16	77310609	16_77310609	rs148077446	Type 2 diabetes (age of onset):GWAS_catalogue/Diabetes Mellitus, Type 2:PheGenI
15	39712286	15_39712286	rs148106383	Type 2 diabetes:GWAS_catalogue
20	43034809	20_43034809	rs1481714420	Maturity onset diabetes mellitus in young:DisGeNet
8	72033425	8_72033425	rs1481805	Diabetes Mellitus, Non-Insulin-Dependent:DisGeNet
12	93834379	12_93834379	rs1483003	Insulin Resistance:PheGenI
7	44189362	7_44189362	rs148311934	Maturity onset diabetes mellitus in young:DisGeNet/Diabetes Mellitus, Non-Insulin-Dependent:DisGeNet
11	48333360	11_48333360	rs1483121	Fasting blood glucose measurement:DisGeNet/Glucose:PheGenI
19	22257558	19_22257558	rs148316037	Type 2 diabetes:GWAS_catalogue/Diabetes Mellitus, Non-Insulin-Dependent:DisGeNet
6	40383816	6_40383816	rs148347825	Diabetes Mellitus, Non-Insulin-Dependent:DisGeNet
X	135572555	X_135572555	rs1483634989	Diabetes Mellitus, Non-Insulin-Dependent:DisGeNet
3	23396320	3_23396320	rs148462165	Type 2 diabetes:GWAS_catalogue
10	114905789	10_114905789	rs148523217	Diabetes Mellitus, Non-Insulin-Dependent:DisGeNet
11	17482160	11_17482160	rs148529020	Diabetes Mellitus:DisGeNet
17	40716103	17_40716103	rs148652390	Diabetes Mellitus, Non-Insulin-Dependent:DisGeNet
11	49197418	11_49197418	rs1486559930	Impaired glucose tolerance:DisGeNet
11	2182055	11_2182055	rs148685531	Hyperproinsulinemia:DisGeNet
20	43052741	20_43052741	rs1486917678	Diabetes Mellitus, Non-Insulin-Dependent:DisGeNet
20	43057071	20_43057071	rs148745312	Diabetes Mellitus, Non-Insulin-Dependent:DisGeNet
8	41552046	8_41552046	rs148766658	Type 2 diabetes:GWAS_catalogue
10	64976134	10_64976134	rs148928116	Type 2 diabetes:GWAS_catalogue
11	120350819	11_120350819	rs148969251	Hyperinsulinism:DisGeNet
11	48489360	11_48489360	rs149027146	Type 2 diabetes:GWAS_catalogue
3	187597927	3_187597927	rs149049329	Type 2 diabetes:GWAS_catalogue/Diabetes Mellitus, Type 2:PheGenI
19	35549122	19_35549122	rs149131600	Diabetes Mellitus:DisGeNet
3	68387992	3_68387992	rs1491748	Glucose:PheGenI
12	111836772	12_111836772	rs149212747	Type 2 diabetes:GWAS_catalogue
8	75214398	8_75214398	rs149265787	Type 2 diabetes:GWAS_catalogue
4	108860906	4_108860906	rs1493131	Insulin:PheGenI
15	52587740	15_52587740	rs149336329	Type 2 diabetes:GWAS_catalogue
6	113908049	6_113908049	rs149358103	Type 2 diabetes:GWAS_catalogue/Diabetes Mellitus, Type 2:PheGenI
8	97737741	8_97737741	rs149364428	Type 2 diabetes:GWAS_catalogue
1	120526982	1_120526982	rs1493694	Type 2 diabetes:GWAS_catalogue
2	158449081	2_158449081	rs149447188	Type 2 diabetes:GWAS_catalogue
11	2161530	11_2161530	rs149483638	Type 2 diabetes:GWAS_catalogue/Diabetes Mellitus, Non-Insulin-Dependent:DisGeNet
3	23241009	3_23241009	rs1495130	Diabetes Mellitus, Non-Insulin-Dependent:DisGeNet
3	23322679	3_23322679	rs1495133	Diabetes Mellitus, Non-Insulin-Dependent:DisGeNet
3	23270047	3_23270047	rs1495134	Diabetes Mellitus, Non-Insulin-Dependent:DisGeNet
12	71577101	12_71577101	rs1495377	Type 2 diabetes:GWAS_catalogue/Diabetes Mellitus, Type 2:PheGenI
12	122340955	12_122340955	rs149556654	Diabetes Mellitus, Non-Insulin-Dependent:DisGeNet
19	47844754	19_47844754	rs149572881	Diabetes Mellitus, Non-Insulin-Dependent:DisGeNet
8	18273300	8_18273300	rs1495743	elevated blood glucose level:DisGeNet/Glucose measurement:DisGeNet
3	23454790	3_23454790	rs1496653	Type 2 diabetes:GWAS_catalogue/Diabetes Mellitus, Non-Insulin-Dependent:DisGeNet
2	182543279	2_182543279	rs149703259	Maturity onset diabetes mellitus in young:DisGeNet
8	118170298	8_118170298	rs149935213	Type 2 diabetes:GWAS_catalogue/Diabetes Mellitus, Non-Insulin-Dependent:DisGeNet
11	73717384	11_73717384	rs150016118	Diabetes Mellitus, Non-Insulin-Dependent:DisGeNet/Diabetes Mellitus:DisGeNet
3	185514421	3_185514421	rs150111048	Type 2 diabetes:GWAS_catalogue
2	177054181	2_177054181	rs150112597	Glucose tolerance test:DisGeNet
3	186571123	3_186571123	rs1501299	Diabetes Mellitus, Non-Insulin-Dependent:DisGeNet/Diabetes Mellitus:DisGeNet
12	125451722	12_125451722	rs150152903	Insulin levels in response to oral glucose tolerance test (120 minutes):GWAS_catalogue
2	163000601	2_163000601	rs150179526	Diabetes Mellitus:DisGeNet
19	21856746	19_21856746	rs150182828	Type 2 diabetes:GWAS_catalogue
19	19494483	19_19494483	rs150268548	Diabetes Mellitus, Non-Insulin-Dependent:DisGeNet
1	161709119	1_161709119	rs1503814	Diabetes Mellitus, Non-Insulin-Dependent:DisGeNet
19	47845024	19_47845024	rs150599989	Diabetes Mellitus, Non-Insulin-Dependent:DisGeNet
7	127690907	7_127690907	rs150626020	Type 2 diabetes:GWAS_catalogue/Diabetes Mellitus, Non-Insulin-Dependent:DisGeNet
1	156105062	1_156105062	rs150924946	Diabetes Mellitus, Non-Insulin-Dependent:DisGeNet/Diabetes Mellitus:DisGeNet
4	23588462	4_23588462	rs1511453	Glucose:PheGenI
11	2821615	11_2821615	rs151290	Diabetes Mellitus, Non-Insulin-Dependent:DisGeNet
7	28200097	7_28200097	rs1513272	Type 2 diabetes:GWAS_catalogue
11	17418602	11_17418602	rs151344623	Congenital Hyperinsulinism:DisGeNet
11	17417435	11_17417435	rs151344624	Congenital Hyperinsulinism:DisGeNet
3	185829891	3_185829891	rs1516728	Type 2 diabetes:GWAS_catalogue
18	56878274	18_56878274	rs1517037	Type 2 diabetes:GWAS_catalogue
18	26404772	18_26404772	rs1518589	Insulin:PheGenI
12	102796522	12_102796522	rs1520220	Diabetes Mellitus:DisGeNet
7	22768219	7_22768219	rs1524107	Diabetes Mellitus, Non-Insulin-Dependent:DisGeNet
7	16889812	7_16889812	rs1525739	Type 2 diabetes (dietary heme iron intake interaction):GWAS_catalogue/Diabetes Mellitus, Type 2:PheGenI
8	59702355	8_59702355	rs1526167	Diabetes Mellitus, Non-Insulin-Dependent:DisGeNet
7	80272568	7_80272568	rs1527479	Diabetes Mellitus, Non-Insulin-Dependent:DisGeNet
7	80301500	7_80301500	rs1527483	Impaired glucose tolerance:DisGeNet
12	80985872	12_80985872	rs1528287	Type 2 diabetes:GWAS_catalogue
5	50145266	5_50145266	rs152839	Type 2 diabetes:GWAS_catalogue
12	66174894	12_66174894	rs1531343	Type 2 diabetes:GWAS_catalogue/Diabetes Mellitus, Non-Insulin-Dependent:DisGeNet/Diabetes Mellitus, Type 2:PheGenI
4	744972	4_744972	rs1531583	Type 2 diabetes:GWAS_catalogue
2	141050069	2_141050069	rs1532002	Diabetes Mellitus, Non-Insulin-Dependent:DisGeNet
16	57005479	16_57005479	rs1532624	Diabetes Mellitus:DisGeNet
2	12640741	2_12640741	rs1534422	Diabetes Mellitus:DisGeNet
2	29596488	2_29596488	rs1534544	Insulin:PheGenI
6	135757022	6_135757022	rs1535435	Diabetes Mellitus, Non-Insulin-Dependent:DisGeNet
6	39284050	6_39284050	rs1535500	Type 2 diabetes:GWAS_catalogue/Diabetes Mellitus, Non-Insulin-Dependent:DisGeNet/Diabetes Mellitus, Type 2:PheGenI
2	167207083	2_167207083	rs1540871	Insulin:PheGenI
18	13825727	18_13825727	rs1541276	Diabetes Mellitus, Non-Insulin-Dependent:DisGeNet
21	35799050	21_35799050	rs1543654	Diabetes Mellitus:DisGeNet
6	39279131	6_39279131	rs1544050	Diabetes Mellitus, Non-Insulin-Dependent:DisGeNet
10	94487801	10_94487801	rs1544210	Diabetes Mellitus, Non-Insulin-Dependent:DisGeNet
2	154509239	2_154509239	rs1546676	Glucose homeostasis traits:GWAS_catalogue/Glucose:PheGenI/Insulin Resistance:PheGenI
6	43730644	6_43730644	rs1547651	Diabetes Mellitus, Non-Insulin-Dependent:DisGeNet
7	19070165	7_19070165	rs1548576	Insulin:PheGenI
15	71109147	15_71109147	rs1549318	Insulin:PheGenI
5	67583807	5_67583807	rs1550805	Diabetes Mellitus, Non-Insulin-Dependent:DisGeNet
11	131320070	11_131320070	rs1550976	Glucose:PheGenI
2	119536884	2_119536884	rs1551133	Diabetes Mellitus, Non-Insulin-Dependent:DisGeNet
11	68855233	11_68855233	rs1551305	Diabetes Mellitus:DisGeNet/Diabetes Mellitus, Non-Insulin-Dependent:DisGeNet
10	127829012	10_127829012	rs1551678	Glucose:PheGenI
11	72433098	11_72433098	rs1552224	Type 2 diabetes:GWAS_catalogue/Diabetes Mellitus, Non-Insulin-Dependent:DisGeNet/Fasting blood glucose measurement:DisGeNet/Diabetes Mellitus, Type 2:PheGenI
3	23248486	3_23248486	rs1552931	Diabetes Mellitus, Non-Insulin-Dependent:DisGeNet
3	12391303	3_12391303	rs1553638903	Diabetes Mellitus, Non-Insulin-Dependent:DisGeNet
3	12391323	3_12391323	rs1553638909	Diabetes Mellitus, Non-Insulin-Dependent:DisGeNet
1	145416659	1_145416659	rs1553769428	Diabetes Mellitus:DisGeNet
3	170716025	3_170716025	rs1553784995	Diabetes Mellitus, Non-Insulin-Dependent:DisGeNet
4	6290728	4_6290728	rs1553876668	Diabetes Mellitus, Non-Insulin-Dependent:DisGeNet
4	26407891	4_26407891	rs1553878211	Diabetes Mellitus, Non-Insulin-Dependent:DisGeNet
5	176683957	5_176683957	rs1554199368	Hyperinsulinemic hypoglycemia:DisGeNet
7	44191995	7_44191995	rs1554335761	Maturity onset diabetes mellitus in young:DisGeNet
8	144512386	8_144512386	rs1554635488	Diabetes Mellitus:DisGeNet
11	17408671	11_17408671	rs1554901596	Diabetes Mellitus, Non-Insulin-Dependent:DisGeNet
10	88820775	10_88820775	rs1554906133	Congenital Hyperinsulinism:DisGeNet
11	17496431	11_17496431	rs1554948310	Diabetes Mellitus, Non-Insulin-Dependent:DisGeNet
11	64577210	11_64577210	rs1555166368	insulinoma:DisGeNet
11	118896036	11_118896036	rs1555190559	Glucose-6-phosphate transport defect:DisGeNet
11	118896748	11_118896748	rs1555190745	Glucose-6-phosphate transport defect:DisGeNet
11	118897335	11_118897335	rs1555190956	Glucose-6-phosphate transport defect:DisGeNet
11	118897345	11_118897345	rs1555190969	Glucose-6-phosphate transport defect:DisGeNet
11	118897378	11_118897378	rs1555190992	Glucose-6-phosphate transport defect:DisGeNet
11	118897755	11_118897755	rs1555191105	Glucose-6-phosphate transport defect:DisGeNet
11	118898583	11_118898583	rs1555191406	Glucose-6-phosphate transport defect:DisGeNet
11	118898915	11_118898915	rs1555191512	Glucose-6-phosphate transport defect:DisGeNet
11	118899008	11_118899008	rs1555191573	Glucose-6-phosphate transport defect:DisGeNet
11	118899015	11_118899015	rs1555191580	Glucose-6-phosphate transport defect:DisGeNet
12	121434373	12_121434373	rs1555212248	Maturity onset diabetes mellitus in young:DisGeNet
17	7490084	17_7490084	rs1555570110	Deficiency of glucose-6-phosphate dehydrogenase:DisGeNet
9	71433212	9_71433212	rs1556751	Diabetes Mellitus:DisGeNet
17	12195280	17_12195280	rs1558103	Insulin:PheGenI
7	15065564	7_15065564	rs1558317	Diabetes Mellitus, Non-Insulin-Dependent:DisGeNet
7	15065612	7_15065612	rs1558318	elevated blood glucose level:DisGeNet/Diabetes Mellitus, Non-Insulin-Dependent:DisGeNet/Glucose measurement:DisGeNet
16	53803574	16_53803574	rs1558902	Diabetes Mellitus, Non-Insulin-Dependent:DisGeNet
1	145416350	1_145416350	rs1559279177	Diabetes Mellitus:DisGeNet
18	70172683	18_70172683	rs1560557	Insulin:PheGenI
5	12970712	5_12970712	rs1561364	Insulin:PheGenI
8	129568078	8_129568078	rs1561927	Type 2 diabetes:GWAS_catalogue/Diabetes Mellitus, Non-Insulin-Dependent:DisGeNet/Diabetes Mellitus, Type 2:PheGenI
7	130457914	7_130457914	rs1562396	Type 2 diabetes:GWAS_catalogue
7	130457931	7_130457931	rs1562398	Type 2 diabetes:GWAS_catalogue
11	92715849	11_92715849	rs1562444	Diabetes Mellitus, Non-Insulin-Dependent:DisGeNet
7	44192960	7_44192960	rs1562719705	Maturity onset diabetes mellitus in young:DisGeNet
2	161131694	2_161131694	rs1563575	Type 2 diabetes:GWAS_catalogue/Diabetes Mellitus, Non-Insulin-Dependent:DisGeNet
17	66263264	17_66263264	rs15673	Diabetes Mellitus:DisGeNet
9	1033773	9_1033773	rs1567353	Type 2 diabetes:GWAS_catalogue
19	7120689	19_7120689	rs1568426700	Insulin Resistance:DisGeNet
20	43043146	20_43043146	rs1568731279	Congenital Hyperinsulinism:DisGeNet
6	20679310	6_20679310	rs1569699	Diabetes Mellitus, Non-Insulin-Dependent:DisGeNet
6	137059927	6_137059927	rs1570056	Diabetes Mellitus, Non-Insulin-Dependent:DisGeNet/Diabetes Mellitus:DisGeNet
9	35749014	9_35749014	rs1570247	Type 2 diabetes:GWAS_catalogue
6	43737830	6_43737830	rs1570360	Diabetes Mellitus:DisGeNet
6	26094367	6_26094367	rs1572982	Diabetes Mellitus, Non-Insulin-Dependent:DisGeNet
6	137302159	6_137302159	rs1573090	Type 2 diabetes:GWAS_catalogue
9	87387622	9_87387622	rs1573219	Type 2 diabetes:GWAS_catalogue/Diabetes Mellitus, Non-Insulin-Dependent:DisGeNet
9	22301092	9_22301092	rs1575972	Type 2 diabetes:GWAS_catalogue/Diabetes Mellitus, Non-Insulin-Dependent:DisGeNet/Diabetes Mellitus, Type 2:PheGenI
11	73711477	11_73711477	rs15763	Diabetes Mellitus, Non-Insulin-Dependent:DisGeNet
4	104140848	4_104140848	rs1580278	Type 2 diabetes:GWAS_catalogue
4	166298451	4_166298451	rs1583645	Diabetes Mellitus, Non-Insulin-Dependent:DisGeNet
17	71834001	17_71834001	rs1585804	Insulin:PheGenI
16	54149532	16_54149532	rs1588413	Diabetes Mellitus, Non-Insulin-Dependent:DisGeNet
7	131619847	7_131619847	rs1593304	Diabetes Mellitus, Non-Insulin-Dependent:DisGeNet
2	147950121	2_147950121	rs1597595	Diabetes Mellitus, Non-Insulin-Dependent:DisGeNet
4	128843480	4_128843480	rs1602084	Glucose homeostasis traits:GWAS_catalogue/Glucose:PheGenI/Insulin Resistance:PheGenI
17	3477812	17_3477812	rs161364	Diabetes Mellitus:DisGeNet/Diabetes Mellitus, Non-Insulin-Dependent:DisGeNet
7	24323410	7_24323410	rs16147	Diabetes Mellitus, Non-Insulin-Dependent:DisGeNet
1	8000797	1_8000797	rs161810	Diabetes Mellitus:DisGeNet
1	7982034	1_7982034	rs161827	Diabetes Mellitus:DisGeNet
7	24264513	7_24264513	rs16213	Insulin:PheGenI
3	31176875	3_31176875	rs1625526	Type 2 diabetes:GWAS_catalogue
6	155649655	6_155649655	rs162977	Insulin Resistance:PheGenI
10	36638425	10_36638425	rs1631619	Type 2 diabetes:GWAS_catalogue/Diabetes Mellitus, Non-Insulin-Dependent:DisGeNet
11	2821065	11_2821065	rs163171	Diabetes Mellitus, Non-Insulin-Dependent:DisGeNet
11	2838413	11_2838413	rs163177	Type 2 diabetes:GWAS_catalogue/Diabetes Mellitus, Non-Insulin-Dependent:DisGeNet
11	2844216	11_2844216	rs163182	Type 2 diabetes:GWAS_catalogue/Diabetes Mellitus, Non-Insulin-Dependent:DisGeNet/Diabetes Mellitus, Type 2:PheGenI
11	2847069	11_2847069	rs163184	Type 2 diabetes:GWAS_catalogue/Diabetes Mellitus, Non-Insulin-Dependent:DisGeNet/Diabetes Mellitus, Type 2:PheGenI
7	28189411	7_28189411	rs1635852	Type 2 diabetes:GWAS_catalogue/Diabetes Mellitus, Non-Insulin-Dependent:DisGeNet
17	7549681	17_7549681	rs1641523	Type 2 diabetes (adjusted for BMI):GWAS_catalogue
5	160624458	5_160624458	rs164368	Diabetes Mellitus, Type 2:PheGenI
5	158029734	5_158029734	rs1650505	Type 2 diabetes:GWAS_catalogue
3	71331364	3_71331364	rs1653969	Diabetes Mellitus, Non-Insulin-Dependent:DisGeNet
17	75386909	17_75386909	rs1656794	Type 2 diabetes:GWAS_catalogue
11	64100776	11_64100776	rs1662185	Type 2 diabetes:GWAS_catalogue
2	232192305	2_232192305	rs1669070	Glucose:PheGenI
4	32264997	4_32264997	rs1670754	Type 2 diabetes:GWAS_catalogue/Diabetes Mellitus, Non-Insulin-Dependent:DisGeNet
1	39797055	1_39797055	rs16826069	Type 2 diabetes (adjusted for BMI):GWAS_catalogue/Type 2 diabetes:GWAS_catalogue/Diabetes Mellitus, Non-Insulin-Dependent:DisGeNet
2	149455385	2_149455385	rs16829174	Type 2 diabetes:GWAS_catalogue/Diabetes Mellitus, Non-Insulin-Dependent:DisGeNet
1	33326681	1_33326681	rs16835198	Diabetes Mellitus, Non-Insulin-Dependent:DisGeNet
1	238013174	1_238013174	rs16835926	Insulin:PheGenI
3	169568116	3_169568116	rs16847897	Diabetes Mellitus, Non-Insulin-Dependent:DisGeNet
1	177648870	1_177648870	rs16851688	Diabetes Mellitus, Non-Insulin-Dependent:DisGeNet
2	169770386	2_169770386	rs16856187	Diabetes Mellitus, Non-Insulin-Dependent:DisGeNet
2	169784413	2_169784413	rs16856247	Fasting blood glucose measurement:DisGeNet/Glucose:PheGenI
2	11934687	2_11934687	rs16857876	Diabetes Mellitus, Non-Insulin-Dependent:DisGeNet
3	185510884	3_185510884	rs16860234	Diabetes Mellitus:DisGeNet/Diabetes Mellitus, Non-Insulin-Dependent:DisGeNet
3	186559425	3_186559425	rs16861194	Diabetes Mellitus, Non-Insulin-Dependent:DisGeNet
3	186666461	3_186666461	rs16861329	Type 2 diabetes:GWAS_catalogue/Diabetes Mellitus, Non-Insulin-Dependent:DisGeNet/Diabetes Mellitus, Type 2:PheGenI
3	187792711	3_187792711	rs16862964	Type 2 diabetes (young onset) and obesity:GWAS_catalogue/Diabetes Mellitus, Type 2:PheGenI
2	10097094	2_10097094	rs16867253	Diabetes Mellitus:DisGeNet/Glucose:PheGenI
8	103789455	8_103789455	rs16869786	Diabetes Mellitus, Non-Insulin-Dependent:DisGeNet
6	16745239	6_16745239	rs16879003	Diabetes Mellitus, Non-Insulin-Dependent:DisGeNet
6	51413013	6_51413013	rs16881572	Type 2 diabetes:GWAS_catalogue
5	49953459	5_49953459	rs16884025	Type 2 diabetes:GWAS_catalogue/Diabetes Mellitus, Non-Insulin-Dependent:DisGeNet
8	118184784	8_118184784	rs16889462	Diabetes Mellitus, Non-Insulin-Dependent:DisGeNet
5	62074718	5_62074718	rs16891077	Insulin:PheGenI/Insulin Resistance:PheGenI
5	36257018	5_36257018	rs16902871	Type 2 diabetes:GWAS_catalogue
11	20952237	11_20952237	rs16907058	Type 2 diabetes:GWAS_catalogue
9	111680359	9_111680359	rs16913693	Fasting blood glucose measurement:DisGeNet
12	123893830	12_123893830	rs16917496	Diabetes Mellitus:DisGeNet
8	59974175	8_59974175	rs16924527	Modified Stumvoll Insulin Sensitivity Index (BMI interaction):GWAS_catalogue/Insulin Resistance:PheGenI
12	1890199	12_1890199	rs16928751	Diabetes Mellitus, Non-Insulin-Dependent:DisGeNet
11	36514245	11_36514245	rs16928973	Diabetes Mellitus, Non-Insulin-Dependent:DisGeNet
11	16455794	11_16455794	rs16933090	Diabetes Mellitus, Non-Insulin-Dependent:DisGeNet
4	100263965	4_100263965	rs1693482	Diabetes Mellitus:DisGeNet/Impaired glucose tolerance:DisGeNet
18	21682300	18_21682300	rs16940484	Type 2 diabetes nephropathy including microalbuminuria:GWAS_catalogue
2	113594867	2_113594867	rs16944	Diabetes Mellitus, Non-Insulin-Dependent:DisGeNet/Diabetes Mellitus:DisGeNet
18	26196112	18_26196112	rs16945055	Insulin:PheGenI
11	67352689	11_67352689	rs1695	Diabetes Mellitus, Non-Insulin-Dependent:DisGeNet
17	50293638	17_50293638	rs16951120	Glucose:PheGenI
16	81489373	16_81489373	rs16955379	Type 2 diabetes:GWAS_catalogue/Diabetes Mellitus, Non-Insulin-Dependent:DisGeNet/Diabetes Mellitus, Type 2:PheGenI
18	45183896	18_45183896	rs16956487	Diabetes Mellitus, Non-Insulin-Dependent:DisGeNet
13	104186919	13_104186919	rs16962638	Insulin resistance/response:GWAS_catalogue/Insulin Resistance:PheGenI
7	25624089	7_25624089	rs169642	Glucose:PheGenI
5	165756468	5_165756468	rs1696941	Diabetes Mellitus, Non-Insulin-Dependent:DisGeNet
15	57696626	15_57696626	rs16977473	Type 2 diabetes nephropathy including microalbuminuria:GWAS_catalogue
19	46345886	19_46345886	rs16980051	Fasting blood glucose measurement:DisGeNet
22	27394733	22_27394733	rs16983370	Insulin:PheGenI/Insulin Resistance:PheGenI
22	30552813	22_30552813	rs16988333	Type 2 diabetes:GWAS_catalogue/Diabetes Mellitus, Non-Insulin-Dependent:DisGeNet
20	42841629	20_42841629	rs16988852	Diabetes Mellitus, Non-Insulin-Dependent:DisGeNet
20	42989777	20_42989777	rs16988991	Type 2 diabetes:GWAS_catalogue/Diabetes Mellitus, Non-Insulin-Dependent:DisGeNet
22	34343697	22_34343697	rs16993330	Type 2 diabetes:GWAS_catalogue/Diabetes Mellitus, Non-Insulin-Dependent:DisGeNet
20	7308538	20_7308538	rs16993414	Fasting blood glucose measurement:DisGeNet
20	49197854	20_49197854	rs16995304	Diabetes Mellitus, Non-Insulin-Dependent:DisGeNet
20	49197873	20_49197873	rs16995309	Diabetes Mellitus, Non-Insulin-Dependent:DisGeNet
19	19720788	19_19720788	rs16996185	Diabetes Mellitus, Non-Insulin-Dependent:DisGeNet
2	70980886	2_70980886	rs17006285	Glucose:PheGenI
3	23259724	3_23259724	rs17012823	Diabetes Mellitus, Non-Insulin-Dependent:DisGeNet
3	23262290	3_23262290	rs17012834	Diabetes Mellitus, Non-Insulin-Dependent:DisGeNet
3	23269591	3_23269591	rs17012844	Diabetes Mellitus, Non-Insulin-Dependent:DisGeNet
3	23270561	3_23270561	rs17012852	Diabetes Mellitus, Non-Insulin-Dependent:DisGeNet
3	23275053	3_23275053	rs17012861	Diabetes Mellitus, Non-Insulin-Dependent:DisGeNet
3	23317924	3_23317924	rs17012943	Diabetes Mellitus, Non-Insulin-Dependent:DisGeNet
3	23344383	3_23344383	rs17012969	Diabetes Mellitus, Non-Insulin-Dependent:DisGeNet
3	23349775	3_23349775	rs17012988	Diabetes Mellitus, Non-Insulin-Dependent:DisGeNet
3	23360627	3_23360627	rs17012998	Diabetes Mellitus, Non-Insulin-Dependent:DisGeNet
3	23361463	3_23361463	rs17013003	Diabetes Mellitus, Non-Insulin-Dependent:DisGeNet
3	23476407	3_23476407	rs17013223	Diabetes Mellitus, Non-Insulin-Dependent:DisGeNet
3	23482110	3_23482110	rs17013241	Diabetes Mellitus, Non-Insulin-Dependent:DisGeNet
3	23482375	3_23482375	rs17013245	Diabetes Mellitus, Non-Insulin-Dependent:DisGeNet
3	23496134	3_23496134	rs17013286	Diabetes Mellitus, Non-Insulin-Dependent:DisGeNet
3	23510044	3_23510044	rs17013314	Type 2 diabetes:GWAS_catalogue
3	23513056	3_23513056	rs17013320	Diabetes Mellitus, Non-Insulin-Dependent:DisGeNet
3	23517847	3_23517847	rs17013322	Diabetes Mellitus, Non-Insulin-Dependent:DisGeNet
3	23523106	3_23523106	rs17013333	Diabetes Mellitus, Non-Insulin-Dependent:DisGeNet
3	23525461	3_23525461	rs17013344	Diabetes Mellitus, Non-Insulin-Dependent:DisGeNet
3	23525997	3_23525997	rs17013348	Diabetes Mellitus, Non-Insulin-Dependent:DisGeNet
3	23547371	3_23547371	rs17013383	Diabetes Mellitus, Non-Insulin-Dependent:DisGeNet
3	23556924	3_23556924	rs17013390	Diabetes Mellitus, Non-Insulin-Dependent:DisGeNet
3	23577554	3_23577554	rs17013429	Diabetes Mellitus, Non-Insulin-Dependent:DisGeNet
3	23578594	3_23578594	rs17013433	Diabetes Mellitus, Non-Insulin-Dependent:DisGeNet
1	111069611	1_111069611	rs17025978	Diabetes Mellitus, Type 2:PheGenI
4	106048291	4_106048291	rs17035289	Type 2 diabetes:GWAS_catalogue
3	12277845	3_12277845	rs17036101	Type 2 diabetes:GWAS_catalogue/Diabetes Mellitus, Non-Insulin-Dependent:DisGeNet/Diabetes Mellitus, Type 2:PheGenI
3	12329783	3_12329783	rs17036160	Type 2 diabetes:GWAS_catalogue/Diabetes Mellitus, Non-Insulin-Dependent:DisGeNet
3	12376745	3_12376745	rs17036314	Diabetes Mellitus, Non-Insulin-Dependent:DisGeNet
3	12390484	3_12390484	rs17036328	Modified Stumvoll Insulin Sensitivity Index (model adjusted for BMI):GWAS_catalogue/Insulin Resistance:PheGenI
4	110970082	4_110970082	rs17041272	Diabetes Mellitus, Non-Insulin-Dependent:DisGeNet
2	111896243	2_111896243	rs17041869	Type 2 diabetes or prostate cancer (pleiotropy):GWAS_catalogue
1	207652176	1_207652176	rs17045328	Type 2 diabetes:GWAS_catalogue/Diabetes Mellitus, Type 2:PheGenI
4	166255704	4_166255704	rs17046216	Insulin Resistance:DisGeNet/Insulin:PheGenI/Insulin Resistance:PheGenI
3	68411119	3_68411119	rs17047573	Diabetes Mellitus, Non-Insulin-Dependent:DisGeNet
3	68412874	3_68412874	rs17047586	Diabetes Mellitus, Non-Insulin-Dependent:DisGeNet
12	71545558	12_71545558	rs1705236	Diabetes Mellitus, Non-Insulin-Dependent:DisGeNet
12	71523043	12_71523043	rs1705263	Type 2 diabetes:GWAS_catalogue
5	155394230	5_155394230	rs17053082	Type 2 diabetes:GWAS_catalogue/Diabetes Mellitus, Non-Insulin-Dependent:DisGeNet/Diabetes Mellitus, Type 2:PheGenI
4	169608790	4_169608790	rs17054480	Diabetes Mellitus, Non-Insulin-Dependent:DisGeNet/Diabetes Mellitus, Type 2:PheGenI
4	172927153	4_172927153	rs17057867	Glucose:PheGenI/Insulin Resistance:PheGenI
18	73594467	18_73594467	rs17058444	Glucose:PheGenI
3	57882601	3_57882601	rs17058639	Diabetes Mellitus, Non-Insulin-Dependent:DisGeNet
8	28439942	8_28439942	rs17059209	Diabetes Mellitus, Non-Insulin-Dependent:DisGeNet
9	77808519	9_77808519	rs17060946	Glucose homeostasis traits:GWAS_catalogue/Glucose:PheGenI/Insulin Resistance:PheGenI
5	165761302	5_165761302	rs17066694	Fasting blood glucose measurement:DisGeNet
3	64507857	3_64507857	rs17070905	Diabetes Mellitus, Non-Insulin-Dependent:DisGeNet
3	64527275	3_64527275	rs17070967	Diabetes Mellitus, Non-Insulin-Dependent:DisGeNet
18	66137894	18_66137894	rs17079195	Insulin:PheGenI
7	28198677	7_28198677	rs1708302	Type 2 diabetes:GWAS_catalogue/Diabetes Mellitus, Non-Insulin-Dependent:DisGeNet
4	53134293	4_53134293	rs17086692	Type 2 diabetes:GWAS_catalogue/Diabetes Mellitus, Non-Insulin-Dependent:DisGeNet
18	72185638	18_72185638	rs17089362	Diabetes Mellitus, Non-Insulin-Dependent:DisGeNet
6	152193996	6_152193996	rs1709183	Diabetes Mellitus, Non-Insulin-Dependent:DisGeNet
8	19843171	8_19843171	rs17091891	Type 2 diabetes:GWAS_catalogue
14	77375691	14_77375691	rs17105012	Type 2 diabetes:GWAS_catalogue
1	50909985	1_50909985	rs17106184	Type 2 diabetes:GWAS_catalogue/Diabetes Mellitus, Non-Insulin-Dependent:DisGeNet/Diabetes Mellitus:DisGeNet/Diabetes Mellitus, Type 2:PheGenI
5	147207678	5_147207678	rs17107315	Diabetes Mellitus:DisGeNet/Diabetes Mellitus, Non-Insulin-Dependent:DisGeNet
1	55503448	1_55503448	rs17111503	Diabetes Mellitus:DisGeNet
10	104597718	10_104597718	rs17115149	Diabetes Mellitus, Non-Insulin-Dependent:DisGeNet
3	38404472	3_38404472	rs17118	Diabetes Mellitus:DisGeNet
14	23288935	14_23288935	rs17122772	Type 2 diabetes:GWAS_catalogue
12	41304649	12_41304649	rs17128926	Insulin:PheGenI
1	67503666	1_67503666	rs17129627	Glucose:PheGenI
7	114029251	7_114029251	rs17137004	Diabetes Mellitus:DisGeNet
7	19217204	7_19217204	rs17140821	Glucose measurement:DisGeNet/Diabetes Mellitus:DisGeNet/elevated blood glucose level:DisGeNet/Glucose:PheGenI
4	1306595	4_1306595	rs17164638	Diabetes Mellitus, Non-Insulin-Dependent:DisGeNet
7	14898282	7_14898282	rs17168486	Type 2 diabetes:GWAS_catalogue/Diabetes Mellitus, Non-Insulin-Dependent:DisGeNet/Fasting blood glucose measurement:DisGeNet/elevated blood glucose level:DisGeNet/Glucose measurement:DisGeNet/Diabetes Mellitus, Type 2:PheGenI
9	138985434	9_138985434	rs1717453	Insulin:PheGenI
9	138985141	9_138985141	rs1717455	Insulin:PheGenI
19	7235146	19_7235146	rs17175860	Type 2 diabetes:GWAS_catalogue
16	24810681	16_24810681	rs17177078	Type 2 diabetes (dietary heme iron intake interaction):GWAS_catalogue/Diabetes Mellitus, Type 2:PheGenI
12	121615103	12_121615103	rs1718119	Hyperinsulinism:DisGeNet/Diabetes Mellitus:DisGeNet
10	112831787	10_112831787	rs17186196	Diabetes Mellitus, Non-Insulin-Dependent:DisGeNet
15	58837394	15_58837394	rs17190650	Insulin Resistance:PheGenI
7	24885747	7_24885747	rs17214144	Diabetes Mellitus, Non-Insulin-Dependent:DisGeNet
3	107848221	3_107848221	rs17232226	Insulin Resistance:PheGenI
2	219259732	2_219259732	rs17235409	Diabetes Mellitus:DisGeNet
5	74648496	5_74648496	rs17238484	Diabetes Mellitus, Non-Insulin-Dependent:DisGeNet
5	74655498	5_74655498	rs17238540	Diabetes Mellitus:DisGeNet
7	81564629	7_81564629	rs17239428	Insulin:PheGenI
4	137094048	4_137094048	rs1724557	Type 2 diabetes:GWAS_catalogue
12	90060586	12_90060586	rs17249754	Diabetes Mellitus:DisGeNet
5	14752850	5_14752850	rs17250963	Insulin Resistance:PheGenI
5	14753745	5_14753745	rs17250977	Type 2 diabetes:GWAS_catalogue
3	121993247	3_121993247	rs17251221	Diabetes Mellitus, Non-Insulin-Dependent:DisGeNet
13	107037344	13_107037344	rs17254590	Insulin Resistance:DisGeNet
5	51791225	5_51791225	rs17261179	Type 2 diabetes:GWAS_catalogue
20	39832628	20_39832628	rs17265513	Type 2 diabetes:GWAS_catalogue/Type 2 diabetes (adjusted for BMI):GWAS_catalogue/Diabetes Mellitus, Non-Insulin-Dependent:DisGeNet/Fasting blood glucose measurement:DisGeNet
15	62332980	15_62332980	rs17271305	Glucose tolerance test:DisGeNet
15	62347885	15_62347885	rs17271340	Glucose tolerance test:DisGeNet/Fasting blood glucose measurement:DisGeNet
12	123640853	12_123640853	rs1727313	Type 2 diabetes:GWAS_catalogue/Diabetes Mellitus, Non-Insulin-Dependent:DisGeNet/Diabetes Mellitus, Type 2:PheGenI
7	99489571	7_99489571	rs17277546	elevated blood glucose level:DisGeNet/Glucose measurement:DisGeNet
4	182727482	4_182727482	rs17283383	Insulin:PheGenI
2	27635463	2_27635463	rs1728918	elevated blood glucose level:DisGeNet/Glucose measurement:DisGeNet/Diabetes Mellitus:DisGeNet/Glucose:PheGenI
8	14124809	8_14124809	rs17294565	Type 2 diabetes:GWAS_catalogue
1	59103208	1_59103208	rs17300593	Diabetes Mellitus, Non-Insulin-Dependent:DisGeNet
7	25467288	7_25467288	rs17310121	Glucose:PheGenI
15	59160188	15_59160188	rs173214	Insulin:PheGenI/Insulin Resistance:PheGenI
2	43707385	2_43707385	rs17334919	Type 2 diabetes:GWAS_catalogue/Diabetes Mellitus, Non-Insulin-Dependent:DisGeNet
3	23418527	3_23418527	rs17345745	Diabetes Mellitus, Non-Insulin-Dependent:DisGeNet
9	87172347	9_87172347	rs17346028	Insulin Resistance:DisGeNet
9	87175801	9_87175801	rs17346170	Insulin Resistance:DisGeNet
9	87183208	9_87183208	rs17346477	Insulin Resistance:DisGeNet
2	213835977	2_213835977	rs17354348	Type 2 diabetes:GWAS_catalogue
8	95856911	8_95856911	rs17359493	Type 2 diabetes:GWAS_catalogue/Diabetes Mellitus, Non-Insulin-Dependent:DisGeNet/Diabetes Mellitus, Type 2:PheGenI
12	24849641	12_24849641	rs17360539	Diabetes Mellitus, Non-Insulin-Dependent:DisGeNet
3	186570453	3_186570453	rs17366568	Diabetes Mellitus, Non-Insulin-Dependent:DisGeNet
3	186572089	3_186572089	rs17366743	Diabetes Mellitus, Non-Insulin-Dependent:DisGeNet/Diabetes Mellitus:DisGeNet
1	9324213	1_9324213	rs17368528	Diabetes Mellitus, Non-Insulin-Dependent:DisGeNet
19	50879524	19_50879524	rs17373080	Diabetes Mellitus, Non-Insulin-Dependent:DisGeNet
5	55809465	5_55809465	rs173964	Type 2 diabetes:GWAS_catalogue
17	40542501	17_40542501	rs17405722	Type 2 diabetes:GWAS_catalogue/Diabetes Mellitus, Non-Insulin-Dependent:DisGeNet
1	66170362	1_66170362	rs17407594	Fasting blood glucose measurement:DisGeNet/Glucose:PheGenI
8	19852310	8_19852310	rs17411031	Type 2 diabetes:GWAS_catalogue/Diabetes Mellitus, Non-Insulin-Dependent:DisGeNet
6	117264990	6_117264990	rs1741652	Type 2 diabetes or prostate cancer (pleiotropy):GWAS_catalogue
8	21711431	8_21711431	rs17428041	Diabetes Mellitus, Non-Insulin-Dependent:DisGeNet/Diabetes Mellitus, Type 2:PheGenI
9	87112336	9_87112336	rs17430135	Insulin Resistance:DisGeNet
22	27479480	22_27479480	rs17430741	Insulin:PheGenI
9	87175716	9_87175716	rs17430887	Insulin Resistance:DisGeNet
12	120880434	12_120880434	rs17431357	Insulin resistance/response:GWAS_catalogue/Insulin Resistance:DisGeNet/Insulin Resistance:PheGenI
7	40816653	7_40816653	rs17439448	Type 2 diabetes:GWAS_catalogue
6	32715034	6_32715034	rs1744	Diabetes Mellitus:DisGeNet
11	61641542	11_61641542	rs174450	Diabetes Mellitus, Non-Insulin-Dependent:DisGeNet
11	61656117	11_61656117	rs174455	Diabetes Mellitus, Non-Insulin-Dependent:DisGeNet
13	41128085	13_41128085	rs17446593	Impaired glucose tolerance:DisGeNet/Diabetes Mellitus, Non-Insulin-Dependent:DisGeNet
13	41139877	13_41139877	rs17446614	Diabetes Mellitus, Non-Insulin-Dependent:DisGeNet/Impaired glucose tolerance:DisGeNet
4	42555811	4_42555811	rs17447640	Type 2 diabetes (age of onset):GWAS_catalogue/Diabetes Mellitus, Type 2:PheGenI
11	61551356	11_61551356	rs174535	Fasting blood glucose measurement:DisGeNet
11	61552680	11_61552680	rs174537	Fasting blood glucose measurement:DisGeNet/Diabetes Mellitus, Non-Insulin-Dependent:DisGeNet
11	61565908	11_61565908	rs174541	Type 2 diabetes:GWAS_catalogue/Insulin Resistance:PheGenI
11	61570783	11_61570783	rs174547	Glucose measurement:DisGeNet/elevated blood glucose level:DisGeNet/Diabetes Mellitus:DisGeNet/Glucose:PheGenI
11	61571478	11_61571478	rs174550	Diabetes Mellitus, Non-Insulin-Dependent:DisGeNet/Fasting blood glucose measurement:DisGeNet/Glucose:PheGenI
11	61603510	11_61603510	rs174576	Fasting blood glucose measurement:DisGeNet
11	61609750	11_61609750	rs174583	Fasting blood glucose measurement:DisGeNet/Diabetes Mellitus, Non-Insulin-Dependent:DisGeNet
11	61624414	11_61624414	rs174602	Diabetes Mellitus, Non-Insulin-Dependent:DisGeNet
11	61629122	11_61629122	rs174616	Diabetes Mellitus, Non-Insulin-Dependent:DisGeNet
1	33335039	1_33335039	rs1746661	Diabetes Mellitus, Non-Insulin-Dependent:DisGeNet
8	19832646	8_19832646	rs17482753	Diabetes Mellitus, Non-Insulin-Dependent:DisGeNet
4	166255940	4_166255940	rs17488534	Insulin Resistance:DisGeNet
3	190026654	3_190026654	rs17501010	Diabetes Mellitus, Non-Insulin-Dependent:DisGeNet
12	118573667	12_118573667	rs17512051	Diabetes Mellitus:DisGeNet
1	40035686	1_40035686	rs17513135	Type 2 diabetes:GWAS_catalogue/Diabetes Mellitus, Non-Insulin-Dependent:DisGeNet
3	85604923	3_85604923	rs17518584	Diabetes Mellitus, Non-Insulin-Dependent:DisGeNet
9	126586563	9_126586563	rs1752169	Type 2 diabetes:GWAS_catalogue
14	33302882	14_33302882	rs17522122	Type 2 diabetes:GWAS_catalogue/Type 2 diabetes or prostate cancer (pleiotropy):GWAS_catalogue
14	38848003	14_38848003	rs1754680	Type 2 diabetes (age of onset):GWAS_catalogue/Diabetes Mellitus, Type 2:PheGenI
17	13138644	17_13138644	rs17564279	Insulin:PheGenI
1	1147422	1_1147422	rs17568	Diabetes Mellitus:DisGeNet
5	149212471	5_149212471	rs17572019	Diabetes Mellitus, Non-Insulin-Dependent:DisGeNet
20	44640225	20_44640225	rs17576	Diabetes Mellitus, Non-Insulin-Dependent:DisGeNet
9	8879118	9_8879118	rs17584499	Type 2 diabetes:GWAS_catalogue/Diabetes Mellitus, Non-Insulin-Dependent:DisGeNet/Diabetes Mellitus:DisGeNet/Diabetes Mellitus, Type 2:PheGenI
9	34025640	9_34025640	rs1758632	Type 2 diabetes:GWAS_catalogue/Type 2 diabetes or prostate cancer (pleiotropy):GWAS_catalogue/Diabetes Mellitus, Non-Insulin-Dependent:DisGeNet
6	38036420	6_38036420	rs17589516	Insulin resistance/response:GWAS_catalogue/Insulin Resistance:PheGenI
18	62785712	18_62785712	rs176136	Insulin:PheGenI
2	58384827	2_58384827	rs17614198	Insulin:PheGenI
2	105148418	2_105148418	rs17624303	Type 2 diabetes:GWAS_catalogue
17	61687600	17_61687600	rs17631783	Type 2 diabetes:GWAS_catalogue/Diabetes Mellitus, Non-Insulin-Dependent:DisGeNet
8	30854379	8_30854379	rs17648656	Glucose:PheGenI
15	52504036	15_52504036	rs17650440	Glucose homeostasis traits:GWAS_catalogue/Glucose:PheGenI
8	9265105	8_9265105	rs17662402	Type 2 diabetes:GWAS_catalogue
8	118549376	8_118549376	rs17667932	Fasting blood glucose measurement:DisGeNet
16	72257699	16_72257699	rs17668704	Glucose:PheGenI
17	9792768	17_9792768	rs17681684	Glucose tolerance test:DisGeNet
22	32445946	22_32445946	rs17683011	Congenital glucose-galactose malabsorption:DisGeNet/Glucose tolerance test:DisGeNet
22	32487700	22_32487700	rs17683430	Congenital glucose-galactose malabsorption:DisGeNet/Glucose tolerance test:DisGeNet
18	54675384	18_54675384	rs17684074	Type 2 diabetes:GWAS_catalogue
16	75086875	16_75086875	rs17684886	Diabetes Mellitus, Non-Insulin-Dependent:DisGeNet
8	9974824	8_9974824	rs17689007	Type 2 diabetes:GWAS_catalogue
4	177608166	4_177608166	rs17697419	Diabetes Mellitus:DisGeNet/Diabetes Mellitus, Non-Insulin-Dependent:DisGeNet
4	177610424	4_177610424	rs17697515	Diabetes Mellitus:DisGeNet/Diabetes Mellitus, Non-Insulin-Dependent:DisGeNet
18	57929432	18_57929432	rs17700633	Diabetes Mellitus:DisGeNet/Diabetes Mellitus, Non-Insulin-Dependent:DisGeNet
10	71321279	10_71321279	rs177045	Type 2 diabetes:GWAS_catalogue
1	214150445	1_214150445	rs17712208	Fasting blood glucose measurement:DisGeNet
11	2270342	11_2270342	rs17737404	Type 2 diabetes:GWAS_catalogue/Diabetes Mellitus, Non-Insulin-Dependent:DisGeNet
10	114599035	10_114599035	rs17746147	Type 2 diabetes:GWAS_catalogue/Diabetes Mellitus, Non-Insulin-Dependent:DisGeNet
10	114752503	10_114752503	rs17747324	Fasting blood glucose measurement:DisGeNet/Diabetes Mellitus, Non-Insulin-Dependent:DisGeNet
18	31582890	18_31582890	rs17747955	Type 2 diabetes:GWAS_catalogue
6	7213200	6_7213200	rs17762454	Fasting blood glucose measurement:DisGeNet
8	128711742	8_128711742	rs17772814	Type 2 diabetes:GWAS_catalogue
18	57851097	18_57851097	rs17782313	Diabetes Mellitus, Non-Insulin-Dependent:DisGeNet/Hyperinsulinism:DisGeNet/Diabetes Mellitus:DisGeNet
9	81898980	9_81898980	rs17791483	Type 2 diabetes:GWAS_catalogue/Diabetes Mellitus, Non-Insulin-Dependent:DisGeNet
9	81905590	9_81905590	rs17791513	Type 2 diabetes:GWAS_catalogue/Diabetes Mellitus, Non-Insulin-Dependent:DisGeNet/Diabetes Mellitus, Type 2:PheGenI
3	57306611	3_57306611	rs17791685	Diabetes Mellitus:DisGeNet
16	79406918	16_79406918	rs17797882	Type 2 diabetes:GWAS_catalogue/Diabetes Mellitus, Non-Insulin-Dependent:DisGeNet/Diabetes Mellitus, Type 2:PheGenI
2	25643221	2_25643221	rs17802463	Type 2 diabetes:GWAS_catalogue
9	4390752	9_4390752	rs17803219	Diabetes Mellitus, Non-Insulin-Dependent:DisGeNet
17	9787845	17_9787845	rs17810376	Type 2 diabetes:GWAS_catalogue
12	77398721	12_77398721	rs17815608	Type 2 diabetes:GWAS_catalogue
[truncated: 3,788 more rows]

## Sheet: Glycemic_traits_catalogue_MAGIC
chr_hg19	Position_hg19	SNP_ID_hg19	RS_ID	pvalue/Source
rs10000702	157692331	4_157692331	rs10000702	0.000282/HOMAB
rs10004195	38784724	4_38784724	rs10004195	7.09e-05/HOMAB
rs10004362	138265065	4_138265065	rs10004362	0.000507/CIR
rs10004399	183557366	4_183557366	rs10004399	0.000343/CIR,0.000441/DI
rs10004817	115788391	4_115788391	rs10004817	0.000781/CIR
rs10005117	76033491	4_76033491	rs10005117	0.000678/CIR
rs10005795	138897958	4_138897958	rs10005795	0.000436/DI
rs1000612	6931219	18_6931219	rs1000612	0.000503/DI
rs1000775	169343522	4_169343522	rs1000775	0.000112/DI
rs10007794	100478740	4_100478740	rs10007794	1.66e-05/HOMAB
rs10008465	102561499	4_102561499	rs10008465	0.000227/HOMAB
rs10009198	100465028	4_100465028	rs10009198	0.000451/HOMAB
rs10009931	153660210	4_153660210	rs10009931	0.000666/HOMAB
rs10009955	153660407	4_153660407	rs10009955	0.000653/HOMAB
rs10011481	181364328	4_181364328	rs10011481	0.000129/HOMAB
rs10011798	87812564	4_87812564	rs10011798	0.000412/DI
rs1001286	102622972	13_102622972	rs1001286	0.000172/HOMAB
rs1001383	9485571	6_9485571	rs1001383	2.41e-05/DI
rs1001384	9485556	6_9485556	rs1001384	9.74e-05/DI
rs10014125	181364760	4_181364760	rs10014125	0.000228/HOMAB
rs10015036	65197052	4_65197052	rs10015036	0.000592/CIR
rs10015634	57362827	4_57362827	rs10015634	0.000591/HOMAB
rs10016599	78209361	4_78209361	rs10016599	0.000491/DI
rs10017879	116658800	4_116658800	rs10017879	0.000955/HOMAB
rs10017970	157655677	4_157655677	rs10017970	0.000366/HOMAB
rs10018138	76357187	4_76357187	rs10018138	0.000387/CIR
rs10019266	100457344	4_100457344	rs10019266	0.00037/HOMAB
rs10019706	30576335	4_30576335	rs10019706	0.000171/HOMAB
rs10020282	30989993	4_30989993	rs10020282	0.000865/HOMAB
rs10020461	100482707	4_100482707	rs10020461	3e-05/HOMAB
rs1002061	15039499	7_15039499	rs1002061	7.51e-09/HOMAB
rs10023949	29135895	4_29135895	rs10023949	0.000456/DI
rs10023956	30991577	4_30991577	rs10023956	0.000755/HOMAB
rs10026790	100484543	4_100484543	rs10026790	3.07e-05/HOMAB
rs10026801	76028377	4_76028377	rs10026801	0.000233/CIR
rs10026939	183557339	4_183557339	rs10026939	0.000181/CIR,0.000319/DI
rs10026994	76006761	4_76006761	rs10026994	0.000861/CIR
rs10027997	23587465	4_23587465	rs10027997	0.000861/CIR
rs10029219	116667561	4_116667561	rs10029219	0.000657/HOMAB
rs10029573	157129639	4_157129639	rs10029573	0.000885/HOMAB
rs10030937	100473723	4_100473723	rs10030937	1e-05/HOMAB
rs10031512	100457841	4_100457841	rs10031512	0.000346/HOMAB
rs10032954	116663195	4_116663195	rs10032954	0.000888/HOMAB
rs10033857	76028418	4_76028418	rs10033857	0.000232/CIR
rs10034089	116672148	4_116672148	rs10034089	0.000867/HOMAB
rs10034295	79864718	4_79864718	rs10034295	0.000677/DI
rs10035111	166023384	5_166023384	rs10035111	0.00059/CIR
rs10037168	83208004	5_83208004	rs10037168	0.000743/HOMAB
rs10037531	156805904	5_156805904	rs10037531	0.000815/DI
rs10037957	1997593	5_1997593	rs10037957	0.000847/HOMAB
rs10038712	1998109	5_1998109	rs10038712	0.000837/HOMAB
rs10039220	96773894	5_96773894	rs10039220	0.000274/CIR
rs10039350	50737297	5_50737297	rs10039350	0.000679/HOMAB
rs10039723	50739152	5_50739152	rs10039723	0.000627/HOMAB
rs10040443	141693593	5_141693593	rs10040443	0.000166/HOMAB
rs10040620	1998196	5_1998196	rs10040620	0.000848/HOMAB
rs10040678	50737159	5_50737159	rs10040678	0.000676/HOMAB
rs10040820	50694579	5_50694579	rs10040820	0.000688/HOMAB
rs10041557	50734335	5_50734335	rs10041557	0.000675/HOMAB
rs10041667	83177813	5_83177813	rs10041667	0.00051/HOMAB
rs1004173	47445017	6_47445017	rs1004173	0.000901/CIR
rs10042251	123869860	5_123869860	rs10042251	0.000696/DI
rs1004315	126196117	12_126196117	rs1004315	0.000118/CIR,0.000307/DI
rs10043658	50733422	5_50733422	rs10043658	0.000672/HOMAB
rs1004401	50755273	7_50755273	rs1004401	0.000557/CIR
rs10045442	141695428	5_141695428	rs10045442	8.13e-05/HOMAB
rs10046711	76633887	8_76633887	rs10046711	0.000182/CIR
rs10047211	83226051	1_83226051	rs10047211	0.000334/HOMAB
rs10047428	34097209	11_34097209	rs10047428	0.00098/DI
rs10047845	103481677	14_103481677	rs10047845	0.000288/HOMAB
rs10048294	52009976	18_52009976	rs10048294	0.00098/HOMAB
rs10049226	113832418	3_113832418	rs10049226	0.000864/DI
rs10050189	106402089	4_106402089	rs10050189	0.000734/HOMAB
rs10051047	115488304	5_115488304	rs10051047	0.000903/CIR
rs10051078	2036390	5_2036390	rs10051078	0.000647/HOMAB
rs1005256	15039605	7_15039605	rs1005256	6.62e-05/HOMAB
rs1005346	92423505	7_92423505	rs1005346	0.000822/CIR
rs10055460	70910269	5_70910269	rs10055460	0.000586/DI
rs10057462	115477673	5_115477673	rs10057462	0.000898/CIR
rs10058256	64088825	5_64088825	rs10058256	4.84e-05/CIR,0.000121/DI
rs1005826	183161284	1_183161284	rs1005826	0.000766/DI
rs10058324	51643523	5_51643523	rs10058324	0.00095/HOMAB
rs10059969	115482276	5_115482276	rs10059969	0.000897/CIR
rs10059989	115482475	5_115482475	rs10059989	0.000898/CIR
rs10061139	16945823	5_16945823	rs10061139	0.000306/HOMAB
rs10061804	32748637	5_32748637	rs10061804	0.000784/HOMAB
rs1006238	53001230	14_53001230	rs1006238	0.000926/DI
rs10063046	51659492	5_51659492	rs10063046	0.000975/HOMAB
rs10063162	83180620	5_83180620	rs10063162	0.000573/HOMAB
rs10064892	170017295	5_170017295	rs10064892	0.000492/DI
rs10065534	123895291	5_123895291	rs10065534	0.000372/DI
rs10066905	170018185	5_170018185	rs10066905	0.000316/DI
rs1006757	45341732	21_45341732	rs1006757	0.000974/CIR
rs1006799	108040596	1_108040596	rs1006799	0.00015/DI
rs10068995	19800575	5_19800575	rs10068995	0.000267/CIR
rs10069565	115474829	5_115474829	rs10069565	0.000954/CIR
rs10069852	159097776	5_159097776	rs10069852	0.000647/HOMAB
rs10069918	51659475	5_51659475	rs10069918	0.000966/HOMAB
rs1007042	70616973	10_70616973	rs1007042	0.000855/HOMAB
rs10073199	115509419	5_115509419	rs10073199	0.000254/CIR
rs10075169	19803499	5_19803499	rs10075169	0.000335/CIR
rs10076166	123891477	5_123891477	rs10076166	0.000376/DI
rs10076791	2005848	5_2005848	rs10076791	0.000652/HOMAB
rs10077113	115502172	5_115502172	rs10077113	0.000606/CIR
rs10080917	15982378	6_15982378	rs10080917	0.000986/HOMAB
rs10081702	97430831	9_97430831	rs10081702	0.000195/HOMAB
rs1008368	12953982	7_12953982	rs1008368	0.000941/CIR,5.12e-05/DI
rs10084238	25458379	2_25458379	rs10084238	0.000864/CIR
rs10084331	58713616	2_58713616	rs10084331	0.000706/HOMAB
rs10084653	6020439	3_6020439	rs10084653	0.000297/DI
rs10087281	114652280	8_114652280	rs10087281	0.000829/DI
rs10088287	39598892	8_39598892	rs10088287	0.000722/CIR
rs10089360	95062157	8_95062157	rs10089360	0.00048/HOMAB
rs10090060	75257608	8_75257608	rs10090060	0.00082/HOMAB
rs10093891	75271434	8_75271434	rs10093891	0.000202/HOMAB
rs10094375	15478924	8_15478924	rs10094375	0.000281/DI
rs10096726	75271627	8_75271627	rs10096726	0.00052/HOMAB
rs10098296	75297062	8_75297062	rs10098296	0.000613/HOMAB
rs10098679	26350173	8_26350173	rs10098679	0.000998/HOMAB
rs10101500	76618409	8_76618409	rs10101500	0.000189/CIR
rs1010161	72337651	17_72337651	rs1010161	0.000321/DI
rs10103065	75336643	8_75336643	rs10103065	0.00063/HOMAB
rs10104441	76601448	8_76601448	rs10104441	0.000192/CIR
rs10104684	76618475	8_76618475	rs10104684	0.000188/CIR
rs10105536	28334342	8_28334342	rs10105536	0.000498/HOMAB
rs10108833	76597078	8_76597078	rs10108833	0.000194/CIR
rs10108912	76627026	8_76627026	rs10108912	0.000227/CIR
rs10109451	75305314	8_75305314	rs10109451	0.000971/HOMAB
rs10109814	39409156	8_39409156	rs10109814	0.000439/DI
rs10109908	15511066	8_15511066	rs10109908	0.000129/DI
rs10112529	75335908	8_75335908	rs10112529	0.000615/HOMAB
rs10114139	126101008	9_126101008	rs10114139	0.000648/DI
rs1011450	47742330	16_47742330	rs1011450	0.000432/CIR
rs10116357	23438804	9_23438804	rs10116357	0.000294/DI
rs10116772	4290541	9_4290541	rs10116772	9.15e-08/HOMAB
rs10117499	97464447	9_97464447	rs10117499	0.000108/HOMAB
rs10117956	97447616	9_97447616	rs10117956	0.000155/HOMAB
rs10118276	120056857	9_120056857	rs10118276	0.000903/HOMAB
rs10118507	132162419	9_132162419	rs10118507	0.000904/DI
rs10118527	132162470	9_132162470	rs10118527	0.000462/DI
rs10118795	6240658	9_6240658	rs10118795	0.00048/HOMAB
rs10122299	15416659	9_15416659	rs10122299	0.000725/HOMAB
rs10124091	97440480	9_97440480	rs10124091	0.00018/HOMAB
rs10124217	97447430	9_97447430	rs10124217	0.000271/HOMAB
rs10125413	114469078	9_114469078	rs10125413	0.000817/HOMAB
rs1012635	20675295	6_20675295	rs1012635	0.000679/HOMAB
rs10128886	97799634	12_97799634	rs10128886	7.95e-05/HOMAB
rs10131267	30868736	14_30868736	rs10131267	0.00043/HOMAB
rs10131858	71151044	14_71151044	rs10131858	0.000802/CIR
rs10131912	26878943	14_26878943	rs10131912	0.000763/CIR
rs10132961	91125110	14_91125110	rs10132961	0.000356/CIR,4.42e-05/DI
rs10134853	26883150	14_26883150	rs10134853	0.000522/CIR
rs10135928	64866439	14_64866439	rs10135928	0.000427/HOMAB
rs1013634	20764595	22_20764595	rs1013634	0.000648/HOMAB
rs10136955	64745263	14_64745263	rs10136955	0.000172/HOMAB
rs10137439	30951205	14_30951205	rs10137439	0.000184/HOMAB
rs10143430	30868848	14_30868848	rs10143430	0.000354/HOMAB
rs10144249	30923371	14_30923371	rs10144249	6.82e-05/HOMAB
rs10144811	95429740	14_95429740	rs10144811	0.000843/CIR
rs1014693	29775562	19_29775562	rs1014693	0.000586/DI
rs10149221	97967949	14_97967949	rs10149221	0.00046/HOMAB
rs10150229	53004157	14_53004157	rs10150229	0.000986/DI
rs10150616	66353557	14_66353557	rs10150616	0.000104/CIR
rs1015137	9436244	6_9436244	rs1015137	0.000506/DI
rs10153230	68671741	16_68671741	rs10153230	0.000934/DI
rs10155686	162254146	6_162254146	rs10155686	0.000252/DI
rs10156056	22754088	7_22754088	rs10156056	0.000434/CIR
rs10157697	59071247	1_59071247	rs10157697	0.000571/HOMAB
rs10160599	21412548	11_21412548	rs10160599	0.000298/DI
rs10162459	29770707	14_29770707	rs10162459	0.00023/HOMAB
rs10162525	29772185	14_29772185	rs10162525	0.000156/HOMAB
rs10163515	64281637	17_64281637	rs10163515	0.000452/DI
rs1016386	123758464	2_123758464	rs1016386	0.000326/DI
rs10167415	43552460	2_43552460	rs10167415	0.000121/HOMAB
rs10168129	42191788	2_42191788	rs10168129	0.000881/HOMAB
rs10168315	43413114	2_43413114	rs10168315	0.000775/HOMAB
rs10168758	11188257	2_11188257	rs10168758	0.000118/HOMAB
rs10169832	13336663	2_13336663	rs10169832	0.000138/DI
rs10170353	34579811	2_34579811	rs10170353	0.000403/DI
rs10172695	34553701	2_34553701	rs10172695	0.000516/DI
rs10172895	34553877	2_34553877	rs10172895	0.000481/DI
rs10173322	144907178	2_144907178	rs10173322	0.00054/HOMAB
rs10173712	133167745	2_133167745	rs10173712	0.000943/HOMAB
rs10174868	241290364	2_241290364	rs10174868	0.000949/HOMAB
rs10175234	113037920	2_113037920	rs10175234	0.000307/HOMAB
rs10175390	13335022	2_13335022	rs10175390	0.000142/DI
rs10175494	13335121	2_13335121	rs10175494	0.000137/DI
rs10176297	52627482	2_52627482	rs10176297	0.000429/CIR
rs10176344	145992678	2_145992678	rs10176344	0.000955/DI
rs10177617	200040985	2_200040985	rs10177617	0.000384/HOMAB
rs10179457	213500670	2_213500670	rs10179457	6.81e-05/CIR,0.000574/DI
rs10179622	213500795	2_213500795	rs10179622	7.29e-05/CIR,0.00026/DI
rs10180005	43737465	2_43737465	rs10180005	1.36e-05/HOMAB
rs10180257	3815250	2_3815250	rs10180257	0.000817/CIR
rs10180929	13334753	2_13334753	rs10180929	0.000139/DI
rs10182102	83668844	2_83668844	rs10182102	0.000588/DI
rs10182391	115090511	2_115090511	rs10182391	0.000399/DI
rs10182663	51367130	2_51367130	rs10182663	0.000752/HOMAB
rs1018284	66564114	15_66564114	rs1018284	0.000523/DI
rs10182899	104613316	2_104613316	rs10182899	0.000661/CIR
rs10183942	34554042	2_34554042	rs10183942	0.000492/DI
rs10185055	115090597	2_115090597	rs10185055	0.000606/DI
rs10185903	230132158	2_230132158	rs10185903	0.000164/CIR
rs10186230	213804306	2_213804306	rs10186230	0.000135/CIR,0.000805/DI
rs10186792	34547153	2_34547153	rs10186792	0.000291/DI
rs10186885	213469677	2_213469677	rs10186885	6.82e-05/CIR,0.000275/DI
rs10187786	58714600	2_58714600	rs10187786	0.000716/HOMAB
rs10188891	51344449	2_51344449	rs10188891	0.000465/HOMAB
rs10189235	43745520	2_43745520	rs10189235	9.67e-07/HOMAB
rs1019000	50809771	7_50809771	rs1019000	6.16e-05/CIR
rs10191073	106691390	2_106691390	rs10191073	0.000425/CIR
rs1019171	12930400	7_12930400	rs1019171	0.000884/CIR,2.94e-05/DI
rs10192086	34284574	2_34284574	rs10192086	0.000753/CIR
rs1019214	22922843	11_22922843	rs1019214	0.000846/HOMAB
rs1019215	22922690	11_22922690	rs1019215	0.000977/HOMAB
rs10192172	34594472	2_34594472	rs10192172	0.000311/DI
rs10192940	45385312	2_45385312	rs10192940	0.00038/HOMAB
rs10193094	13367644	2_13367644	rs10193094	8.46e-05/DI
rs10193213	213468177	2_213468177	rs10193213	5.67e-05/CIR,0.000264/DI
rs10193281	230373798	2_230373798	rs10193281	0.000888/CIR
rs10195178	227199263	2_227199263	rs10195178	0.000741/HOMAB
rs10196218	99327311	2_99327311	rs10196218	0.000662/HOMAB
rs10196304	67865965	2_67865965	rs10196304	0.000272/CIR
rs10196347	34546515	2_34546515	rs10196347	8.21e-05/DI
rs10197414	53040144	2_53040144	rs10197414	0.000691/HOMAB
rs10197599	144907589	2_144907589	rs10197599	0.000535/HOMAB
rs10197601	53040273	2_53040273	rs10197601	0.000691/HOMAB
rs1019845	195948693	2_195948693	rs1019845	0.000334/DI
rs10198871	29779145	2_29779145	rs10198871	0.000652/CIR
rs1019975	103864410	8_103864410	rs1019975	0.000732/HOMAB
rs10200318	213551269	2_213551269	rs10200318	0.000637/CIR,0.000112/DI
rs10201867	137417324	2_137417324	rs10201867	0.000319/HOMAB
rs1020218	115780984	4_115780984	rs1020218	0.000185/CIR
rs10202242	82021075	2_82021075	rs10202242	0.000646/HOMAB
rs10202489	136494186	2_136494186	rs10202489	0.000509/HOMAB
rs10202686	4380753	2_4380753	rs10202686	0.000801/HOMAB
rs10203174	43690030	2_43690030	rs10203174	7.31e-07/HOMAB
rs10203499	43466619	2_43466619	rs10203499	1.43e-05/HOMAB
rs10204904	34554138	2_34554138	rs10204904	0.000515/DI
rs10205609	213477268	2_213477268	rs10205609	6.55e-05/CIR,0.000284/DI
rs10206371	13336733	2_13336733	rs10206371	0.000137/DI
rs10206434	46593536	2_46593536	rs10206434	0.000882/HOMAB
rs10206960	115054115	2_115054115	rs10206960	0.000372/CIR,0.000162/DI
rs10207139	31245749	2_31245749	rs10207139	0.000855/CIR
rs10208479	11189132	2_11189132	rs10208479	0.000114/HOMAB
rs10208480	223958935	2_223958935	rs10208480	0.00036/CIR,0.000703/DI
rs10208735	13353498	2_13353498	rs10208735	0.000109/DI
rs10208993	34293105	2_34293105	rs10208993	0.000916/CIR
rs10209217	34559308	2_34559308	rs10209217	0.000624/CIR,0.000363/DI
rs10210112	213502996	2_213502996	rs10210112	6.24e-05/CIR,0.000257/DI
rs10210154	75338843	2_75338843	rs10210154	0.000719/HOMAB
rs10211271	34572311	2_34572311	rs10211271	0.000596/CIR,0.000428/DI
rs10211300	113046409	2_113046409	rs10211300	0.00028/HOMAB
rs10212848	43147594	4_43147594	rs10212848	0.000364/CIR,0.000756/DI
rs1021286	188115282	4_188115282	rs1021286	0.000139/CIR
rs1021287	188116718	4_188116718	rs1021287	0.000176/CIR
rs10213019	43147514	4_43147514	rs10213019	0.000355/CIR,0.000734/DI
rs10213251	103549149	4_103549149	rs10213251	0.000542/HOMAB
rs1021348	173932224	5_173932224	rs1021348	0.000232/DI
rs10213573	43147830	4_43147830	rs10213573	0.00036/CIR,0.000791/DI
rs10214208	81325472	5_81325472	rs10214208	0.000866/CIR
rs10218864	123745298	10_123745298	rs10218864	0.000171/CIR
rs10218873	82565543	10_82565543	rs10218873	0.000209/HOMAB
rs10218919	82565378	10_82565378	rs10218919	0.000157/HOMAB
rs10219502	66853366	12_66853366	rs10219502	0.000663/CIR
rs10221194	63896747	17_63896747	rs10221194	0.00076/CIR
rs10221893	137013606	2_137013606	rs10221893	0.000245/HOMAB
rs10223106	159098561	5_159098561	rs10223106	0.000646/HOMAB
rs1022506	135511587	6_135511587	rs1022506	0.000449/DI
rs10225316	14888462	7_14888462	rs10225316	3.95e-05/HOMAB
rs10225621	9781498	7_9781498	rs10225621	0.000291/HOMAB
rs10226196	15883552	7_15883552	rs10226196	0.000759/HOMAB
rs102275	61557803	11_61557803	rs102275	4.06e-07/HOMAB
rs10227803	152708415	7_152708415	rs10227803	6.19e-05/HOMAB
rs10230457	36210289	7_36210289	rs10230457	0.000735/HOMAB
rs10231452	54781223	7_54781223	rs10231452	0.000693/CIR
rs10237118	140231130	7_140231130	rs10237118	0.000962/DI
rs10238161	15053827	7_15053827	rs10238161	2.92e-09/HOMAB
rs1023831	39155090	13_39155090	rs1023831	0.000196/HOMAB
rs10238625	15054232	7_15054232	rs10238625	3.82e-09/HOMAB
rs10239268	50876443	7_50876443	rs10239268	1.79e-05/CIR
rs10239511	107950335	7_107950335	rs10239511	0.000787/CIR
rs10239993	15071984	7_15071984	rs10239993	0.000278/HOMAB
rs1024068	118231642	8_118231642	rs1024068	1.36e-05/HOMAB
rs10241406	107938376	7_107938376	rs10241406	0.000543/CIR
rs10242397	8398372	7_8398372	rs10242397	0.000783/HOMAB
rs10244051	15063833	7_15063833	rs10244051	1.96e-12/HOMAB
rs10244143	15042959	7_15042959	rs10244143	1.55e-07/HOMAB
rs1024531	50813956	7_50813956	rs1024531	4.58e-05/CIR
rs10251370	130675225	7_130675225	rs10251370	0.000422/DI
rs10254608	154899778	7_154899778	rs10254608	0.000525/CIR
rs1025541	43559272	7_43559272	rs1025541	0.000637/DI
rs10255642	75511134	7_75511134	rs10255642	0.000156/HOMAB
rs10258074	15064216	7_15064216	rs10258074	2.06e-12/HOMAB
rs10258471	86130717	7_86130717	rs10258471	0.000509/CIR
rs10261209	70631020	7_70631020	rs10261209	0.00069/DI
rs10264723	15054370	7_15054370	rs10264723	2.13e-08/HOMAB
rs10265504	50786050	7_50786050	rs10265504	0.000135/CIR
rs10267007	132866736	7_132866736	rs10267007	0.000832/HOMAB
rs10267273	15053589	7_15053589	rs10267273	5.02e-09/HOMAB
rs1026882	213387389	2_213387389	rs1026882	5.33e-05/DI
rs10268896	8456101	7_8456101	rs10268896	0.000327/HOMAB
rs1027148	26514297	4_26514297	rs1027148	0.000655/HOMAB
rs10276070	28150689	7_28150689	rs10276070	0.000918/DI
rs10276674	14922007	7_14922007	rs10276674	1.21e-05/HOMAB
rs10278266	14943333	7_14943333	rs10278266	0.000772/HOMAB
rs10278336	44245363	7_44245363	rs10278336	2.7e-05/HOMAB
rs10279198	9785575	7_9785575	rs10279198	0.000305/HOMAB
rs10280493	140230269	7_140230269	rs10280493	0.000985/DI
rs10281065	50829973	7_50829973	rs10281065	4.32e-05/CIR
rs1028198	124977734	4_124977734	rs1028198	0.00017/CIR
rs10282410	49002811	7_49002811	rs10282410	0.000614/CIR
rs10283076	75307831	8_75307831	rs10283076	0.000293/HOMAB
rs10283923	15500150	9_15500150	rs10283923	0.000552/HOMAB
rs1028397	1929662	20_1929662	rs1028397	0.000815/HOMAB
rs1032130	78610636	17_78610636	rs1032130	0.00076/HOMAB
rs1033714	50823599	20_50823599	rs1033714	0.000226/HOMAB
rs1033956	18970793	6_18970793	rs1033956	0.000681/HOMAB
rs1035368	154308307	5_154308307	rs1035368	0.000275/HOMAB
rs1035948	81682392	14_81682392	rs1035948	0.000356/HOMAB
rs1036735	104614524	2_104614524	rs1036735	0.000666/CIR
rs1037375	15664452	10_15664452	rs1037375	0.000629/HOMAB
rs1037768	64076999	5_64076999	rs1037768	2.69e-05/CIR,9.6e-05/DI
rs1038267	99051167	6_99051167	rs1038267	0.000347/HOMAB
rs1039378	99991075	12_99991075	rs1039378	0.000804/DI
rs10405017	5353318	19_5353318	rs10405017	0.000172/HOMAB
rs10405106	14995576	19_14995576	rs10405106	0.000623/CIR
rs10405196	29774956	19_29774956	rs10405196	0.000725/DI
rs10405210	14994345	19_14994345	rs10405210	0.000569/CIR
rs1040558	20713706	6_20713706	rs1040558	1.1e-09/CIR,2.02e-07/DI,0.000138/HOMAB
rs1040567	6655080	20_6655080	rs1040567	0.000941/HOMAB
rs10409376	14997907	19_14997907	rs10409376	0.000205/CIR
rs10411933	22765256	19_22765256	rs10411933	0.000602/HOMAB
rs1041578	30621969	13_30621969	rs1041578	0.000691/HOMAB
rs1041789	21730793	21_21730793	rs1041789	0.000141/CIR
rs10417952	35663530	19_35663530	rs10417952	0.000392/CIR
rs10417962	35663540	19_35663540	rs10417962	0.000315/CIR
rs10418103	5352619	19_5352619	rs10418103	0.000815/HOMAB
rs10423543	45508272	19_45508272	rs10423543	6.61e-05/HOMAB
rs10423834	14994534	19_14994534	rs10423834	0.000584/CIR
rs10426189	29778171	19_29778171	rs10426189	0.000617/DI
rs10426583	4650018	19_4650018	rs10426583	0.000941/DI
rs1042667	70120551	17_70120551	rs1042667	0.000333/DI
rs10427396	146548018	2_146548018	rs10427396	0.00076/CIR
rs10427554	27347939	22_27347939	rs10427554	4.26e-05/HOMAB
rs10429821	234512471	1_234512471	rs10429821	5.15e-05/HOMAB
rs10430474	76433361	10_76433361	rs10430474	0.000707/HOMAB
rs10433894	107251400	4_107251400	rs10433894	0.000229/CIR
rs10434542	64072172	5_64072172	rs10434542	2.48e-05/CIR,8.02e-05/DI
rs10434543	64102308	5_64102308	rs10434543	0.000898/CIR
rs10435743	5384069	9_5384069	rs10435743	0.0004/DI
rs10438930	28903620	18_28903620	rs10438930	0.000237/CIR
rs10439175	144931620	2_144931620	rs10439175	0.00042/HOMAB
rs10439191	144931548	2_144931548	rs10439191	0.00045/HOMAB
rs10439391	113063455	2_113063455	rs10439391	0.000262/HOMAB
rs10440833	20688121	6_20688121	rs10440833	8.61e-08/CIR,1.48e-05/DI,0.000336/HOMAB
rs10453190	16984710	9_16984710	rs10453190	0.000813/DI
rs10457487	127519234	6_127519234	rs10457487	0.000668/HOMAB
rs10459592	51536141	15_51536141	rs10459592	0.000241/HOMAB
rs10459647	73035241	15_73035241	rs10459647	0.000592/HOMAB
rs10459655	79552108	15_79552108	rs10459655	4.6e-05/CIR,9.56e-05/DI
rs10461382	64182980	5_64182980	rs10461382	0.000797/CIR
rs10461499	64106594	5_64106594	rs10461499	0.000841/CIR
rs10461640	57351525	5_57351525	rs10461640	0.000565/HOMAB
rs10463029	172842872	5_172842872	rs10463029	0.000723/DI
rs10463037	173933655	5_173933655	rs10463037	0.000449/DI
rs10463212	96749855	5_96749855	rs10463212	0.000351/CIR
rs10464415	9780973	7_9780973	rs10464415	0.000275/HOMAB
rs10464917	76647036	8_76647036	rs10464917	0.000237/CIR
rs10464918	76647060	8_76647060	rs10464918	0.000386/CIR
rs10466282	13978424	10_13978424	rs10466282	0.000584/DI
rs10468473	12127676	17_12127676	rs10468473	0.000651/HOMAB
rs10468772	8018314	18_8018314	rs10468772	0.000268/CIR,0.0002/DI
rs1047148	186507757	3_186507757	rs1047148	4.06e-06/CIR,0.000677/DI
rs10475601	173945466	5_173945466	rs10475601	0.000757/DI
rs10475790	166047609	5_166047609	rs10475790	0.000115/CIR
rs10476545	92067858	5_92067858	rs10476545	0.000773/CIR,0.00078/DI
rs10477647	123051653	5_123051653	rs10477647	0.000205/DI
rs10478286	115495863	5_115495863	rs10478286	0.000271/CIR
rs10478287	115496168	5_115496168	rs10478287	0.000551/CIR
rs10483368	30934689	14_30934689	rs10483368	0.000372/HOMAB
rs10483684	58028185	14_58028185	rs10483684	0.000347/CIR
rs10484039	94328781	14_94328781	rs10484039	0.000476/CIR,0.000611/DI
rs10484040	94329276	14_94329276	rs10484040	0.000265/CIR,0.000336/DI
rs10485700	41930374	20_41930374	rs10485700	0.00037/HOMAB
rs10486761	50825747	7_50825747	rs10486761	3.33e-05/CIR
rs10486782	15884421	7_15884421	rs10486782	0.000269/HOMAB
rs10487796	15063430	7_15063430	rs10487796	1.55e-12/HOMAB
rs10487917	106360409	7_106360409	rs10487917	0.00029/DI
rs10488226	12713070	7_12713070	rs10488226	0.000273/CIR
rs10488237	12930953	7_12930953	rs10488237	0.000217/DI
rs10488913	106049416	4_106049416	rs10488913	0.000717/CIR,7.46e-07/HOMAB
rs10489113	103542201	4_103542201	rs10489113	0.000407/HOMAB
rs10490150	51509501	2_51509501	rs10490150	0.00054/DI
rs10490439	34547905	2_34547905	rs10490439	0.000284/DI
rs10490812	45177006	3_45177006	rs10490812	0.000738/DI
rs10490813	45195453	3_45195453	rs10490813	0.00081/DI
rs10492036	126204054	12_126204054	rs10492036	0.000192/CIR,0.000474/DI
rs10492367	28014970	12_28014970	rs10492367	0.000784/DI
rs1049279	55264288	19_55264288	rs1049279	0.000243/DI
rs10492817	72258281	16_72258281	rs10492817	0.000886/CIR
rs10493725	83184305	1_83184305	rs10493725	0.000317/HOMAB
rs10493726	83184393	1_83184393	rs10493726	0.000317/HOMAB
rs10493730	83239084	1_83239084	rs10493730	0.000835/HOMAB
rs10494179	116239368	1_116239368	rs10494179	0.000465/DI
rs10494828	200957032	1_200957032	rs10494828	0.000404/CIR,0.000192/DI
rs10494948	212092800	1_212092800	rs10494948	0.000265/HOMAB
rs10495406	238380730	1_238380730	rs10495406	0.000957/CIR
rs10495611	13338869	2_13338869	rs10495611	0.000138/DI
rs10495811	34563754	2_34563754	rs10495811	0.00061/CIR,0.000352/DI
rs10495814	34568512	2_34568512	rs10495814	0.000702/CIR,0.000547/DI
rs10496603	123716681	2_123716681	rs10496603	0.000218/DI
rs10496753	137509024	2_137509024	rs10496753	0.000483/HOMAB
rs10497346	169771196	2_169771196	rs10497346	0.00038/HOMAB
rs10497585	182580567	2_182580567	rs10497585	6.67e-06/HOMAB
rs10497746	195892392	2_195892392	rs10497746	0.000379/DI
rs10498245	231111422	2_231111422	rs10498245	0.000911/DI
rs10498445	52740441	14_52740441	rs10498445	0.000668/HOMAB
rs10499013	97946396	6_97946396	rs10499013	0.000705/CIR
rs10499087	119044453	6_119044453	rs10499087	0.000777/DI
rs10500218	22749478	19_22749478	rs10500218	0.000454/HOMAB
rs10500907	21415127	11_21415127	rs10500907	0.000171/DI
rs10501132	34084758	11_34084758	rs10501132	0.00098/DI
rs10501133	34169960	11_34169960	rs10501133	0.000811/DI
rs10501320	47293799	11_47293799	rs10501320	2.6e-06/HOMAB
rs10501321	47294626	11_47294626	rs10501321	0.000258/HOMAB
rs10501903	99064639	11_99064639	rs10501903	7.01e-05/CIR,4.64e-05/DI
rs10502	90039670	6_90039670	rs10502	0.000609/HOMAB
rs10502145	111525069	11_111525069	rs10502145	0.000696/DI
rs10502170	113040118	11_113040118	rs10502170	0.000369/HOMAB
rs10502445	22113448	18_22113448	rs10502445	0.000141/DI
rs10503455	13421318	8_13421318	rs10503455	0.000818/DI
rs10503662	19577740	8_19577740	rs10503662	0.000616/CIR
rs10504042	41515993	8_41515993	rs10504042	6.78e-06/CIR,0.000283/HOMAB
rs10504121	52422832	8_52422832	rs10504121	0.000714/HOMAB
rs10504576	75266679	8_75266679	rs10504576	0.000133/HOMAB
rs10505040	103945442	8_103945442	rs10505040	0.000301/HOMAB
rs10505298	118429589	8_118429589	rs10505298	0.00067/HOMAB
rs10505299	118426740	8_118426740	rs10505299	0.000652/HOMAB
rs10505476	128408116	8_128408116	rs10505476	0.00078/HOMAB
rs10505574	132472102	8_132472102	rs10505574	0.000992/DI
rs10505753	10245720	12_10245720	rs10505753	0.000534/CIR
rs10505778	14125564	12_14125564	rs10505778	0.000108/DI
rs10506027	27994557	12_27994557	rs10506027	0.000525/DI
rs10506484	66865759	12_66865759	rs10506484	2.73e-05/CIR
rs10506981	90561308	12_90561308	rs10506981	0.00088/DI
rs10507162	103642150	12_103642150	rs10507162	0.000769/HOMAB
rs10507194	105959488	12_105959488	rs10507194	0.000696/CIR
rs10507227	108624278	12_108624278	rs10507227	0.000169/DI
rs10507259	115821311	12_115821311	rs10507259	0.000977/HOMAB
rs10508108	103987866	13_103987866	rs10508108	0.000255/HOMAB
rs10509200	65626561	10_65626561	rs10509200	0.000913/CIR
rs10509316	71432279	10_71432279	rs10509316	0.000736/CIR
rs10509317	71432059	10_71432059	rs10509317	0.000782/CIR
rs10509603	92263377	10_92263377	rs10509603	0.000971/DI
rs10509637	93587732	10_93587732	rs10509637	8.52e-05/HOMAB
rs10509645	94277866	10_94277866	rs10509645	1.67e-05/CIR,0.000498/DI
rs10509937	113029061	10_113029061	rs10509937	0.000221/HOMAB
rs10509938	113028617	10_113028617	rs10509938	3.25e-05/HOMAB
rs10510070	122265668	10_122265668	rs10510070	0.000696/DI
rs10510658	34222189	3_34222189	rs10510658	0.000622/DI
rs10510728	41831670	3_41831670	rs10510728	0.000745/HOMAB
rs10511002	70631018	3_70631018	rs10511002	0.000597/DI
rs10511046	76534097	3_76534097	rs10511046	0.000173/HOMAB
rs10512114	83786452	9_83786452	rs10512114	0.00045/HOMAB
rs10512248	98259703	9_98259703	rs10512248	0.000549/HOMAB
rs10512561	69244797	17_69244797	rs10512561	0.000466/CIR,0.000756/DI
rs10512582	70139393	17_70139393	rs10512582	0.000717/DI
rs10512916	50310649	5_50310649	rs10512916	0.000365/DI
rs10513356	149384287	3_149384287	rs10513356	0.000743/DI
rs10513482	155378797	3_155378797	rs10513482	0.000194/CIR,0.000669/DI
rs10513524	157935626	3_157935626	rs10513524	0.000992/HOMAB
rs10513684	170724210	3_170724210	rs10513684	0.000926/HOMAB
rs10513685	170724390	3_170724390	rs10513685	2.84e-07/HOMAB
rs10513686	170725542	3_170725542	rs10513686	1.25e-07/HOMAB
rs10513687	170725730	3_170725730	rs10513687	1.25e-07/HOMAB
rs10513688	170727218	3_170727218	rs10513688	2.02e-06/HOMAB
rs10513689	170727658	3_170727658	rs10513689	1.15e-07/HOMAB
rs10513749	177390615	3_177390615	rs10513749	0.000749/HOMAB
rs10513750	177390314	3_177390314	rs10513750	0.000687/HOMAB
rs10514222	81131428	5_81131428	rs10514222	0.000461/CIR
rs10514975	64071811	5_64071811	rs10514975	3.09e-05/CIR,0.000101/DI
rs10516443	100459028	4_100459028	rs10516443	1.84e-05/HOMAB
rs10516444	100462137	4_100462137	rs10516444	1.85e-05/HOMAB
rs10516532	107092169	4_107092169	rs10516532	0.000149/CIR
rs10516533	107168733	4_107168733	rs10516533	0.000242/CIR
rs10516534	107256703	4_107256703	rs10516534	0.000198/CIR
rs10516863	91001818	4_91001818	rs10516863	0.000762/HOMAB
rs10517757	162933226	4_162933226	rs10517757	0.000324/DI
rs10518429	125213499	4_125213499	rs10518429	0.000241/CIR,0.000536/DI
rs10518537	94485844	1_94485844	rs10518537	0.000144/CIR
rs10518601	79600737	1_79600737	rs10518601	0.000609/HOMAB
rs10518838	47146718	16_47146718	rs10518838	0.000411/CIR
rs10519297	51541660	15_51541660	rs10519297	0.000523/HOMAB
rs10519299	51551346	15_51551346	rs10519299	0.000649/HOMAB
rs10519347	112593347	5_112593347	rs10519347	0.00022/HOMAB
rs10519348	112601878	5_112601878	rs10519348	0.000395/HOMAB
rs10520662	88126291	15_88126291	rs10520662	0.000562/CIR
rs10520990	31836092	5_31836092	rs10520990	0.00061/HOMAB
rs10521014	41392885	19_41392885	rs10521014	1.49e-05/HOMAB
rs10521182	11249920	17_11249920	rs10521182	0.000177/HOMAB
rs1052373	47354787	11_47354787	rs1052373	0.000197/HOMAB
rs1056714	74149526	18_74149526	rs1056714	0.000525/HOMAB
rs1057613	100504985	4_100504985	rs1057613	0.000251/HOMAB
rs1058900	308290	11_308290	rs1058900	0.000429/HOMAB
rs1061972	72354889	17_72354889	rs1061972	0.000293/DI
rs1062033	51547938	15_51547938	rs1062033	0.000391/HOMAB
rs1062108	90075359	6_90075359	rs1062108	6.64e-05/HOMAB
rs1065324	33412077	2_33412077	rs1065324	0.000542/DI
rs1065778	51520206	15_51520206	rs1065778	0.000877/HOMAB
rs1065966	34583840	1_34583840	rs1065966	0.00071/HOMAB
rs1072755	45975983	3_45975983	rs1072755	0.000136/HOMAB
rs10732359	38342744	9_38342744	rs10732359	0.000661/CIR
rs10732389	125510875	9_125510875	rs10732389	0.000832/DI
rs10732853	112887410	11_112887410	rs10732853	0.000331/HOMAB
rs10733659	125510730	9_125510730	rs10733659	0.000723/DI
rs10733798	65656976	10_65656976	rs10733798	0.000818/CIR
rs10734187	11599453	11_11599453	rs10734187	1.54e-05/DI
rs10734807	9843413	12_9843413	rs10734807	0.000279/CIR
rs10735367	99958579	12_99958579	rs10735367	0.000347/HOMAB
rs10735410	106193858	12_106193858	rs10735410	0.000936/HOMAB
rs10736066	93649487	10_93649487	rs10736066	4.32e-05/HOMAB
rs10736069	94395393	10_94395393	rs10736069	8.91e-05/CIR,0.000203/DI
rs10736086	96441650	10_96441650	rs10736086	0.00054/HOMAB
rs10736412	69899166	1_69899166	rs10736412	0.000632/CIR
rs10737914	14210730	1_14210730	rs10737914	0.000127/DI
rs10739180	8996540	9_8996540	rs10739180	0.000887/CIR
rs10739259	111119738	9_111119738	rs10739259	0.000905/CIR
rs10739903	107401447	9_107401447	rs10739903	0.000962/HOMAB
rs10740138	65395133	10_65395133	rs10740138	0.000122/CIR
rs1074075	51253765	17_51253765	rs1074075	0.000533/HOMAB
rs10743573	26243529	12_26243529	rs10743573	0.000693/CIR,0.000657/DI
rs10743611	27998040	12_27998040	rs10743611	0.000293/DI
rs10743612	28015391	12_28015391	rs10743612	0.00026/DI
rs10744436	130365816	12_130365816	rs10744436	0.000745/HOMAB
rs10745860	99957020	12_99957020	rs10745860	0.00031/HOMAB
rs1074734	52327267	16_52327267	rs1074734	0.000474/HOMAB
rs10747586	50983565	12_50983565	rs10747586	0.000907/HOMAB
rs10748046	66867573	12_66867573	rs10748046	0.000956/CIR
rs10748350	43596718	12_43596718	rs10748350	0.000396/HOMAB
rs10748546	92137272	10_92137272	rs10748546	0.000844/DI
rs10748582	94477219	10_94477219	rs10748582	4.12e-08/CIR,3.49e-06/DI
rs10749053	112576695	10_112576695	rs10749053	0.000412/CIR
rs10749065	113040544	10_113040544	rs10749065	0.000856/HOMAB
rs10749831	74898305	1_74898305	rs10749831	0.000591/CIR
rs10750019	112875768	11_112875768	rs10750019	0.000371/HOMAB
rs10750022	112896313	11_112896313	rs10750022	0.000374/HOMAB
rs10754390	116426939	1_116426939	rs10754390	0.000621/CIR
rs10754665	239300094	1_239300094	rs10754665	0.000761/CIR
rs10754901	14208024	1_14208024	rs10754901	0.000114/DI
rs1075591	51570528	16_51570528	rs1075591	0.00065/CIR
rs10756955	18299047	9_18299047	rs10756955	0.000918/DI
rs10758591	4285986	9_4285986	rs10758591	4.61e-07/HOMAB
rs10758593	4292083	9_4292083	rs10758593	9.21e-09/HOMAB
rs10758594	4295583	9_4295583	rs10758594	2.2e-07/HOMAB
rs10759279	111126598	9_111126598	rs10759279	0.000775/CIR
rs10759508	114459329	9_114459329	rs10759508	0.000648/HOMAB
rs10760548	130965235	9_130965235	rs10760548	0.000261/CIR
rs10761048	107349640	9_107349640	rs10761048	0.000998/HOMAB
rs10761789	65396564	10_65396564	rs10761789	9.53e-05/CIR
rs10761808	65640497	10_65640497	rs10761808	0.000545/CIR
rs10764142	37961707	10_37961707	rs10764142	0.000702/CIR
rs10764143	37971802	10_37971802	rs10764143	0.000822/CIR
rs10765143	129479727	10_129479727	rs10765143	7.31e-05/HOMAB
rs10765573	92683332	11_92683332	rs10765573	1.72e-10/CIR,3.31e-12/DI,2.15e-16/HOMAB
rs10765576	92706944	11_92706944	rs10765576	5.78e-06/CIR,1.89e-06/DI,1.06e-11/HOMAB
rs10765866	11596910	11_11596910	rs10765866	1.61e-05/DI
rs10766794	21408841	11_21408841	rs10766794	9.89e-05/DI
rs10768664	41117479	11_41117479	rs10768664	0.000153/CIR
rs10769170	45813232	11_45813232	rs10769170	0.00017/HOMAB
rs10774796	115663069	12_115663069	rs10774796	0.000338/DI
rs10775523	26620796	18_26620796	rs10775523	0.000148/HOMAB
rs10775524	26620819	18_26620819	rs10775524	0.000146/HOMAB
rs1077602	13332376	2_13332376	rs1077602	0.000141/DI
rs10776482	38774785	4_38774785	rs10776482	0.000376/HOMAB
rs10776483	38775040	4_38775040	rs10776483	0.000461/HOMAB
rs10777584	94583149	12_94583149	rs10777584	0.000854/HOMAB
rs10777861	97792966	12_97792966	rs10777861	0.000209/HOMAB
rs10777862	97808996	12_97808996	rs10777862	0.000107/HOMAB
rs10777993	99927893	12_99927893	rs10777993	0.000144/HOMAB
rs10777997	99936234	12_99936234	rs10777997	0.000332/HOMAB
rs10777998	99940808	12_99940808	rs10777998	0.000481/HOMAB
rs10778177	102936946	12_102936946	rs10778177	1.35e-06/HOMAB
rs10778413	105962118	12_105962118	rs10778413	0.000504/CIR
rs10778838	82312037	12_82312037	rs10778838	0.0006/DI
rs10779358	219713730	1_219713730	rs10779358	0.000105/HOMAB
rs10779455	221906687	1_221906687	rs10779455	0.000852/CIR,0.000933/DI
rs10779744	10629133	1_10629133	rs10779744	7.18e-05/CIR
rs10780116	172839289	5_172839289	rs10780116	0.000361/DI
rs10781665	133057540	12_133057540	rs10781665	0.000504/HOMAB
rs10782469	86441601	14_86441601	rs10782469	0.0002/HOMAB
rs10783336	50543422	12_50543422	rs10783336	0.000116/HOMAB
rs10783373	50966980	12_50966980	rs10783373	0.000914/HOMAB
rs1078450	176001975	5_176001975	rs1078450	0.000537/HOMAB
rs10784761	69523779	12_69523779	rs10784761	0.000175/HOMAB
rs10784762	69523923	12_69523923	rs10784762	0.000556/HOMAB
rs10784763	69524025	12_69524025	rs10784763	0.000263/HOMAB
rs1078494	70512693	8_70512693	rs1078494	1.14e-05/HOMAB
rs10785419	43593223	12_43593223	rs10785419	0.000443/HOMAB
rs10785424	43698332	12_43698332	rs10785424	0.000947/HOMAB
rs10786050	94367230	10_94367230	rs10786050	9.11e-05/CIR,0.000202/DI
rs10787308	112908968	10_112908968	rs10787308	0.000115/HOMAB
rs10787312	113023966	10_113023966	rs10787312	0.000159/HOMAB
rs10787316	113032991	10_113032991	rs10787316	0.000457/HOMAB
rs10787321	113041220	10_113041220	rs10787321	0.000804/HOMAB
rs10787472	114781297	10_114781297	rs10787472	3.55e-05/HOMAB
rs10787500	115552004	10_115552004	rs10787500	0.000972/HOMAB
rs1078869	102959174	12_102959174	rs1078869	3.88e-06/HOMAB
rs1078870	102958920	12_102958920	rs1078870	3.97e-06/HOMAB
rs10789927	112809652	11_112809652	rs10789927	0.000991/HOMAB
rs10790540	99082595	11_99082595	rs10790540	6.68e-05/CIR,0.000187/DI
rs10790991	129005385	11_129005385	rs10790991	0.000961/DI
rs1079297	103791314	14_103791314	rs1079297	0.000224/CIR
rs10793049	72594240	11_72594240	rs10793049	0.000344/HOMAB
rs10795312	15667279	10_15667279	rs10795312	0.00047/HOMAB
rs10795981	12830400	10_12830400	rs10795981	0.000272/HOMAB
rs10796842	69559418	11_69559418	rs10796842	0.000645/HOMAB
rs10800746	200881392	1_200881392	rs10800746	0.000173/CIR,0.000252/DI
rs10801666	198336865	1_198336865	rs10801666	0.000723/HOMAB
rs10801877	88684970	1_88684970	rs10801877	0.000569/DI
rs10801878	88685447	1_88685447	rs10801878	0.000576/DI
rs10801933	116239751	1_116239751	rs10801933	0.000447/DI
rs10802248	245858554	1_245858554	rs10802248	0.000632/CIR
rs10803795	166109764	2_166109764	rs10803795	5.18e-05/CIR
rs10803857	172120203	2_172120203	rs10803857	0.000852/HOMAB
rs10804205	213214124	2_213214124	rs10804205	0.000112/DI
rs10804636	135139588	3_135139588	rs10804636	0.000531/CIR
rs10804637	135139778	3_135139778	rs10804637	0.000483/CIR
rs10805874	72607981	5_72607981	rs10805874	0.000835/HOMAB
rs10806923	20790477	6_20790477	rs10806923	0.000473/DI
rs10807778	15054190	7_15054190	rs10807778	2.7e-09/HOMAB
rs10807932	46193652	7_46193652	rs10807932	0.000985/HOMAB
rs10808525	124113386	8_124113386	rs10808525	0.000245/CIR
rs10808846	82393166	8_82393166	rs10808846	0.00042/CIR
rs10809966	13545928	9_13545928	rs10809966	0.000989/HOMAB
rs10810702	16983321	9_16983321	rs10810702	0.000344/DI
rs10811051	18861021	9_18861021	rs10811051	0.000669/CIR
rs10811932	23481036	9_23481036	rs10811932	0.000703/DI
rs10812828	28439812	9_28439812	rs10812828	0.000359/HOMAB
rs10812830	28446608	9_28446608	rs10812830	0.00022/HOMAB
rs10812831	28450213	9_28450213	rs10812831	0.000413/HOMAB
rs10814241	35490636	9_35490636	rs10814241	0.000993/CIR
rs10814699	3856678	9_3856678	rs10814699	0.000524/HOMAB
rs10814914	4289196	9_4289196	rs10814914	3.39e-07/HOMAB
rs10814916	4293150	9_4293150	rs10814916	2e-06/HOMAB
rs10817213	114504385	9_114504385	rs10817213	0.000551/HOMAB
rs10817355	115280527	9_115280527	rs10817355	0.000663/DI
rs10818016	120038643	9_120038643	rs10818016	0.000346/HOMAB
rs10818416	122771705	9_122771705	rs10818416	0.000862/HOMAB
rs10818742	125516207	9_125516207	rs10818742	0.000857/DI
rs10819194	129422023	9_129422023	rs10819194	0.000257/HOMAB
rs10819195	129422783	9_129422783	rs10819195	0.000202/HOMAB
rs10819647	102075117	9_102075117	rs10819647	0.000659/HOMAB
rs10819654	102104426	9_102104426	rs10819654	0.000401/HOMAB
rs10822241	65647308	10_65647308	rs10822241	0.000138/CIR
rs10823057	69286361	10_69286361	rs10823057	0.000892/HOMAB
rs10823229	70332580	10_70332580	rs10823229	0.000674/HOMAB
rs10823231	70338978	10_70338978	rs10823231	0.000875/HOMAB
rs10823350	71112394	10_71112394	rs10823350	0.000655/HOMAB
rs10824024	53839712	10_53839712	rs10824024	0.000778/CIR
rs10824226	76481311	10_76481311	rs10824226	0.000876/HOMAB
rs10824228	76485989	10_76485989	rs10824228	0.000125/HOMAB
rs10824233	76505571	10_76505571	rs10824233	0.000558/HOMAB
rs10824416	78176479	10_78176479	rs10824416	0.000276/HOMAB
rs10826262	60752126	10_60752126	rs10826262	0.000399/HOMAB
rs10826265	60788505	10_60788505	rs10826265	2.23e-05/HOMAB
rs10830956	92681013	11_92681013	rs10830956	5.61e-12/CIR,3.74e-13/DI,9.35e-18/HOMAB
rs10830961	92694757	11_92694757	rs10830961	9.48e-11/CIR,9.36e-12/DI,7.32e-15/HOMAB
rs10830962	92698427	11_92698427	rs10830962	1.04e-10/CIR,1.24e-11/DI,1.89e-15/HOMAB
rs10830963	92708710	11_92708710	rs10830963	1.26e-14/CIR,8.14e-17/DI,6.46e-23/HOMAB
rs10833521	21411124	11_21411124	rs10833521	0.000128/DI
rs10833522	21411321	11_21411321	rs10833522	0.000238/DI
rs10833523	21415593	11_21415593	rs10833523	0.000175/DI
rs10833524	21415715	11_21415715	rs10833524	0.000561/DI
rs10835140	27260414	11_27260414	rs10835140	0.000107/CIR,0.000191/DI
rs10835141	27260806	11_27260806	rs10835141	0.000104/CIR,0.00018/DI
rs10835832	32073206	11_32073206	rs10835832	0.000274/CIR
rs10836416	35575974	11_35575974	rs10836416	0.000831/DI
rs10837566	41104204	11_41104204	rs10837566	0.000141/CIR
rs10837567	41105808	11_41105808	rs10837567	0.000163/CIR
rs10837568	41107081	11_41107081	rs10837568	0.000155/CIR
rs10837572	41134319	11_41134319	rs10837572	0.000134/CIR
rs10838524	45870177	11_45870177	rs10838524	9.79e-05/HOMAB
rs10838692	47345100	11_47345100	rs10838692	0.00017/HOMAB
rs10838696	47363285	11_47363285	rs10838696	2.18e-05/HOMAB
rs10840017	8335754	11_8335754	rs10840017	0.000477/HOMAB
rs10842262	24184544	12_24184544	rs10842262	0.000587/DI
rs10843013	28025196	12_28025196	rs10843013	0.000252/DI
rs10843015	28029554	12_28029554	rs10843015	0.000871/DI
rs10846954	126196740	12_126196740	rs10846954	0.000163/CIR,0.000434/DI
rs10846957	126200710	12_126200710	rs10846957	0.000168/CIR,0.000451/DI
rs10847797	129692847	12_129692847	rs10847797	0.000393/CIR
rs10847798	129693687	12_129693687	rs10847798	0.000411/CIR
rs10847961	130354349	12_130354349	rs10847961	0.000664/HOMAB
rs10847963	130361533	12_130361533	rs10847963	0.000363/HOMAB
rs108499	61547237	11_61547237	rs108499	0.000318/DI,1.82e-05/HOMAB
rs10850201	109903062	12_109903062	rs10850201	0.000996/HOMAB
rs10850311	114745235	12_114745235	rs10850311	0.000885/DI
rs10850411	115387796	12_115387796	rs10850411	0.000891/HOMAB
rs10850419	115413012	12_115413012	rs10850419	0.000896/HOMAB
rs10850440	115554889	12_115554889	rs10850440	0.000869/HOMAB
rs10850493	115824472	12_115824472	rs10850493	0.000627/HOMAB
rs10851498	51537012	15_51537012	rs10851498	0.000929/HOMAB
rs10852545	55903004	16_55903004	rs10852545	0.000352/HOMAB
rs10853274	2160780	18_2160780	rs10853274	0.000617/CIR
rs10853358	8010286	18_8010286	rs10853358	0.000136/CIR,0.0001/DI
rs10853359	8028871	18_8028871	rs10853359	0.000249/CIR,0.00022/DI
rs10853489	20646281	18_20646281	rs10853489	0.000826/CIR
rs10853693	26620907	18_26620907	rs10853693	0.000146/HOMAB
rs10854598	30664920	22_30664920	rs10854598	0.000617/CIR
rs10857027	115399738	4_115399738	rs10857027	0.000856/CIR
rs10857297	157715951	4_157715951	rs10857297	0.000418/HOMAB
rs10857402	138989484	4_138989484	rs10857402	0.000352/DI
rs10859016	91061918	12_91061918	rs10859016	0.000624/DI
rs10859024	91076498	12_91076498	rs10859024	0.000768/DI
rs10860460	99935924	12_99935924	rs10860460	0.000307/HOMAB
rs10860874	102930095	12_102930095	rs10860874	1.11e-07/HOMAB
rs10860877	102959565	12_102959565	rs10860877	9.43e-08/HOMAB
rs10861462	106019898	12_106019898	rs10861462	1.81e-05/CIR
rs10865097	34594202	2_34594202	rs10865097	0.000311/DI
rs10866433	57336516	4_57336516	rs10866433	0.000897/HOMAB
rs10866780	96796505	5_96796505	rs10866780	0.00091/CIR
rs10866781	96797190	5_96797190	rs10866781	0.000916/CIR
rs10866851	26374298	8_26374298	rs10866851	8.4e-05/HOMAB
rs10866852	26392967	8_26392967	rs10866852	2.33e-05/HOMAB
rs10868969	73796648	9_73796648	rs10868969	0.000914/DI
rs10868970	73806577	9_73806577	rs10868970	0.000831/DI
rs10868980	73821202	9_73821202	rs10868980	0.000892/DI
rs10868993	73855899	9_73855899	rs10868993	0.000875/DI
rs10870551	133057292	12_133057292	rs10870551	0.000507/HOMAB
rs10871641	53654696	18_53654696	rs10871641	0.000186/HOMAB
rs10872924	40560377	14_40560377	rs10872924	0.00064/DI
rs10873016	48385733	14_48385733	rs10873016	0.000184/HOMAB
rs10873133	61632115	14_61632115	rs10873133	0.000569/CIR
rs10873380	26849110	14_26849110	rs10873380	0.000355/CIR
rs10876043	50904144	12_50904144	rs10876043	0.000902/HOMAB
rs10876065	50979932	12_50979932	rs10876065	0.000914/HOMAB
rs10876889	56829151	12_56829151	rs10876889	0.000476/DI
rs10877636	61791636	12_61791636	rs10877636	0.000982/HOMAB
rs10878428	66854064	12_66854064	rs10878428	0.000646/CIR
rs10880436	43593929	12_43593929	rs10880436	0.000439/HOMAB
rs10880461	43737318	12_43737318	rs10880461	0.000312/HOMAB
rs10881051	47542379	12_47542379	rs10881051	0.000249/DI
rs10881544	104852824	1_104852824	rs10881544	0.000881/HOMAB
rs10881809	92401614	10_92401614	rs10881809	0.000965/CIR
rs10882091	94374377	10_94374377	rs10882091	0.000103/CIR,0.000259/DI
rs10882094	94387676	10_94387676	rs10882094	8.69e-05/CIR,0.000188/DI
rs10882095	94394402	10_94394402	rs10882095	3e-05/CIR,0.000913/DI
rs10882096	94401386	10_94401386	rs10882096	4.87e-05/CIR
rs10882100	94460687	10_94460687	rs10882100	1.49e-05/CIR,0.000442/DI
rs10882102	94466495	10_94466495	rs10882102	2.62e-06/CIR,1.86e-05/DI
rs10884405	108802294	10_108802294	rs10884405	0.000667/DI
rs10884409	108819785	10_108819785	rs10884409	0.000505/DI
rs10884410	108819969	10_108819969	rs10884410	0.000324/DI
rs10884411	108828341	10_108828341	rs10884411	0.000385/DI
rs10885093	112894555	10_112894555	rs10885093	0.000573/HOMAB
rs10885097	112899745	10_112899745	rs10885097	8.61e-05/HOMAB
rs10885099	112907378	10_112907378	rs10885099	9.92e-05/HOMAB
rs10885113	112969177	10_112969177	rs10885113	0.000722/CIR
rs10885116	113020422	10_113020422	rs10885116	8.47e-05/HOMAB
rs10885117	113022555	10_113022555	rs10885117	0.000159/HOMAB
rs10885119	113028959	10_113028959	rs10885119	0.000867/HOMAB
rs10885120	113038224	10_113038224	rs10885120	3.69e-05/HOMAB
rs10885122	113042093	10_113042093	rs10885122	5.44e-05/HOMAB
rs10885123	113048321	10_113048321	rs10885123	0.000889/HOMAB
rs10885402	114761697	10_114761697	rs10885402	1.91e-05/HOMAB
rs10885405	114777670	10_114777670	rs10885405	3.06e-05/HOMAB
rs10885406	114777724	10_114777724	rs10885406	3.19e-05/HOMAB
rs10885409	114808072	10_114808072	rs10885409	7.05e-05/HOMAB
rs10887028	123701947	10_123701947	rs10887028	0.000423/CIR,0.000768/DI
rs10887241	85903888	10_85903888	rs10887241	0.000907/CIR
rs10889741	68492521	1_68492521	rs10889741	3.62e-05/HOMAB
rs10889869	70877964	1_70877964	rs10889869	0.000741/HOMAB
rs10891281	111512650	11_111512650	rs10891281	0.000703/DI
rs10891299	111787962	11_111787962	rs10891299	0.000751/DI
rs10891487	112869054	11_112869054	rs10891487	0.000424/HOMAB
rs10891490	112885527	11_112885527	rs10891490	0.000164/HOMAB
rs10892723	121194946	11_121194946	rs10892723	0.000937/HOMAB
rs10892908	99078135	11_99078135	rs10892908	0.00035/CIR,0.000561/DI
rs10894844	134447404	11_134447404	rs10894844	0.000293/HOMAB
rs10896282	67744168	11_67744168	rs10896282	0.000256/DI
rs10897938	81950365	11_81950365	rs10897938	0.000998/HOMAB
rs10897940	81952336	11_81952336	rs10897940	0.000436/HOMAB
rs10898864	72405450	11_72405450	rs10898864	0.000884/HOMAB
rs10898868	72431679	11_72431679	rs10898868	7.52e-05/HOMAB
rs10904571	850762	10_850762	rs10904571	0.00084/CIR
rs10904603	15669743	10_15669743	rs10904603	0.000914/HOMAB
rs10905088	7042756	10_7042756	rs10905088	0.000665/DI
rs10905089	7044571	10_7044571	rs10905089	0.000733/DI
rs10905976	6236584	10_6236584	rs10905976	0.000217/HOMAB
rs10911509	172264425	1_172264425	rs10911509	0.000367/CIR
rs10916972	21711731	1_21711731	rs10916972	0.000425/HOMAB
rs10917493	19882170	1_19882170	rs10917493	6.28e-05/HOMAB
rs10917494	19883695	1_19883695	rs10917494	0.000268/HOMAB
rs10918123	165095279	1_165095279	rs10918123	0.00093/CIR
rs10920576	203129179	1_203129179	rs10920576	0.000938/CIR
rs10920631	203367047	1_203367047	rs10920631	0.000393/HOMAB
rs10920632	203367269	1_203367269	rs10920632	0.000525/HOMAB
rs10923372	118199842	1_118199842	rs10923372	0.000342/HOMAB
rs10923376	118213987	1_118213987	rs10923376	0.000263/HOMAB
rs10923383	118221678	1_118221678	rs10923383	0.000423/HOMAB
rs10923397	118251143	1_118251143	rs10923397	0.000827/HOMAB
rs10923398	118251175	1_118251175	rs10923398	6.73e-05/HOMAB
rs10925593	238386808	1_238386808	rs10925593	0.00086/CIR
rs10928393	133163622	2_133163622	rs10928393	0.000719/HOMAB
rs10928394	133163663	2_133163663	rs10928394	0.000759/HOMAB
rs10928542	136410299	2_136410299	rs10928542	0.000227/HOMAB
rs10928558	136926222	2_136926222	rs10928558	7.49e-05/HOMAB
rs10931853	200027959	2_200027959	rs10931853	0.000504/HOMAB
rs10933594	241288858	2_241288858	rs10933594	0.00084/HOMAB
rs10934026	109973920	3_109973920	rs10934026	0.000411/DI
rs10934030	109994377	3_109994377	rs10934030	0.000486/DI
rs10934253	113837784	3_113837784	rs10934253	0.00076/DI
rs10934433	117769495	3_117769495	rs10934433	0.000342/HOMAB
rs10935165	135138484	3_135138484	rs10935165	0.000328/CIR
rs10936661	170572112	3_170572112	rs10936661	3.43e-06/HOMAB
rs10936665	170659019	3_170659019	rs10936665	0.000172/HOMAB
rs10938250	43150141	4_43150141	rs10938250	0.000994/CIR
rs10939954	50724774	5_50724774	rs10939954	0.00071/HOMAB
rs10939960	50738447	5_50738447	rs10939960	0.000646/HOMAB
rs10939961	50738478	5_50738478	rs10939961	0.000424/HOMAB
rs10940005	64118551	5_64118551	rs10940005	0.000845/CIR
rs10940006	64148628	5_64148628	rs10940006	0.00081/CIR
rs10940007	64148710	5_64148710	rs10940007	0.000808/CIR
rs10940008	64153225	5_64153225	rs10940008	0.000791/CIR
rs10940644	58613660	5_58613660	rs10940644	0.000758/DI
rs10942682	70839678	5_70839678	rs10942682	0.000376/DI
rs10942702	70882535	5_70882535	rs10942702	0.000551/DI
rs10944439	90019309	6_90019309	rs10944439	0.00015/HOMAB
rs10944445	90071201	6_90071201	rs10944445	8.71e-05/HOMAB
rs10945670	160827670	6_160827670	rs10945670	0.000931/HOMAB
rs10945780	162253698	6_162253698	rs10945780	0.000406/DI
rs10946394	20601915	6_20601915	rs10946394	0.00025/DI
rs10946398	20661034	6_20661034	rs10946398	3.19e-07/CIR,4.43e-06/DI,0.000973/HOMAB
rs10946403	20717404	6_20717404	rs10946403	9.64e-10/CIR,1.85e-07/DI,0.000297/HOMAB
rs10946406	20758760	6_20758760	rs10946406	1.42e-05/CIR,0.000108/DI
rs10946416	20883616	6_20883616	rs10946416	0.000629/DI
rs10946491	21948207	6_21948207	rs10946491	0.000912/HOMAB
rs10946694	24376579	6_24376579	rs10946694	0.000717/CIR
rs10947980	41525739	6_41525739	rs10947980	0.000331/HOMAB
rs10950420	12865036	7_12865036	rs10950420	7.58e-05/DI
rs10950426	12933049	7_12933049	rs10950426	0.000393/CIR,1.49e-05/DI
rs10950540	14900098	7_14900098	rs10950540	0.000218/HOMAB
rs10950545	15037077	7_15037077	rs10950545	0.000308/HOMAB
rs10950549	15057829	7_15057829	rs10950549	2.6e-10/HOMAB
rs10951028	3096236	7_3096236	rs10951028	0.000998/DI
rs10951313	32025543	7_32025543	rs10951313	0.000941/CIR,0.000678/DI
rs10951463	36243435	7_36243435	rs10951463	0.000624/HOMAB
rs10954928	33573626	8_33573626	rs10954928	0.000858/HOMAB
rs10955283	103199298	8_103199298	rs10955283	0.000582/CIR
rs10955427	88868928	8_88868928	rs10955427	0.000171/DI
rs10956116	124114333	8_124114333	rs10956116	0.000959/CIR
rs10957716	75319519	8_75319519	rs10957716	0.000922/HOMAB
rs10957769	76647526	8_76647526	rs10957769	0.000209/CIR
rs10961167	13603291	9_13603291	rs10961167	0.000453/HOMAB
rs10961842	1512169	9_1512169	rs10961842	0.000659/HOMAB
rs10962058	15534070	9_15534070	rs10962058	0.000405/HOMAB
rs10962418	16397959	9_16397959	rs10962418	0.00011/CIR,0.000501/DI
rs10962794	16984995	9_16984995	rs10962794	0.000939/DI
rs10963811	18858366	9_18858366	rs10963811	0.000677/CIR
rs10963812	18860744	9_18860744	rs10963812	0.000671/CIR
rs10965228	22082380	9_22082380	rs10965228	0.000129/DI
rs10965250	22133284	9_22133284	rs10965250	0.000973/DI
rs10968614	28493686	9_28493686	rs10968614	0.000764/HOMAB
rs10968623	28500104	9_28500104	rs10968623	0.000861/HOMAB
rs10974438	4291928	9_4291928	rs10974438	1.45e-06/HOMAB
rs10975323	5867435	9_5867435	rs10975323	0.000293/CIR
rs10977432	8999697	9_8999697	rs10977432	0.000695/CIR
rs10978664	109640836	9_109640836	rs10978664	0.000412/HOMAB
rs10981382	115154498	9_115154498	rs10981382	0.000778/DI
rs10981397	115174648	9_115174648	rs10981397	0.000661/DI
rs10981402	115190647	9_115190647	rs10981402	0.000889/DI
rs10981407	115206575	9_115206575	rs10981407	0.000963/DI
rs10983092	119028763	9_119028763	rs10983092	0.000921/HOMAB
rs10984444	121980347	9_121980347	rs10984444	0.000998/HOMAB
rs1098528	27098202	12_27098202	rs1098528	0.000419/DI
rs10985658	125265496	9_125265496	rs10985658	0.000805/DI
rs10987193	101400759	9_101400759	rs10987193	0.000881/HOMAB
rs10988352	132161256	9_132161256	rs10988352	0.000966/DI
rs10988353	132161261	9_132161261	rs10988353	0.000977/DI
rs10988759	102073365	9_102073365	rs10988759	0.000442/HOMAB
rs10990105	105216405	9_105216405	rs10990105	0.000803/HOMAB
rs10990441	105781573	9_105781573	rs10990441	0.000954/HOMAB
rs10992843	96431674	9_96431674	rs10992843	0.000863/DI
rs10992878	96478396	9_96478396	rs10992878	0.000126/HOMAB
rs10992883	96483140	9_96483140	rs10992883	0.000161/HOMAB
rs10993307	97452094	9_97452094	rs10993307	9.56e-05/HOMAB
rs10993320	97471892	9_97471892	rs10993320	0.000165/HOMAB
rs10993375	97621701	9_97621701	rs10993375	0.000572/CIR
rs10995670	65634369	10_65634369	rs10995670	0.000183/CIR
rs10995674	65640950	10_65640950	rs10995674	0.000159/CIR
rs10995686	65667865	10_65667865	rs10995686	0.00011/CIR
rs10996247	66919299	10_66919299	rs10996247	0.000866/DI
rs10996256	66928332	10_66928332	rs10996256	0.00051/DI
rs10996257	66929061	10_66929061	rs10996257	0.000447/DI
rs10996263	66937204	10_66937204	rs10996263	0.00054/DI
rs10996264	66937420	10_66937420	rs10996264	0.000539/DI
rs10998297	70338445	10_70338445	rs10998297	0.000963/HOMAB
rs10998304	70342775	10_70342775	rs10998304	0.00053/HOMAB
rs10998461	70616517	10_70616517	rs10998461	0.000947/HOMAB
rs10998517	53380014	10_53380014	rs10998517	0.000785/HOMAB
rs11000920	75968201	10_75968201	rs11000920	0.000842/CIR
rs11001045	76227798	10_76227798	rs11001045	0.00028/HOMAB
rs11001133	76503545	10_76503545	rs11001133	0.000742/HOMAB
rs11003369	54837578	10_54837578	rs11003369	0.000601/CIR
rs11011302	37935972	10_37935972	rs11011302	0.000927/CIR
rs11011323	37965166	10_37965166	rs11011323	0.000815/CIR
rs11011324	37965198	10_37965198	rs11011324	0.000812/CIR
rs11011325	37965991	10_37965991	rs11011325	0.000808/CIR
rs1101533	169808522	2_169808522	rs1101533	1.35e-19/HOMAB
rs11015999	129784473	10_129784473	rs11015999	0.000854/HOMAB
rs11019469	91174052	11_91174052	rs11019469	6.18e-05/HOMAB
rs11020107	92667730	11_92667730	rs11020107	3.21e-08/CIR,9.24e-11/DI,2.1e-12/HOMAB
rs11020124	92690661	11_92690661	rs11020124	6.31e-12/CIR,1.04e-13/DI,2.72e-17/HOMAB
rs11020131	92713376	11_92713376	rs11020131	0.00075/HOMAB
rs11022092	11975053	11_11975053	rs11022092	0.00084/HOMAB
rs11022159	12108793	11_12108793	rs11022159	0.000596/HOMAB
rs11022670	13133902	11_13133902	rs11022670	0.00051/HOMAB
rs11023007	13928677	11_13928677	rs11023007	0.000237/DI
rs11023096	2528003	11_2528003	rs11023096	0.000812/HOMAB
rs11026062	21410405	11_21410405	rs11026062	0.000131/DI
rs11026068	21422283	11_21422283	rs11026068	0.000125/DI
rs11026826	22900186	11_22900186	rs11026826	0.00079/HOMAB
rs11026836	22915168	11_22915168	rs11026836	0.000943/HOMAB
rs11031567	32083086	11_32083086	rs11031567	0.000523/DI
rs11033275	4693134	11_4693134	rs11033275	0.000172/CIR
rs11035095	39155502	11_39155502	rs11035095	0.000548/HOMAB
rs11036219	41103411	11_41103411	rs11036219	0.000127/CIR
rs11036220	41103473	11_41103473	rs11036220	0.000134/CIR
rs11036226	41114333	11_41114333	rs11036226	0.000159/CIR
rs11037168	42969000	11_42969000	rs11037168	0.00094/HOMAB
rs11038144	44811462	11_44811462	rs11038144	0.000705/DI
rs11038154	44825422	11_44825422	rs11038154	0.000579/DI
rs11038651	45797183	11_45797183	rs11038651	0.00054/HOMAB
rs11038672	45846498	11_45846498	rs11038672	5.93e-05/HOMAB
rs11038673	45846619	11_45846619	rs11038673	0.000143/HOMAB
rs11039130	47229316	11_47229316	rs11039130	6.39e-05/HOMAB
rs11039138	47249223	11_47249223	rs11039138	9.01e-05/HOMAB
rs11039149	47276675	11_47276675	rs11039149	6.7e-06/HOMAB
rs11039165	47312689	11_47312689	rs11039165	3.71e-06/HOMAB
rs11039166	47316691	11_47316691	rs11039166	0.000246/HOMAB
rs11039182	47346723	11_47346723	rs11039182	6.59e-06/HOMAB
rs11039183	47346940	11_47346940	rs11039183	3e-05/HOMAB
rs11039471	47975794	11_47975794	rs11039471	0.000966/HOMAB
rs11041820	8251438	11_8251438	rs11041820	0.000291/HOMAB
rs11045247	20592624	12_20592624	rs11045247	0.000702/CIR
rs11048402	26227881	12_26227881	rs11048402	0.000214/HOMAB
rs11048767	27047737	12_27047737	rs11048767	0.000911/HOMAB
rs11049193	27995047	12_27995047	rs11049193	0.000489/DI
rs11049197	27996732	12_27996732	rs11049197	0.000836/DI
rs11049199	28002020	12_28002020	rs11049199	0.000296/DI
rs11049204	28013563	12_28013563	rs11049204	0.000795/DI
rs11049206	28015501	12_28015501	rs11049206	0.000403/DI
rs11049207	28018653	12_28018653	rs11049207	0.00021/DI
rs11051745	32193344	12_32193344	rs11051745	0.000539/HOMAB
rs11053126	34265719	12_34265719	rs11053126	7.97e-05/DI
rs11054704	12299769	12_12299769	rs11054704	0.00061/DI
rs11055697	14120489	12_14120489	rs11055697	0.000662/DI
rs11058291	126166294	12_126166294	rs11058291	0.000334/CIR,0.000553/DI
rs11060592	130348817	12_130348817	rs11060592	0.000739/HOMAB
rs11060599	130360071	12_130360071	rs11060599	0.000384/HOMAB
rs11060600	130365179	12_130365179	rs11060600	0.000576/HOMAB
rs11063479	5149103	12_5149103	rs11063479	0.000453/CIR
rs11067018	114697301	12_114697301	rs11067018	0.00021/DI
rs11067020	114707012	12_114707012	rs11067020	0.000555/DI
rs11067033	114740739	12_114740739	rs11067033	0.000876/DI
rs11067096	114822719	12_114822719	rs11067096	0.000527/DI
rs11067350	115406218	12_115406218	rs11067350	0.000894/HOMAB
rs11067561	115822243	12_115822243	rs11067561	0.000636/HOMAB
rs1107073	91094774	14_91094774	rs1107073	0.000372/DI
rs11071652	62397186	15_62397186	rs11071652	0.000173/CIR,0.000254/DI
rs11071877	66552648	15_66552648	rs11071877	0.000629/DI
rs11072014	68667436	15_68667436	rs11072014	0.000376/DI
rs11072384	73001314	15_73001314	rs11072384	2.35e-05/HOMAB
rs11072590	33952814	15_33952814	rs11072590	0.000907/HOMAB
rs11073032	82358775	15_82358775	rs11073032	0.000292/HOMAB
rs11073723	88127539	15_88127539	rs11073723	0.000549/CIR
rs11073725	88145018	15_88145018	rs11073725	0.00097/CIR
rs11073864	89989514	15_89989514	rs11073864	0.000761/CIR
rs11074562	23499700	16_23499700	rs11074562	0.000919/DI
rs11074740	25997610	16_25997610	rs11074740	0.000564/CIR
rs11075082	12556598	16_12556598	rs11075082	0.000926/DI
rs11075989	53819877	16_53819877	rs11075989	0.000647/HOMAB
rs11075990	53819893	16_53819893	rs11075990	0.000643/HOMAB
rs11077554	69286681	17_69286681	rs11077554	7.96e-05/CIR,8.02e-05/DI
rs11077598	70274865	17_70274865	rs11077598	0.000634/HOMAB
rs11077599	70282690	17_70282690	rs11077599	0.000292/HOMAB
rs11077629	70727355	17_70727355	rs11077629	0.000278/HOMAB
rs11078274	14843228	17_14843228	rs11078274	0.00091/HOMAB
rs11078275	14851296	17_14851296	rs11078275	0.000395/HOMAB
rs11080204	31420382	17_31420382	rs11080204	0.000704/HOMAB
rs11080783	14731835	18_14731835	rs11080783	0.000889/HOMAB
rs11080784	14734000	18_14734000	rs11080784	0.000862/HOMAB
rs11081238	6494824	18_6494824	rs11081238	0.00021/DI
rs11081352	8010444	18_8010444	rs11081352	0.000251/CIR,0.000175/DI
rs11081354	8028829	18_8028829	rs11081354	0.00025/CIR,0.000219/DI
rs11081356	8028947	18_8028947	rs11081356	0.000248/CIR,0.000229/DI
rs11081358	8033338	18_8033338	rs11081358	0.000122/CIR,0.000229/DI
rs11081687	28896207	18_28896207	rs11081687	0.000471/CIR
rs11082416	42549478	18_42549478	rs11082416	0.000859/DI
rs11083316	26635338	18_26635338	rs11083316	0.000156/HOMAB
rs11083317	26639787	18_26639787	rs11083317	0.000131/HOMAB
rs11083592	41429280	19_41429280	rs11083592	0.000568/HOMAB
rs11083894	29784467	19_29784467	rs11083894	0.000786/DI
rs11083896	29784489	19_29784489	rs11083896	0.000546/DI
rs11085108	4944969	19_4944969	rs11085108	0.000956/HOMAB
rs1108657	56355821	16_56355821	rs1108657	0.000356/DI
rs1108659	56356034	16_56356034	rs1108659	0.00038/DI
rs11087387	22549179	20_22549179	rs11087387	4.01e-07/HOMAB
rs11087740	6657554	20_6657554	rs11087740	0.000931/HOMAB
rs1109483	28145031	7_28145031	rs1109483	0.000742/DI
rs1109484	28144801	7_28144801	rs1109484	0.000966/DI
rs11096549	16607101	2_16607101	rs11096549	7.54e-05/HOMAB
rs11096956	38776180	4_38776180	rs11096956	7.95e-05/HOMAB
rs11097881	106048563	4_106048563	rs11097881	4.72e-06/HOMAB
rs11097912	107000462	4_107000462	rs11097912	0.000834/CIR
rs11097917	107096480	4_107096480	rs11097917	0.000149/CIR
rs11097919	107099131	4_107099131	rs11097919	0.000149/CIR
rs11097924	107161193	4_107161193	rs11097924	0.000151/CIR
rs11097925	107161493	4_107161493	rs11097925	0.000151/CIR
rs11097927	107262793	4_107262793	rs11097927	0.000202/CIR
rs11098072	111151810	4_111151810	rs11098072	0.000967/DI
rs11098726	124920445	4_124920445	rs11098726	0.000103/CIR
rs11099746	139692069	4_139692069	rs11099746	0.000406/CIR
rs11099748	139697123	4_139697123	rs11099748	0.000663/CIR
rs11099852	153685314	4_153685314	rs11099852	0.000171/HOMAB
rs11100406	162927427	4_162927427	rs11100406	0.000156/DI
rs11100407	162929158	4_162929158	rs11100407	0.000319/DI
rs11100834	139114529	4_139114529	rs11100834	0.000217/DI
rs11105273	89787787	12_89787787	rs11105273	0.000723/HOMAB
rs11105417	77885846	12_77885846	rs11105417	0.000126/DI
rs11105480	90388927	12_90388927	rs11105480	9.37e-05/DI
rs11105515	90527433	12_90527433	rs11105515	0.000426/DI
rs11106552	92833606	12_92833606	rs11106552	0.000965/CIR
rs11106556	92848559	12_92848559	rs11106556	0.000628/CIR
rs11108785	97461919	12_97461919	rs11108785	0.000216/HOMAB
rs11108792	97471255	12_97471255	rs11108792	0.000271/HOMAB
rs11108793	97479630	12_97479630	rs11108793	0.000198/HOMAB
rs11109909	99936638	12_99936638	rs11109909	0.000338/HOMAB
rs11110846	101951843	12_101951843	rs11110846	0.00028/HOMAB
rs11111302	102959705	12_102959705	rs11111302	8.21e-06/HOMAB
rs11112589	105951226	12_105951226	rs11112589	0.000758/CIR
rs11112592	105951702	12_105951702	rs11112592	0.000272/CIR
rs11112613	106003786	12_106003786	rs11112613	5.52e-07/CIR,5.22e-05/DI
rs11112632	106041887	12_106041887	rs11112632	0.000513/CIR
rs11112636	106047204	12_106047204	rs11112636	0.000527/CIR
rs11113745	108517253	12_108517253	rs11113745	0.000113/HOMAB
rs11113777	108619697	12_108619697	rs11113777	0.000157/DI
rs11113778	108620021	12_108620021	rs11113778	1.74e-05/CIR,9.91e-07/DI
rs11115091	82313681	12_82313681	rs11115091	0.000792/DI
rs11115092	82314976	12_82314976	rs11115092	0.000533/DI
rs11118304	219622072	1_219622072	rs11118304	0.000454/HOMAB
rs11118308	219633869	1_219633869	rs11118308	0.000904/HOMAB
rs11118316	219657163	1_219657163	rs11118316	0.000616/HOMAB
rs11118319	219671205	1_219671205	rs11118319	0.000636/HOMAB
rs11118352	219756559	1_219756559	rs11118352	0.000374/HOMAB
rs1111875	94462882	10_94462882	rs1111875	2.45e-06/CIR,1.89e-05/DI
rs11119338	209937693	1_209937693	rs11119338	0.000421/DI
rs11120307	214564442	1_214564442	rs11120307	0.000701/CIR
rs1112073	160890842	6_160890842	rs1112073	0.000988/HOMAB
rs11120897	7372404	1_7372404	rs11120897	0.000498/HOMAB
rs11121330	9200873	1_9200873	rs11121330	0.000583/HOMAB
rs11121594	10626922	1_10626922	rs11121594	3.8e-05/CIR
rs11122158	231070673	1_231070673	rs11122158	0.000257/HOMAB
rs11122161	231092180	1_231092180	rs11122161	0.000484/HOMAB
rs11122622	231055424	1_231055424	rs11122622	0.000435/HOMAB
rs11123240	115100538	2_115100538	rs11123240	0.000428/DI
rs11125757	58785543	2_58785543	rs11125757	0.000544/HOMAB
rs11126830	82039382	2_82039382	rs11126830	0.000443/HOMAB
rs11128952	20385212	3_20385212	rs11128952	0.000379/CIR
rs11129007	21572139	3_21572139	rs11129007	0.000213/CIR
rs11129588	34224005	3_34224005	rs11129588	0.000645/DI
rs11129651	35331357	3_35331357	rs11129651	0.000556/CIR
rs11130080	46010861	3_46010861	rs11130080	6.42e-05/HOMAB
rs11130082	46025518	3_46025518	rs11130082	0.000962/HOMAB
rs11132263	185858053	4_185858053	rs11132263	0.000415/CIR
rs11132264	185863797	4_185863797	rs11132264	0.000436/CIR
rs11133919	2007487	5_2007487	rs11133919	0.000865/HOMAB
rs11135514	96790262	5_96790262	rs11135514	0.000191/CIR,0.000226/DI
rs11135726	23183857	8_23183857	rs11135726	8.74e-05/DI
rs11135782	24104597	8_24104597	rs11135782	0.000154/HOMAB
rs11139120	83903332	9_83903332	rs11139120	0.000798/HOMAB
rs1113953	51253530	17_51253530	rs1113953	0.000493/HOMAB
rs11146353	134199587	10_134199587	rs11146353	0.00097/HOMAB
rs1114740	197982554	1_197982554	rs1114740	0.000888/DI
rs11150106	78874557	16_78874557	rs11150106	7.32e-05/CIR,0.00013/DI,0.000832/HOMAB
rs11150849	78176496	17_78176496	rs11150849	1.19e-05/CIR,0.000496/DI
rs11150917	73540670	18_73540670	rs11150917	0.000174/DI
rs11152207	52761058	18_52761058	rs11152207	0.000737/DI
rs11154284	125338353	6_125338353	rs11154284	0.00034/HOMAB
rs11154386	127481810	6_127481810	rs11154386	0.000263/HOMAB
rs11154794	135515448	6_135515448	rs11154794	0.000397/DI
rs1115528	68688397	15_68688397	rs1115528	0.000823/HOMAB
rs11156146	102056101	6_102056101	rs11156146	0.000145/DI
rs11157919	53028174	14_53028174	rs11157919	0.000973/DI
rs11159373	79070242	14_79070242	rs11159373	0.000347/CIR
rs11159379	79196549	14_79196549	rs11159379	0.000594/DI
rs11159494	81667611	14_81667611	rs11159494	0.000493/HOMAB
rs11162643	79600209	1_79600209	rs11162643	0.000549/HOMAB
rs11165976	98755006	1_98755006	rs11165976	0.000103/DI
rs11166907	135960258	8_135960258	rs11166907	0.000718/HOMAB
rs11167682	153822342	5_153822342	rs11167682	0.000962/HOMAB
rs11167794	139186773	5_139186773	rs11167794	0.00069/HOMAB
rs11168062	148148803	5_148148803	rs11168062	0.000942/CIR
rs11171850	56831105	12_56831105	rs11171850	0.000549/DI
rs11174220	62285075	12_62285075	rs11174220	1.23e-05/CIR
rs11174276	62399624	12_62399624	rs11174276	0.000852/CIR
rs11176194	66851661	12_66851661	rs11176194	0.000195/CIR
rs11177397	69259490	12_69259490	rs11177397	0.00036/HOMAB
rs11177522	69540477	12_69540477	rs11177522	0.000792/CIR
rs11178278	70937565	12_70937565	rs11178278	0.000518/CIR
rs1117881	15429442	8_15429442	rs1117881	0.000306/DI
rs11181530	42897260	12_42897260	rs11181530	0.000502/HOMAB
rs11181931	43598619	12_43598619	rs11181931	0.000474/HOMAB
rs11185128	108068620	1_108068620	rs11185128	0.000165/CIR,3.32e-05/DI
rs11186249	92401364	10_92401364	rs11186249	0.000991/CIR
rs11186251	92404193	10_92404193	rs11186251	0.000802/CIR,0.000931/DI
rs11186265	92424733	10_92424733	rs11186265	0.000937/CIR
rs11187005	82547572	10_82547572	rs11187005	0.000306/HOMAB
rs11187007	94214580	10_94214580	rs11187007	3.09e-05/CIR,0.000867/DI
rs11187033	94262359	10_94262359	rs11187033	2.01e-05/CIR,0.000636/DI
rs11187078	94340705	10_94340705	rs11187078	4.39e-05/CIR
rs11187082	82561463	10_82561463	rs11187082	0.000121/HOMAB
rs11187088	82562104	10_82562104	rs11187088	0.000126/HOMAB
rs11187096	94369588	10_94369588	rs11187096	2.26e-05/CIR,0.000734/DI
rs11187114	94406237	10_94406237	rs11187114	4.64e-05/CIR
rs11187144	94469980	10_94469980	rs11187144	2.75e-08/CIR,3.05e-06/DI
rs11189358	99516833	10_99516833	rs11189358	0.000644/HOMAB
rs11193190	108818287	10_108818287	rs11193190	0.000506/DI
rs11194037	110110284	10_110110284	rs11194037	0.000812/DI
rs11194047	110128186	10_110128186	rs11194047	0.000864/DI
rs11194050	110130014	10_110130014	rs11194050	0.000877/DI
rs11195433	112894544	10_112894544	rs11195433	0.000115/HOMAB
rs11195480	112990204	10_112990204	rs11195480	0.000256/CIR
rs11195487	113005664	10_113005664	rs11195487	0.000166/CIR,0.000728/DI
rs11195496	113021531	10_113021531	rs11195496	2.16e-05/HOMAB
rs11195502	113039667	10_113039667	rs11195502	4.92e-05/HOMAB
rs11196174	114734096	10_114734096	rs11196174	4.89e-05/HOMAB
rs11196175	114736614	10_114736614	rs11196175	9.96e-06/HOMAB
rs11196200	114801938	10_114801938	rs11196200	1.51e-05/HOMAB
rs11196205	114807047	10_114807047	rs11196205	6.19e-05/HOMAB
rs11196208	114811316	10_114811316	rs11196208	6.55e-05/HOMAB
rs11196212	114821249	10_114821249	rs11196212	0.000135/HOMAB
rs11196213	114821554	10_114821554	rs11196213	7.6e-05/HOMAB
rs11200860	85873436	10_85873436	rs11200860	0.000737/CIR
rs11201146	81767337	10_81767337	rs11201146	0.000861/DI
rs11203184	43526430	21_43526430	rs11203184	0.000821/HOMAB
rs11204249	48511695	10_48511695	rs11204249	5.42e-05/HOMAB
rs11207801	62126262	1_62126262	rs11207801	0.000184/HOMAB
rs11209200	68487682	1_68487682	rs11209200	0.000251/HOMAB
rs11209203	68496566	1_68496566	rs11209203	3.57e-05/HOMAB
rs11209204	68499014	1_68499014	rs11209204	5.82e-05/HOMAB
rs11212292	107463936	11_107463936	rs11212292	0.000986/DI
rs1121332	33549891	8_33549891	rs1121332	0.000822/HOMAB
rs11214441	112846713	11_112846713	rs11214441	0.000377/HOMAB
rs11214469	112900343	11_112900343	rs11214469	0.000361/HOMAB
rs11216131	116633580	11_116633580	rs11216131	0.000899/DI
rs11218861	99082263	11_99082263	rs11218861	0.000324/CIR,0.000506/DI
rs11219611	99233777	11_99233777	rs11219611	0.000974/DI
rs11219692	99251601	11_99251601	rs11219692	0.000801/DI
rs11219721	99256500	11_99256500	rs11219721	0.000862/DI
rs11219734	99258150	11_99258150	rs11219734	0.000993/DI
rs11219751	99263928	11_99263928	rs11219751	0.000849/DI
rs1122148	94519701	12_94519701	rs1122148	0.000858/HOMAB
rs11221482	99682746	11_99682746	rs11221482	0.000907/HOMAB
rs11221518	128806923	11_128806923	rs11221518	0.000227/DI
rs11221646	129161401	11_129161401	rs11221646	5.19e-05/DI
rs11224912	96960992	11_96960992	rs11224912	8.5e-05/CIR
rs11226214	104046825	11_104046825	rs11226214	0.000956/HOMAB
rs11226234	104099991	11_104099991	rs11226234	0.000816/HOMAB
rs11228120	67768796	11_67768796	rs11228120	0.000219/DI
rs11228846	56697872	11_56697872	rs11228846	0.000283/HOMAB
rs11228905	56861342	11_56861342	rs11228905	0.000356/HOMAB
rs1122995	6931350	18_6931350	rs1122995	0.000482/DI
rs11230885	61812848	11_61812848	rs11230885	0.000599/HOMAB
rs11231727	64011854	11_64011854	rs11231727	0.000304/CIR,0.000963/DI
rs11231741	64046885	11_64046885	rs11231741	3.1e-05/CIR,3.95e-05/DI
rs11231749	64095178	11_64095178	rs11231749	1.91e-05/CIR,4.09e-05/DI
rs1123224	145979829	2_145979829	rs1123224	0.000887/DI
rs1123225	145978456	2_145978456	rs1123225	0.000958/DI
rs11233047	81951928	11_81951928	rs11233047	0.000427/HOMAB
rs11236119	74175202	11_74175202	rs11236119	0.000815/HOMAB
rs11237796	79059444	11_79059444	rs11237796	0.000934/HOMAB
rs11238326	50853428	7_50853428	rs11238326	5.24e-05/CIR
rs11238337	50865049	7_50865049	rs11238337	6.48e-05/CIR
rs1123848	136945029	2_136945029	rs1123848	0.000105/HOMAB
rs11241196	112535956	5_112535956	rs11241196	0.000527/HOMAB
rs11243043	5962832	6_5962832	rs11243043	0.000734/HOMAB
rs11243532	134667350	9_134667350	rs11243532	0.000156/HOMAB
rs1124807	78870026	16_78870026	rs1124807	7.42e-05/CIR,0.000803/DI
rs11250039	10438333	8_10438333	rs11250039	0.000845/HOMAB
rs11253111	5380664	10_5380664	rs11253111	0.000942/HOMAB
rs11253451	852885	10_852885	rs11253451	0.000978/CIR
rs11253584	15671111	10_15671111	rs11253584	0.000457/HOMAB
rs112544	21346485	22_21346485	rs112544	0.000963/CIR
rs11254513	17352017	10_17352017	rs11254513	0.000729/CIR
rs11254935	7040871	10_7040871	rs11254935	0.000885/DI
rs11254937	7041980	10_7041980	rs11254937	0.000924/DI
rs11257679	12318284	10_12318284	rs11257679	0.00039/CIR
rs1125814	78888246	16_78888246	rs1125814	0.000151/CIR,0.000546/DI
rs1125866	38731774	2_38731774	rs1125866	0.000106/DI
rs1126064	78610388	17_78610388	rs1126064	0.000531/HOMAB
rs11263546	69556234	11_69556234	rs11263546	0.000766/HOMAB
rs1127717	125826059	3_125826059	rs1127717	0.000764/CIR
rs1129763	8121369	19_8121369	rs1129763	0.000959/CIR
rs1132003	96440728	9_96440728	rs1132003	0.00088/DI
rs1145309	51687408	18_51687408	rs1145309	0.000771/HOMAB
rs1145831	78160573	6_78160573	rs1145831	0.000617/HOMAB
rs11465817	67721097	1_67721097	rs11465817	0.000579/HOMAB
rs11466383	218558531	1_218558531	rs11466383	0.000415/DI
rs11466617	38780471	4_38780471	rs11466617	0.000237/HOMAB
rs11466640	38778903	4_38778903	rs11466640	0.000231/HOMAB
rs11466645	38778203	4_38778203	rs11466645	0.000239/HOMAB
rs1148757	187320698	1_187320698	rs1148757	0.000688/DI
rs11514706	15059272	7_15059272	rs11514706	4.47e-11/HOMAB
rs11523890	92679778	11_92679778	rs11523890	2.04e-10/CIR,3.77e-12/DI,1.96e-16/HOMAB
rs1152518	57953219	14_57953219	rs1152518	0.000355/CIR,0.00023/HOMAB
rs11526191	15110771	7_15110771	rs11526191	0.000399/HOMAB
rs11536897	120480010	9_120480010	rs11536897	0.000786/DI
rs1155620	26641380	18_26641380	rs1155620	0.000289/HOMAB
rs11558471	118185733	8_118185733	rs11558471	0.000581/CIR,6.37e-11/HOMAB
rs1156296	104606753	2_104606753	rs1156296	0.000687/CIR
rs11564055	27145350	7_27145350	rs11564055	0.000123/HOMAB
rs11569895	12176031	1_12176031	rs11569895	0.000194/HOMAB
rs11570115	47354905	11_47354905	rs11570115	0.000189/HOMAB
rs11572177	96797270	10_96797270	rs11572177	0.000825/HOMAB
rs1157242	37039365	8_37039365	rs1157242	0.00015/DI
rs1157343	72429141	11_72429141	rs1157343	4.79e-05/HOMAB
rs1157595	182749568	2_182749568	rs1157595	0.000728/HOMAB
rs1157610	84566741	8_84566741	rs1157610	0.000954/HOMAB
rs11576681	201004051	1_201004051	rs11576681	0.000633/CIR,0.000365/DI
rs11577431	118221817	1_118221817	rs11577431	0.000398/HOMAB
rs11577465	177129230	1_177129230	rs11577465	0.000641/HOMAB
rs11578679	83197446	1_83197446	rs11578679	0.000861/HOMAB
rs11579763	225773031	1_225773031	rs11579763	0.000665/DI
rs11579874	200920362	1_200920362	rs11579874	0.000821/CIR,0.000472/DI
rs11580552	118254209	1_118254209	rs11580552	8.47e-05/HOMAB
rs11580608	118168234	1_118168234	rs11580608	0.000189/HOMAB
rs11580678	90625128	1_90625128	rs11580678	0.000133/CIR
rs1158079	79172967	14_79172967	rs1158079	0.000823/CIR,0.000882/DI
rs1158080	79173232	14_79173232	rs1158080	0.000775/CIR,0.00088/DI
rs1158081	79173250	14_79173250	rs1158081	0.000831/CIR,0.000928/DI
rs11581077	22131536	1_22131536	rs11581077	2.23e-05/HOMAB
rs11583328	201002173	1_201002173	rs11583328	0.000656/CIR,0.000363/DI
rs11583546	200902607	1_200902607	rs11583546	0.000884/DI
rs11583912	118194712	1_118194712	rs11583912	0.000191/HOMAB
rs11583990	83243180	1_83243180	rs11583990	0.000139/HOMAB
rs11584383	200935866	1_200935866	rs11584383	0.000817/DI
rs11584696	83224128	1_83224128	rs11584696	0.000785/HOMAB
rs11585110	83171984	1_83171984	rs11585110	0.00019/HOMAB
rs11585500	196866105	1_196866105	rs11585500	0.000766/CIR
rs11585789	77156666	1_77156666	rs11585789	0.000408/HOMAB
rs11585946	211923435	1_211923435	rs11585946	0.000936/HOMAB
rs11586223	242725967	1_242725967	rs11586223	0.000654/DI
rs1158641	50703285	5_50703285	rs1158641	0.000676/HOMAB
rs11586837	83185983	1_83185983	rs11586837	0.000318/HOMAB
rs11587847	83177592	1_83177592	rs11587847	0.000303/HOMAB
rs11588056	118208245	1_118208245	rs11588056	0.000613/HOMAB
rs11588719	177129038	1_177129038	rs11588719	0.000814/HOMAB
rs11589562	46466721	1_46466721	rs11589562	0.000789/DI
rs11589573	200975115	1_200975115	rs11589573	0.000446/CIR,0.000149/DI
rs11591191	145675931	1_145675931	rs11591191	0.000979/HOMAB
rs1159273	135132502	3_135132502	rs1159273	0.000267/CIR
rs11593751	94635070	10_94635070	rs11593751	0.000233/CIR
rs11595612	112972505	10_112972505	rs11595612	4.62e-06/HOMAB
rs11597176	103063080	10_103063080	rs11597176	0.000808/HOMAB
rs1159738	64127788	5_64127788	rs1159738	0.000838/CIR
rs11597720	37973308	10_37973308	rs11597720	0.000598/CIR
rs11598008	112981691	10_112981691	rs11598008	5.39e-06/HOMAB
rs11598724	112982989	10_112982989	rs11598724	5.14e-06/HOMAB
rs11599394	113014137	10_113014137	rs11599394	9.32e-06/HOMAB
rs1159985	186208756	2_186208756	rs1159985	0.000638/DI
rs11601680	7157193	11_7157193	rs11601680	0.000559/HOMAB
rs11602553	8338515	11_8338515	rs11602553	0.000559/HOMAB
rs11602858	72615069	11_72615069	rs11602858	0.000763/HOMAB
rs11603334	72432985	11_72432985	rs11603334	2.02e-06/HOMAB
rs11605042	72411664	11_72411664	rs11605042	0.000249/HOMAB
rs11605166	72669777	11_72669777	rs11605166	0.000851/HOMAB
rs11605924	45873091	11_45873091	rs11605924	0.000113/HOMAB
rs11606287	47407439	11_47407439	rs11606287	0.000396/HOMAB
rs11606683	47302733	11_47302733	rs11606683	6.46e-05/HOMAB
rs11607038	72417114	11_72417114	rs11607038	0.000364/HOMAB
rs11607883	45839709	11_45839709	rs11607883	9.6e-05/HOMAB
rs11608268	66854229	12_66854229	rs11608268	1.47e-05/CIR
rs11608561	29599215	12_29599215	rs11608561	0.000486/CIR,0.000289/DI
rs11608568	11748306	12_11748306	rs11608568	0.000734/HOMAB
rs11609211	8133373	12_8133373	rs11609211	0.000262/HOMAB
rs11610	57340592	4_57340592	rs11610	0.000958/HOMAB
rs11610542	29613764	12_29613764	rs11610542	0.000885/DI
rs11610871	115551934	12_115551934	rs11610871	0.000267/HOMAB
rs11611288	50911101	12_50911101	rs11611288	0.000901/HOMAB
rs11612001	115300244	12_115300244	rs11612001	0.000512/HOMAB
rs11612537	108626862	12_108626862	rs11612537	0.000759/CIR,0.000129/DI
rs11612889	23032849	12_23032849	rs11612889	0.000996/HOMAB
rs11613142	29614307	12_29614307	rs11613142	0.000877/DI
rs11614232	29625040	12_29625040	rs11614232	0.0008/DI
rs11616380	80705315	13_80705315	rs11616380	3.11e-05/HOMAB
rs11620639	57876265	14_57876265	rs11620639	9.48e-05/DI
rs11620797	61634094	14_61634094	rs11620797	0.000291/CIR
rs11621042	87935026	14_87935026	rs11621042	8.27e-05/CIR,1.17e-05/DI
rs11621064	98105985	14_98105985	rs11621064	0.00031/CIR
rs11621146	87935207	14_87935207	rs11621146	8.21e-05/CIR,1.19e-05/DI
rs11621182	87935294	14_87935294	rs11621182	8.09e-05/CIR,1.19e-05/DI
rs11621223	87935440	14_87935440	rs11621223	8.15e-05/CIR,1.19e-05/DI
rs11622918	30890842	14_30890842	rs11622918	0.000323/HOMAB
rs11623140	87836780	14_87836780	rs11623140	4.81e-05/CIR,6.95e-05/DI
rs11624096	34007305	14_34007305	rs11624096	0.000511/DI
rs11624617	87943114	14_87943114	rs11624617	7.97e-05/CIR,1.31e-05/DI
rs11624715	79117827	14_79117827	rs11624715	0.000816/CIR
rs11625308	86586816	14_86586816	rs11625308	0.000585/CIR
rs11625408	86458414	14_86458414	rs11625408	0.000262/CIR
rs11626758	87832541	14_87832541	rs11626758	5.47e-05/CIR,6.99e-05/DI
rs11626922	87911583	14_87911583	rs11626922	0.000111/CIR,3.4e-05/DI
rs11627846	86488129	14_86488129	rs11627846	0.000487/CIR
rs11628483	58028768	14_58028768	rs11628483	0.000369/CIR
rs11628531	87916583	14_87916583	rs11628531	9.17e-05/CIR,1.71e-05/DI
rs11631352	73086473	15_73086473	rs11631352	0.000696/HOMAB
rs11631797	28502279	15_28502279	rs11631797	0.000871/HOMAB
rs11632346	59651949	15_59651949	rs11632346	0.00069/HOMAB
rs11632490	62402220	15_62402220	rs11632490	0.000586/DI
rs11632903	51564341	15_51564341	rs11632903	0.000656/HOMAB
rs11634401	66498409	15_66498409	rs11634401	0.000844/HOMAB
rs11634928	101649182	15_101649182	rs11634928	0.000117/HOMAB
rs11636299	88127259	15_88127259	rs11636299	0.000543/CIR
rs11636403	51548744	15_51548744	rs11636403	0.000563/HOMAB
rs11636667	51542193	15_51542193	rs11636667	0.000179/HOMAB
rs11636686	51542066	15_51542066	rs11636686	0.000635/HOMAB
rs11637249	74147978	15_74147978	rs11637249	0.000253/DI
rs11638600	84661481	15_84661481	rs11638600	0.000427/HOMAB
rs11639505	26001090	16_26001090	rs11639505	0.00029/CIR
rs11639922	12590670	16_12590670	rs11639922	0.000365/DI
rs11640465	78886063	16_78886063	rs11640465	5.84e-05/CIR,0.000195/DI,0.0008/HOMAB
rs11640571	25998105	16_25998105	rs11640571	0.000344/CIR
rs11641971	16910235	16_16910235	rs11641971	0.000371/HOMAB
rs11642384	2743418	16_2743418	rs11642384	0.000344/CIR
rs11642841	53845487	16_53845487	rs11642841	0.000625/HOMAB
rs11643930	78884154	16_78884154	rs11643930	1.84e-05/CIR,3.34e-05/DI,0.000107/HOMAB
rs11644086	26004646	16_26004646	rs11644086	0.000444/CIR
rs11644587	19280171	16_19280171	rs11644587	0.000797/HOMAB
rs11645216	25997672	16_25997672	rs11645216	0.000653/CIR
rs11645226	25997742	16_25997742	rs11645226	0.000705/CIR
rs11645232	25997884	16_25997884	rs11645232	0.000375/CIR
rs11645747	78886204	16_78886204	rs11645747	5.86e-05/CIR,0.000218/DI,0.000847/HOMAB
rs11646634	2743452	16_2743452	rs11646634	2.88e-05/CIR
rs11646889	5578988	16_5578988	rs11646889	0.000431/HOMAB
rs11647319	56359488	16_56359488	rs11647319	0.00046/DI
rs11648645	74326008	16_74326008	rs11648645	2.66e-05/HOMAB
rs11650175	63743650	17_63743650	rs11650175	0.000276/CIR
rs11650849	14824418	17_14824418	rs11650849	0.000167/HOMAB
rs11650943	72356733	17_72356733	rs11650943	0.00084/CIR,0.000443/DI
rs11652075	78178893	17_78178893	rs11652075	1.13e-05/CIR,0.000434/DI
rs11653578	54508441	17_54508441	rs11653578	0.000364/HOMAB
rs11655090	51271128	17_51271128	rs11655090	0.000106/HOMAB
rs11655453	49871097	17_49871097	rs11655453	7.9e-05/DI
rs11656656	74945891	17_74945891	rs11656656	0.000762/DI
rs11657132	70286459	17_70286459	rs11657132	0.000529/HOMAB
rs11657310	49308636	17_49308636	rs11657310	0.000138/HOMAB
rs11657748	72354819	17_72354819	rs11657748	0.000207/CIR,5.38e-05/DI
rs11658880	69293854	17_69293854	rs11658880	0.000704/CIR
rs11659007	14823622	17_14823622	rs11659007	0.000563/HOMAB
rs11659309	42576620	18_42576620	rs11659309	0.000249/DI
rs11660739	6492936	18_6492936	rs11660739	0.00023/DI
rs11660991	26632804	18_26632804	rs11660991	0.000148/HOMAB
rs11662147	22891612	18_22891612	rs11662147	0.000632/HOMAB
rs11662164	14733157	18_14733157	rs11662164	0.000761/HOMAB
rs11662252	6494453	18_6494453	rs11662252	0.000189/DI
rs11662583	22889098	18_22889098	rs11662583	0.000623/HOMAB
rs11663924	28862965	18_28862965	rs11663924	0.000273/CIR
rs11664190	74107920	18_74107920	rs11664190	0.000835/HOMAB
rs11664329	26635274	18_26635274	rs11664329	0.000165/HOMAB
rs11665018	74123589	18_74123589	rs11665018	0.000434/HOMAB
rs11665518	74147054	18_74147054	rs11665518	0.000762/HOMAB
rs11665953	41361490	19_41361490	rs11665953	0.000438/HOMAB
rs11671041	41363873	19_41363873	rs11671041	0.000208/HOMAB
rs11672809	41344101	19_41344101	rs11672809	0.00053/HOMAB
rs11674831	241289954	2_241289954	rs11674831	0.000937/HOMAB
rs11676084	169703974	2_169703974	rs11676084	2.09e-05/HOMAB
rs11676521	230155626	2_230155626	rs11676521	0.000237/CIR
rs11677724	151646578	2_151646578	rs11677724	0.000138/CIR,0.000255/DI
rs1167796	75173180	7_75173180	rs1167796	6.19e-05/HOMAB
rs1167800	75176196	7_75176196	rs1167800	3.75e-05/HOMAB
rs11678022	136809033	2_136809033	rs11678022	0.000344/HOMAB
rs1167827	75163169	7_75163169	rs1167827	2.41e-05/HOMAB
rs11678333	106656242	2_106656242	rs11678333	0.000594/CIR
rs11678426	230157108	2_230157108	rs11678426	0.000155/CIR
rs11679508	136474098	2_136474098	rs11679508	0.000569/HOMAB
rs11679555	240477631	2_240477631	rs11679555	0.000732/HOMAB
rs11679656	115056010	2_115056010	rs11679656	0.0007/CIR,0.000189/DI
rs11680648	218232676	2_218232676	rs11680648	0.000751/DI
rs11681248	136820076	2_136820076	rs11681248	0.000416/HOMAB
rs11681627	71974813	2_71974813	rs11681627	0.000751/CIR
rs11683241	200043537	2_200043537	rs11683241	0.000891/HOMAB
rs11683244	200043559	2_200043559	rs11683244	0.000389/HOMAB
rs11685374	11177830	2_11177830	rs11685374	0.000128/HOMAB
rs11686303	20326945	2_20326945	rs11686303	0.000964/DI
rs11686834	13355976	2_13355976	rs11686834	0.000108/DI
rs11688384	169738404	2_169738404	rs11688384	0.000119/HOMAB
rs11688394	6165562	2_6165562	rs11688394	0.000202/HOMAB
rs11688437	169738539	2_169738539	rs11688437	1.05e-06/HOMAB
rs11688768	13357908	2_13357908	rs11688768	0.000108/DI
rs11689708	162405430	2_162405430	rs11689708	0.000348/DI
rs11690367	133158276	2_133158276	rs11690367	0.000865/HOMAB
rs11692435	98275354	2_98275354	rs11692435	0.000221/HOMAB
rs11692612	11151671	2_11151671	rs11692612	0.0006/HOMAB
rs11692979	213416765	2_213416765	rs11692979	0.00086/DI
rs11693502	136808949	2_136808949	rs11693502	0.000405/HOMAB
rs11694295	133158128	2_133158128	rs11694295	0.000938/HOMAB
rs11695076	160152286	2_160152286	rs11695076	0.000569/CIR
rs11695161	160152491	2_160152491	rs11695161	0.000781/CIR
rs11696561	17455185	20_17455185	rs11696561	0.000721/HOMAB
rs11697383	60032367	20_60032367	rs11697383	0.000712/DI
rs11698137	6653817	20_6653817	rs11698137	0.000796/HOMAB
rs11698527	44814226	20_44814226	rs11698527	0.000494/HOMAB
rs11698603	1658211	20_1658211	rs11698603	0.000703/HOMAB
rs11698636	1654995	20_1654995	rs11698636	0.000716/HOMAB
rs11699486	59970873	20_59970873	rs11699486	0.00069/CIR
rs11699839	23658102	20_23658102	rs11699839	0.000377/DI
rs11700575	45327750	21_45327750	rs11700575	0.000797/CIR
rs11700915	40349906	21_40349906	rs11700915	0.000666/CIR
rs11701944	43533143	21_43533143	rs11701944	0.000691/HOMAB
rs11705378	30668308	22_30668308	rs11705378	0.000673/CIR
rs11705429	19627431	22_19627431	rs11705429	0.000408/CIR
rs11705929	35392137	3_35392137	rs11705929	0.000251/CIR
rs11707815	123898945	3_123898945	rs11707815	0.000608/HOMAB
rs11708067	123065778	3_123065778	rs11708067	3.31e-05/HOMAB
rs11708528	142795437	3_142795437	rs11708528	0.00011/CIR
rs11708781	34212616	3_34212616	rs11708781	0.000691/DI
rs11708903	123066010	3_123066010	rs11708903	5.62e-05/HOMAB
rs11709140	170694497	3_170694497	rs11709140	3.98e-07/HOMAB
rs11710773	34229122	3_34229122	rs11710773	0.000861/DI
rs11711127	117518996	3_117518996	rs11711127	0.000543/HOMAB
rs11711437	170726363	3_170726363	rs11711437	1.27e-07/HOMAB
rs11711929	127476477	3_127476477	rs11711929	0.000847/CIR
rs11712920	34230933	3_34230933	rs11712920	0.000964/DI
rs11714556	34237250	3_34237250	rs11714556	0.000827/DI
rs11717195	123082398	3_123082398	rs11717195	8.94e-05/HOMAB
rs11717435	170691812	3_170691812	rs11717435	2.09e-06/HOMAB
rs11719323	168721081	3_168721081	rs11719323	0.000379/HOMAB
rs11719352	45201862	3_45201862	rs11719352	0.000849/DI
rs11719694	20388105	3_20388105	rs11719694	0.000358/CIR
rs11720145	170739663	3_170739663	rs11720145	3.81e-05/HOMAB
rs11720551	186691291	3_186691291	rs11720551	0.000489/CIR
rs11720640	170694237	3_170694237	rs11720640	1.81e-07/HOMAB
rs11720696	142795798	3_142795798	rs11720696	0.000282/CIR
rs11721319	170710808	3_170710808	rs11721319	1.6e-07/HOMAB
rs11725309	38783848	4_38783848	rs11725309	0.000291/HOMAB
rs11728025	10408221	4_10408221	rs11728025	0.000932/DI
rs11728350	106078097	4_106078097	rs11728350	3.34e-05/HOMAB
rs11729289	939206	4_939206	rs11729289	0.000155/CIR
rs11731338	58116921	4_58116921	rs11731338	0.000248/HOMAB
rs11731430	182429303	4_182429303	rs11731430	8.1e-05/CIR
rs11733658	90960574	4_90960574	rs11733658	0.000182/HOMAB
rs11737928	83175976	5_83175976	rs11737928	0.000505/HOMAB
rs11737964	64158523	5_64158523	rs11737964	0.000792/CIR
rs11738454	58342120	5_58342120	rs11738454	0.000262/DI
rs11738528	112536689	5_112536689	rs11738528	0.000246/HOMAB
rs11738612	64150698	5_64150698	rs11738612	0.000793/CIR
rs11738728	64238731	5_64238731	rs11738728	0.00034/CIR,0.000173/DI
rs11740763	64191605	5_64191605	rs11740763	0.000783/CIR
rs11740838	64105930	5_64105930	rs11740838	0.000782/CIR
rs11740854	64105822	5_64105822	rs11740854	0.000789/CIR
rs11742198	19795758	5_19795758	rs11742198	0.000136/CIR
rs11742448	64114649	5_64114649	rs11742448	0.000847/CIR
rs11743392	45614975	5_45614975	rs11743392	0.000177/CIR
rs11744546	83175958	5_83175958	rs11744546	0.000413/HOMAB
rs11745080	115084202	5_115084202	rs11745080	0.000782/DI
rs11746657	64187340	5_64187340	rs11746657	0.000796/CIR
rs11747554	50313937	5_50313937	rs11747554	0.000507/DI
rs11749214	64156668	5_64156668	rs11749214	0.000793/CIR
rs11749845	64148994	5_64148994	rs11749845	0.000755/CIR,0.000262/DI
rs11749913	149483427	5_149483427	rs11749913	0.000486/HOMAB
rs11750387	63890807	5_63890807	rs11750387	0.000359/CIR,0.000209/DI
rs11753081	20705590	6_20705590	rs11753081	1.05e-09/CIR,1.94e-07/DI,0.00012/HOMAB
rs11754854	30902273	6_30902273	rs11754854	0.000689/CIR
rs11758945	19883664	6_19883664	rs11758945	0.000329/DI
rs11761137	27341989	7_27341989	rs11761137	0.000508/HOMAB
rs11762238	70085453	7_70085453	rs11762238	0.000785/DI
rs11763072	50783567	7_50783567	rs11763072	0.000107/CIR
rs11763864	14923907	7_14923907	rs11763864	1.45e-05/HOMAB
rs11764480	12865102	7_12865102	rs11764480	9.05e-05/DI
rs11767893	69952187	7_69952187	rs11767893	0.000979/HOMAB
rs11768102	3093297	7_3093297	rs11768102	0.000962/DI
rs11771216	151530275	7_151530275	rs11771216	0.000648/DI
rs11771731	12877446	7_12877446	rs11771731	0.000207/DI
rs11772233	32355879	7_32355879	rs11772233	0.000805/CIR
rs11772342	26644012	7_26644012	rs11772342	0.000399/HOMAB
rs11772890	46186950	7_46186950	rs11772890	0.00092/HOMAB
rs11773639	3091530	7_3091530	rs11773639	0.000808/DI
rs11774012	15492045	8_15492045	rs11774012	0.000773/DI
rs11774292	119320302	8_119320302	rs11774292	0.000104/HOMAB
rs11774426	125869582	8_125869582	rs11774426	0.000599/HOMAB
rs11774529	26543142	8_26543142	rs11774529	0.000464/HOMAB
rs11774700	118220270	8_118220270	rs11774700	1.07e-08/HOMAB
rs11778051	141410497	8_141410497	rs11778051	0.000351/HOMAB
rs11781275	19572898	8_19572898	rs11781275	0.000641/CIR
rs11784158	87216245	8_87216245	rs11784158	0.000883/CIR
rs11784330	119341067	8_119341067	rs11784330	0.000129/HOMAB
rs11784493	119341412	8_119341412	rs11784493	0.000473/HOMAB
rs11785633	33566320	8_33566320	rs11785633	0.000761/HOMAB
rs11785701	26548643	8_26548643	rs11785701	0.000528/HOMAB
rs11786019	76301098	8_76301098	rs11786019	0.00026/HOMAB
rs11786973	143078656	8_143078656	rs11786973	0.000992/CIR
rs11787312	76297277	8_76297277	rs11787312	0.000345/HOMAB
rs11787820	22362476	9_22362476	rs11787820	3.32e-05/HOMAB
rs11790102	119846424	9_119846424	rs11790102	0.000891/HOMAB
rs11791163	16980100	9_16980100	rs11791163	0.000408/DI
rs11800020	214950361	1_214950361	rs11800020	0.000773/HOMAB
rs11801053	68512171	1_68512171	rs11801053	1.89e-05/HOMAB
rs11802282	119628878	1_119628878	rs11802282	0.000813/HOMAB
rs11805230	8983758	1_8983758	rs11805230	0.000244/DI
rs11805233	8983768	1_8983768	rs11805233	0.000274/DI
rs11806366	8983655	1_8983655	rs11806366	0.000408/DI
rs11806851	68507004	1_68507004	rs11806851	5.98e-05/HOMAB
rs11807500	68503526	1_68503526	rs11807500	2.19e-05/HOMAB
rs11808084	68501383	1_68501383	rs11808084	5.55e-05/HOMAB
rs11808365	68507123	1_68507123	rs11808365	8.11e-06/HOMAB
rs11808911	209871977	1_209871977	rs11808911	0.000972/DI
rs11811224	202027930	1_202027930	rs11811224	0.000578/DI
rs11812165	78204760	10_78204760	rs11812165	0.000879/HOMAB
rs11812701	93732286	10_93732286	rs11812701	0.000236/HOMAB
rs11814052	2557691	10_2557691	rs11814052	0.000981/DI
rs11816821	93752313	10_93752313	rs11816821	0.000243/HOMAB
rs11817266	93724588	10_93724588	rs11817266	0.000287/HOMAB
rs11817468	112987597	10_112987597	rs11817468	2.38e-05/HOMAB
rs11817533	127986854	10_127986854	rs11817533	0.000314/CIR
rs11818046	93721008	10_93721008	rs11818046	0.000293/HOMAB
rs11819184	93746420	10_93746420	rs11819184	0.000325/HOMAB
rs11819491	126064427	10_126064427	rs11819491	0.000242/HOMAB
rs11825110	99081478	11_99081478	rs11825110	0.000325/CIR,0.000508/DI
rs11833581	56828818	12_56828818	rs11833581	0.000559/DI
rs11848217	93048314	14_93048314	rs11848217	0.000978/DI
rs11848279	24848281	14_24848281	rs11848279	0.000636/DI
rs11849129	21571794	14_21571794	rs11849129	0.000604/CIR
rs11851024	40571266	14_40571266	rs11851024	0.000433/DI
rs11855206	82267916	15_82267916	rs11855206	0.000334/HOMAB
rs11856043	82274573	15_82274573	rs11856043	0.000352/HOMAB
rs11856607	62386695	15_62386695	rs11856607	0.000283/DI
rs11856927	51548705	15_51548705	rs11856927	0.000445/HOMAB
rs11857577	82258330	15_82258330	rs11857577	0.000346/HOMAB
rs11857724	79950522	15_79950522	rs11857724	0.000138/HOMAB
rs11858313	59644014	15_59644014	rs11858313	0.000287/HOMAB
rs11858733	26598550	15_26598550	rs11858733	0.000303/CIR,0.000507/DI
rs11859842	29661217	16_29661217	rs11859842	0.000935/CIR
rs11860371	12572443	16_12572443	rs11860371	0.000885/DI
rs11862750	78912172	16_78912172	rs11862750	0.000593/CIR,0.000716/DI
rs11864855	66090427	16_66090427	rs11864855	0.000522/CIR
rs11865743	78911993	16_78911993	rs11865743	0.000683/CIR
rs11869113	79494851	17_79494851	rs11869113	0.000433/CIR
rs11870955	72356484	17_72356484	rs11870955	0.000723/DI
rs11871839	69246389	17_69246389	rs11871839	3.97e-05/CIR,2.73e-05/DI
rs11874222	42566673	18_42566673	rs11874222	0.000243/DI
rs11874308	29003340	18_29003340	rs11874308	0.000753/HOMAB
rs11875019	22111406	18_22111406	rs11875019	0.000146/DI
rs11876436	22893044	18_22893044	rs11876436	0.000424/HOMAB
rs11878463	41401924	19_41401924	rs11878463	2.79e-05/HOMAB
rs11880938	41399799	19_41399799	rs11880938	3.43e-05/HOMAB
rs11881500	14149814	19_14149814	rs11881500	0.000652/CIR
rs11888764	58730311	2_58730311	rs11888764	0.000715/HOMAB
rs11888766	135745392	2_135745392	rs11888766	0.000903/HOMAB
rs11891404	34776610	2_34776610	rs11891404	0.00029/DI
rs11894177	43162403	2_43162403	rs11894177	0.000823/HOMAB
rs11899012	45760477	2_45760477	rs11899012	0.000969/HOMAB
rs11899863	43618819	2_43618819	rs11899863	3.13e-05/HOMAB
rs11904032	141973114	2_141973114	rs11904032	7.67e-05/CIR
rs11905767	58683577	20_58683577	rs11905767	0.000692/HOMAB
rs11906435	6723411	20_6723411	rs11906435	0.000948/CIR
rs11914701	122338113	3_122338113	rs11914701	0.000234/HOMAB
rs11914961	124824902	3_124824902	rs11914961	0.00091/HOMAB
rs11916880	45888757	3_45888757	rs11916880	0.000333/CIR,0.000946/DI
rs11916934	112553279	3_112553279	rs11916934	0.000852/CIR
rs11917489	35572379	3_35572379	rs11917489	4.6e-05/CIR
rs11917504	170736708	3_170736708	rs11917504	1.14e-05/HOMAB
rs11919048	170574165	3_170574165	rs11919048	7.63e-06/HOMAB
rs11919564	170585408	3_170585408	rs11919564	0.000345/HOMAB
rs11920090	170717521	3_170717521	rs11920090	1.47e-07/HOMAB
rs1192036	72085938	6_72085938	rs1192036	0.000353/DI
rs1192039	72087957	6_72087957	rs1192039	0.000752/DI
rs1192042	72092241	6_72092241	rs1192042	0.000494/DI
rs1192044	72093176	6_72093176	rs1192044	0.000489/DI
rs1192045	72094465	6_72094465	rs1192045	0.000477/DI
rs1192046	72094704	6_72094704	rs1192046	0.000471/DI
rs1192048	72073567	6_72073567	rs1192048	0.000648/HOMAB
rs1192049	72073679	6_72073679	rs1192049	0.00052/HOMAB
rs1192050	72075737	6_72075737	rs1192050	0.000862/HOMAB
rs11921500	113861142	3_113861142	rs11921500	0.000579/DI
rs11923960	4609648	3_4609648	rs11923960	0.000614/DI
rs11924032	170735099	3_170735099	rs11924032	5.7e-05/HOMAB
rs11924648	170717996	3_170717996	rs11924648	1.41e-07/HOMAB
rs11927356	35337113	3_35337113	rs11927356	0.000509/CIR
rs11927965	34229700	3_34229700	rs11927965	0.000849/DI
rs11927997	135140012	3_135140012	rs11927997	0.000237/CIR
rs11928109	42259299	3_42259299	rs11928109	0.000149/CIR
rs11928798	170727408	3_170727408	rs11928798	1.31e-07/HOMAB
rs11929281	46124330	3_46124330	rs11929281	0.000184/HOMAB
rs11929535	170710456	3_170710456	rs11929535	9.71e-07/HOMAB
rs11929845	90969565	4_90969565	rs11929845	0.000302/HOMAB
rs11931115	29145948	4_29145948	rs11931115	0.000588/CIR,0.000679/DI
rs11933250	100491509	4_100491509	rs11933250	1.05e-05/HOMAB
rs11933337	100491772	4_100491772	rs11933337	0.000143/HOMAB
rs11933520	100492189	4_100492189	rs11933520	1.04e-05/HOMAB
rs11933852	116686274	4_116686274	rs11933852	0.000884/HOMAB
rs11933863	81411273	4_81411273	rs11933863	0.000983/HOMAB
rs11934921	100489478	4_100489478	rs11934921	1.77e-05/HOMAB
rs1193511	158030097	3_158030097	rs1193511	0.000933/HOMAB
rs11935423	100477462	4_100477462	rs11935423	1.43e-05/HOMAB
rs11936768	76009716	4_76009716	rs11936768	0.000795/CIR
rs11937107	100503761	4_100503761	rs11937107	9.45e-06/HOMAB
rs1194050	127225781	12_127225781	rs1194050	0.000466/HOMAB
rs1194051	127222766	12_127222766	rs1194051	0.000491/HOMAB
rs11941470	100457690	4_100457690	rs11941470	0.000248/HOMAB
rs11942153	106960172	4_106960172	rs11942153	0.000926/CIR
rs11942806	116612109	4_116612109	rs11942806	0.000467/HOMAB
rs11943031	100489204	4_100489204	rs11943031	5.84e-06/HOMAB
rs11944749	100485244	4_100485244	rs11944749	0.000344/HOMAB
rs11944752	100485255	4_100485255	rs11944752	4.44e-05/HOMAB
rs11944900	119858519	4_119858519	rs11944900	0.000248/HOMAB
rs11946658	100491680	4_100491680	rs11946658	1.04e-05/HOMAB
rs11947949	91094329	4_91094329	rs11947949	0.000745/HOMAB
rs11947970	91064462	4_91064462	rs11947970	0.000602/HOMAB
rs11951998	50736314	5_50736314	rs11951998	0.00067/HOMAB
rs11954601	124527436	5_124527436	rs11954601	0.000279/CIR,0.000257/DI
rs11954720	122999937	5_122999937	rs11954720	0.000172/DI
rs11956638	53060893	5_53060893	rs11956638	0.000693/DI
rs11957382	115484252	5_115484252	rs11957382	0.000916/CIR
rs11959132	58605916	5_58605916	rs11959132	0.000995/DI
rs11959567	58548363	5_58548363	rs11959567	0.000787/CIR,0.000221/DI
rs11960938	64322549	5_64322549	rs11960938	0.000463/DI
rs11961135	20982605	6_20982605	rs11961135	0.000136/CIR
rs11963900	124216302	6_124216302	rs11963900	7.2e-08/HOMAB
rs11964057	20602797	6_20602797	rs11964057	0.000633/DI
rs11965277	135497832	6_135497832	rs11965277	0.000513/DI
rs11966058	147223923	6_147223923	rs11966058	7.12e-05/HOMAB
rs11967068	20841593	6_20841593	rs11967068	0.000839/CIR
rs11967914	53302223	6_53302223	rs11967914	0.00081/HOMAB
rs11970030	20930113	6_20930113	rs11970030	7.33e-05/CIR
rs11970399	102055576	6_102055576	rs11970399	0.000143/DI
rs11971503	15038452	7_15038452	rs11971503	0.000322/HOMAB
rs11971931	9816022	7_9816022	rs11971931	0.000506/HOMAB
rs11973735	27249147	7_27249147	rs11973735	9.95e-05/HOMAB
rs11974348	15017023	7_15017023	rs11974348	9.69e-08/HOMAB
rs11978745	12926495	7_12926495	rs11978745	0.000897/CIR,2.88e-05/DI
rs11980271	17730402	7_17730402	rs11980271	0.000703/DI
rs11980500	14882428	7_14882428	rs11980500	0.000106/HOMAB
rs11983200	27186596	7_27186596	rs11983200	0.000454/HOMAB
rs11988	47261260	11_47261260	rs11988	4.73e-05/HOMAB
rs11989207	41739152	8_41739152	rs11989207	0.000881/CIR
rs11994161	76298316	8_76298316	rs11994161	0.000322/HOMAB
rs11994852	81874858	8_81874858	rs11994852	1.85e-05/HOMAB
rs11995079	76299000	8_76299000	rs11995079	0.000474/HOMAB
rs11996129	18254575	8_18254575	rs11996129	0.00067/CIR
rs1201370	86171406	7_86171406	rs1201370	0.000975/CIR
rs12022722	219651133	1_219651133	rs12022722	0.000586/HOMAB
rs12023559	195467797	1_195467797	rs12023559	0.000148/HOMAB
rs12023591	162906529	1_162906529	rs12023591	0.000687/DI
rs12023645	216965808	1_216965808	rs12023645	0.000498/DI
rs12024556	216963142	1_216963142	rs12024556	0.000307/DI
rs12026668	79600231	1_79600231	rs12026668	0.000547/HOMAB
rs12027371	219636541	1_219636541	rs12027371	0.000435/HOMAB
rs12027976	79641217	1_79641217	rs12027976	0.000743/HOMAB
rs12028922	118189751	1_118189751	rs12028922	0.000402/HOMAB
rs12030393	219639651	1_219639651	rs12030393	0.00037/HOMAB
rs12031785	219686440	1_219686440	rs12031785	0.000349/HOMAB
rs12032086	88673612	1_88673612	rs12032086	0.000651/DI
rs12032914	153886762	1_153886762	rs12032914	0.000816/HOMAB
rs12033013	113290694	1_113290694	rs12033013	0.000552/DI
rs1203339	57957654	14_57957654	rs1203339	0.000551/CIR,0.000734/HOMAB
rs12034300	104851904	1_104851904	rs12034300	0.000628/HOMAB
rs12037905	219628036	1_219628036	rs12037905	0.000443/HOMAB
rs1203867	22531141	20_22531141	rs1203867	1.59e-06/HOMAB
rs1203868	22532012	20_22532012	rs1203868	4.6e-07/HOMAB
rs1203873	22537933	20_22537933	rs1203873	5.74e-07/HOMAB
rs1203875	22540321	20_22540321	rs1203875	5.06e-07/HOMAB
rs1203876	22540915	20_22540915	rs1203876	5.09e-07/HOMAB
rs1203877	22541476	20_22541476	rs1203877	2.79e-06/HOMAB
rs1203879	22541816	20_22541816	rs1203879	5.11e-07/HOMAB
rs1203880	22542023	20_22542023	rs1203880	4.5e-07/HOMAB
rs1203881	22542521	20_22542521	rs1203881	4.46e-07/HOMAB
rs1203884	22543700	20_22543700	rs1203884	4.51e-07/HOMAB
rs12038867	201242377	1_201242377	rs12038867	0.00017/HOMAB
rs1203889	22546921	20_22546921	rs1203889	3.85e-07/HOMAB
rs1203894	22549369	20_22549369	rs1203894	3.64e-07/HOMAB
rs1203905	22560689	20_22560689	rs1203905	1.23e-07/HOMAB
rs1203907	22560971	20_22560971	rs1203907	1.65e-07/HOMAB
rs1203915	22572504	20_22572504	rs1203915	2.67e-07/HOMAB
rs1203916	22576281	20_22576281	rs1203916	0.000198/HOMAB
rs1203917	22576515	20_22576515	rs1203917	0.000534/HOMAB
rs1203919	22582954	20_22582954	rs1203919	0.000144/HOMAB
rs12039268	158631257	1_158631257	rs12039268	0.000167/CIR
rs12040904	231102762	1_231102762	rs12040904	0.000547/HOMAB
rs12042381	102926289	1_102926289	rs12042381	0.000495/HOMAB
rs12043275	71026261	1_71026261	rs12043275	0.000476/HOMAB
rs12044156	219679967	1_219679967	rs12044156	0.000456/HOMAB
rs12045458	181771992	1_181771992	rs12045458	0.000966/CIR
rs12046196	230815197	1_230815197	rs12046196	0.00088/DI
rs12049613	71027919	1_71027919	rs12049613	0.000853/HOMAB
rs12049873	99252200	11_99252200	rs12049873	0.000875/DI
rs12050767	51557257	15_51557257	rs12050767	0.000449/HOMAB
rs12050772	51544871	15_51544871	rs12050772	0.000725/HOMAB
rs12053273	223106526	2_223106526	rs12053273	0.000398/HOMAB
rs12053799	48023297	22_48023297	rs12053799	0.00084/HOMAB
rs12054763	64199723	5_64199723	rs12054763	0.00093/CIR
rs12055247	64111057	5_64111057	rs12055247	0.000849/CIR
rs12056870	33566756	8_33566756	rs12056870	0.000598/HOMAB
rs12061698	158088687	1_158088687	rs12061698	0.000138/CIR
rs1206754	45577921	20_45577921	rs1206754	0.000276/DI
rs1206883	46145277	20_46145277	rs1206883	0.000159/CIR
rs12069713	104851354	1_104851354	rs12069713	0.000925/HOMAB
rs12069862	68491995	1_68491995	rs12069862	0.000179/HOMAB
rs12076293	68507394	1_68507394	rs12076293	2.36e-05/HOMAB
rs12083555	47703400	1_47703400	rs12083555	0.000804/HOMAB
rs12086539	68507538	1_68507538	rs12086539	5.88e-05/HOMAB
rs1208683	38093723	10_38093723	rs1208683	0.000765/CIR
rs12087101	198358514	1_198358514	rs12087101	0.000327/HOMAB
rs12089394	108045438	1_108045438	rs12089394	0.000422/DI
rs12091814	165098287	1_165098287	rs12091814	0.000932/CIR
rs12092544	108055112	1_108055112	rs12092544	0.000217/CIR,6.16e-05/DI
rs12093175	7818318	1_7818318	rs12093175	0.000907/HOMAB
rs12094846	108054490	1_108054490	rs12094846	0.000209/CIR,6.01e-05/DI
rs1209523	22567942	20_22567942	rs1209523	4.64e-07/HOMAB
rs12095513	24873860	1_24873860	rs12095513	0.000921/HOMAB
rs12097172	231095783	1_231095783	rs12097172	0.000387/HOMAB
rs12098144	158089058	1_158089058	rs12098144	0.00012/CIR
rs12099027	72433920	11_72433920	rs12099027	5.14e-05/HOMAB
rs12099921	124289144	12_124289144	rs12099921	0.000773/CIR
rs12100379	26155362	13_26155362	rs12100379	0.000969/CIR,0.000164/DI
rs1210385	12973894	19_12973894	rs1210385	0.00093/CIR
rs12105399	43676939	2_43676939	rs12105399	1.02e-06/HOMAB
rs12105481	213264996	2_213264996	rs12105481	0.000545/DI
rs12105626	43678759	2_43678759	rs12105626	8.59e-07/HOMAB
rs12105786	43676433	2_43676433	rs12105786	1.03e-06/HOMAB
rs12105951	69140612	2_69140612	rs12105951	0.000789/HOMAB
rs12106701	16669018	3_16669018	rs12106701	0.000335/HOMAB
rs12108580	116673095	4_116673095	rs12108580	0.000903/HOMAB
rs12111351	20724558	6_20724558	rs12111351	1.06e-05/CIR,0.000472/DI,0.00028/HOMAB
rs12113083	15051943	7_15051943	rs12113083	1.83e-09/HOMAB
rs12116919	118219568	1_118219568	rs12116919	6.31e-05/HOMAB
rs12118398	98757866	1_98757866	rs12118398	0.0001/DI
rs12120201	98758989	1_98758989	rs12120201	0.000112/DI
rs12121158	116236351	1_116236351	rs12121158	0.000418/DI
rs12122271	198746581	1_198746581	rs12122271	0.000266/CIR
rs12122721	200984480	1_200984480	rs12122721	0.00046/CIR,0.000133/DI
rs12122855	113288180	1_113288180	rs12122855	0.00048/DI
rs1212337	127226972	12_127226972	rs1212337	0.000354/HOMAB
rs12125948	98774953	1_98774953	rs12125948	0.000268/DI
rs1212595	46159619	20_46159619	rs1212595	0.000291/CIR
rs12126806	200963825	1_200963825	rs12126806	0.000426/CIR,0.000174/DI
rs12128469	7375258	1_7375258	rs12128469	0.000421/HOMAB
rs12129027	113278246	1_113278246	rs12129027	0.00055/DI
rs12129818	7376939	1_7376939	rs12129818	0.000434/HOMAB
rs12130911	88613020	1_88613020	rs12130911	0.000892/HOMAB
rs1213160	35297558	14_35297558	rs1213160	0.00056/HOMAB
rs12131796	200878727	1_200878727	rs12131796	0.000186/CIR,0.00029/DI
rs12131806	62125970	1_62125970	rs12131806	0.000653/HOMAB
rs12132349	200875242	1_200875242	rs12132349	0.000249/CIR,0.000566/DI
rs12132531	231090890	1_231090890	rs12132531	0.000175/HOMAB
rs12132729	198603747	1_198603747	rs12132729	0.000846/CIR
rs12132896	231093302	1_231093302	rs12132896	0.00045/HOMAB
rs12134803	7381141	1_7381141	rs12134803	0.000777/HOMAB
rs12141467	192138277	1_192138277	rs12141467	1.96e-05/CIR
rs12143154	98744169	1_98744169	rs12143154	9.91e-05/DI
rs12143666	198603657	1_198603657	rs12143666	0.000848/CIR
rs12143910	219670998	1_219670998	rs12143910	0.000731/HOMAB
rs12144840	8982271	1_8982271	rs12144840	0.000455/DI
rs12145344	90612804	1_90612804	rs12145344	0.000276/CIR
rs12147248	79176133	14_79176133	rs12147248	0.000345/CIR,0.000552/DI
rs12147249	79176154	14_79176154	rs12147249	0.000361/CIR,0.00058/DI
rs12149832	53842908	16_53842908	rs12149832	0.000901/HOMAB
rs12151389	213830161	2_213830161	rs12151389	0.00014/CIR,0.000541/DI
rs12151512	213832254	2_213832254	rs12151512	0.000131/CIR,0.000555/DI
rs12152541	149183823	3_149183823	rs12152541	0.000974/HOMAB
rs12153571	70885973	5_70885973	rs12153571	0.000554/DI
rs12153718	64111870	5_64111870	rs12153718	0.000849/CIR
rs12153891	89978368	6_89978368	rs12153891	0.000392/HOMAB
rs12154278	32038274	7_32038274	rs12154278	0.000987/CIR,0.000622/DI
rs1215451	80715893	13_80715893	rs1215451	2.77e-05/HOMAB
rs12154646	12712226	7_12712226	rs12154646	6.99e-05/CIR
rs12154651	12712254	7_12712254	rs12154651	6.85e-05/CIR
rs1215466	80708940	13_80708940	rs1215466	3.13e-05/HOMAB
rs1215468	80707429	13_80707429	rs1215468	4.5e-05/HOMAB
rs1215470	80706455	13_80706455	rs1215470	5.88e-05/HOMAB
rs12155205	48986562	7_48986562	rs12155205	0.000407/CIR
rs1216525	100486827	11_100486827	rs1216525	0.000836/DI
rs12165991	26521029	22_26521029	rs12165991	0.000838/CIR
rs12169504	26494893	22_26494893	rs12169504	0.000143/CIR
rs12173090	64177759	5_64177759	rs12173090	0.000756/CIR
rs12175343	6861234	6_6861234	rs12175343	0.000466/CIR
rs12175362	91756206	6_91756206	rs12175362	2.15e-05/HOMAB
rs12184246	47657141	1_47657141	rs12184246	0.0003/HOMAB
rs12185338	8082392	18_8082392	rs12185338	0.000154/CIR,0.000144/DI
rs12186159	138915393	4_138915393	rs12186159	0.000711/DI
rs12187782	117692919	5_117692919	rs12187782	0.000302/CIR,0.000145/DI
rs12188028	64155390	5_64155390	rs12188028	0.000792/CIR
rs12188828	154153597	5_154153597	rs12188828	0.000199/HOMAB
rs12188877	81164478	5_81164478	rs12188877	0.000418/CIR
rs12189220	123066627	5_123066627	rs12189220	7.96e-05/DI
rs12190376	20764317	6_20764317	rs12190376	1.38e-05/CIR,0.000122/DI
rs12195540	112605814	6_112605814	rs12195540	0.000671/HOMAB
rs12196464	24377930	6_24377930	rs12196464	0.000727/CIR
rs12198496	55650282	6_55650282	rs12198496	0.000616/CIR
rs1220209	34815083	2_34815083	rs1220209	0.000587/DI
rs1220217	34813886	2_34813886	rs1220217	0.000787/DI
rs1220221	34811843	2_34811843	rs1220221	0.000224/DI
rs12202499	112605735	6_112605735	rs12202499	0.00035/HOMAB
rs12206367	89974626	6_89974626	rs12206367	8.86e-05/HOMAB
rs12209877	21027761	6_21027761	rs12209877	0.000271/CIR
rs12211136	134467841	6_134467841	rs12211136	0.000414/CIR
rs12215519	20800635	6_20800635	rs12215519	0.000645/DI
rs12218393	66939777	10_66939777	rs12218393	0.000537/DI
rs12220612	66934267	10_66934267	rs12220612	0.000525/DI
rs12220777	81788104	10_81788104	rs12220777	0.000279/DI
rs12222793	92667047	11_92667047	rs12222793	1.12e-05/HOMAB
rs12229196	66860094	12_66860094	rs12229196	0.000189/CIR
rs12231332	106046030	12_106046030	rs12231332	9.44e-05/CIR
rs12233670	38787216	4_38787216	rs12233670	7.72e-05/HOMAB
rs12235792	78815226	9_78815226	rs12235792	0.000487/HOMAB
rs12236539	78815398	9_78815398	rs12236539	0.000727/HOMAB
rs12236864	137166028	9_137166028	rs12236864	1.48e-05/HOMAB
rs12238424	78815476	9_78815476	rs12238424	0.000482/HOMAB
rs12238556	107395947	9_107395947	rs12238556	0.000927/HOMAB
rs12238872	86682347	9_86682347	rs12238872	0.000432/CIR
rs12240818	112979757	10_112979757	rs12240818	0.000556/CIR
rs12241611	113011651	10_113011651	rs12241611	0.000222/CIR
rs12243326	114788815	10_114788815	rs12243326	5.49e-11/HOMAB
rs12244575	82520975	10_82520975	rs12244575	0.000517/HOMAB
rs12244993	92414700	10_92414700	rs12244993	0.000782/CIR,0.000846/DI
rs12245457	113005434	10_113005434	rs12245457	0.000189/CIR,0.000612/DI
rs12246129	82526917	10_82526917	rs12246129	0.000479/HOMAB
rs12247300	113006054	10_113006054	rs12247300	0.000678/CIR
rs12250829	82526123	10_82526123	rs12250829	0.000494/HOMAB
rs12252378	92430547	10_92430547	rs12252378	0.000797/CIR
rs12255372	114808902	10_114808902	rs12255372	2e-09/HOMAB
rs12255945	113033224	10_113033224	rs12255945	4.67e-05/HOMAB
rs12257319	12831102	10_12831102	rs12257319	0.000752/HOMAB
rs12258536	92423055	10_92423055	rs12258536	0.000876/CIR,0.000891/DI
rs12265291	114810240	10_114810240	rs12265291	5.95e-05/HOMAB
rs12265598	112990293	10_112990293	rs12265598	0.000569/CIR
rs12266084	92401759	10_92401759	rs12266084	0.000956/CIR
rs12268151	82544840	10_82544840	rs12268151	0.000293/HOMAB
rs1226936	230155126	2_230155126	rs1226936	0.00023/CIR
rs1226946	230148538	2_230148538	rs1226946	0.00022/CIR
rs1226950	230174164	2_230174164	rs1226950	0.000572/CIR
rs1226954	230172176	2_230172176	rs1226954	0.0003/CIR
rs1226959	230169199	2_230169199	rs1226959	0.000315/CIR
rs1226973	230163047	2_230163047	rs1226973	0.000251/CIR
rs12270363	92751333	11_92751333	rs12270363	0.000172/HOMAB
rs12273	46284402	20_46284402	rs12273	0.000417/CIR
rs12278316	41104784	11_41104784	rs12278316	0.000128/CIR
rs12281658	60168308	11_60168308	rs12281658	0.000211/HOMAB
rs12291109	41113394	11_41113394	rs12291109	0.000155/CIR
rs12297526	113069225	12_113069225	rs12297526	0.000942/CIR
rs12299614	56831182	12_56831182	rs12299614	0.00055/DI
rs12300203	92838966	12_92838966	rs12300203	0.00083/CIR
rs12303362	132306125	12_132306125	rs12303362	0.000518/HOMAB
rs12305225	105963266	12_105963266	rs12305225	0.000472/CIR
rs12316258	26339217	12_26339217	rs12316258	0.000989/DI
rs12316853	103626179	12_103626179	rs12316853	0.000702/HOMAB
rs12321566	97807415	12_97807415	rs12321566	3.14e-06/HOMAB
rs12324047	66532036	15_66532036	rs12324047	0.000419/DI
rs12325835	69292935	17_69292935	rs12325835	7.89e-05/CIR,0.000102/DI
rs1232593	10895498	20_10895498	rs1232593	0.000867/DI
rs12327214	60117268	18_60117268	rs12327214	0.000542/HOMAB
rs12330472	109990002	3_109990002	rs12330472	0.000652/DI
rs12331021	168032755	4_168032755	rs12331021	0.00088/DI
rs12331736	26518063	4_26518063	rs12331736	0.000846/HOMAB
rs12332932	15934195	6_15934195	rs12332932	0.000424/HOMAB
rs12333931	147914885	7_147914885	rs12333931	0.000302/HOMAB
rs12334877	67194171	8_67194171	rs12334877	0.000153/HOMAB
rs12336203	97425654	9_97425654	rs12336203	0.000826/HOMAB
rs12336595	76326702	9_76326702	rs12336595	0.000807/HOMAB
rs12339300	97453851	9_97453851	rs12339300	9.85e-05/HOMAB
rs12339417	15498495	9_15498495	rs12339417	0.000888/HOMAB
rs12340136	15535630	9_15535630	rs12340136	0.00062/HOMAB
rs12341865	96404285	9_96404285	rs12341865	0.000859/DI
rs12342149	11516669	9_11516669	rs12342149	0.000488/HOMAB
rs12344604	97466882	9_97466882	rs12344604	0.000139/HOMAB
rs12345504	132159786	9_132159786	rs12345504	0.000864/DI
rs12346245	97439417	9_97439417	rs12346245	0.000178/HOMAB
rs12347853	97441578	9_97441578	rs12347853	0.000177/HOMAB
rs12348927	96407242	9_96407242	rs12348927	0.000871/DI
rs12351976	96447802	9_96447802	rs12351976	0.000909/DI
rs12357826	85887054	10_85887054	rs12357826	0.000543/CIR
rs12360119	76015316	10_76015316	rs12360119	0.000769/CIR
rs12360754	129000339	11_129000339	rs12360754	0.00027/DI
rs12367677	14149052	12_14149052	rs12367677	0.000453/DI
rs12367934	41978922	12_41978922	rs12367934	0.000945/DI
rs12369483	43693077	12_43693077	rs12369483	0.000338/HOMAB
rs12371537	105971425	12_105971425	rs12371537	0.00024/CIR
rs12371595	14483680	12_14483680	rs12371595	7.57e-05/HOMAB
rs12372725	14555600	12_14555600	rs12372725	3.91e-05/HOMAB
rs12374480	154001174	5_154001174	rs12374480	0.000627/HOMAB
rs12374901	15024954	7_15024954	rs12374901	1.24e-07/HOMAB
rs12376000	22039426	9_22039426	rs12376000	0.000828/DI
rs12378014	95919314	9_95919314	rs12378014	0.000371/DI
rs1239901	70438647	12_70438647	rs1239901	0.000578/HOMAB
rs12402794	118228979	1_118228979	rs12402794	0.000794/HOMAB
rs12402869	212182233	1_212182233	rs12402869	4.82e-05/HOMAB
rs12403691	182620854	1_182620854	rs12403691	0.000929/DI
rs12408318	4379727	1_4379727	rs12408318	0.000923/HOMAB
rs12408672	101609690	1_101609690	rs12408672	0.000889/CIR
rs12409524	182625258	1_182625258	rs12409524	0.000251/DI
rs12412079	7040651	10_7040651	rs12412079	0.000864/DI
rs12413228	849230	10_849230	rs12413228	0.000783/CIR
rs12413763	849454	10_849454	rs12413763	0.000752/CIR
rs12414084	2742172	10_2742172	rs12414084	0.000405/HOMAB
rs12414590	129481548	10_129481548	rs12414590	0.000408/HOMAB
rs12415769	78183861	10_78183861	rs12415769	0.000209/HOMAB
rs12415787	72674146	10_72674146	rs12415787	2.8e-05/DI
rs12417976	91248628	11_91248628	rs12417976	1.72e-05/HOMAB
rs12419049	41090233	11_41090233	rs12419049	0.000126/CIR
rs12419429	22572968	11_22572968	rs12419429	0.000581/DI
rs12422248	90390035	12_90390035	rs12422248	7.95e-05/DI
rs12422839	90520471	12_90520471	rs12422839	0.00042/DI
rs12423674	90434526	12_90434526	rs12423674	0.000164/DI
rs12423888	90477716	12_90477716	rs12423888	0.000445/DI
rs12423909	66862375	12_66862375	rs12423909	1.46e-05/CIR
rs12424979	90433969	12_90433969	rs12424979	0.000165/DI
rs12425170	90455947	12_90455947	rs12425170	0.000237/DI
rs12425184	90456081	12_90456081	rs12425184	0.000237/DI
rs12425210	27049331	12_27049331	rs12425210	0.000924/HOMAB
rs12425228	27049356	12_27049356	rs12425228	0.000798/HOMAB
rs12425235	90391528	12_90391528	rs12425235	9.24e-05/DI
rs12425548	90456856	12_90456856	rs12425548	0.000323/DI
rs12426283	90561174	12_90561174	rs12426283	0.000865/DI
rs12426831	2632246	12_2632246	rs12426831	0.000548/HOMAB
rs12426970	90436372	12_90436372	rs12426970	0.000165/DI
rs12427202	90414258	12_90414258	rs12427202	0.000111/DI
rs12429119	22380096	13_22380096	rs12429119	0.000328/HOMAB
rs12429599	30540270	13_30540270	rs12429599	0.000714/HOMAB
rs12430073	80659377	13_80659377	rs12430073	0.000129/HOMAB
rs12430579	30538731	13_30538731	rs12430579	0.000258/HOMAB
rs12430729	22382159	13_22382159	rs12430729	0.000253/HOMAB
rs12431909	29739935	14_29739935	rs12431909	0.00095/HOMAB
rs12433295	87942506	14_87942506	rs12433295	7.91e-05/CIR,1.24e-05/DI
rs12433298	34941762	14_34941762	rs12433298	0.000605/CIR
rs12433691	30889295	14_30889295	rs12433691	0.000389/HOMAB
rs12434979	87944341	14_87944341	rs12434979	0.000944/HOMAB
rs12435211	61638810	14_61638810	rs12435211	0.000965/CIR
rs12436082	61657167	14_61657167	rs12436082	0.000232/CIR
rs12436103	61657148	14_61657148	rs12436103	0.00045/CIR
rs12437389	87922660	14_87922660	rs12437389	0.00014/CIR,2.52e-05/DI
rs12439545	53746930	15_53746930	rs12439545	0.000743/DI
rs12440999	92923152	15_92923152	rs12440999	0.000135/CIR
rs12441594	98198885	15_98198885	rs12441594	1.87e-05/HOMAB
rs12442188	36174350	15_36174350	rs12442188	0.000621/HOMAB
rs12443717	26296959	16_26296959	rs12443717	0.000955/CIR
rs12444620	78886903	16_78886903	rs12444620	6.09e-05/CIR,0.000207/DI,0.000874/HOMAB
rs12447847	23577630	16_23577630	rs12447847	0.000835/DI
rs12448376	78886862	16_78886862	rs12448376	6.06e-05/CIR,0.000203/DI
rs12449648	52871802	17_52871802	rs12449648	0.000855/DI
rs12449655	51167833	17_51167833	rs12449655	0.000551/HOMAB
rs12454109	68994522	18_68994522	rs12454109	0.000365/CIR
rs12454712	60845884	18_60845884	rs12454712	0.000538/HOMAB
rs12454973	59381121	18_59381121	rs12454973	0.000168/HOMAB
rs12455553	44967030	18_44967030	rs12455553	0.000258/CIR
rs12456036	74468885	18_74468885	rs12456036	0.000573/CIR,0.000329/DI
rs12456141	26667607	18_26667607	rs12456141	0.000255/HOMAB
rs12457100	74466187	18_74466187	rs12457100	0.000346/CIR,0.000413/DI
rs12457398	74471302	18_74471302	rs12457398	0.000428/DI
rs12457549	59380988	18_59380988	rs12457549	0.000591/HOMAB
rs12458512	69037838	18_69037838	rs12458512	0.000301/CIR
rs12458695	53641115	18_53641115	rs12458695	0.000506/HOMAB
rs12459464	5013831	19_5013831	rs12459464	0.000529/HOMAB
rs12465304	106658192	2_106658192	rs12465304	0.000655/CIR
rs12465448	31222346	2_31222346	rs12465448	1.43e-05/CIR,0.000125/DI
rs12465802	136381348	2_136381348	rs12465802	0.00081/HOMAB
rs12465935	34555187	2_34555187	rs12465935	0.000616/DI
rs12466168	129626969	2_129626969	rs12466168	0.00038/HOMAB
rs12469180	51349393	2_51349393	rs12469180	0.000472/HOMAB
rs12471454	200014483	2_200014483	rs12471454	0.000531/HOMAB
rs12471617	34542833	2_34542833	rs12471617	0.000948/CIR,0.000199/DI
rs12472003	3455692	2_3455692	rs12472003	0.00094/DI
rs12472222	51340007	2_51340007	rs12472222	0.000472/HOMAB
rs12473186	3394434	2_3394434	rs12473186	8.67e-05/DI
rs12473760	136905697	2_136905697	rs12473760	0.000296/HOMAB
rs12473983	222067898	2_222067898	rs12473983	0.000797/DI
rs12474478	129627034	2_129627034	rs12474478	0.000407/HOMAB
rs12475700	169753676	2_169753676	rs12475700	1.92e-21/HOMAB
rs12475849	3827928	2_3827928	rs12475849	0.000322/HOMAB
rs12477088	67841326	2_67841326	rs12477088	0.000834/CIR
rs12477147	222067150	2_222067150	rs12477147	0.000821/DI
rs12478320	34541658	2_34541658	rs12478320	0.000155/DI
rs12479597	17766019	20_17766019	rs12479597	0.000215/CIR
rs12479757	22593194	20_22593194	rs12479757	0.000304/HOMAB
rs12480129	20244469	20_20244469	rs12480129	0.000758/DI
rs12481958	43517269	21_43517269	rs12481958	0.000455/HOMAB
rs12482477	43517233	21_43517233	rs12482477	0.000888/HOMAB
rs12482542	20808023	21_20808023	rs12482542	0.000847/HOMAB
rs12485248	170522227	3_170522227	rs12485248	0.000829/HOMAB
rs12486792	170677123	3_170677123	rs12486792	2.01e-07/HOMAB
rs12486999	105846861	3_105846861	rs12486999	0.000907/DI
rs12487458	177398745	3_177398745	rs12487458	0.000766/HOMAB
rs12487486	170718131	3_170718131	rs12487486	1.42e-07/HOMAB
rs12487911	42265166	3_42265166	rs12487911	0.000115/CIR
rs12489116	105853044	3_105853044	rs12489116	0.000371/DI
rs12489411	113062350	3_113062350	rs12489411	0.000715/CIR,0.000115/DI
rs12489904	20384627	3_20384627	rs12489904	0.000536/CIR
rs12490124	105847392	3_105847392	rs12490124	0.000865/DI
rs12490860	22144616	3_22144616	rs12490860	0.000845/HOMAB
rs12491721	35363689	3_35363689	rs12491721	0.000349/CIR
[truncated: 8,188 more rows]
