# Supplementary material for: Human pancreatic islet miRNA-mRNA networks of altered miRNAs due to glycemic status
Source: iScience. 2022 Feb 26;25(4):103995. doi: 10.1016/j.isci.2022.103995 (PMC8927907; doi:10.1016/j.isci.2022.103995)
Supplement: Table S13. eQTL overlap with insulin secretion/T2D-risk variants, related to Figure 5 [file mmc14.xlsx]

## Sheet: eQTLs_overlapped_risk_variants
mRNA_ID	Variants_ID	RS_ID	Variant_Distance_from_Gene	Nominal_p.value	Slope	Trait	Source	Chr	Pos	set
hsa-miR-126-3p	9:139275204:A:C	rs3812570	-289902	0.0214596	-1.20727	Glucose homeostasis traits:GWAS_catalogue/Glucose:PheGenI/Insulin Resistance:PheGenI	T2D_GWAS	9	139275204	DownNeg
hsa-miR-126-3p	9:139507212:C:T	rs11793035	-57894	0.015799	-1.39228	Type 2 diabetes:GWAS_catalogue	T2D_GWAS	9	139507212	DownNeg
hsa-miR-194-5p	11:64033555:C:T	rs3815362	-625322	0.0156411	-1.09772	3.31e-05/CIR,3.94e-05/DI	InsSecr_MAGIC	11	64033555	DownNeg
hsa-miR-194-5p	11:64036688:C:G	rs1317494	-622189	0.0156295	-1.09778	3.22e-05/CIR,3.92e-05/DI	InsSecr_MAGIC	11	64036688	DownNeg
hsa-miR-194-5p	11:64046885:C:T	rs11231741	-611992	0.015111	-1.09667	3.1e-05/CIR,3.95e-05/DI	InsSecr_MAGIC	11	64046885	DownNeg
hsa-miR-194-5p	11:65332273:C:T	rs2510078	673396	0.0345873	-2.23606	Type 2 diabetes:GWAS_catalogue/Diabetes Mellitus, Non-Insulin-Dependent:DisGeNet	T2D_GWAS	11	65332273	DownNeg
hsa-miR-7-5p	9:87387622:A:G	rs1573219	802894	0.00420261	-1.43097	Type 2 diabetes:GWAS_catalogue/Diabetes Mellitus, Non-Insulin-Dependent:DisGeNet	T2D_GWAS	9	87387622	DownNeg
hsa-miR-130b-5p	22:21346485:T:C	rs112544	-661121	0.0366245	0.461023	0.000963/CIR	InsSecr_MAGIC	22	21346485	UpPos
hsa-miR-1236	6:32715034:A:T	rs1744	790417	0.0265166	1.76476	Diabetes Mellitus:DisGeNet	T2D_GWAS	6	32715034	UpPos
hsa-miR-1275	6:33045500:T:C	rs2856816	-922296	0.0279924	-1.46301	0.000101/HOMAB	InsSecr_MAGIC	6	33045500	UpPos
hsa-miR-1275	6:33056731:T:C	rs9277559	-911065	0.020461	1.94514	0.000738/CIR	InsSecr_MAGIC	6	33056731	UpPos
hsa-miR-1275	6:33143948:C:G	rs2254287	-823848	0.015529	0.866782	0.000787/DI	InsSecr_MAGIC	6	33143948	UpPos
hsa-miR-1275	6:33144243:T:A	rs1799908	-823553	0.015529	0.866782	0.000783/DI	InsSecr_MAGIC	6	33144243	UpPos
